# Supplementary material for: LINE-1 regulates cortical development by acting as long non-coding RNAs
Source: Nat Commun. 2023 Aug 17;14:4974. doi: 10.1038/s41467-023-40743-7 (PMC10435495; doi:10.1038/s41467-023-40743-7)
Supplement: Supplementary file 4 — Supplementary Data 1 [file 41467_2023_40743_MOESM4_ESM.xlsx]

## Sheet: Page1
Primary and Secondary Antibodies
Ab name	Host species	Vendor	Catalog number	Application	Dilution
anti-mCherry	chicken polyclonal	Abcam	ab205402	IF	1:1.000
anti-GFAP	rabbit polyclonal	Dako	Z0334	IF	1:500
anti-GAD1/2	rabbit monoclonal	Abcam	ab183999	IF	1:100
anti-H3K9me3	rabbit polyclonal	Abcam	ab8898	ChIP	1:100
anti-EZH2	rabbit monoclonal	Cell Signaling Tech.	5246	RIP	1:100
anti-EZH2	rabbit polyclonal	Diagenode	C15410039-50	ChIP	1:100
anti-SUZ12	rabbit monoclonal	Cell Signaling Tech.	3737	RIP	1:100
anti-Nucleolin	rabbit polyclonal	Abcam	ab22758	RIP	1:100
anti-H3K27me3	rabbit polyclonal	Millipore	07-449	ChIP	1:100
Rabbit IgG	rabbit	Abcam	ab37415	RIP, ChIP	1:100
anti-GFP	rabbit polyclonal	Abcam	ab290	ChIP	1:100
anti-GFP	chicken polyclonal	Abcam	ab13970	IF	1:1000
anti-CTIP2	rat monoclonal	Abcam	ab18465	IF	1:1000
anti-TBR1	rabbit polyclonal	Abcam	ab31940	IF	1:1000
anti-TBR2	rabbit monoclonal	Abcam	ab183991	IF	1:1000
anti-PAX6	rabbit polyclonal	Millipore	AB2237	IF	1:1000
anti-CUX1	rabbit polyclonal	Santa Cruz Biotech.	sc-13024	IF	1:500
anti-SATB2	mouse monoclonal	Abcam	ab51502	IF	1:1000
anti-NeuroD1	goat polyclonal	Santa Cruz Biotech.	sc-1084	IF	1:200
anti-NeuroD2	rabbit polyclonal	Abcam	ab104430	IF	1:1000
AF-546 anti-Chicken	goat	Thermo Scientific	A11040	IF	1:1000
AF-488 anti-Chicken	goat	Thermo Scientific	A11040	IF	1:1000
AF-546 anti-Rabbit	goat	Thermo Scientific	A-11035	IF	1:1000
AF-647 anti-Rabbit	goat	Thermo Scientific	A-21244	IF	1:1000
AF-647 anti-Rat	goat	Thermo Scientific	A-21247	IF	1:1000
AF-647 anti-Mouse	goat	Thermo Scientific	A-21235	IF	1:1000
AF-546 anti-Rabbit	donkey	Thermo Scientific	A-11056	IF	1:1000
AF-647 anti-Rabbit	donkey	Thermo Scientific	A-21447	IF	1:1000
Oligonucleotide sequences used for RT-qPCR or RIP
Oligo name	Forward primer sequence (5' - 3')		Reverse primer sequence (5' - 3')
7sL RNA	CGGGGGACCACCAGGTTGCC		AGAGACGGGGTCTCGCTATG
45s rRNA	CTCTTGTTCTGTGTCTGCC		GCCCGCTGGCAGAACGAGAAG
Aldoc	GAGGTATCTGTCACGCCCC		CACAGCACAGCTCACTTTTCC
Cytochrome b	ACGCAAACGGAGCCTCAATA		TGTGGCTATGACTGCGAACA
Dnmt1	CCTAGTTCCGTGGCTACGAGGAGAA		TCTCTCTCCTCTGCAGCCGACTCA
Dnmt3a	GCCGAATTGTGTCTTGGTGGATGACA		CCTGGTGGAATGCACTGCAGAAGGA
Dnmt3b	TTCAGTGACCAGTCCTCAGACACGAA		TCAGAAGGCTGGAGACCTCCCTCTT
Fabp7	GGGATATCGTTGCTGTTCGC		GCTGGCTAACTCTGGGACTC
Gapdh	TGTGTCCGTCGTGGATCTGA		CCTGCTTCACCACCTTCTTGA
L1_Af	TGCCCACTGAAACTAAGGAGA		GCTTGTTCTTCAGGTGACTCTGT
L1_Gf	CCAAACACCAGATAACTGTACACC		CGTGGGAGACAAGCTCTCTT
L1_Orf2	CCCTCAACAGAGGAATGGAT		CCATCCATTTGGCTAGGAAT
L1_Tf	TGAGCACTGAAACTCAGAGGAG		GATTGTTCTTCTGGTGATTCTGTTA
NeuroD2	CGGATCTGGTGTCCTACGTG		TGCTCCGTGAGGAAGTTACG
Pou3f1	GCTCCTGGGGTCCTTCTAAC		ATACACAGATGCGGCTCTCG
Satb2	CAACTTTGCCTGGCACTTCC		TGTTCTCTCTGCATTGGCCG
Slc1a3	GAATTCTTTTCAGGCGAGGCAG		GAAGCAGCTGGTACTGTCAGAT
Tbp	GTACCGCAGCTTCAAAATATTGTAT		AAATCAACGCAGTTGTCCGTG
U1snRNA	CTCCGGATGTGCTGACCC		CAAATTATGCAGTCGAGTTTCCC
Ubiquitin C (UbC)	ACAGACGTACCTTCCTCACC		CCCCATCACACCCAAGAACA
Ywhaz	AAACGTTGTAGGAGCCCGTA		CAGCTCCGTCTCGATCTTCT
TaqMan oligo sequence (5' - 3')		Fluorophore
L1_Af	TGCTACCCTCCAGGTCTGCT	FAM
L1_Gf	TGAAAGAGGAGAGCTTGCCT	FAM
L1_Orf2	AAATGTGGTACATCTACACAATGGA	FAM
L1_Tf	GAATCTGTCTCCCAGGTCTG	FAM
Tbp	TGGCTGTAAACTTGACCTAAAGAC	VIC
Ubiquitin C (UbC)	AAAAAGAGCCCTCCTTGTGC	VIC
Ywhaz	AGACGGAAGGTGCTGAGAAA	VIC
Oligonucleotide sequences used for bisulfite methylation assay
Oligo name	Forward primer sequence (5' - 3')
BS L1_Tf (bisulfite)	GTTGAGGTAGTATTTTGTGTGGGT	TTCCAAAAACTATCAAATTCTCTAAC
Short hairpin sequences
Oligo name	Oligo sequence (5' - 3')
shCtrl	GCGGATTACCATACGTAGTTACTCGAGTAACTACGTATGGTAATCCGC
shL1-a	ATATTAGGATGGCTACTCCAGCTCGAGCTGGAGTAGCCATCCTAATAT
shL1-b	CAACAAAGATAGAGAACTTCGAAAAGTTCTCTATCTTTGTTG
