# Supplementary material for: LINE-1 regulates cortical development by acting as long non-coding RNAs
Source: Nat Commun. 2023 Aug 17;14:4974. doi: 10.1038/s41467-023-40743-7 (PMC10435495; doi:10.1038/s41467-023-40743-7)
Supplement: Supplementary file 5 — Supplementary Data 2 [file 41467_2023_40743_MOESM5_ESM.xlsx]

## Sheet: SHL1A E14 in-vivo
Gene	logFC	AveExpr	rankprod	Description
Brip1	-9.25057	-2.65232	down	BRCA1 interacting protein C-terminal helicase 1
E2f2	-8.27729	-2.56807	down	E2F transcription factor 2
A730046J19Rik	-8.02067	-2.21074	down	RIKEN cDNA A730046J19 gene
Casq1	-7.8299	-2.3818	down	calsequestrin 1
Tent5a	-7.69933	-2.51921	down	terminal nucleotidyltransferase 5A
Medag	-7.53282	-1.48586	down	mesenteric estrogen dependent adipogenesis
Vamp8	-7.52059	-2.64571	down	vesicle-associated membrane protein 8
9430037O13Rik	-7.45224	-2.48465	down	RIKEN cDNA 9430037O13 gene
Vtn	-7.25191	-0.976707	down	vitronectin
S1pr1	-7.23656	-0.590411	down	sphingosine-1-phosphate receptor 1
Plaat3	-7.11753	-1.37762	down	phospholipase A and acyltransferase 3
Gm8251	-7.03515	-2.44004	down	predicted gene 8251
Depdc1a	-7.02002	-0.542702	down	DEP domain containing 1a
Nfe2l2	-6.97971	0.13715	down	nuclear factor, erythroid derived 2, like 2
Gm10101	-6.84638	-2.98434	down	predicted gene 10101
Mcm10	-6.72589	-0.770147	down	minichromosome maintenance 10 replication initiation factor
Plscr1	-6.56654	-0.569375	down	phospholipid scramblase 1
Slfn9	-6.5542	-1.24336	down	schlafen 9
Fosb	-6.50895	-2.24097	down	FBJ osteosarcoma oncogene B
Rps3a3	-6.50497	4.54469	down	ribosomal protein S3A3
Snhg18	-6.3405	0.503106	down	small nucleolar RNA host gene 18
AU020206	-6.30855	-2.02904	down	expressed sequence AU020206
Bdh2	-6.30002	-1.99586	down	3-hydroxybutyrate dehydrogenase, type 2
Prss23os	-6.18435	-1.52819	down	protease, serine 23, opposite strand
Esco2	-6.13927	1.33154	down	establishment of sister chromatid cohesion N-acetyltransferase 2
Tnfaip8	-6.13882	0.212034	down	tumor necrosis factor, alpha-induced protein 8
Ifi35	-6.10274	-1.8603	down	interferon-induced protein 35
Pjvk	-6.0279	-1.94647	down	pejvakin
Rnase4	-6.02446	-0.748969	down	ribonuclease, RNase A family 4
Lum	-6.00598	-0.27936	down	lumican
Gulp1	-5.98365	-0.208202	down	GULP, engulfment adaptor PTB domain containing 1
Mc5r	-5.9329	-2.25555	down	melanocortin 5 receptor
Gypc	-5.91405	-1.08502	down	glycophorin C
Wfdc2	-5.81233	-1.45978	down	WAP four-disulfide core domain 2
Tmem229a	-5.7526	-1.64842	down	transmembrane protein 229A
Prss23	-5.73	-0.535891	down	protease, serine 23
Tnfaip6	-5.6785	-0.40782	down	tumor necrosis factor alpha induced protein 6
Pla2g4a	-5.65016	-0.896933	down	phospholipase A2, group IVA (cytosolic, calcium-dependent)
Col5a2	-5.61589	0.0662742	down	collagen, type V, alpha 2
Rorc	-5.58101	-2.1874	down	RAR-related orphan receptor gamma
Slc35g2	-5.55702	-0.643577	down	solute carrier family 35, member G2
Melk	-5.53103	0.815959	down	maternal embryonic leucine zipper kinase
Sft2d2	-5.42225	-1.57163	down	SFT2 domain containing 2
Cstad	-5.34226	-2.04481	down	CSA-conditional, T cell activation-dependent protein
Tex52	-5.33311	-1.96088	down	testis expressed 52
Casp8	-5.32709	-0.774109	down	caspase 8
Foxm1	-5.30006	0.120046	down	forkhead box M1
Nmi	-5.29556	-0.99555	down	N-myc (and STAT) interactor
Cdc6	-5.27378	1.57106	down	cell division cycle 6
Espl1	-5.20392	-0.821309	down	extra spindle pole bodies 1, separase
Egln3	-5.18114	-1.33076	down	egl-9 family hypoxia-inducible factor 3
Wdsub1	-5.1714	-1.72997	down	WD repeat, SAM and U-box domain containing 1
Dapp1	-5.15799	-1.2379	down	dual adaptor for phosphotyrosine and 3-phosphoinositides 1
Cyba	-5.06415	-0.96163	down	cytochrome b-245, alpha polypeptide
Relb	-5.05763	-0.0299555	down	avian reticuloendotheliosis viral (v-rel) oncogene related B
Chek2	-5.0575	0.915615	down	checkpoint kinase 2
Neil3	-5.04597	0.599641	down	nei like 3 (E. coli)
Ddit4l	-5.03976	-0.774772	down	DNA-damage-inducible transcript 4-like
Selenop	-5.02231	-1.00738	down	selenoprotein P
Gm6356	-5.01487	-1.26732	down	predicted gene 6356
Ajuba	-4.91095	-1.06581	down	ajuba LIM protein
Syngr2	-4.85511	-0.751008	down	synaptogyrin 2
Mybl1	-4.84248	0.985358	down	myeloblastosis oncogene-like 1
Tshr	-4.82127	-0.866222	down	thyroid stimulating hormone receptor
Mtfr2	-4.7425	0.678784	down	mitochondrial fission regulator 2
Ttr	-4.66169	1.18606	down	transthyretin
Zic5	-4.61608	-0.876154	down	zinc finger protein of the cerebellum 5
Pttg1	-4.56644	4.17401	down	pituitary tumor-transforming gene 1
Mgarp	-4.56578	-1.26706	down	mitochondria localized glutamic acid rich protein
Pon2	-4.55993	0.681854	down	paraoxonase 2
H2ac11	-4.52676	-0.424394	down	H2A clustered histone 11
Gm2974	-4.51491	-1.30282	down	predicted gene 2974
Lrr1	-4.51197	0.910801	down	leucine rich repeat protein 1
Pclaf	-4.50392	4.30341	down	PCNA clamp associated factor
A930003O13Rik	-4.48256	-1.59647	down	RIKEN cDNA A930003O13 gene
Rasd1	-4.47253	-1.52162	down	RAS, dexamethasone-induced 1
Efcab11	-4.47097	-0.631502	down	EF-hand calcium binding domain 11
Gm33148	-4.45004	-1.72198	down	predicted gene, 33148
Pcdh20	-4.44587	-0.333366	down	protocadherin 20
Zfp367	-4.442	1.67437	down	zinc finger protein 367
Tk1	-4.39279	2.80755	down	thymidine kinase 1
4932413F04Rik	-4.38635	-1.41044	down	RIKEN cDNA 4932413F04 gene
Gsta4	-4.36453	2.87881	down	glutathione S-transferase, alpha 4
BB365896	-4.36391	-1.31195	down	expressed sequence BB365896
Ppp1r3g	-4.32797	-0.829054	down	protein phosphatase 1, regulatory subunit 3G
Syt13	-4.29056	-1.92508	down	synaptotagmin XIII
Sall3	-4.2675	0.498029	down	spalt like transcription factor 3
Car14	-4.23366	2.77286	down	carbonic anhydrase 14
Nr3c1	-4.16894	-1.14706	down	nuclear receptor subfamily 3, group C, member 1
Rps3a2	-4.15544	4.02255	down	ribosomal protein S3A2
Asf1b	-4.14043	2.61884	down	anti-silencing function 1B histone chaperone
Cerox1	-4.13314	-1.44986	down	cytoplasmic endogenous regulator of oxidative phosphorylation 1
Neurog1	-4.11876	0.591011	down	neurogenin 1
Ccnb2	-4.05773	4.14356	down	cyclin B2
Anln	-4.0413	-0.0910588	down	anillin, actin binding protein
Ercc6l	-4.03508	0.264105	down	excision repair cross-complementing rodent repair deficiency complementation group 6 like
Clspn	-4.0323	0.662499	down	claspin
Chodl	-3.96798	0.75699	down	chondrolectin
Sox21	-3.96425	0.990501	down	SRY (sex determining region Y)-box 21
Kcnd1	-3.9501	0.11083	down	potassium voltage-gated channel, Shal-related family, member 1
Lgals1	-3.94993	1.46918	down	lectin, galactose binding, soluble 1
H2ac8	-3.94701	0.256554	down	H2A clustered histone 8
Rhcg	-3.94659	-0.828348	down	Rhesus blood group-associated C glycoprotein
Sall4	-3.93652	1.81443	down	spalt like transcription factor 4
Rgcc	-3.90603	3.08093	down	regulator of cell cycle
Ska1	-3.9058	1.85058	down	spindle and kinetochore associated complex subunit 1
Spc24	-3.86663	3.03509	down	SPC24, NDC80 kinetochore complex component, homolog (S. cerevisiae)
Rfx4	-3.8392	-0.345141	down	regulatory factor X, 4 (influences HLA class II expression)
Slc25a18	-3.82895	-1.09971	down	solute carrier family 25 (mitochondrial carrier), member 18
Lpxn	-3.82104	-1.48701	down	leupaxin
Efhc1	-3.82062	-1.17183	down	EF-hand domain (C-terminal) containing 1
4921511C10Rik	-3.82009	-1.09074	down	RIKEN cDNA 4921511C10 gene
Ptgr1	-3.81456	-0.215092	down	prostaglandin reductase 1
E2f8	-3.81274	-0.205873	down	E2F transcription factor 8
S100a11	-3.78921	0.653573	down	S100 calcium binding protein A11
Dpp4	-3.77413	-1.18185	down	dipeptidylpeptidase 4
Mak	-3.77348	-0.277269	down	male germ cell-associated kinase
Cyp39a1	-3.77296	2.56318	down	cytochrome P450, family 39, subfamily a, polypeptide 1
Filip1	-3.73117	-1.26034	down	filamin A interacting protein 1
4930517E11Rik	-3.7275	-0.443151	down	RIKEN cDNA 4930517E11 gene
Neurod4	-3.72663	0.834112	down	neurogenic differentiation 4
Anxa2	-3.67317	1.7323	down	annexin A2
Hmmr	-3.67263	1.96382	down	hyaluronan mediated motility receptor (RHAMM)
Gpx8	-3.66553	2.50923	down	glutathione peroxidase 8 (putative)
Mt2	-3.65594	1.17003	down	metallothionein 2
Prr11	-3.64941	0.635755	down	proline rich 11
Mbnl3	-3.63213	-0.474178	down	muscleblind like splicing factor 3
Nudt12	-3.62553	-0.624734	down	nudix (nucleoside diphosphate linked moiety X)-type motif 12
Birc5	-3.62052	3.92319	down	baculoviral IAP repeat-containing 5
Hes1	-3.61781	4.80138	down	hes family bHLH transcription factor 1
Spag5	-3.58338	1.56425	down	sperm associated antigen 5
Cdc42ep2	-3.54953	0.923456	down	CDC42 effector protein (Rho GTPase binding) 2
Nusap1	-3.54813	4.04321	down	nucleolar and spindle associated protein 1
Cav2	-3.54304	-0.65352	down	caveolin 2
Raet1e	-3.51259	-0.266118	down	retinoic acid early transcript 1E
Prss35	-3.5094	-0.979005	down	protease, serine 35
Gmnn	-3.5053	3.58108	down	geminin
Acsbg1	-3.49236	0.415703	down	acyl-CoA synthetase bubblegum family member 1
Mt1	-3.48485	2.85501	down	metallothionein 1
Pdlim1	-3.47935	1.62418	down	PDZ and LIM domain 1 (elfin)
Sgo1	-3.42664	1.94795	down	shugoshin 1
A430108G06Rik	-3.42577	-0.484566	down	RIKEN cDNA A430108G06 gene
Troap	-3.40676	0.0478892	down	trophinin associated protein
Utrn	-3.38176	0.121847	down	utrophin
Gm3739	-3.38129	0.581638	down	predicted gene 3739
Grb10	-3.38052	5.03155	down	growth factor receptor bound protein 10
Ndc80	-3.36775	2.36999	down	NDC80 kinetochore complex component
Svil	-3.36449	-0.933362	down	supervillin
Khk	-3.36078	-1.3559	down	ketohexokinase
Ifitm3	-3.35672	-0.502692	down	interferon induced transmembrane protein 3
Stil	-3.35042	1.04115	down	Scl/Tal1 interrupting locus
Ednrb	-3.33542	2.08	down	endothelin receptor type B
Cep55	-3.325	2.24875	down	centrosomal protein 55
Dtl	-3.32279	3.05091	down	denticleless E3 ubiquitin protein ligase
Cit	-3.29492	1.31821	down	citron
Lockd	-3.27191	1.9835	down	lncRNA downstream of Cdkn1b
Spdl1	-3.2682	1.43547	down	spindle apparatus coiled-coil protein 1
Cdkn3	-3.26732	0.612584	down	cyclin-dependent kinase inhibitor 3
Pcdh11x	-3.26078	-0.220782	down	protocadherin 11 X-linked
Nt5dc1	-3.25188	0.411354	down	5'-nucleotidase domain containing 1
Pbk	-3.24968	4.02446	down	PDZ binding kinase
Atp1a2	-3.24821	-1.34024	down	ATPase, Na+/K+ transporting, alpha 2 polypeptide
Fancd2	-3.23098	0.449793	down	Fanconi anemia, complementation group D2
Cenpa	-3.21742	4.59129	down	centromere protein A
Dcn	-3.20598	0.720298	down	decorin
Yap1	-3.19497	0.797343	down	yes-associated protein 1
2900022M07Rik	-3.19249	0.961655	down	RIKEN cDNA 2900022M07 gene
AW146154	-3.1868	1.19291	down	expressed sequence AW146154
B2m	-3.1798	3.96908	down	beta-2 microglobulin
Pnldc1	-3.17023	0.0189588	down	poly(A)-specific ribonuclease (PARN)-like domain containing 1
Stat5b	-3.15484	-0.82426	down	signal transducer and activator of transcription 5B
Aspm	-3.15271	0.373497	down	abnormal spindle microtubule assembly
Rrm2	-3.14809	5.78701	down	ribonucleotide reductase M2
Ctsc	-3.13604	-0.399168	down	cathepsin C
Plp2	-3.09792	4.2416	down	proteolipid protein 2
Gli3	-3.07842	3.51395	down	GLI-Kruppel family member GLI3
Mylpf	-3.0699	0.360602	down	myosin light chain, phosphorylatable, fast skeletal muscle
Oip5	-3.06473	2.33613	down	Opa interacting protein 5
Prickle3	-3.06389	2.80211	down	prickle planar cell polarity protein 3
Gm45855	-3.04399	-0.826579	down	predicted gene 45855
S100a10	-3.03869	3.08873	down	S100 calcium binding protein A10 (calpactin)
Nuf2	-3.03182	2.44446	down	NUF2, NDC80 kinetochore complex component
Uhrf1	-3.02806	2.9319	down	ubiquitin-like, containing PHD and RING finger domains, 1
Gm35339	-3.01991	-0.415674	down	predicted gene, 35339
Raet1d	-3.01624	0.514376	down	retinoic acid early transcript delta
Gm3411	-3.00687	-0.641561	down	predicted gene 3411
Myb	-2.9998	0.737744	down	myeloblastosis oncogene
Gm2237	-2.99568	-0.68374	down	predicted gene 2237
Rftn2	-2.9914	2.68723	down	raftlin family member 2
Nr6a1os	-2.98579	0.578111	down	nuclear receptor subfamily 6, group A, member 1, opposite strand
Enkur	-2.97588	-0.986605	down	enkurin, TRPC channel interacting protein
2810408I11Rik	-2.9742	0.297341	down	RIKEN cDNA 2810408I11 gene
Crip1	-2.97397	-0.266679	down	cysteine-rich protein 1 (intestinal)
Wwtr1	-2.95791	1.08286	down	WW domain containing transcription regulator 1
Gpd1	-2.95257	0.54482	down	glycerol-3-phosphate dehydrogenase 1 (soluble)
Bst2	-2.9498	-0.0918404	down	bone marrow stromal cell antigen 2
Col11a2	-2.94725	-0.0812788	down	collagen, type XI, alpha 2
Bhlhe40	-2.94545	-0.666311	down	basic helix-loop-helix family, member e40
Spc25	-2.93964	4.21365	down	SPC25, NDC80 kinetochore complex component, homolog (S. cerevisiae)
Qpct	-2.93893	-0.967767	down	glutaminyl-peptide cyclotransferase (glutaminyl cyclase)
Sox2	-2.93756	2.88761	down	SRY (sex determining region Y)-box 2
Gja1	-2.93311	3.16502	down	gap junction protein, alpha 1
Pabpc4l	-2.91853	1.30094	down	poly(A) binding protein, cytoplasmic 4-like
Plekha7	-2.91849	-0.402765	down	pleckstrin homology domain containing, family A member 7
Ube2l6	-2.91604	1.97947	down	ubiquitin-conjugating enzyme E2L 6
Pygm	-2.91395	-1.0572	down	muscle glycogen phosphorylase
Notch1	-2.91179	2.35366	down	notch 1
Usp18	-2.91035	2.68801	down	ubiquitin specific peptidase 18
Scd1	-2.90969	1.14511	down	stearoyl-Coenzyme A desaturase 1
Gm7240	-2.90788	-0.714158	down	predicted gene 7240
Cenpk	-2.89327	3.15411	down	centromere protein K
Gm14443	-2.85939	-0.681947	down	predicted gene 14443
Rpl35a	-2.85776	5.44473	down	ribosomal protein L35A
Gm13237	-2.85077	0.308615	down	predicted gene 13237
Hes5	-2.84698	6.89867	down	hes family bHLH transcription factor 5
Kntc1	-2.84428	0.731795	down	kinetochore associated 1
Rcn3	-2.84426	3.70099	down	reticulocalbin 3, EF-hand calcium binding domain
Cpt1b	-2.83475	-0.216777	down	carnitine palmitoyltransferase 1b, muscle
Ifi27	-2.82515	1.08786	down	interferon, alpha-inducible protein 27
Tmc4	-2.80764	-0.503142	down	transmembrane channel-like gene family 4
Cenpi	-2.80639	1.98664	down	centromere protein I
Ticam1	-2.79896	-0.249188	down	toll-like receptor adaptor molecule 1
Angptl2	-2.79321	-0.336083	down	angiopoietin-like 2
Mia	-2.79193	-0.389094	down	melanoma inhibitory activity
Gm44148	-2.78935	0.799692	down	predicted gene, 44148
Mgst1	-2.78903	2.72341	down	microsomal glutathione S-transferase 1
Pdpn	-2.7877	1.08455	down	podoplanin
Klf4	-2.78314	1.3216	down	Kruppel-like factor 4 (gut)
Crabp2	-2.78137	2.04686	down	cellular retinoic acid binding protein II
Fzd7	-2.77951	-0.490446	down	frizzled class receptor 7
Cast	-2.77924	-0.70164	down	calpastatin
Aga	-2.7736	2.23447	down	aspartylglucosaminidase
Dlgap5	-2.76453	1.76648	down	DLG associated protein 5
Hmox1	-2.763	0.29332	down	heme oxygenase 1
Lpar1	-2.7612	3.50519	down	lysophosphatidic acid receptor 1
Cks1b	-2.75514	5.96162	down	CDC28 protein kinase 1b
Cox6b2	-2.75009	-0.568306	down	cytochrome c oxidase subunit 6B2
Ube2c	-2.74586	4.88511	down	ubiquitin-conjugating enzyme E2C
Nudcd2	-2.74337	5.1209	down	NudC domain containing 2
Tirap	-2.73478	0.809944	down	toll-interleukin 1 receptor (TIR) domain-containing adaptor protein
Gm2788	-2.72417	-1.0061	down	predicted gene 2788
Stap2	-2.7228	-1.15853	down	signal transducing adaptor family member 2
Hells	-2.72081	4.36185	down	helicase, lymphoid specific
Gm3970	-2.71981	-0.292161	down	predicted gene 3970
Lgals4	-2.71782	-0.704774	down	lectin, galactose binding, soluble 4
Fbxo5	-2.71635	3.86982	down	F-box protein 5
Tsix	-2.70266	6.6013	down	X (inactive)-specific transcript, opposite strand
Adgrv1	-2.70222	0.955607	down	adhesion G protein-coupled receptor V1
Creb3l4	-2.70169	2.08472	down	cAMP responsive element binding protein 3-like 4
Prorsd1	-2.69728	3.26252	down	prolyl-tRNA synthetase domain containing 1
Bgn	-2.69553	-0.947581	down	biglycan
Gm10561	-2.69534	0.159418	down	predicted gene 10561
Tlcd2	-2.69037	-0.206334	down	TLC domain containing 2
Plin3	-2.6872	2.21251	down	perilipin 3
Xlr3b	-2.67743	4.26766	down	X-linked lymphocyte-regulated 3B
Stxbp6	-2.67333	1.34621	down	syntaxin binding protein 6 (amisyn)
Prkd1	-2.67286	2.26208	down	protein kinase D1
Cdkn2c	-2.67124	1.02594	down	cyclin dependent kinase inhibitor 2C
Tst	-2.66774	2.26132	down	thiosulfate sulfurtransferase, mitochondrial
Tnfrsf4	-2.6674	-0.830803	down	tumor necrosis factor receptor superfamily, member 4
Pygl	-2.66713	0.0531054	down	liver glycogen phosphorylase
Znrd1	-2.66048	4.3924	down	zinc ribbon domain containing 1
Shcbp1	-2.66025	3.48257	down	Shc SH2-domain binding protein 1
Rps2	-2.65822	7.95495	down	ribosomal protein S2
Gm33460	-2.65713	2.98752	down	predicted gene, 33460
Mcm3	-2.65661	3.75451	down	minichromosome maintenance complex component 3
Gm3364	-2.6545	0.0690544	down	predicted gene 3364
Gm9396	-2.65318	-0.592018	down	predicted gene 9396
Cdc25c	-2.65249	3.22426	down	cell division cycle 25C
Mxra8	-2.65117	0.629324	down	matrix-remodelling associated 8
Dscc1	-2.64924	2.23357	down	DNA replication and sister chromatid cohesion 1
Lipg	-2.64918	-0.481674	down	lipase, endothelial
Xlr3c	-2.64492	0.591833	down	X-linked lymphocyte-regulated 3C
Aunip	-2.64157	-0.0410119	down	aurora kinase A and ninein interacting protein
Gm33051	-2.63793	5.12238	down	predicted gene, 33051
Gm15545	-2.63758	2.26943	down	predicted gene 15545
Gm28578	-2.63584	-0.562221	down	predicted gene 28578
Serpinh1	-2.62525	1.72158	down	serine (or cysteine) peptidase inhibitor, clade H, member 1
Hmgb2	-2.62089	7.43841	down	high mobility group box 2
Kif23	-2.62083	2.2637	down	kinesin family member 23
Zwilch	-2.61606	1.8612	down	zwilch kinetochore protein
Lrp4	-2.61589	2.08305	down	low density lipoprotein receptor-related protein 4
Gm4322	-2.61484	1.272	down	protein BEX4-like
Dsn1	-2.60602	2.59025	down	DSN1 homolog, MIS12 kinetochore complex component
Ccnb1	-2.59867	4.90117	down	cyclin B1
Xist	-2.59387	6.9648	down	inactive X specific transcripts
Mki67	-2.58904	2.97944	down	antigen identified by monoclonal antibody Ki 67
Rpl22l1	-2.57988	5.4486	down	ribosomal protein L22 like 1
Nfatc1	-2.57827	-0.825569	down	nuclear factor of activated T cells, cytoplasmic, calcineurin dependent 1
Mfsd2b	-2.5775	-0.414873	down	major facilitator superfamily domain containing 2B
Rdm1	-2.5727	2.06922	down	RAD52 motif 1
H2bc14	-2.55515	-1.16288	down	H2B clustered histone 14
Ttc7	-2.55349	4.11972	down	tetratricopeptide repeat domain 7
Mro	-2.55079	-0.820929	down	maestro
Bub1	-2.54772	2.99843	down	BUB1, mitotic checkpoint serine/threonine kinase
Pnp	-2.54416	1.96038	down	purine-nucleoside phosphorylase
Chek1	-2.54061	3.02934	down	checkpoint kinase 1
Bex4	-2.53522	4.9769	down	brain expressed X-linked 4
Txnip	-2.52828	3.82748	down	thioredoxin interacting protein
Acads	-2.52785	2.02557	down	acyl-Coenzyme A dehydrogenase, short chain
Dnah7a	-2.52086	0.474466	down	dynein, axonemal, heavy chain 7A
Rmi2	-2.51758	-0.0846445	down	RecQ mediated genome instability 2
Cdk1	-2.51191	4.13312	down	cyclin-dependent kinase 1
Ager	-2.5109	0.383658	down	advanced glycosylation end product-specific receptor
Cd82	-2.51043	0.464359	down	CD82 antigen
E2f7	-2.49329	0.754456	down	E2F transcription factor 7
Kif11	-2.49278	2.45135	down	kinesin family member 11
Phf5a	-2.48673	6.08006	down	PHD finger protein 5A
Rpl14	-2.48666	8.48616	down	ribosomal protein L14
Prdx1	-2.47984	7.79002	down	peroxiredoxin 1
Opn1sw	-2.47939	-0.625866	down	opsin 1 (cone pigments), short-wave-sensitive (color blindness, tritan)
Tgif1	-2.47914	3.87619	down	TGFB-induced factor homeobox 1
Tgfbr3l	-2.47717	0.279375	down	transforming growth factor, beta receptor III-like
Gm35835	-2.47654	0.0264675	down	predicted gene, 35835
Gm9967	-2.47417	1.43404	down	predicted gene 9967
Zfp456	-2.47019	-0.519362	down	zinc finger protein 456
Atp8b5	-2.46996	1.50579	down	ATPase, class I, type 8B, member 5
Fhod1	-2.46958	0.539878	down	formin homology 2 domain containing 1
Fbxl7	-2.46624	0.880593	down	F-box and leucine-rich repeat protein 7
Cenpm	-2.46549	2.92573	down	centromere protein M
Lipt2	-2.46327	3.5603	down	lipoyl(octanoyl) transferase 2 (putative)
Nr2e1	-2.44811	2.96708	down	nuclear receptor subfamily 2, group E, member 1
Cdc45	-2.44244	3.52002	down	cell division cycle 45
Dmrta1	-2.44186	1.95786	down	doublesex and mab-3 related transcription factor like family A1
C130026L21Rik	-2.4382	0.722475	down	RIKEN cDNA C130026L21 gene
Scn9a	-2.43551	-0.510181	down	sodium channel, voltage-gated, type IX, alpha
Angptl4	-2.43425	1.38389	down	angiopoietin-like 4
Tifa	-2.43351	0.499307	down	TRAF-interacting protein with forkhead-associated domain
Lpar6	-2.42394	5.5046	down	lysophosphatidic acid receptor 6
Gm14279	-2.41987	0.784829	down	predicted gene 14279
Hk2	-2.41384	4.75388	down	hexokinase 2
BC046401	-2.41029	-0.730716	down	cDNA sequence BC046401
1700067K01Rik	-2.40271	0.0945785	down	RIKEN cDNA 1700067K01 gene
Cenpe	-2.40218	2.98584	down	centromere protein E
Pabpc1l	-2.39828	0.743502	down	poly(A) binding protein, cytoplasmic 1-like
Pdgfrl	-2.39613	1.3334	down	platelet-derived growth factor receptor-like
Bard1	-2.39179	0.102183	down	BRCA1 associated RING domain 1
Adamts5	-2.38942	1.82991	down	a disintegrin-like and metallopeptidase (reprolysin type) with thrombospondin type 1 motif, 5 (aggrecanase-2)
Gramd3	-2.38682	1.56016	down	GRAM domain containing 3
Aldoc	-2.38677	5.3672	down	aldolase C, fructose-bisphosphate
Arx	-2.38422	2.65225	down	aristaless related homeobox
0610009E02Rik	-2.38406	1.8357	down	RIKEN cDNA 0610009E02 gene
Lctl	-2.38392	-0.065973	down	lactase-like
Hnrnpa0	-2.37973	6.82653	down	heterogeneous nuclear ribonucleoprotein A0
Usp44	-2.37791	-0.330396	down	ubiquitin specific peptidase 44
Cks2	-2.37514	4.12038	down	CDC28 protein kinase regulatory subunit 2
Cdt1	-2.37301	3.13174	down	chromatin licensing and DNA replication factor 1
3110099E03Rik	-2.3701	-0.0246477	down	RIKEN cDNA 3110099E03 gene
AV099323	-2.3687	-0.27382	down	expressed sequence AV099323
C130089K02Rik	-2.36545	1.8429	down	RIKEN cDNA C130089K02 gene
Vim	-2.36475	7.29832	down	vimentin
Cryzl2	-2.36019	2.03749	down	crystallin zeta like 2
Pir	-2.35918	0.293461	down	pirin
Gm15412	-2.3536	-0.0745023	down	predicted gene 15412
Gm29260	-2.34962	4.07142	down	predicted gene 29260
Ticrr	-2.34725	1.13122	down	TOPBP1-interacting checkpoint and replication regulator
Kif1c	-2.34358	-0.1756	down	kinesin family member 1C
Notch2	-2.33666	2.34865	down	notch 2
Prc1	-2.33203	4.31891	down	protein regulator of cytokinesis 1
Spata6	-2.33003	0.219174	down	spermatogenesis associated 6
Dleu2	-2.32343	5.06191	down	deleted in lymphocytic leukemia, 2
Yjefn3	-2.32259	1.5101	down	YjeF N-terminal domain containing 3
Gm7434	-2.32055	0.0520878	down	predicted gene 7434
Gtse1	-2.31933	1.95374	down	G two S phase expressed protein 1
Etl4	-2.3178	1.62878	down	enhancer trap locus 4
Lsr	-2.31606	2.33921	down	lipolysis stimulated lipoprotein receptor
Creb5	-2.31554	2.68566	down	cAMP responsive element binding protein 5
Chchd10	-2.31271	2.76132	down	coiled-coil-helix-coiled-coil-helix domain containing 10
Gm27042	-2.30106	0.52359	down	predicted gene, 27042
Gm7392	-2.2965	1.71789	down	predicted gene 7392
Tacc3	-2.29254	4.7707	down	transforming, acidic coiled-coil containing protein 3
Cdca3	-2.28286	3.73402	down	cell division cycle associated 3
Efna1	-2.28206	1.82716	down	ephrin A1
Pycard	-2.27906	0.462799	down	PYD and CARD domain containing
Ddx58	-2.27588	-0.438837	down	DEAD/H box helicase 58
Jam2	-2.2737	1.90351	down	junction adhesion molecule 2
Six5	-2.27235	-0.0582611	down	sine oculis-related homeobox 5
Col18a1	-2.26583	-0.0543021	down	collagen, type XVIII, alpha 1
Gm10037	-2.26464	-0.908659	down	predicted gene 10037
Tep1	-2.2588	-0.39985	down	telomerase associated protein 1
Rpl32l	-2.25529	1.17009	down	ribosomal protein L32-like
Gm11619	-2.25513	-0.614988	down	predicted gene 11619
Mboat1	-2.24912	0.078363	down	membrane bound O-acyltransferase domain containing 1
Gm10643	-2.24842	0.260623	down	predicted gene 10643
Cdca5	-2.2463	2.42441	down	cell division cycle associated 5
E430021H15Rik	-2.24353	0.816727	down	RIKEN cDNA E430021H15 gene
Tpm2	-2.24312	0.0583135	down	tropomyosin 2, beta
Sox9	-2.24127	5.2246	down	SRY (sex determining region Y)-box 9
Anxa4	-2.23914	2.37113	down	annexin A4
Nppc	-2.23784	0.58457	down	natriuretic peptide type C
Mthfs	-2.23483	1.95291	down	5, 10-methenyltetrahydrofolate synthetase
Gm9937	-2.23252	-0.0750913	down	predicted gene 9937
Lxn	-2.23166	2.93914	down	latexin
Trim36	-2.23044	3.6674	down	tripartite motif-containing 36
1700102H20Rik	-2.22854	0.249176	down	RIKEN cDNA 1700102H20 gene
Acadl	-2.22672	2.56443	down	acyl-Coenzyme A dehydrogenase, long-chain
C230096K16Rik	-2.22526	-0.343674	down	RIKEN cDNA C230096K16 gene
Rad51ap1	-2.22508	2.85791	down	RAD51 associated protein 1
Gm16288	-2.22349	0.222448	down	predicted gene 16288
Gm13772	-2.21366	1.42948	down	predicted gene 13772
Eomes	-2.21279	5.01417	down	eomesodermin
Cyp7b1	-2.2116	2.81132	down	cytochrome P450, family 7, subfamily b, polypeptide 1
Mis18bp1	-2.20436	2.9974	down	MIS18 binding protein 1
Gm7285	-2.2032	1.30736	down	predicted gene 7285
Pmf1	-2.20306	3.77181	down	polyamine-modulated factor 1
Dach1	-2.19721	1.72571	down	dachshund family transcription factor 1
Vcam1	-2.1911	1.87403	down	vascular cell adhesion molecule 1
Ttc23	-2.1877	2.502	down	tetratricopeptide repeat domain 23
Gprc5b	-2.18725	2.45415	down	G protein-coupled receptor, family C, group 5, member B
Amt	-2.18339	2.6644	down	aminomethyltransferase
Dbi	-2.18	6.24009	down	diazepam binding inhibitor
Gm7932	-2.17696	-0.940536	down	predicted gene 7932
1700001G17Rik	-2.16743	1.3425	down	RIKEN cDNA 1700001G17 gene
D630033A02Rik	-2.16469	0.315064	down	RIKEN cDNA D630033A02 gene
Hebp1	-2.16388	-0.401035	down	heme binding protein 1
Rras	-2.16386	1.23247	down	related RAS viral (r-ras) oncogene
Gm12341	-2.15425	-0.217513	down	predicted gene 12341
Adamtsl4	-2.14966	-0.34848	down	ADAMTS-like 4
Trmt9b	-2.14824	-0.287517	down	tRNA methyltransferase 9B
Gm8451	-2.14705	2.04919	down	predicted gene 8451
Nkain4	-2.14225	3.35596	down	Na+/K+ transporting ATPase interacting 4
Mybl2	-2.14035	1.34973	down	myeloblastosis oncogene-like 2
Rhoc	-2.12971	1.91683	down	ras homolog family member C
Alpk1	-2.12956	0.533372	down	alpha-kinase 1
Gm13226	-2.12914	1.05985	down	predicted gene 13226
Spry2	-2.12605	3.20553	down	sprouty RTK signaling antagonist 2
Cenph	-2.12403	3.2999	down	centromere protein H
5730507A11Rik	-2.12329	-0.0307828	down	RIKEN cDNA 5730507A11 gene
Phactr2	-2.12304	3.38096	down	phosphatase and actin regulator 2
Shmt1	-2.12191	3.09804	down	serine hydroxymethyltransferase 1 (soluble)
Trps1	-2.12004	2.84962	down	transcriptional repressor GATA binding 1
H3c15	-2.11716	-0.866174	down	H3 clustered histone 15
Rpl6l	-2.11522	1.47392	down	ribosomal protein L6-like
Ckap2	-2.11412	4.42032	down	cytoskeleton associated protein 2
Ptchd4	-2.11224	-0.54204	down	patched domain containing 4
Etv1	-2.11157	2.13609	down	ets variant 1
Mms22l	-2.10977	4.18263	down	MMS22-like, DNA repair protein
Gm5586	-2.10875	1.33424	down	40S RIBOSOMAL PROTEIN S3A (V-FOS TRANSFORMATION EFFECTOR PROTEIN)
Syde2	-2.10786	0.255694	down	synapse defective 1, Rho GTPase, homolog 2 (C. elegans)
Slc43a1	-2.1023	2.17781	down	solute carrier family 43, member 1
Gm6988	-2.10225	0.889928	down	predicted gene 6988
Sap25	-2.09573	1.88534	down	sin3 associated polypeptide
Hmgn5	-2.09535	5.93908	down	high-mobility group nucleosome binding domain 5
Rpl12	-2.09139	7.00858	down	ribosomal protein L12
Gm15441	-2.08932	2.33241	down	predicted gene 15441
Tmem179b	-2.08653	3.98637	down	transmembrane protein 179B
9430081H08Rik	-2.08627	1.23276	down	RIKEN cDNA 9430081H08 gene
Tril	-2.07589	-0.23182	down	TLR4 interactor with leucine-rich repeats
Hspb6	-2.07473	1.52735	down	heat shock protein, alpha-crystallin-related, B6
Gm10689	-2.06512	1.48999	down	predicted gene 10689
Dnase1l2	-2.06255	0.595638	down	deoxyribonuclease 1-like 2
Rhog	-2.06171	2.13577	down	ras homolog family member G
Zhx2	-2.06061	1.95017	down	zinc fingers and homeoboxes 2
Myo10	-2.05482	3.0674	down	myosin X
Zfp36l1	-2.05343	3.65274	down	zinc finger protein 36, C3H type-like 1
Gm8137	-2.05343	1.04745	down	predicted gene 8137
Gm8264	-2.05343	1.04745	down	predicted gene 8264
Mdk	-2.05226	7.81273	down	midkine
Abcg2	-2.05214	4.31343	down	ATP binding cassette subfamily G member 2 (Junior blood group)
Gm15464	-2.05084	0.259741	down	predicted gene 15464
Hsd17b11	-2.04734	-0.408456	down	hydroxysteroid (17-beta) dehydrogenase 11
Fkbp7	-2.04404	3.59181	down	FK506 binding protein 7
Pole2	-2.04133	2.51128	down	polymerase (DNA directed), epsilon 2 (p59 subunit)
Gm7476	-2.04025	-0.035178	down	60S ribosomal protein L10 (QM protein homolog)
Nradd	-2.03969	2.8234	down	neurotrophin receptor associated death domain
Mfge8	-2.03743	3.38647	down	milk fat globule-EGF factor 8 protein
Gm2174	-2.03582	1.08888	down	predicted gene 2174
Gm13007	-2.03399	0.114014	down	predicted gene 13007
Prrg1	-2.03226	1.72144	down	proline rich Gla (G-carboxyglutamic acid) 1
Gm7926	-2.03171	1.88583	down	predicted gene 7926
Tead2	-2.03025	4.58233	down	TEA domain family member 2
2610001J05Rik	-2.02975	5.85111	down	RIKEN cDNA 2610001J05 gene
Notch4	-2.01902	0.856411	down	notch 4
Rpl27a	-2.01841	6.77884	down	ribosomal protein L27A
Ctnna1	-2.01752	4.96425	down	catenin (cadherin associated protein), alpha 1
Gm2225	-2.01721	1.96682	down	predicted gene 2225
Tnfrsf10b	-2.01706	-0.521233	down	tumor necrosis factor receptor superfamily, member 10b
2010204K13Rik	-2.00894	1.48924	down	RIKEN cDNA 2010204K13 gene
Eif1b	-2.0079	8.18932	down	eukaryotic translation initiation factor 1B
Clic1	-2.00703	6.13812	down	chloride intracellular channel 1
Gm20274	-2.00668	-0.56423	down	predicted gene, 20274
Igfbp5	-2.00522	0.547263	down	insulin-like growth factor binding protein 5
9330179D12Rik	-2.00493	-0.302056	down	RIKEN cDNA 9330179D12 gene
Gm867	-2.00143	-0.273024	down	predicted gene 867
Ifi30	-2.00094	2.04345	down	interferon gamma inducible protein 30
Gm9512	-1.99467	0.980673	down	predicted gene 9512
Gm11627	-1.99457	0.442084	down	predicted gene 11627
Antxr2	-1.99402	2.49615	down	anthrax toxin receptor 2
Slc18a1	-1.99196	1.34264	down	solute carrier family 18 (vesicular monoamine), member 1
Rpl18	-1.98932	7.96055	down	ribosomal protein L18
Tanc1	-1.97694	1.61876	down	tetratricopeptide repeat, ankyrin repeat and coiled-coil containing 1
Fth1	-1.9754	9.37438	down	ferritin heavy polypeptide 1
Zfp36l2	-1.97435	0.957696	down	zinc finger protein 36, C3H type-like 2
Nde1	-1.97282	4.71423	down	nudE neurodevelopment protein 1
Sall1	-1.97259	1.5948	down	spalt like transcription factor 1
Tmem98	-1.97254	5.36706	down	transmembrane protein 98
Rpl37rt	-1.97189	4.19599	down	ribosomal protein L37, retrotransposed
E230020A03Rik	-1.96971	0.69543	down	RIKEN cDNA E230020A03 gene
Spata13	-1.96795	2.97433	down	spermatogenesis associated 13
Acrbp	-1.96512	3.26265	down	proacrosin binding protein
Tppp3	-1.963	-0.0594921	down	tubulin polymerization-promoting protein family member 3
Gng5	-1.96298	6.03696	down	guanine nucleotide binding protein (G protein), gamma 5
Epb41l4aos	-1.96264	2.64385	down	erythrocyte membrane protein band 4.1 like 4a, opposite strand
4930522L14Rik	-1.96249	1.2502	down	RIKEN cDNA 4930522L14 gene
Calr3	-1.96242	-0.979918	down	calreticulin 3
Mfng	-1.96048	5.18086	down	MFNG O-fucosylpeptide 3-beta-N-acetylglucosaminyltransferase
Enkd1	-1.95859	1.90961	down	enkurin domain containing 1
1700102P08Rik	-1.95806	0.0999472	down	RIKEN cDNA 1700102P08 gene
Phox2a	-1.95795	-0.986004	down	paired-like homeobox 2a
4930579G24Rik	-1.95717	3.63399	down	RIKEN cDNA 4930579G24 gene
Peg12	-1.95676	2.76041	down	paternally expressed 12
Gm6252	-1.9564	1.3595	down	predicted gene 6252
Litaf	-1.95622	4.63539	down	LPS-induced TN factor
Dok3	-1.95518	0.188536	down	docking protein 3
Gm8623	-1.95332	1.47475	down	predicted gene 8623
Gm5425	-1.95141	1.4859	down	predicted gene 5425
Ptx3	-1.95028	3.21607	down	pentraxin related gene
Slc7a11	-1.94971	3.85055	down	solute carrier family 7 (cationic amino acid transporter, y+ system), member 11
Mcc	-1.9487	-0.264957	down	mutated in colorectal cancers
Il10rb	-1.94719	-0.0727473	down	interleukin 10 receptor, beta
Cdca8	-1.93841	5.13372	down	cell division cycle associated 8
Gm2614	-1.9367	0.929159	down	predicted gene 2614
Knstrn	-1.93389	3.71047	down	kinetochore-localized astrin/SPAG5 binding
Cenpp	-1.93349	2.48256	down	centromere protein P
Ech1	-1.931	5.10509	down	enoyl coenzyme A hydratase 1, peroxisomal
Thbs3	-1.9294	2.9217	down	thrombospondin 3
Adora2b	-1.92793	-0.065021	down	adenosine A2b receptor
Chmp2b	-1.92701	3.96958	down	charged multivesicular body protein 2B
Ccn1	-1.9261	3.46686	down	cellular communication network factor 1
Gm10634	-1.92494	0.94176	down	predicted gene 10634
Gm45871	-1.92292	3.6276	down	predicted gene 45871
Gm14024	-1.92084	0.7071	down	predicted gene 14024
Gm7059	-1.91991	1.15529	down	predicted gene 7059
Esyt1	-1.91973	2.35821	down	extended synaptotagmin-like protein 1
Orc1	-1.91874	1.15105	down	origin recognition complex, subunit 1
Rap1b	-1.91409	6.7658	down	RAS related protein 1b
Rab13	-1.91186	2.62284	down	RAB13, member RAS oncogene family
Neurog2	-1.9116	6.4231	down	neurogenin 2
Mast4	-1.91119	1.11304	down	microtubule associated serine/threonine kinase family member 4
Maoa	-1.91071	4.49294	down	monoamine oxidase A
Ctsl	-1.90953	5.12597	down	cathepsin L
Lrp2bp	-1.90814	1.40352	down	Lrp2 binding protein
Gm10736	-1.90777	4.37482	down	predicted gene 10736
2500002B13Rik	-1.90376	1.91667	down	RIKEN cDNA 2500002B13 gene
Ttn	-1.90202	0.223545	down	titin
Slc16a3	-1.90106	0.0427169	down	solute carrier family 16 (monocarboxylic acid transporters), member 3
Fgf15	-1.90074	1.72349	down	fibroblast growth factor 15
Tmem107	-1.89968	4.11967	down	transmembrane protein 107
Blvrb	-1.89944	1.06691	down	biliverdin reductase B (flavin reductase (NADPH))
Gm48909	-1.8989	-0.177155	down	predicted gene 48909
Rps23rg1	-1.89671	2.96442	down	ribosomal protein S23, retrogene 1
Gm19938	-1.89646	2.41651	down	predicted gene, 19938
Id1	-1.8946	1.33776	down	inhibitor of DNA binding 1, HLH protein
Pcna	-1.88867	6.39002	down	proliferating cell nuclear antigen
Gm9958	-1.88477	2.16172	down	predicted gene 9958
Rasl11a	-1.88341	1.76322	down	RAS-like, family 11, member A
Cxcr4	-1.88167	0.891538	down	chemokine (C-X-C motif) receptor 4
Gm11478	-1.87992	3.01375	down	predicted gene 11478
1810024B03Rik	-1.87803	0.342155	down	RIKEN cDNA 1810024B03 gene
Tpmt	-1.87513	4.67939	down	thiopurine methyltransferase
Xlr3a	-1.8703	1.51877	down	X-linked lymphocyte-regulated 3A
Gm10054	-1.86811	0.843041	down	predicted gene 10054
Ltbp4	-1.86724	1.47422	down	latent transforming growth factor beta binding protein 4
Dipk2a	-1.86705	4.57009	down	divergent protein kinase domain 2A
Kdelr3	-1.86666	1.31336	down	KDEL (Lys-Asp-Glu-Leu) endoplasmic reticulum protein retention receptor 3
Pgf	-1.86562	0.376418	down	placental growth factor
Syne4	-1.86436	0.87393	down	spectrin repeat containing, nuclear envelope family member 4
Plxna4os2	-1.86199	2.20074	down	plexin A4, opposite strand 2
Ribc1	-1.86149	1.24321	down	RIB43A domain with coiled-coils 1
Irf9	-1.85621	2.81884	down	interferon regulatory factor 9
Ccne2	-1.85595	4.95564	down	cyclin E2
Pnpla2	-1.85453	2.85733	down	patatin-like phospholipase domain containing 2
Nphs1	-1.85402	-0.587773	down	nephrosis 1, nephrin
Dcdc2b	-1.85367	3.20303	down	doublecortin domain containing 2b
Smad3	-1.85321	0.779716	down	SMAD family member 3
Cth	-1.85233	2.38422	down	cystathionase (cystathionine gamma-lyase)
Rad54b	-1.85148	2.60823	down	RAD54 homolog B (S. cerevisiae)
B330016D10Rik	-1.84789	2.99625	down	RIKEN cDNA B330016D10 gene
Trip6	-1.8478	1.94298	down	thyroid hormone receptor interactor 6
Gm10277	-1.8477	0.944507	down	predicted gene 10277
Ier3	-1.84659	4.31352	down	immediate early response 3
Mettl7a1	-1.84392	1.51113	down	methyltransferase like 7A1
Nr4a2	-1.84058	2.67202	down	nuclear receptor subfamily 4, group A, member 2
Rps20	-1.83963	7.41644	down	ribosomal protein S20
Pkn3	-1.83121	1.36102	down	protein kinase N3
1700094D03Rik	-1.8311	3.82432	down	RIKEN cDNA 1700094D03 gene
Mthfsl	-1.83078	3.44081	down	5, 10-methenyltetrahydrofolate synthetase-like
Rps18	-1.82874	7.73612	down	ribosomal protein S18
Nfatc4	-1.82723	0.788724	down	nuclear factor of activated T cells, cytoplasmic, calcineurin dependent 4
Rpl41	-1.82679	8.72966	down	ribosomal protein L41
Bcl2l12	-1.82382	3.06231	down	BCL2-like 12 (proline rich)
H4c8	-1.82294	-0.756589	down	H4 clustered histone 8
Mutyh	-1.82246	1.82288	down	mutY DNA glycosylase
Mroh2a	-1.82014	1.01037	down	maestro heat-like repeat family member 2A
2810402E24Rik	-1.81925	1.78543	down	RIKEN cDNA 2810402E24 gene
Gm5621	-1.81859	1.68987	down	predicted gene 5621
Spsb2	-1.81664	0.12565	down	splA/ryanodine receptor domain and SOCS box containing 2
Gm46209	-1.81633	0.456516	down	predicted gene, 46209
2900076A07Rik	-1.81616	3.37802	down	RIKEN cDNA 2900076A07 gene
Gm12816	-1.81608	0.295311	down	predicted gene 12816
Rpl32	-1.81558	8.70307	down	ribosomal protein L32
Dtna	-1.81495	2.12971	down	dystrobrevin alpha
Pex11g	-1.81459	0.787151	down	peroxisomal biogenesis factor 11 gamma
Gm13268	-1.81243	1.17782	down	predicted gene 13268
Ripply3	-1.81166	2.10733	down	ripply transcriptional repressor 3
Milr1	-1.81033	0.93711	down	mast cell immunoglobulin like receptor 1
Dock1	-1.80902	2.82538	down	dedicator of cytokinesis 1
Apoe	-1.80667	2.3773	down	apolipoprotein E
Lhfpl3	-1.80538	-0.440453	down	lipoma HMGIC fusion partner-like 3
Gm11826	-1.80466	0.251273	down	predicted gene 11826
Bcat2	-1.80336	2.87548	down	branched chain aminotransferase 2, mitochondrial
Eva1c	-1.79989	1.77981	down	eva-1 homolog C (C. elegans)
Gm10517	-1.79821	0.0626762	down	predicted gene 10517
Apobec3	-1.7958	3.12504	down	apolipoprotein B mRNA editing enzyme, catalytic polypeptide 3
Itgav	-1.79372	2.70123	down	integrin alpha V
Gm5781	-1.79326	1.11187	down	predicted gene 5781
Dnah14	-1.79299	5.25589	down	dynein, axonemal, heavy chain 14
Apool	-1.79115	4.44742	down	apolipoprotein O-like
Rps12	-1.79049	6.46618	down	ribosomal protein S12
Eldr	-1.78972	1.66345	down	Egfr long non-coding downstream RNA
Morn2	-1.78945	2.90004	down	MORN repeat containing 2
Gm9484	-1.78897	0.234199	down	predicted gene 9484
5930409G06Rik	-1.78809	1.68653	down	RIKEN cDNA 5930409G06 gene
Slc25a5	-1.7862	9.27939	down	solute carrier family 25 (mitochondrial carrier, adenine nucleotide translocator), member 5
Nup210l	-1.78192	0.182438	down	nucleoporin 210-like
Ccnd1	-1.78059	4.18725	down	cyclin D1
Ybx3	-1.77927	4.0664	down	Y box protein 3
Gm9354	-1.77573	0.913174	down	predicted gene 9354
Cpne6	-1.77512	0.0437787	down	copine VI
Rps19	-1.77451	9.32797	down	ribosomal protein S19
Snx17	-1.77343	5.94074	down	sorting nexin 17
Gm22146	-1.7712	-0.256691	down	predicted gene, 22146
Rpa3	-1.76173	5.90937	down	replication protein A3
Gm2830	-1.76134	1.6059	down	predicted gene 2830
Tcn2	-1.76067	1.46639	down	transcobalamin 2
Hebp2	-1.76043	1.09158	down	heme binding protein 2
4933404O12Rik	-1.7544	2.12681	down	RIKEN cDNA 4933404O12 gene
Gm30489	-1.75163	0.443527	down	predicted gene, 30489
Vwa7	-1.75072	1.92011	down	von Willebrand factor A domain containing 7
Rpl39	-1.75062	6.3981	down	ribosomal protein L39
Arhgef10	-1.75018	1.62366	down	Rho guanine nucleotide exchange factor (GEF) 10
Rpl18a	-1.74953	9.87148	down	ribosomal protein L18A
Fat1	-1.7483	2.32222	down	FAT atypical cadherin 1
Sox1	-1.74828	2.13877	down	SRY (sex determining region Y)-box 1
Ephb4	-1.74666	0.692777	down	Eph receptor B4
Rpl6	-1.74607	8.59703	down	ribosomal protein L6
Rpl36a	-1.74581	6.1679	down	ribosomal protein L36A
Rpl19	-1.74564	8.23825	down	ribosomal protein L19
Cln5	-1.74545	1.61425	down	ceroid-lipofuscinosis, neuronal 5
Gstt1	-1.7433	0.567294	down	glutathione S-transferase, theta 1
Gm28530	-1.73952	1.11122	down	predicted gene 28530
Ost4	-1.73926	5.91346	down	oligosaccharyltransferase complex subunit 4 (non-catalytic)
Gm2387	-1.73754	1.54513	down	ribosomal protein 10; DNA segment, Chr X, human DXS648E; 24.6 kDa protein
Tpp1	-1.73741	3.27458	down	tripeptidyl peptidase I
Mvp	-1.73473	0.364146	down	major vault protein
Cfp	-1.73441	2.04326	down	complement factor properdin
Gm34220	-1.73371	2.08116	down	predicted gene, 34220
Sapcd1	-1.73207	2.09918	down	suppressor APC domain containing 1
Mrpl12	-1.72951	6.32443	down	mitochondrial ribosomal protein L12
Prr15	-1.72905	-0.543665	down	proline rich 15
Pqlc3	-1.72658	-0.0623621	down	PQ loop repeat containing
Rps26	-1.72647	7.65426	down	ribosomal protein S26
Tspo	-1.72559	1.58776	down	translocator protein
Ndufs4	-1.72374	6.30512	down	NADH:ubiquinone oxidoreductase core subunit S4
Wls	-1.71961	2.48805	down	wntless WNT ligand secretion mediator
Gm4342	-1.71931	0.323256	down	predicted gene 4342
Rpl37	-1.71829	7.43999	down	ribosomal protein L37
Gm19719	-1.71495	1.79907	down	predicted gene, 19719
Gm15708	-1.71359	1.76293	down	predicted gene 15708
Glra2	-1.71297	3.24297	down	glycine receptor, alpha 2 subunit
Hmga2	-1.71133	2.10261	down	high mobility group AT-hook 2
Gca	-1.71009	3.80248	down	grancalcin
Cd63	-1.70853	5.21229	down	CD63 antigen
Dmpk	-1.70828	2.658	down	dystrophia myotonica-protein kinase
Gm14251	-1.70768	1.1955	down	predicted gene 14251
Gm12174	-1.70614	3.40331	down	predicted gene 12174
Gm7363	-1.70416	0.741441	down	predicted gene 7363
Fignl1	-1.70073	3.97697	down	fidgetin-like 1
Car15	-1.69912	1.51182	down	carbonic anhydrase 15
Rps5	-1.69908	8.55895	down	ribosomal protein S5
Gm13092	-1.69716	1.88353	down	small nuclear ribonucleoprotein F
Eci1	-1.69693	3.66076	down	enoyl-Coenzyme A delta isomerase 1
Gm34425	-1.68933	0.643417	down	predicted gene, 34425
Setd1b	-1.6837	4.68979	down	SET domain containing 1B
Rpl31	-1.67708	7.36799	down	ribosomal protein L31
Rgs20	-1.67628	1.71254	down	regulator of G-protein signaling 20
Lck	-1.6762	2.02298	down	lymphocyte protein tyrosine kinase
Pln	-1.67561	2.29712	down	phospholamban
2810405F17Rik	-1.67531	0.878153	down	RIKEN cDNA 2810405F17 gene
Mif4gd	-1.67464	1.73832	down	MIF4G domain containing
C230031I18Rik	-1.67291	1.85912	down	RIKEN cDNA C230031I18 gene
Gm22504	-1.67156	-0.560374	down	predicted gene, 22504
Alox5ap	-1.66899	2.36385	down	arachidonate 5-lipoxygenase activating protein
H2az1	-1.66893	9.07481	down	H2A.Z variant histone 1
Hsd3b7	-1.66823	1.84747	down	hydroxy-delta-5-steroid dehydrogenase, 3 beta- and steroid delta-isomerase 7
Phpt1	-1.66685	5.8165	down	phosphohistidine phosphatase 1
Atad2	-1.66684	4.6062	down	ATPase family, AAA domain containing 2
Gm32618	-1.66673	-0.359533	down	predicted gene, 32618
Phgdh	-1.66627	4.72517	down	3-phosphoglycerate dehydrogenase
Ssr2	-1.66603	7.42734	down	signal sequence receptor, beta
Cmtm3	-1.66518	4.08517	down	CKLF-like MARVEL transmembrane domain containing 3
Zdhhc12	-1.66399	3.94015	down	zinc finger, DHHC domain containing 12
Gm5075	-1.66361	0.401644	down	predicted gene 5075
Ell3	-1.65836	-0.322528	down	elongation factor RNA polymerase II-like 3
AA465934	-1.65815	0.179514	down	expressed sequence AA465934
Nme4	-1.65753	4.38846	down	NME/NM23 nucleoside diphosphate kinase 4
Cand2	-1.65689	7.15806	down	cullin-associated and neddylation-dissociated 2 (putative)
Ranbp1	-1.65682	8.76767	down	RAN binding protein 1
Rps10	-1.65282	7.68954	down	ribosomal protein S10
Mterf1b	-1.65259	2.18574	down	mitochondrial transcription termination factor 1b
Sst	-1.65214	0.260506	down	somatostatin
Actl6a	-1.65108	6.89229	down	actin-like 6A
Fam111a	-1.65103	1.83744	down	family with sequence similarity 111, member A
Ctdsp2	-1.65066	4.06718	down	CTD (carboxy-terminal domain, RNA polymerase II, polypeptide A) small phosphatase 2
Gm2099	-1.64902	0.245976	down	predicted gene 2099
Cflar	-1.64894	2.40766	down	CASP8 and FADD-like apoptosis regulator
Exo1	-1.64715	2.42258	down	exonuclease 1
Rps16	-1.64647	7.71721	down	ribosomal protein S16
Ckap2l	-1.64475	3.60573	down	cytoskeleton associated protein 2-like
Ier5l	-1.64425	2.52266	down	immediate early response 5-like
Lncppara	-1.64349	0.374289	down	long noncoding RNA near Ppara
Tagln2	-1.64176	1.84961	down	transgelin 2
Plod2	-1.64101	2.68229	down	procollagen lysine, 2-oxoglutarate 5-dioxygenase 2
Gm9843	-1.63698	3.98677	down	predicted gene 9843
Rps4x	-1.63512	8.36807	down	ribosomal protein S4, X-linked
Rpl8	-1.63482	8.39437	down	ribosomal protein L8
Rpl30	-1.63193	6.67197	down	ribosomal protein L30
Cck	-1.6289	2.29948	down	cholecystokinin
2610318N02Rik	-1.62773	4.25115	down	RIKEN cDNA 2610318N02 gene
H2-T24	-1.6277	0.395582	down	histocompatibility 2, T region locus 24
Gm8210	-1.62673	4.17115	down	60S ribosomal protein L29
Ptar1	-1.62574	4.38486	down	protein prenyltransferase alpha subunit repeat containing 1
Ube2t	-1.62526	3.32749	down	ubiquitin-conjugating enzyme E2T
Fhit	-1.62404	0.244216	down	fragile histidine triad gene
Mindy3	-1.62404	4.99471	down	MINDY lysine 48 deubiquitinase 3
Igdcc4	-1.62372	2.82232	down	immunoglobulin superfamily, DCC subclass, member 4
A330102I10Rik	-1.62306	3.11473	down	RIKEN cDNA A330102I10 gene
Rab26os	-1.62104	1.14621	down	RAB26, member RAS oncogene family, opposite strand
Gm13841	-1.62058	4.91252	down	ribosomal protein L29
Sgf29	-1.62023	5.02425	down	SAGA complex associated factor 29
Tekt1	-1.62009	2.72306	down	tektin 1
Dab2	-1.61936	0.360469	down	disabled 2, mitogen-responsive phosphoprotein
Elovl1	-1.61792	2.90335	down	elongation of very long chain fatty acids (FEN1/Elo2, SUR4/Elo3, yeast)-like 1
Rab4b	-1.61702	5.825	down	RAB4B, member RAS oncogene family
Anxa5	-1.61403	2.69084	down	annexin A5
Tceal8	-1.61368	6.66224	down	transcription elongation factor A (SII)-like 8
2900093K20Rik	-1.61329	2.38511	down	RIKEN cDNA 2900093K20 gene
Nkain1	-1.61228	2.39054	down	Na+/K+ transporting ATPase interacting 1
Gm4705	-1.60967	0.844314	down	predicted gene 4705
Nipsnap3b	-1.60949	6.53413	down	nipsnap homolog 3B
Dut	-1.60876	6.57133	down	deoxyuridine triphosphatase
Galns	-1.60582	-0.0651768	down	galactosamine (N-acetyl)-6-sulfate sulfatase
Pbdc1	-1.60214	5.8048	down	polysaccharide biosynthesis domain containing 1
Gm5805	-1.60109	2.84345	down	40S ribosomal protein S14
Mad2l1	-1.59935	4.43407	down	MAD2 mitotic arrest deficient-like 1
8430432A02Rik	-1.59809	-0.23765	down	RIKEN cDNA 8430432A02 gene
Rpl29	-1.5979	4.59655	down	ribosomal protein L29
Nmral1	-1.59717	6.19397	down	NmrA-like family domain containing 1
Rpl23	-1.59689	7.72733	down	ribosomal protein L23
Rps29	-1.59618	7.14845	down	ribosomal protein S29
Eno3	-1.59558	2.16963	down	enolase 3, beta muscle
Cpne3	-1.59472	4.82736	down	copine III
Ccnk	-1.59317	2.68385	down	cyclin K
Efna4	-1.59274	3.86691	down	ephrin A4
Tcf19	-1.59238	3.99638	down	transcription factor 19
Gm4673	-1.59091	2.36723	down	predicted gene 4673
Cenpq	-1.59055	4.35385	down	centromere protein Q
Rpl28	-1.5892	7.30861	down	ribosomal protein L28
Vegfc	-1.58818	1.03801	down	vascular endothelial growth factor C
Padi4	-1.5841	1.4099	down	peptidyl arginine deiminase, type IV
Emd	-1.58276	5.39469	down	emerin
D2hgdh	-1.5827	2.23865	down	D-2-hydroxyglutarate dehydrogenase
H2bc21	-1.5825	2.46863	down	H2B clustered histone 21
Pimreg	-1.58213	4.10145	down	PICALM interacting mitotic regulator
Rpa2	-1.57988	4.99758	down	replication protein A2
Pdcd6	-1.57898	6.47557	down	programmed cell death 6
Gm5148	-1.57716	3.82473	down	predicted gene 5148
5830454E08Rik	-1.5762	1.00417	down	RIKEN cDNA 5830454E08 gene
Rps21	-1.57558	6.28523	down	ribosomal protein S21
Sp8	-1.57128	3.76683	down	trans-acting transcription factor 8
Kif18a	-1.57087	3.24872	down	kinesin family member 18A
Dhrs4	-1.57072	5.43764	down	dehydrogenase/reductase (SDR family) member 4
Iqck	-1.5706	1.45117	down	IQ motif containing K
Poc1a	-1.57051	2.32347	down	POC1 centriolar protein A
Cycs	-1.57023	7.30402	down	cytochrome c, somatic
E030026E10Rik	-1.56993	1.38045	down	RIKEN cDNA E030026E10 gene
Gadl1	-1.56656	2.51097	down	glutamate decarboxylase-like 1
Atp5e	-1.56622	6.49429	down	ATP synthase, H+ transporting, mitochondrial F1 complex, epsilon subunit
Rps28	-1.56595	7.02248	down	ribosomal protein S28
Rplp2	-1.56573	7.63795	down	ribosomal protein, large P2
Ctdsp1	-1.56312	0.765551	down	CTD (carboxy-terminal domain, RNA polymerase II, polypeptide A) small phosphatase 1
Tyms	-1.56212	5.93361	down	thymidylate synthase
Alg14	-1.56211	4.00001	down	asparagine-linked glycosylation 14
9630050E16Rik	-1.56011	1.46688	down	RIKEN cDNA 9630050E16 gene
Mamdc4	-1.55769	5.89154	down	MAM domain containing 4
Gm35394	-1.55701	2.99619	down	predicted gene, 35394
Smpdl3a	-1.55678	2.28636	down	sphingomyelin phosphodiesterase, acid-like 3A
Myl6b	-1.55508	0.236547	down	myosin, light polypeptide 6B
Sec61b	-1.55163	6.53394	down	Sec61 beta subunit
Eef1a1	-1.55082	11.8003	down	eukaryotic translation elongation factor 1 alpha 1
Trmt2b	-1.54993	1.63234	down	TRM2 tRNA methyltransferase 2B
Rplp1	-1.54805	7.26665	down	ribosomal protein, large, P1
Gdpd3	-1.54736	0.124442	down	glycerophosphodiester phosphodiesterase domain containing 3
Nsl1	-1.54642	1.96812	down	NSL1, MIS12 kinetochore complex component
Shroom3	-1.54553	2.57937	down	shroom family member 3
Rhbdf1	-1.54149	1.5575	down	rhomboid 5 homolog 1
Clcn1	-1.54123	1.17678	down	chloride channel, voltage-sensitive 1
Ctf1	-1.54086	1.62498	down	cardiotrophin 1
Ncapg2	-1.54074	2.02235	down	non-SMC condensin II complex, subunit G2
Dleu7	-1.5397	1.70945	down	deleted in lymphocytic leukemia, 7
Rps23	-1.53958	8.26391	down	ribosomal protein S23
Olfr77	-1.53867	3.38731	down	olfactory receptor 77
Pecr	-1.53863	3.24885	down	peroxisomal trans-2-enoyl-CoA reductase
Gcg	-1.53714	2.07524	down	glucagon
Wasf2	-1.53551	1.98595	down	WASP family, member 2
Rnaseh2b	-1.53382	5.07604	down	ribonuclease H2, subunit B
Rps27	-1.53278	7.46995	down	ribosomal protein S27
Sapcd2	-1.53218	2.0492	down	suppressor APC domain containing 2
2810025M15Rik	-1.5314	5.53709	down	RIKEN cDNA 2810025M15 gene
Rps9	-1.52859	9.20628	down	ribosomal protein S9
Ankrd37	-1.52758	2.85152	down	ankyrin repeat domain 37
Tgfb1i1	-1.52681	1.7401	down	transforming growth factor beta 1 induced transcript 1
Rpl36	-1.52666	7.59377	down	ribosomal protein L36
Zfp217	-1.52614	1.61361	down	zinc finger protein 217
Rps27a	-1.52529	8.24818	down	ribosomal protein S27A
Kif2a	-1.52438	6.35794	down	kinesin family member 2A
Tcirg1	-1.52434	1.37254	down	T cell, immune regulator 1, ATPase, H+ transporting, lysosomal V0 protein A3
Rps15	-1.52427	7.63839	down	ribosomal protein S15
Rps11	-1.52234	9.18607	down	ribosomal protein S11
H2ac13	-1.52132	0.830406	down	H2A clustered histone 13
Tpx2	-1.52102	3.99746	down	TPX2, microtubule-associated
Fbxo36	-1.52088	1.4179	down	F-box protein 36
Zbtb46	-1.52086	1.79473	down	zinc finger and BTB domain containing 46
Gadd45b	-1.52038	2.3655	down	growth arrest and DNA-damage-inducible 45 beta
Plpp2	-1.51826	2.93122	down	phospholipid phosphatase 2
1700030C12Rik	-1.51709	4.23901	down	RIKEN cDNA 1700030C12 gene
Gm12802	-1.51667	1.97951	down	predicted gene 12802
Wdr38	-1.51612	8.35707	down	WD repeat domain 38
Rpl7l1	-1.51585	6.60332	down	ribosomal protein L7-like 1
Prkag2os1	-1.51399	1.583	down	protein kinase, AMP-activated, gamma 2 non-catalytic subunit, opposite strand 1
Rpl7	-1.51284	9.50351	down	ribosomal protein L7
Rps17	-1.51084	7.62163	down	ribosomal protein S17
Gm3696	-1.50878	-0.529791	down	predicted gene 3696
Neil1	-1.50693	2.24685	down	nei endonuclease VIII-like 1 (E. coli)
Gm14586	-1.50649	3.16161	down	predicted gene 14586
Rpl35	-1.50622	8.80312	down	ribosomal protein L35
Erbin	-1.50611	4.83562	down	Erbb2 interacting protein
Rpusd4	-1.50548	3.78901	down	RNA pseudouridylate synthase domain containing 4
Mns1	-1.50506	3.04658	down	meiosis-specific nuclear structural protein 1
Antxr1	-1.50437	0.961011	down	anthrax toxin receptor 1
Mrps14	-1.50205	6.5665	down	mitochondrial ribosomal protein S14
D730044K07Rik	-1.49978	5.05672	down	RIKEN cDNA D730044K07 gene
Tlcd1	-1.4982	7.60678	down	TLC domain containing 1
Rps14	-1.49809	9.35766	down	ribosomal protein S14
Rps25	-1.49618	8.2375	down	ribosomal protein S25
Dennd1c	-1.49442	0.84704	down	DENN/MADD domain containing 1C
Gm4540	-1.49394	1.2961	down	predicted gene 4540
Sugct	-1.49317	3.27449	down	succinyl-CoA glutarate-CoA transferase
Timm21	-1.4914	5.91531	down	translocase of inner mitochondrial membrane 21
Ucp2	-1.48975	3.52705	down	uncoupling protein 2 (mitochondrial, proton carrier)
Krtcap3	-1.48972	-0.465363	down	keratinocyte associated protein 3
Sema5a	-1.488	4.32501	down	sema domain, seven thrombospondin repeats (type 1 and type 1-like), transmembrane domain (TM) and short cytoplasmic domain, (semaphorin) 5A
Rpl23a	-1.4879	7.66598	down	ribosomal protein L23A
Gm5879	-1.4878	1.36376	down	60S ribosomal protein L3 related
Rps15a	-1.48727	7.49236	down	ribosomal protein S15A
4933408J17Rik	-1.48677	4.94919	down	RIKEN cDNA 4933408J17 gene
Rnf213	-1.48646	2.32654	down	ring finger protein 213
Rpl13a	-1.48538	8.80683	down	ribosomal protein L13A
Rpl37a	-1.48383	8.3827	down	ribosomal protein L37a
Psme2	-1.48376	6.53652	down	proteasome (prosome, macropain) activator subunit 2 (PA28 beta)
5330409N07Rik	-1.48214	1.5888	down	RIKEN cDNA 5330409N07 gene
Gm11266	-1.4813	5.00808	down	predicted gene 11266
Mterf1a	-1.48094	3.1887	down	mitochondrial transcription termination factor 1a
Rps7	-1.48064	9.04167	down	ribosomal protein S7
Gstm1	-1.4804	4.3932	down	glutathione S-transferase, mu 1
Gpc3	-1.47943	1.69	down	glypican 3
Rpl26	-1.47865	4.62572	down	ribosomal protein L26
Ska3	-1.47852	2.68435	down	spindle and kinetochore associated complex subunit 3
Ctbs	-1.47761	1.66161	down	chitobiase
Hsd17b10	-1.47735	6.18309	down	hydroxysteroid (17-beta) dehydrogenase 10
Snrpf	-1.47585	6.22757	down	small nuclear ribonucleoprotein polypeptide F
Fam162a	-1.47252	6.08309	down	family with sequence similarity 162, member A
Selenoh	-1.47005	6.46512	down	selenoprotein H
Rps8	-1.4694	8.4937	down	ribosomal protein S8
Crybg3	-1.469	2.31992	down	beta-gamma crystallin domain containing 3
Gm8292	-1.46774	2.61502	down	predicted gene 8292
Btg1	-1.46721	7.65114	down	BTG anti-proliferation factor 1
Gm22574	-1.46706	1.38324	down	predicted gene, 22574
Tcf7l2	-1.46562	1.95057	down	transcription factor 7 like 2, T cell specific, HMG box
Sertad1	-1.4652	2.07048	down	SERTA domain containing 1
AI987944	-1.46499	2.5195	down	expressed sequence AI987944
Ube2s	-1.46315	6.07042	down	ubiquitin-conjugating enzyme E2S
Rit2	-1.46088	0.667482	down	Ras-like without CAAX 2
Pantr2	-1.46051	2.22777	down	POU domain, class 3, transcription factor 3 adjacent noncoding transcript 2
Ccl27b	-1.45758	0.662162	down	chemokine (C-C motif) ligand 27b
Gm20302	-1.45717	0.541295	down	60S ribosomal protein L37a-like
Rack1	-1.45687	8.94362	down	receptor for activated C kinase 1
Gins1	-1.45627	3.81575	down	GINS complex subunit 1 (Psf1 homolog)
Rps27rt	-1.45625	4.03988	down	ribosomal protein S27, retrogene
BC051226	-1.45529	2.24773	down	cDNA sequence BC051226
Ccdc38	-1.4532	6.08794	down	coiled-coil domain containing 38
Slc4a2	-1.45188	2.6675	down	solute carrier family 4 (anion exchanger), member 2
Rps24	-1.45184	8.03551	down	ribosomal protein S24
Gem	-1.45083	2.4069	down	GTP binding protein (gene overexpressed in skeletal muscle)
L3hypdh	-1.4489	2.53759	down	L-3-hydroxyproline dehydratase (trans-)
Gm26049	-1.44801	0.598862	down	predicted gene, 26049
Gm36445	-1.44799	3.7126	down	predicted gene, 36445
Kctd12	-1.44799	2.88912	down	potassium channel tetramerisation domain containing 12
Cenpn	-1.44686	2.40763	down	centromere protein N
Rgs19	-1.44654	4.80089	down	regulator of G-protein signaling 19
Gm32834	-1.44573	0.159105	down	predicted gene, 32834
Etfbkmt	-1.44517	2.00812	down	electron transfer flavoprotein beta subunit lysine methyltransferase
Smim41	-1.44515	-0.302139	down	small integral membrane protein 41
Parp9	-1.44481	0.708877	down	poly (ADP-ribose) polymerase family, member 9
Polr2j	-1.44366	6.25313	down	polymerase (RNA) II (DNA directed) polypeptide J
Rpf1	-1.44362	6.13828	down	ribosome production factor 1 homolog
Fam120a	-1.44152	5.15604	down	family with sequence similarity 120, member A
Ndufs6	-1.44124	6.32793	down	NADH:ubiquinone oxidoreductase core subunit S6
Lamtor4	-1.43933	4.85717	down	late endosomal/lysosomal adaptor, MAPK and MTOR activator 4
H2ac19	-1.43841	0.177458	down	H2A clustered histone 19
Rpl10a	-1.4382	7.73393	down	ribosomal protein L10A
Prdx4	-1.43797	5.4203	down	peroxiredoxin 4
4930480K15Rik	-1.43714	-0.668071	down	RIKEN cDNA 4930480K15 gene
Fau	-1.43707	7.5946	down	Finkel-Biskis-Reilly murine sarcoma virus (FBR-MuSV) ubiquitously expressed (fox derived)
Snhg3	-1.43506	2.79697	down	small nucleolar RNA host gene 3
Rpl17	-1.43412	8.01635	down	ribosomal protein L17
H1f2	-1.43378	4.60685	down	H1.2 linker histone, cluster member
Nfkbiz	-1.43328	2.20772	down	nuclear factor of kappa light polypeptide gene enhancer in B cells inhibitor, zeta
Rnu7	-1.43274	-0.174111	down	U7 small nuclear RNA
A330074H02Rik	-1.43208	3.01603	down	RIKEN cDNA A330074H02 gene
Zfp516	-1.43201	2.98722	down	zinc finger protein 516
Myo1d	-1.43185	1.07026	down	myosin ID
Ccna2	-1.43084	5.60675	down	cyclin A2
C630031E19Rik	-1.42809	0.77115	down	RIKEN cDNA C630031E19 gene
Sdhaf3	-1.42699	3.47737	down	succinate dehydrogenase complex assembly factor 3
Il18	-1.42591	1.35531	down	interleukin 18
Aif1l	-1.42553	4.2499	down	allograft inflammatory factor 1-like
2610316D01Rik	-1.42444	3.6152	down	RIKEN cDNA 2610316D01 gene
Cdca7	-1.42405	5.05979	down	cell division cycle associated 7
Pcdh17	-1.42334	2.91834	down	protocadherin 17
1810037I17Rik	-1.42331	5.84884	down	RIKEN cDNA 1810037I17 gene
Rpsa	-1.42275	9.52966	down	ribosomal protein SA
Mcm6	-1.42149	5.65665	down	minichromosome maintenance complex component 6
Ciart	-1.42084	1.94616	down	circadian associated repressor of transcription
Sat1	-1.41981	4.17248	down	spermidine/spermine N1-acetyl transferase 1
Rpl11	-1.41872	7.80669	down	ribosomal protein L11
Rpl13	-1.418	9.85072	down	ribosomal protein L13
9430064I24Rik	-1.4179	1.39181	down	RIKEN cDNA 9430064I24 gene
Mcee	-1.41671	2.29226	down	methylmalonyl CoA epimerase
Prrg2	-1.41642	2.79531	down	proline-rich Gla (G-carboxyglutamic acid) polypeptide 2
Tfap2d	-1.41602	2.69791	down	transcription factor AP-2, delta
Lrba	-1.41501	1.41955	down	LPS-responsive beige-like anchor
Slc39a1	-1.41471	2.20098	down	solute carrier family 39 (zinc transporter), member 1
Camk1	-1.41322	5.34629	down	calcium/calmodulin-dependent protein kinase I
Gm5915	-1.41304	-0.229456	down	myosin light polypeptide 6-like
Nsmce1	-1.41271	6.29235	down	NSE1 homolog, SMC5-SMC6 complex component
Wdr86	-1.41245	-0.128518	down	WD repeat domain 86
Lsm14b	-1.41202	4.39132	down	LSM family member 14B
Rpl5	-1.41172	8.89109	down	ribosomal protein L5
Sertad3	-1.40997	4.14174	down	SERTA domain containing 3
Gm19569	-1.40922	2.27655	down	predicted gene, 19569
Gm13199	-1.4089	3.79456	down	predicted gene 13199
Nme2	-1.40857	7.68879	down	NME/NM23 nucleoside diphosphate kinase 2
Supt4b	-1.40835	0.352394	down	SPT4B, DSIF elongation factor subunit
Itgb3bp	-1.40822	4.68196	down	integrin beta 3 binding protein (beta3-endonexin)
Gstcd	-1.40724	2.60131	down	glutathione S-transferase, C-terminal domain containing
Kif7	-1.40716	0.501718	down	kinesin family member 7
Tomm7	-1.40568	5.93004	down	translocase of outer mitochondrial membrane 7
Phyhd1	-1.40559	2.50642	down	phytanoyl-CoA dioxygenase domain containing 1
Lypd10	-1.40494	5.57212	down	Ly6/PLAUR domain containing 10
Gemin6	-1.40346	3.76142	down	gem nuclear organelle associated protein 6
Tor1b	-1.40293	4.34443	down	torsin family 1, member B
Calcrl	-1.40269	-0.119935	down	calcitonin receptor-like
Gnpda2	-1.40198	5.39188	down	glucosamine-6-phosphate deaminase 2
Rpl9	-1.40159	8.42583	down	ribosomal protein L9
Gm14270	-1.40155	1.88515	down	silica-induced gene 111
Ammecr1	-1.3998	1.3644	down	Alport syndrome, mental retardation, midface hypoplasia and elliptocytosis chromosomal region gene 1
Gm2694	-1.39968	2.90258	down	predicted gene 2694
Tmem218	-1.39791	4.44769	down	transmembrane protein 218
Nrp2	-1.39741	2.38392	down	neuropilin 2
Gm19426	-1.39737	-0.22964	down	predicted gene, 19426
Gm7511	-1.39706	-0.171004	down	RNA polymerase II, polypeptide H
Decr1	-1.39614	2.43402	down	2,4-dienoyl CoA reductase 1, mitochondrial
Psmg3	-1.39583	5.38758	down	proteasome (prosome, macropain) assembly chaperone 3
Gm15454	-1.39408	-0.491937	down	predicted gene 15454
Fastkd1	-1.39388	2.7546	down	FAST kinase domains 1
Rc3h1	-1.39387	5.53568	down	RING CCCH (C3H) domains 1
AW209491	-1.39375	4.95988	down	expressed sequence AW209491
Mpv17	-1.39309	5.84644	down	MpV17 mitochondrial inner membrane protein
Ifitm2	-1.39181	6.3981	down	interferon induced transmembrane protein 2
H2az2	-1.39167	8.38162	down	H2A.Z histone variant 2
Psme2b	-1.39001	2.25721	down	protease (prosome, macropain) activator subunit 2B
Snhg15	-1.38987	4.00324	down	small nucleolar RNA host gene 15
Rpl38	-1.38832	6.26825	down	ribosomal protein L38
AA474408	-1.38566	0.985921	down	expressed sequence AA474408
Tox3	-1.38449	3.31287	down	TOX high mobility group box family member 3
F3	-1.38425	2.9571	down	coagulation factor III
Cyp20a1	-1.38399	4.30337	down	cytochrome P450, family 20, subfamily a, polypeptide 1
Gm15834	-1.38292	1.31785	down	predicted gene 15834
Txn1	-1.38228	6.92571	down	thioredoxin 1
Mss51	-1.38018	1.04493	down	MSS51 mitochondrial translational activator
Pcbp2	-1.37928	7.03338	down	poly(rC) binding protein 2
Rem2	-1.37876	4.88975	down	rad and gem related GTP binding protein 2
Itgb8	-1.37823	2.06044	down	integrin beta 8
Tmem265	-1.37776	3.98816	down	transmembrane protein 265
Tex30	-1.37678	5.72999	down	testis expressed 30
Limd1	-1.3762	4.24293	down	LIM domains containing 1
Smim4	-1.37612	3.7157	down	small integral membrane protein 4
BC005537	-1.37492	6.10381	down	cDNA sequence BC005537
1700001P01Rik	-1.3736	0.335858	down	RIKEN cDNA 1700001P01 gene
Prkcz2	-1.37325	0.617518	down	protein kinase C, zeta 2
Rpl34	-1.37254	6.54533	down	ribosomal protein L34
Med1	-1.37217	6.68519	down	mediator complex subunit 1
Flywch2	-1.37179	2.64039	down	FLYWCH family member 2
Pola1	-1.3716	2.68744	down	polymerase (DNA directed), alpha 1
Cisd3	-1.37063	1.05463	down	CDGSH iron sulfur domain 3
Stoml2	-1.36917	6.81747	down	stomatin (Epb7.2)-like 2
Aurka	-1.36893	4.309	down	aurora kinase A
Ago1	-1.367	5.59548	down	argonaute RISC catalytic subunit 1
Nudt1	-1.36324	2.65041	down	nudix (nucleoside diphosphate linked moiety X)-type motif 1
Fam71e1	-1.36222	1.88845	down	family with sequence similarity 71, member E1
Rpl24	-1.35794	7.90673	down	ribosomal protein L24
Nrg3os	-1.3577	-0.468386	down	neuregulin 3, opposite strand
Tmem234	-1.35591	6.52106	down	transmembrane protein 234
Gm30731	-1.35486	0.0513673	down	predicted gene, 30731
Impa2	-1.3542	1.75154	down	inositol monophosphatase 2
Gpt	-1.35392	0.561764	down	glutamic pyruvic transaminase, soluble
Rmnd1	-1.35388	4.44338	down	required for meiotic nuclear division 1 homolog
Csrp1	-1.35312	0.947032	down	cysteine and glycine-rich protein 1
Sh2d4b	-1.3524	2.62102	down	SH2 domain containing 4B
Id3	-1.35214	1.63446	down	inhibitor of DNA binding 3
Cox17	-1.35193	5.38196	down	cytochrome c oxidase assembly protein 17, copper chaperone
Zfp568	-1.35158	1.97267	down	zinc finger protein 568
Ssna1	-1.3507	6.76837	down	SS nuclear autoantigen 1
Sptssa	-1.35023	6.73502	down	serine palmitoyltransferase, small subunit A
Rangrf	-1.34947	4.13929	down	RAN guanine nucleotide release factor
Adamts18	-1.34761	3.66276	down	a disintegrin-like and metallopeptidase (reprolysin type) with thrombospondin type 1 motif, 18
Pros1	-1.34581	0.844101	down	protein S (alpha)
Rps3	-1.34426	9.42647	down	ribosomal protein S3
Kcnq1ot1	-1.34425	6.21139	down	KCNQ1 overlapping transcript 1
Gm14277	-1.344	0.23973	down	Small nuclear ribonucleoprotein Sm D1 (snRNP core protein D1) (Sm-D1) (Sm-D autoantigen)
Dlc1	-1.34293	0.374874	down	deleted in liver cancer 1
Gm14232	-1.34249	2.75392	down	predicted gene 14232
Msn	-1.34208	4.07406	down	moesin
Eci2	-1.34073	6.44019	down	enoyl-Coenzyme A delta isomerase 2
Gm10193	-1.33999	0.180667	down	predicted gene 10193
Bag2	-1.33937	4.07189	down	BCL2-associated athanogene 2
E130114P18Rik	-1.33912	5.75859	down	RIKEN cDNA E130114P18 gene
Etaa1os	-1.33909	0.802843	down	Ewing tumor-associated antigen 1, opposite strand
Tmem170	-1.33903	2.84012	down	transmembrane protein 170
Gstp2	-1.33843	3.55997	down	glutathione S-transferase, pi 2
Gm4786	-1.33752	0.708956	down	predicted gene 4786
Tfrc	-1.33699	5.17158	down	transferrin receptor
Tns3	-1.33591	-0.346136	down	tensin 3
Mcm5	-1.33541	4.37204	down	minichromosome maintenance complex component 5
Zfp78	-1.33403	2.68331	down	zinc finger protein 78
Gm7890	-1.33125	3.30124	down	predicted gene 7890
Cstb	-1.33072	5.41928	down	cystatin B
Ccdc84	-1.3303	6.17533	down	coiled-coil domain containing 84
Snrpg	-1.32931	7.0179	down	small nuclear ribonucleoprotein polypeptide G
Gm13341	-1.32882	4.12266	down	predicted gene 13341
Sema4g	-1.32815	4.07977	down	sema domain, immunoglobulin domain (Ig), transmembrane domain (TM) and short cytoplasmic domain, (semaphorin) 4G
Swsap1	-1.32664	2.35261	down	SWIM type zinc finger 7 associated protein 1
Cdk2	-1.32565	3.98173	down	cyclin-dependent kinase 2
Mrps18b	-1.32484	4.74167	down	mitochondrial ribosomal protein S18B
Ppp1r14b	-1.32465	7.12183	down	protein phosphatase 1, regulatory inhibitor subunit 14B
1500011B03Rik	-1.32464	7.01858	down	RIKEN cDNA 1500011B03 gene
Gm5527	-1.3236	0.854645	down	predicted gene 5527
Gm17494	-1.32236	3.59386	down	predicted gene, 17494
Maml3	-1.32203	1.5148	down	mastermind like transcriptional coactivator 3
Zbtb26	-1.32158	4.09034	down	zinc finger and BTB domain containing 26
St6galnac2	-1.32108	4.29954	down	ST6 (alpha-N-acetyl-neuraminyl-2,3-beta-galactosyl-1,3)-N-acetylgalactosaminide alpha-2,6-sialyltransferase 2
Efcab6	-1.32056	1.97848	down	EF-hand calcium binding domain 6
Dctn6	-1.31991	6.14124	down	dynactin 6
Ntf3	-1.3188	1.72575	down	neurotrophin 3
Agbl5	-1.31732	6.07125	down	ATP/GTP binding protein-like 5
Smco4	-1.31716	1.27205	down	single-pass membrane protein with coiled-coil domains 4
Vgll4	-1.31633	4.05523	down	vestigial like family member 4
Sdc2	-1.31616	1.7161	down	syndecan 2
Gm12657	-1.31559	1.68163	down	predicted gene 12657
Slbp	-1.31538	6.93955	down	stem-loop binding protein
Vegfa	-1.31398	3.91587	down	vascular endothelial growth factor A
Uba52	-1.31225	8.18867	down	ubiquitin A-52 residue ribosomal protein fusion product 1
Gm29455	-1.3119	0.607052	down	predicted gene 29455
Slc18b1	-1.31189	4.16708	down	solute carrier family 18, subfamily B, member 1
Dkc1	-1.31149	5.61118	down	dyskeratosis congenita 1, dyskerin
Gm10544	-1.31144	4.04382	down	predicted gene 10544
Rfc4	-1.30907	6.07293	down	replication factor C (activator 1) 4
2700038G22Rik	-1.30836	2.15406	down	RIKEN cDNA 2700038G22 gene
Selenom	-1.30662	2.75763	down	selenoprotein M
Adk	-1.30659	6.23826	down	adenosine kinase
C530043K16Rik	-1.30469	2.60869	down	RIKEN cDNA C530043K16 gene
Sox3	-1.30367	0.722237	down	SRY (sex determining region Y)-box 3
Ppic	-1.30177	3.66001	down	peptidylprolyl isomerase C
Gm30054	-1.30176	2.69601	down	predicted gene, 30054
Acot1	-1.30121	4.67511	down	acyl-CoA thioesterase 1
2310039H08Rik	-1.29921	4.87439	down	RIKEN cDNA 2310039H08 gene
Socs4	-1.29845	3.8411	down	suppressor of cytokine signaling 4
Col11a1	-1.29827	3.20698	down	collagen, type XI, alpha 1
Gm1976	-1.29794	3.4691	down	predicted gene 1976
Inhba	-1.2975	2.77504	down	inhibin beta-A
Txndc12	-1.29636	5.9553	down	thioredoxin domain containing 12 (endoplasmic reticulum)
Gm19554	-1.29517	2.73098	down	predicted gene, 19554
Mplkip	-1.29478	5.57278	down	M-phase specific PLK1 intereacting protein
Naca	-1.29466	8.61824	down	nascent polypeptide-associated complex alpha polypeptide
Snhg1	-1.29339	5.56839	down	small nucleolar RNA host gene 1
Arid5b	-1.29295	0.999395	down	AT rich interactive domain 5B (MRF1-like)
Acadm	-1.29271	3.95853	down	acyl-Coenzyme A dehydrogenase, medium chain
Poglut2	-1.2927	5.14656	down	protein O-glucosyltransferase 2
Akr1a1	-1.29171	8.92283	down	aldo-keto reductase family 1, member A1 (aldehyde reductase)
Tfap4	-1.2901	1.88521	down	transcription factor AP4
Acyp1	-1.28874	5.12406	down	acylphosphatase 1, erythrocyte (common) type
Gm16984	-1.28713	5.0138	down	predicted gene, 16984
Med21	-1.28575	5.49548	down	mediator complex subunit 21
Eif3f	-1.28493	7.20132	down	eukaryotic translation initiation factor 3, subunit F
Gm12115	-1.28308	1.07545	down	predicted gene 12115
B3gnt8	-1.28198	4.26905	down	UDP-GlcNAc:betaGal beta-1,3-N-acetylglucosaminyltransferase 8
Dync2li1	-1.28184	4.48873	down	dynein cytoplasmic 2 light intermediate chain 1
Rps13	-1.28124	7.65044	down	ribosomal protein S13
Gm28175	-1.28028	1.02697	down	predicted gene 28175
Pfn1	-1.28	9.1685	down	profilin 1
Rbks	-1.27969	0.3086	down	ribokinase
Plin2	-1.27964	3.94053	down	perilipin 2
Snhg8	-1.27758	3.52955	down	small nucleolar RNA host gene 8
Gm8655	-1.27718	0.0843331	down	predicted gene 8655
Pcdh10	-1.27581	4.66483	down	protocadherin 10
Snhg16	-1.2755	4.99403	down	small nucleolar RNA host gene 16
Spdya	-1.2733	3.60479	down	speedy/RINGO cell cycle regulator family, member A
Dhps	-1.27268	5.97625	down	deoxyhypusine synthase
Dus4l	-1.27224	3.07587	down	dihydrouridine synthase 4-like (S. cerevisiae)
Maml2	-1.2721	2.88864	down	mastermind like transcriptional coactivator 2
Ftx	-1.27177	3.73181	down	Ftx transcript, Xist regulator (non-protein coding)
Elof1	-1.2712	6.55367	down	ELF1 homolog, elongation factor 1
Syngap1	-1.26725	1.13497	down	synaptic Ras GTPase activating protein 1 homolog (rat)
Gdf11	-1.26686	3.69679	down	growth differentiation factor 11
Smim11	-1.26635	5.01021	down	small integral membrane protein 11
Eef1akmt2	-1.2659	6.34877	down	EEF1A lysine methyltransferase 2
Gm17259	-1.26507	4.40728	down	predicted gene, 17259
Pcbd2	-1.26481	2.14516	down	pterin 4 alpha carbinolamine dehydratase/dimerization cofactor of hepatocyte nuclear factor 1 alpha (TCF1) 2
Ndufs5	-1.26387	6.03336	down	NADH:ubiquinone oxidoreductase core subunit S5
Pcdh18	-1.26284	5.31303	down	protocadherin 18
Smc4	-1.26245	4.9658	down	structural maintenance of chromosomes 4
Bckdha	-1.26033	4.40867	down	branched chain ketoacid dehydrogenase E1, alpha polypeptide
Arhgap29	-1.25857	1.85888	down	Rho GTPase activating protein 29
Exosc1	-1.25627	5.69796	down	exosome component 1
Rmrp	-1.25608	0.189876	down	RNA component of mitochondrial RNAase P
Kxd1	-1.25447	8.35548	down	KxDL motif containing 1
Zcchc10	-1.25337	4.64551	down	zinc finger, CCHC domain containing 10
Polr2a	-1.25159	5.22779	down	polymerase (RNA) II (DNA directed) polypeptide A
Gm12586	-1.25088	2.37393	down	predicted gene 12586
Tceal9	-1.24972	8.32672	down	transcription elongation factor A like 9
Tra2a	-1.24925	6.92364	down	transformer 2 alpha
Dnah8	-1.24882	2.07853	down	dynein, axonemal, heavy chain 8
Tmem123	-1.24856	4.2052	down	transmembrane protein 123
Rccd1	-1.24779	5.08122	down	RCC1 domain containing 1
Plekha3	-1.24675	3.98675	down	pleckstrin homology domain-containing, family A (phosphoinositide binding specific) member 3
Ndufa3	-1.24647	5.82452	down	NADH:ubiquinone oxidoreductase subunit A3
Abi2	-1.2457	6.98134	down	abl-interactor 2
Slc25a35	-1.24506	4.25905	down	solute carrier family 25, member 35
Psmb1	-1.24386	8.41523	down	proteasome (prosome, macropain) subunit, beta type 1
Itga10	-1.24326	0.293722	down	integrin, alpha 10
Zfp760	-1.24199	5.12834	down	zinc finger protein 760
Ddit3	-1.24171	5.29467	down	DNA-damage inducible transcript 3
Bak1	-1.24032	0.0881856	down	BCL2-antagonist/killer 1
Dhcr24	-1.24024	2.55572	down	24-dehydrocholesterol reductase
Nrarp	-1.24016	3.69366	down	Notch-regulated ankyrin repeat protein
Rfc2	-1.2401	6.24974	down	replication factor C (activator 1) 2
Acaa2	-1.23927	4.56202	down	acetyl-Coenzyme A acyltransferase 2 (mitochondrial 3-oxoacyl-Coenzyme A thiolase)
Gapdh	-1.23763	9.74567	down	glyceraldehyde-3-phosphate dehydrogenase
Fkbp3	-1.23741	8.668	down	FK506 binding protein 3
Polg2	-1.23734	3.15638	down	polymerase (DNA directed), gamma 2, accessory subunit
Siva1	-1.23418	5.20753	down	SIVA1, apoptosis-inducing factor
E2f5	-1.23375	5.15467	down	E2F transcription factor 5
9930017N22Rik	-1.23373	2.16567	down	RIKEN cDNA 9930017N22 gene
Gm43560	-1.23201	1.24263	down	predicted gene 43560
Mrpl21	-1.23165	6.12319	down	mitochondrial ribosomal protein L21
Nabp2	-1.23156	6.9176	down	nucleic acid binding protein 2
Ascl1	-1.22997	2.37498	down	achaete-scute family bHLH transcription factor 1
Tceal7	-1.22812	4.52721	down	transcription elongation factor A (SII)-like 7
Tnk1	-1.22779	1.53907	down	tyrosine kinase, non-receptor, 1
Rida	-1.2272	4.06784	down	reactive intermediate imine deaminase A homolog
Pyurf	-1.22668	3.67259	down	Pigy upstream reading frame
Ddx11	-1.2266	0.764977	down	DEAD/H box helicase 11
Snhg20	-1.22586	3.77424	down	small nucleolar RNA host gene 20
Megf11	-1.22574	2.5962	down	multiple EGF-like-domains 11
Gm5617	-1.22549	3.58634	down	predicted gene 5617
Mrpl13	-1.22526	5.90948	down	mitochondrial ribosomal protein L13
Ddah1	-1.22324	5.46217	down	dimethylarginine dimethylaminohydrolase 1
Dad1	-1.22285	6.95284	down	defender against cell death 1
2610306M01Rik	-1.22147	3.67561	down	RIKEN cDNA 2610306M01 gene
Rpl10	-1.2211	9.10667	down	ribosomal protein L10
Pole	-1.22062	2.18127	down	polymerase (DNA directed), epsilon
Rtraf	-1.21987	7.51895	down	RNA transcription, translation and transport factor
E2f1	-1.2196	3.1123	down	E2F transcription factor 1
Rps6	-1.21951	8.10833	down	ribosomal protein S6
Evi2	-1.21943	0.227219	down	ecotropic viral integration site 2
H3f3c	-1.21877	2.05705	down	H3 histone, family 3C
Bex1	-1.21784	6.23063	down	brain expressed X-linked 1
Plp1	-1.21744	1.7548	down	proteolipid protein (myelin) 1
Xkr8	-1.21708	1.72296	down	X-linked Kx blood group related 8
Cdk2ap2	-1.2161	6.00089	down	CDK2-associated protein 2
Lix1l	-1.21446	3.60256	down	Lix1-like
Mgme1	-1.21429	3.26199	down	mitochondrial genome maintenance exonuclease 1
Trmt61b	-1.21364	4.41119	down	tRNA methyltransferase 61B
Ptpn13	-1.21322	2.17924	down	protein tyrosine phosphatase, non-receptor type 13
Tmed1	-1.21249	5.24161	down	transmembrane p24 trafficking protein 1
Rpl3	-1.21213	8.68838	down	ribosomal protein L3
Lsm2	-1.21187	5.88169	down	LSM2 homolog, U6 small nuclear RNA and mRNA degradation associated
Magoh	-1.2111	5.95138	down	mago homolog, exon junction complex core component
Gpx4	-1.21075	7.43162	down	glutathione peroxidase 4
Mfap2	-1.20967	7.97815	down	microfibrillar-associated protein 2
Tial1	-1.20957	6.26526	down	Tia1 cytotoxic granule-associated RNA binding protein-like 1
Ecm1	-1.20854	-0.0402412	down	extracellular matrix protein 1
Rplp0	-1.20826	9.78288	down	ribosomal protein, large, P0
Sinhcaf	-1.20807	7.43379	down	SIN3-HDAC complex associated factor
Klhl9	-1.20694	8.38568	down	kelch-like 9
Magohb	-1.20593	4.7298	down	mago homolog B, exon junction complex core component
Pkd2	-1.20464	3.55415	down	polycystin 2, transient receptor potential cation channel
AW047730	-1.20394	4.19411	down	expressed sequence AW047730
Parva	-1.20297	2.55445	down	parvin, alpha
Hspe1	-1.20247	7.00755	down	heat shock protein 1 (chaperonin 10)
2610206C17Rik	-1.20173	0.0766411	down	RIKEN cDNA 2610206C17 gene
Lsm5	-1.20073	4.54147	down	LSM5 homolog, U6 small nuclear RNA and mRNA degradation associated
1110017D15Rik	-1.20042	1.94261	down	RIKEN cDNA 1110017D15 gene
Cetn3	-1.1997	8.08295	down	centrin 3
Thsd4	-1.19806	1.05764	down	thrombospondin, type I, domain containing 4
Rpl27	-1.19777	8.56196	down	ribosomal protein L27
Gm42372	-1.19607	1.7383	down	predicted gene, 42372
Impact	-1.1952	6.11874	down	impact, RWD domain protein
Eya1	-1.19473	1.28621	down	EYA transcriptional coactivator and phosphatase 1
Ebi3	-1.19452	1.11864	down	Epstein-Barr virus induced gene 3
Palld	-1.19357	4.56272	down	palladin, cytoskeletal associated protein
1110038B12Rik	-1.19332	6.26415	down	RIKEN cDNA 1110038B12 gene
Lpp	-1.19263	4.28636	down	LIM domain containing preferred translocation partner in lipoma
Zfp825	-1.19249	3.82473	down	zinc finger protein 825
Gm11583	-1.19202	4.06185	down	predicted gene 11583
Samd1	-1.19118	2.82746	down	sterile alpha motif domain containing 1
Ndufv2	-1.19076	7.84242	down	NADH:ubiquinone oxidoreductase core subunit V2
C1qtnf12	-1.19035	1.79067	down	C1q and tumor necrosis factor related 12
Bmf	-1.18999	0.238995	down	BCL2 modifying factor
2310040G24Rik	-1.18914	0.776117	down	RIKEN cDNA 2310040G24 gene
1700086L19Rik	-1.18811	2.04948	down	RIKEN cDNA 1700086L19 gene
5330434G04Rik	-1.18652	2.14433	down	RIKEN cDNA 5330434G04 gene
Lage3	-1.18296	5.18915	down	L antigen family, member 3
Gm8319	-1.18218	1.81726	down	predicted gene 8319
Rpl36al	-1.18202	6.18176	down	ribosomal protein L36A-like
Btbd17	-1.18034	3.27429	down	BTB (POZ) domain containing 17
Prx	-1.17984	-1.04189	down	periaxin
Asf1a	-1.17956	7.12912	down	anti-silencing function 1A histone chaperone
Cox7a2l	-1.17882	6.78159	down	cytochrome c oxidase subunit 7A2 like
Nop10	-1.1768	6.72171	down	NOP10 ribonucleoprotein
1810009A15Rik	-1.17678	5.81068	down	RIKEN cDNA 1810009A15 gene
Fam174c	-1.17676	2.99387	down	family with sequence similarity 174, member C
Tspyl2	-1.17637	4.43466	down	TSPY-like 2
Ccdc173	-1.17419	2.83239	down	coiled-coil domain containing 173
Dpm3	-1.17283	3.94203	down	dolichyl-phosphate mannosyltransferase polypeptide 3
Cenpw	-1.17221	2.96176	down	centromere protein W
Mapk3	-1.17135	5.99869	down	mitogen-activated protein kinase 3
Dhrs1	-1.17128	5.62956	down	dehydrogenase/reductase (SDR family) member 1
Rpl22	-1.171	6.61606	down	ribosomal protein L22
Txndc17	-1.17024	6.18424	down	thioredoxin domain containing 17
4930451E10Rik	-1.16763	1.52721	down	RIKEN cDNA 4930451E10 gene
Ebf3	-1.16679	-0.530402	down	early B cell factor 3
Gm7984	-1.16605	-0.123673	down	predicted gene 7984
Kat2b	-1.16594	3.47163	down	K(lysine) acetyltransferase 2B
Hax1	-1.16572	6.76926	down	HCLS1 associated X-1
Sec61g	-1.16333	6.68116	down	SEC61, gamma subunit
Gm17491	-1.16323	0.936291	down	predicted gene, 17491
Ccdc86	-1.16246	4.85764	down	coiled-coil domain containing 86
Ngly1	-1.16182	4.62509	down	N-glycanase 1
Gm10459	-1.16143	3.63343	down	predicted gene 10459
Mrpl58	-1.16065	6.19274	down	mitochondrial ribosomal protein L58
B930059L03Rik	-1.15999	0.275497	down	RIKEN cDNA B930059L03 gene
Gm47112	-1.15905	0.556757	down	predicted gene, 47112
Hikeshi	-1.15901	6.7756	down	heat shock protein nuclear import factor
Tpm4	-1.159	6.51851	down	tropomyosin 4
Riox2	-1.15859	2.84145	down	ribosomal oxygenase 2
Ap3m1	-1.1573	6.7395	down	adaptor-related protein complex 3, mu 1 subunit
A730063M14Rik	-1.15571	2.59227	down	RIKEN cDNA A730063M14 gene
E230020D15Rik	-1.15555	3.58847	down	RIKEN cDNA E230020D15 gene
Nbdy	-1.15441	5.61339	down	negative regulator of P-body association
Trmt11	-1.15315	5.6352	down	tRNA methyltransferase 11
Firre	-1.15164	3.51402	down	functional intergenic repeating RNA element
Ndufa13	-1.15162	6.55193	down	NADH:ubiquinone oxidoreductase subunit A13
4930539J05Rik	-1.15082	1.56125	down	RIKEN cDNA 4930539J05 gene
Gatad1	-1.14883	5.20967	down	GATA zinc finger domain containing 1
Mrfap1	-1.14553	8.37142	down	Morf4 family associated protein 1
Sgce	-1.14495	5.19694	down	sarcoglycan, epsilon
Ppt2	-1.1445	3.9313	down	palmitoyl-protein thioesterase 2
Gt(ROSA)26Sor	-1.142	5.67018	down	gene trap ROSA 26, Philippe Soriano
Polr2k	-1.14088	5.36978	down	polymerase (RNA) II (DNA directed) polypeptide K
Echdc2	-1.14083	3.57554	down	enoyl Coenzyme A hydratase domain containing 2
Cnpy2	-1.13942	6.79597	down	canopy FGF signaling regulator 2
Ict1os	-1.13906	4.50744	down	immature colon carcinoma transcript 1, opposite strand
Tmem97	-1.13876	4.32143	down	transmembrane protein 97
Chsy1	-1.13716	5.02865	down	chondroitin sulfate synthase 1
Pomc	-1.13715	1.99589	down	pro-opiomelanocortin-alpha
Wdr66	-1.13573	3.54492	down	WD repeat domain 66
Zfp119a	-1.13412	3.75277	down	zinc finger protein 119a
5430416N02Rik	-1.13081	5.44521	down	RIKEN cDNA 5430416N02 gene
Gpx1	-1.12988	8.03155	down	glutathione peroxidase 1
Dnph1	-1.12972	4.41944	down	2'-deoxynucleoside 5'-phosphate N-hydrolase 1
Ccdc82	-1.12932	2.7028	down	coiled-coil domain containing 82
Polr2g	-1.12868	7.12824	down	polymerase (RNA) II (DNA directed) polypeptide G
Rpl15	-1.12775	8.82274	down	ribosomal protein L15
Dmac1	-1.1266	5.69838	down	distal membrane arm assembly complex 1
Taf7	-1.1264	5.26373	down	TATA-box binding protein associated factor 7
Rps27l	-1.12583	7.00517	down	ribosomal protein S27-like
Qk	-1.12578	6.056	down	quaking
Ahsa2	-1.12528	7.73905	down	AHA1, activator of heat shock protein ATPase 2
Nhp2	-1.12496	6.57259	down	NHP2 ribonucleoprotein
Ncapg	-1.12399	3.56996	down	non-SMC condensin I complex, subunit G
Wdr61	-1.12363	7.14576	down	WD repeat domain 61
2410006H16Rik	-1.12339	5.8367	down	RIKEN cDNA 2410006H16 gene
Rfc3	-1.12322	6.16888	down	replication factor C (activator 1) 3
D830035M03Rik	-1.1208	1.65948	down	RIKEN cDNA D830035M03 gene
Taf1d	-1.12074	6.28496	down	TATA-box binding protein associated factor, RNA polymerase I, D
St3gal1	-1.12018	2.37557	down	ST3 beta-galactoside alpha-2,3-sialyltransferase 1
Nek7	-1.1195	2.96068	down	NIMA (never in mitosis gene a)-related expressed kinase 7
Mitd1	-1.11944	4.59465	down	MIT, microtubule interacting and transport, domain containing 1
Nynrin	-1.11942	2.48326	down	NYN domain and retroviral integrase containing
Rabggtb	-1.11921	5.69676	down	Rab geranylgeranyl transferase, b subunit
A530041M06Rik	-1.11882	3.7133	down	RIKEN cDNA A530041M06 gene
Bbx	-1.11876	4.68794	down	bobby sox HMG box containing
Ppp2cb	-1.11869	4.36235	down	protein phosphatase 2 (formerly 2A), catalytic subunit, beta isoform
Raly	-1.11776	6.35362	down	hnRNP-associated with lethal yellow
Evi2b	-1.11763	0.0643977	down	ecotropic viral integration site 2b
Rpl21	-1.11761	7.30348	down	ribosomal protein L21
Gas5	-1.11433	8.62856	down	growth arrest specific 5
4930518I15Rik	-1.11432	3.71448	down	RIKEN cDNA 4930518I15 gene
C630043F03Rik	-1.11412	3.8994	down	RIKEN cDNA C630043F03 gene
Tgm4	-1.11388	-0.604123	down	transglutaminase 4 (prostate)
Gm9800	-1.11313	4.9292	down	predicted gene 9800
Ormdl2	-1.11192	5.34877	down	ORM1-like 2 (S. cerevisiae)
Cnih4	-1.11123	4.92733	down	cornichon family AMPA receptor auxiliary protein 4
Gng3	-1.11096	8.37176	down	guanine nucleotide binding protein (G protein), gamma 3
A530064N14Rik	-1.11057	0.30818	down	RIKEN cDNA A530064N14 gene
Gm13306	-1.10946	3.23143	down	predicted gene 13306
Mis18a	-1.1089	4.22387	down	MIS18 kinetochore protein A
Crip2	-1.10804	8.04241	down	cysteine rich protein 2
Gm30015	-1.1069	1.39968	down	predicted gene, 30015
Sem1	-1.10686	7.59641	down	SEM1, 26S proteasome complex subunit
Gm11944	-1.10657	2.21437	down	predicted gene 11944
Trim59	-1.10615	6.50107	down	tripartite motif-containing 59
Dmrta2	-1.10613	1.36131	down	doublesex and mab-3 related transcription factor like family A2
Zfp511	-1.10564	5.54203	down	zinc finger protein 511
Hspb11	-1.10501	3.85495	down	heat shock protein family B (small), member 11
Plch1	-1.10439	1.55707	down	phospholipase C, eta 1
Bambi	-1.10439	1.71689	down	BMP and activin membrane-bound inhibitor
Sav1	-1.10214	2.76496	down	salvador family WW domain containing 1
Fcf1	-1.10207	6.61394	down	FCF1 rRNA processing protein
2810039B14Rik	-1.10207	2.28794	down	RIKEN cDNA 2810039B14 gene
Csrp2	-1.10146	6.4654	down	cysteine and glycine-rich protein 2
Prpsap2	-1.09998	5.62284	down	phosphoribosyl pyrophosphate synthetase-associated protein 2
Tma7	-1.09927	7.81167	down	translational machinery associated 7
Capns1	-1.09808	4.46972	down	calpain, small subunit 1
Fbxo17	-1.09767	2.09447	down	F-box protein 17
Hypk	-1.09694	7.1593	down	huntingtin interacting protein K
Kpnb1	-1.09679	6.07371	down	karyopherin (importin) beta 1
Dynlt1f	-1.09605	5.61907	down	dynein light chain Tctex-type 1F
AI849053	-1.09439	4.06596	down	expressed sequence AI849053
Psmb5	-1.09383	6.51275	down	proteasome (prosome, macropain) subunit, beta type 5
Ankrd52	-1.09168	5.57104	down	ankyrin repeat domain 52
Copz2	-1.09164	0.951317	down	coatomer protein complex, subunit zeta 2
9430053O09Rik	-1.08979	2.57793	down	RIKEN cDNA 9430053O09 gene
Grcc10	-1.08961	7.63174	down	gene rich cluster, C10 gene
Gli2	-1.08911	2.82145	down	GLI-Kruppel family member GLI2
Rpl7a	-1.08895	8.56735	down	ribosomal protein L7A
Gm17048	-1.08795	-0.139904	down	predicted gene 17048
Tmem126b	-1.08747	4.53771	down	transmembrane protein 126B
Pop4	-1.08726	6.77998	down	processing of precursor 4, ribonuclease P/MRP family, (S. cerevisiae)
Cox14	-1.08593	6.4027	down	cytochrome c oxidase assembly protein 14
Gm13187	-1.08536	-0.287624	down	predicted gene 13187
Ercc1	-1.08529	5.88306	down	excision repair cross-complementing rodent repair deficiency, complementation group 1
Eif3g	-1.08514	7.97973	down	eukaryotic translation initiation factor 3, subunit G
C230062I16Rik	-1.08497	4.2982	down	RIKEN cDNA C230062I16 gene
Rnf122	-1.08387	5.93072	down	ring finger protein 122
Frrs1	-1.08373	2.27133	down	ferric-chelate reductase 1
Ssbp1	-1.08362	7.14607	down	single-stranded DNA binding protein 1
Slc31a2	-1.08341	2.21754	down	solute carrier family 31, member 2
Klhdc10	-1.08338	4.65783	down	kelch domain containing 10
4732416N19Rik	-1.08293	1.66483	down	RIKEN cDNA 4732416N19 gene
Bmpr2	-1.08285	6.35762	down	bone morphogenetic protein receptor, type II (serine/threonine kinase)
Cib1	-1.08226	4.3878	down	calcium and integrin binding 1 (calmyrin)
Mrpl34	-1.08172	6.5173	down	mitochondrial ribosomal protein L34
Plekhj1	-1.07998	6.36296	down	pleckstrin homology domain containing, family J member 1
Snrpa	-1.07948	8.23094	down	small nuclear ribonucleoprotein polypeptide A
E2f3	-1.07769	2.67437	down	E2F transcription factor 3
Rsph9	-1.07733	3.49371	down	radial spoke head 9 homolog (Chlamydomonas)
Slc6a8	-1.07727	3.77248	down	solute carrier family 6 (neurotransmitter transporter, creatine), member 8
Rpia	-1.0771	1.86021	down	ribose 5-phosphate isomerase A
Faap20	-1.07377	5.54349	down	Fanconi anemia core complex associated protein 20
Scnm1	-1.07352	5.40923	down	sodium channel modifier 1
Mbnl2	-1.07266	3.87023	down	muscleblind like splicing factor 2
Lsm8	-1.07	7.16566	down	LSM8 homolog, U6 small nuclear RNA associated
Xiap	-1.06977	3.87078	down	X-linked inhibitor of apoptosis
H2-Ke6	-1.06958	4.76042	down	H2-K region expressed gene 6
Spcs1	-1.06934	7.11169	down	signal peptidase complex subunit 1 homolog (S. cerevisiae)
Tnfsf9	-1.06752	4.14137	down	tumor necrosis factor (ligand) superfamily, member 9
Fbxo33	-1.06743	3.72911	down	F-box protein 33
Sugt1	-1.06731	6.58137	down	SGT1, suppressor of G2 allele of SKP1 (S. cerevisiae)
Gstm5	-1.06709	6.44458	down	glutathione S-transferase, mu 5
2610307P16Rik	-1.06576	5.90711	down	RIKEN cDNA 2610307P16 gene
Svet1	-1.06551	3.73871	down	subventricular expressed transcript 1
Gm3375	-1.06469	5.41347	down	proteasome subunit beta type 5 precursor (proteasome epsilon chain) (Macropain epsilon chain) (multicatalytic endopeptidase complex epsilon chain) (proteasome subunit X) (proteasome chain 6)
Oat	-1.06354	5.98101	down	ornithine aminotransferase
Arl3	-1.06228	6.69558	down	ADP-ribosylation factor-like 3
Gm42067	-1.0619	2.145	down	predicted gene, 42067
1190007I07Rik	-1.06185	2.53024	down	RIKEN cDNA 1190007I07 gene
A930024E05Rik	-1.0613	4.85432	down	RIKEN cDNA A930024E05 gene
Ehbp1	-1.06099	5.71103	down	EH domain binding protein 1
Hpgds	-1.0604	0.265905	down	hematopoietic prostaglandin D synthase
Cdca4	-1.05975	6.09013	down	cell division cycle associated 4
Oser1	-1.0583	5.55075	down	oxidative stress responsive serine rich 1
Mrps21	-1.05808	6.05173	down	mitochondrial ribosomal protein S21
Foxn2	-1.0579	4.71358	down	forkhead box N2
Lbr	-1.05732	6.83657	down	lamin B receptor
Nxt1	-1.05705	5.92607	down	NTF2-related export protein 1
Plpp3	-1.05545	4.3814	down	phospholipid phosphatase 3
Cox7c	-1.0554	7.52773	down	cytochrome c oxidase subunit 7C
Micu3	-1.05523	5.05185	down	mitochondrial calcium uptake family, member 3
Cox5b	-1.05446	7.05305	down	cytochrome c oxidase subunit 5B
Mterf2	-1.05431	5.12224	down	mitochondrial transcription termination factor 2
Zfand1	-1.05416	4.67833	down	zinc finger, AN1-type domain 1
Klf3	-1.05368	4.41249	down	Kruppel-like factor 3 (basic)
Fgfr3	-1.05262	3.23253	down	fibroblast growth factor receptor 3
Eif4ebp3	-1.05213	2.12629	down	eukaryotic translation initiation factor 4E binding protein 3
2010315B03Rik	-1.0518	2.81096	down	RIKEN cDNA 2010315B03 gene
Kif4	-1.05133	3.59212	down	kinesin family member 4
Bok	-1.0513	5.54322	down	BCL2-related ovarian killer
Mif	-1.05099	8.73401	down	macrophage migration inhibitory factor (glycosylation-inhibiting factor)
Supt4a	-1.05065	6.29076	down	SPT4A, DSIF elongation factor subunit
Bet1	-1.05042	4.99798	down	Bet1 golgi vesicular membrane trafficking protein
Emg1	-1.04953	7.04057	down	EMG1 N1-specific pseudouridine methyltransferase
Ran	-1.04949	9.53066	down	RAN, member RAS oncogene family
Armcx4	-1.04901	4.43207	down	armadillo repeat containing, X-linked 4
Fmc1	-1.04857	4.8973	down	formation of mitochondrial complex V assembly factor 1
Mcm9	-1.04816	6.35347	down	minichromosome maintenance 9 homologous recombination repair factor
Ccdc34	-1.04796	5.74914	down	coiled-coil domain containing 34
Hexim2	-1.04775	2.71712	down	hexamethylene bis-acetamide inducible 2
A830092H15Rik	-1.04756	0.379363	down	RIKEN cDNA A830092H15 gene
Rpl4	-1.04585	10.0836	down	ribosomal protein L4
Npm1	-1.04535	9.46303	down	nucleophosmin 1
Agpat5	-1.04387	6.00183	down	1-acylglycerol-3-phosphate O-acyltransferase 5 (lysophosphatidic acid acyltransferase, epsilon)
Mier1	-1.04365	5.22287	down	MEIR1 treanscription regulator
Lims1	-1.04321	4.85765	down	LIM and senescent cell antigen-like domains 1
Kdelr1	-1.04268	5.26108	down	KDEL (Lys-Asp-Glu-Leu) endoplasmic reticulum protein retention receptor 1
Cbln2	-1.04163	5.35414	down	cerebellin 2 precursor protein
Swi5	-1.03869	7.42443	down	SWI5 recombination repair homolog (yeast)
Mapk12	-1.03823	0.981223	down	mitogen-activated protein kinase 12
Chchd1	-1.03751	6.48543	down	coiled-coil-helix-coiled-coil-helix domain containing 1
Stmn4	-1.03713	6.89412	down	stathmin-like 4
Ndufa2	-1.03638	6.33559	down	NADH:ubiquinone oxidoreductase subunit A2
Tuba1c	-1.03584	7.24661	down	tubulin, alpha 1C
Prdx3	-1.03553	5.68519	down	peroxiredoxin 3
Eif3i	-1.03519	7.49553	down	eukaryotic translation initiation factor 3, subunit I
Ehbp1l1	-1.03486	2.54159	down	EH domain binding protein 1-like 1
C130023A14Rik	-1.0336	3.67236	down	RIKEN cDNA C130023A14 gene
Snhg6	-1.03354	4.98054	down	small nucleolar RNA host gene 6
Rbl1	-1.03282	3.4031	down	RB transcriptional corepressor like 1
Ube2e1	-1.03086	6.46572	down	ubiquitin-conjugating enzyme E2E 1
a	-1.03064	3.42445	down	nonagouti
Hrob	-1.02731	0.266766	down	homologous recombination factor with OB-fold
G630016G05Rik	-1.027	2.41625	down	RIKEN cDNA G630016G05 gene
Nutf2	-1.02549	7.3645	down	nuclear transport factor 2
Ppif	-1.02526	5.27248	down	peptidylprolyl isomerase F (cyclophilin F)
Manf	-1.02508	7.59384	down	mesencephalic astrocyte-derived neurotrophic factor
Fxyd6	-1.02481	6.44241	down	FXYD domain-containing ion transport regulator 6
Mrpl47	-1.024	6.8812	down	mitochondrial ribosomal protein L47
Fkbpl	-1.02392	3.90892	down	FK506 binding protein-like
Bhlhe41	-1.02382	-0.83426	down	basic helix-loop-helix family, member e41
Bola1	-1.02314	5.64442	down	bolA-like 1 (E. coli)
Sspo	-1.0226	-0.37556	down	SCO-spondin
Alcam	-1.02234	6.12985	down	activated leukocyte cell adhesion molecule
Lbhd1	-1.02211	6.10613	down	LBH domain containing 1
Snrpe	-1.02158	7.53548	down	small nuclear ribonucleoprotein E
Ccne1	-1.02145	3.60076	down	cyclin E1
Cdk2ap1	-1.01983	6.88548	down	CDK2 (cyclin-dependent kinase 2)-associated protein 1
Pfdn5	-1.01928	7.0917	down	prefoldin 5
Tmem230	-1.01922	4.88279	down	transmembrane protein 230
Ndufb6	-1.01874	6.42193	down	NADH:ubiquinone oxidoreductase subunit B6
AI837181	-1.017	4.36051	down	expressed sequence AI837181
Mcts2	-1.01686	4.59915	down	malignant T cell amplified sequence 2
Zfp874a	-1.01659	3.37397	down	zinc finger protein 874a
Snu13	-1.01653	7.76218	down	SNU13 homolog, small nuclear ribonucleoprotein (U4/U6.U5)
2610028H24Rik	-1.01619	0.358453	down	RIKEN cDNA 2610028H24 gene
Cacybp	-1.01615	9.26758	down	calcyclin binding protein
Dancr	-1.01486	3.87151	down	differentiation antagonizing non-protein coding RNA
Smpd2	-1.01386	3.85675	down	sphingomyelin phosphodiesterase 2, neutral
Pantr1	-1.01376	8.50072	down	POU domain, class 3, transcription factor 3 adjacent noncoding transcript 1
Polr1c	-1.01313	6.73563	down	polymerase (RNA) I polypeptide C
Comt	-1.01286	5.36044	down	catechol-O-methyltransferase
Cdon	-1.01285	4.71981	down	cell adhesion molecule-related/down-regulated by oncogenes
2310009B15Rik	-1.01271	3.81235	down	RIKEN cDNA 2310009B15 gene
Rit1	-1.01209	4.92307	down	Ras-like without CAAX 1
Dhfr	-1.01114	4.31023	down	dihydrofolate reductase
Hat1	-1.01068	5.38901	down	histone aminotransferase 1
Rps3a1	-1.01061	8.89342	down	ribosomal protein S3A1
Timm10	-1.00944	4.72899	down	translocase of inner mitochondrial membrane 10
Ube2r2	-1.00882	6.92348	down	ubiquitin-conjugating enzyme E2R 2
Usp11	-1.00866	5.29119	down	ubiquitin specific peptidase 11
Wdr83os	-1.00866	6.13611	down	WD repeat domain 83 opposite strand
Gnl3	-1.0081	6.82404	down	guanine nucleotide binding protein-like 3 (nucleolar)
Cox20	-1.00802	6.66876	down	cytochrome c oxidase assembly protein 20
Casp6	-1.00767	5.66539	down	caspase 6
Nup37	-1.00762	5.29414	down	nucleoporin 37
Ptges3	-1.00721	9.19217	down	prostaglandin E synthase 3
Creld2	-1.00695	5.71422	down	cysteine-rich with EGF-like domains 2
Cenpu	-1.00599	4.06784	down	centromere protein U
Hbb-bs	-1.00538	-0.168199	down	hemoglobin, beta adult s chain
Kcnmb4os2	-1.00512	2.35275	down	potassium large conductance calcium-activated channel, subfamily M, beta member 4, opposite strand 2
Mrps24	-1.00378	6.06463	down	mitochondrial ribosomal protein S24
Serping1	-1.0027	3.81383	down	serine (or cysteine) peptidase inhibitor, clade G, member 1
Celsr1	-1.00182	4.38943	down	cadherin, EGF LAG seven-pass G-type receptor 1
Polr2e	-1.00094	6.99552	down	polymerase (RNA) II (DNA directed) polypeptide E
Ptgfrn	-1.00075	2.34716	down	prostaglandin F2 receptor negative regulator
Gm20404	-1.00045	1.9207	down	predicted gene 20404
Ccdc24	-1.00033	1.52293	down	coiled-coil domain containing 24
Wdyhv1	-1.00031	4.5294	down	WDYHV motif containing 1
Josd2	-0.999975	4.81524	down	Josephin domain containing 2
Zfas1	-0.999496	6.01516	down	zinc finger, NFX1-type containing 1, antisense RNA 1
Plec	-0.999294	3.0322	down	plectin
Marf1	-0.998503	5.02771	down	meiosis regulator and mRNA stability 1
Tpt1	-0.997953	8.64893	down	tumor protein, translationally-controlled 1
Gm16712	-0.997142	2.68677	down	predicted gene, 16712
H3f3a	-0.996608	10.2473	down	H3.3 histone A
Flot1	-0.994723	4.93257	down	flotillin 1
Ccdc175	-0.994305	3.06117	down	coiled-coil domain containing 175
Sumo2	-0.994218	8.13413	down	small ubiquitin-like modifier 2
Sec24a	-0.993655	4.96846	down	Sec24 related gene family, member A (S. cerevisiae)
Plagl1	-0.993074	4.66563	down	pleiomorphic adenoma gene-like 1
Rcc2	-0.992249	6.1776	down	regulator of chromosome condensation 2
Tfap2c	-0.992133	3.75703	down	transcription factor AP-2, gamma
Ndufv3	-0.992041	5.85973	down	NADH:ubiquinone oxidoreductase core subunit V3
Gpr137c	-0.991383	5.06764	down	G protein-coupled receptor 137C
Cdc26	-0.990673	6.42909	down	cell division cycle 26
H2bc4	-0.988484	3.80355	down	H2B clustered histone 4
Smim20	-0.988398	5.17027	down	small integral membrane protein 20
Wdr90	-0.987385	2.09815	down	WD repeat domain 90
Rbis	-0.987089	6.99057	down	ribosomal biogenesis factor
Hscb	-0.986906	3.24718	down	HscB iron-sulfur cluster co-chaperone
Uqcrh	-0.98636	7.0969	down	ubiquinol-cytochrome c reductase hinge protein
Trex1	-0.985767	2.61847	down	three prime repair exonuclease 1
Ap4s1	-0.985649	4.63639	down	adaptor-related protein complex AP-4, sigma 1
Sirt1	-0.984998	3.34769	down	sirtuin 1
Ndufb5	-0.984915	7.05748	down	NADH:ubiquinone oxidoreductase subunit B5
Eef1g	-0.984214	8.78141	down	eukaryotic translation elongation factor 1 gamma
Rars2	-0.983943	5.93095	down	arginyl-tRNA synthetase 2, mitochondrial
Hes6	-0.983393	8.06334	down	hairy and enhancer of split 6
Psenen	-0.983372	6.2873	down	presenilin enhancer gamma secretase subunit
Arhgef17	-0.983238	2.37791	down	Rho guanine nucleotide exchange factor (GEF) 17
Smim27	-0.983223	6.00238	down	small integral membrane protein 27
Pax6	-0.982295	5.77155	down	paired box 6
Xrcc4	-0.982282	3.99371	down	X-ray repair complementing defective repair in Chinese hamster cells 4
Anapc11	-0.981918	7.07999	down	anaphase promoting complex subunit 11
Snca	-0.981852	5.04555	down	synuclein, alpha
Mrpl33	-0.981789	5.75608	down	mitochondrial ribosomal protein L33
Arl4a	-0.98126	3.6183	down	ADP-ribosylation factor-like 4A
5730480H06Rik	-0.980906	4.22427	down	RIKEN cDNA 5730480H06 gene
Trappc1	-0.980303	6.41002	down	trafficking protein particle complex 1
Zfp626	-0.97982	2.25371	down	zinc finger protein 626
Ldha	-0.979227	8.6476	down	lactate dehydrogenase A
Kmt2b	-0.979054	4.38017	down	lysine (K)-specific methyltransferase 2B
Tomm5	-0.978232	5.55793	down	translocase of outer mitochondrial membrane 5
Zfp697	-0.974167	4.53145	down	zinc finger protein 697
Acp6	-0.974058	4.07542	down	acid phosphatase 6, lysophosphatidic
Tvp23b	-0.973822	6.21284	down	trans-golgi network vesicle protein 23B
Tcim	-0.973204	3.75599	down	transcriptional and immune response regulator
Llph	-0.972904	5.8481	down	LLP homolog, long-term synaptic facilitation (Aplysia)
Tpi1	-0.97111	8.21474	down	triosephosphate isomerase 1
Nqo2	-0.969322	1.95597	down	N-ribosyldihydronicotinamide quinone reductase 2
Ndufa6	-0.966191	6.46121	down	NADH:ubiquinone oxidoreductase subunit A6
Snrpd2	-0.966181	6.78554	down	small nuclear ribonucleoprotein D2
Clk1	-0.966159	7.84766	down	CDC-like kinase 1
Snrpb	-0.966032	8.60632	down	small nuclear ribonucleoprotein B
Gm10847	-0.965179	-0.374403	down	predicted gene 10847
Psmd8	-0.964595	8.00059	down	proteasome (prosome, macropain) 26S subunit, non-ATPase, 8
A130010J15Rik	-0.96459	3.87183	down	RIKEN cDNA A130010J15 gene
Ly6e	-0.964373	6.45591	down	lymphocyte antigen 6 complex, locus E
Ppih	-0.963333	5.5004	down	peptidyl prolyl isomerase H
Ikzf2	-0.963163	2.59198	down	IKAROS family zinc finger 2
Nck1	-0.961973	4.06373	down	non-catalytic region of tyrosine kinase adaptor protein 1
1810058I24Rik	-0.961913	6.09044	down	RIKEN cDNA 1810058I24 gene
Ppifos	-0.960741	3.59239	down	peptidylprolyl isomerase F, opposite strand
Trim17	-0.958528	8.06145	down	tripartite motif-containing 17
Znhit2	-0.958123	5.09522	down	zinc finger, HIT domain containing 2
Msra	-0.9574	4.95105	down	methionine sulfoxide reductase A
Ndufb7	-0.95682	6.67246	down	NADH:ubiquinone oxidoreductase subunit B7
Srek1ip1	-0.956577	5.33858	down	splicing regulatory glutamine/lysine-rich protein 1interacting protein 1
Amz2	-0.954934	5.93244	down	archaelysin family metallopeptidase 2
Micos10	-0.954754	7.19972	down	mitochondrial contact site and cristae organizing system subunit 10
Tead1	-0.952592	3.42425	down	TEA domain family member 1
Sf3b6	-0.951612	7.4755	down	splicing factor 3B, subunit 6
Zfp990	-0.950606	0.772601	down	zinc finger protein 990
Rmnd5a	-0.950037	4.1854	down	required for meiotic nuclear division 5 homolog A
Agrn	-0.949831	5.87491	down	agrin
Aldoa	-0.949395	8.05076	down	aldolase A, fructose-bisphosphate
Mrpl52	-0.949074	5.38372	down	mitochondrial ribosomal protein L52
Nap1l1	-0.948592	8.52479	down	nucleosome assembly protein 1-like 1
Lrrc51	-0.948186	1.97734	down	leucine rich repeat containing 51
Lsm10	-0.948066	5.47566	down	U7 snRNP-specific Sm-like protein LSM10
Cox5a	-0.947849	8.62734	down	cytochrome c oxidase subunit 5A
Timm17a	-0.947609	6.81612	down	translocase of inner mitochondrial membrane 17a
Id4	-0.946908	5.94105	down	inhibitor of DNA binding 4
Gm19817	-0.946833	2.86179	down	predicted gene, 19817
Bri3	-0.94612	3.73084	down	brain protein I3
Eif2s2	-0.945993	8.43062	down	eukaryotic translation initiation factor 2, subunit 2 (beta)
Sfrp4	-0.945223	3.36092	down	secreted frizzled-related protein 4
Exosc7	-0.945157	6.04729	down	exosome component 7
Gm14286	-0.945128	-0.256569	down	predicted gene 14286
Tubd1	-0.945041	3.05536	down	tubulin, delta 1
Mrps33	-0.944603	6.21298	down	mitochondrial ribosomal protein S33
Oard1	-0.944558	5.57264	down	O-acyl-ADP-ribose deacylase 1
Gon7	-0.943942	5.70011	down	GON7 subunit of KEOPS complex
E230016M11Rik	-0.943394	3.24502	down	RIKEN cDNA E230016M11 gene
Spast	-0.943354	6.19588	down	spastin
Zbtb1	-0.943097	4.28556	down	zinc finger and BTB domain containing 1
Ndufa7	-0.943091	6.66793	down	NADH:ubiquinone oxidoreductase subunit A7
Fstl1	-0.94309	5.91663	down	follistatin-like 1
Eva1b	-0.943059	0.0766385	down	eva-1 homolog B (C. elegans)
Fibp	-0.942712	6.1452	down	fibroblast growth factor (acidic) intracellular binding protein
Igbp1	-0.942346	4.92101	down	immunoglobulin (CD79A) binding protein 1
Oaz1	-0.941821	9.41505	down	ornithine decarboxylase antizyme 1
Ift43	-0.9405	5.8163	down	intraflagellar transport 43
Pde5a	-0.940271	4.02849	down	phosphodiesterase 5A, cGMP-specific
Lsm3	-0.938937	6.04923	down	LSM3 homolog, U6 small nuclear RNA and mRNA degradation associated
Cramp1l	-0.938561	3.71519	down	cramped chromatin regulator homolog 1
Adgre5	-0.937699	2.15076	down	adhesion G protein-coupled receptor E5
Mcrip2	-0.937442	2.03345	down	MAPK regulated corepressor interacting protein 2
Rnf25	-0.937334	4.63971	down	ring finger protein 25
Lpar4	-0.936332	3.1453	down	lysophosphatidic acid receptor 4
Mcmdc2	-0.936306	3.29189	down	minichromosome maintenance domain containing 2
Psrc1	-0.93581	4.47589	down	proline/serine-rich coiled-coil 1
Bcap31	-0.935541	6.03667	down	B cell receptor associated protein 31
Gm26631	-0.935297	8.28592	down	predicted gene, 26631
Mfsd9	-0.934968	2.0208	down	major facilitator superfamily domain containing 9
Gm11110	-0.934473	3.66885	down	predicted gene 11110
Zfp963	-0.933229	4.02336	down	zinc finger protein 963
Anp32b	-0.933046	6.28785	down	acidic (leucine-rich) nuclear phosphoprotein 32 family, member B
Rbx1	-0.932839	9.05572	down	ring-box 1
Cnot9	-0.932703	6.99454	down	CCR4-NOT transcription complex, subunit 9
Qars	-0.931011	5.47543	down	glutaminyl-tRNA synthetase
Gadd45a	-0.930349	4.23609	down	growth arrest and DNA-damage-inducible 45 alpha
Slc35b1	-0.928488	7.2411	down	solute carrier family 35, member B1
Gm2065	-0.927481	5.62275	down	predicted gene 2065
Btf3	-0.927068	8.43631	down	basic transcription factor 3
Pola2	-0.926904	4.11967	down	polymerase (DNA directed), alpha 2
Kcnmb4	-0.92562	3.22705	down	potassium large conductance calcium-activated channel, subfamily M, beta member 4
Cep95	-0.925358	4.19758	down	centrosomal protein 95
Ttc9c	-0.924849	5.5159	down	tetratricopeptide repeat domain 9C
Ndufs7	-0.924475	6.74912	down	NADH:ubiquinone oxidoreductase core subunit S7
Tagln3	-0.923676	9.25391	down	transgelin 3
Rsl1d1	-0.923592	8.23371	down	ribosomal L1 domain containing 1
Ppie	-0.92293	6.02814	down	peptidylprolyl isomerase E (cyclophilin E)
Bmp8b	-0.922867	4.9065	down	bone morphogenetic protein 8b
Exosc5	-0.922175	4.64356	down	exosome component 5
Thoc3	-0.922126	5.35901	down	THO complex 3
Cthrc1	-0.921669	0.347632	down	collagen triple helix repeat containing 1
Eif1a	-0.921335	6.32738	down	eukaryotic translation initiation factor 1A
Fam118b	-0.920464	7.30377	down	family with sequence similarity 118, member B
Smc2	-0.920427	5.23432	down	structural maintenance of chromosomes 2
Csnk2b	-0.919098	7.34911	down	casein kinase 2, beta polypeptide
Fdx2	-0.918751	4.71108	down	ferredoxin 2
Sox6	-0.916375	3.98052	down	SRY (sex determining region Y)-box 6
Etfb	-0.915297	6.12103	down	electron transferring flavoprotein, beta polypeptide
Gabra2	-0.915227	4.45289	down	gamma-aminobutyric acid (GABA) A receptor, subunit alpha 2
Rtl8c	-0.915075	2.74153	down	retrotransposon Gag like 8C
Nemp2	-0.915072	4.24227	down	nuclear envelope integral membrane protein 2
Zfp820	-0.914222	2.60167	down	zinc finger protein 820
A930037H05Rik	-0.914183	1.95804	down	RIKEN cDNA A930037H05 gene
U2af1	-0.91411	7.49683	down	U2 small nuclear ribonucleoprotein auxiliary factor (U2AF) 1
4632404H12Rik	-0.914002	3.59101	down	RIKEN cDNA 4632404H12 gene
Exoc8	-0.913533	3.82548	down	exocyst complex component 8
Cntnap4	-0.913469	1.03283	down	contactin associated protein-like 4
Efnb2	-0.912599	7.72543	down	ephrin B2
Cdca7l	-0.911496	2.61203	down	cell division cycle associated 7 like
Srsf9	-0.91115	7.03118	down	serine and arginine-rich splicing factor 9
Psmc2	-0.910792	8.03415	down	proteasome (prosome, macropain) 26S subunit, ATPase 2
Pbx2	-0.910701	2.76261	down	pre B cell leukemia homeobox 2
Uqcr10	-0.910648	6.5542	down	ubiquinol-cytochrome c reductase, complex III subunit X
Zfp992	-0.909775	3.17498	down	zinc finger protein 992
Tfe3	-0.90965	3.22658	down	transcription factor E3
Mbip	-0.909037	5.70676	down	MAP3K12 binding inhibitory protein 1
Nedd8	-0.908957	8.03669	down	neural precursor cell expressed, developmentally down-regulated gene 8
Rapgef2	-0.908603	5.5378	down	Rap guanine nucleotide exchange factor (GEF) 2
Mzt2	-0.907057	4.45629	down	mitotic spindle organizing protein 2
Nin	-0.90658	4.57208	down	ninein
Tmsb15b1	-0.906433	4.52837	down	thymosin beta 15b1
Chac2	-0.906008	4.14581	down	ChaC, cation transport regulator 2
Tpd52	-0.905895	5.31042	down	tumor protein D52
Sumo1	-0.905817	8.83057	down	small ubiquitin-like modifier 1
Znhit1	-0.90553	6.14857	down	zinc finger, HIT domain containing 1
Osgep	-0.905095	5.89762	down	O-sialoglycoprotein endopeptidase
Itm2a	-0.904047	4.87335	down	integral membrane protein 2A
Inppl1	-0.903807	2.94336	down	inositol polyphosphate phosphatase-like 1
Ccdc28b	-0.903648	5.71212	down	coiled coil domain containing 28B
Ankra2	-0.903154	6.05525	down	ankyrin repeat, family A (RFXANK-like), 2
Snn	-0.903104	4.46662	down	stannin
Trp53	-0.902064	7.00882	down	transformation related protein 53
Nthl1	-0.90188	2.7329	down	nth (endonuclease III)-like 1 (E.coli)
Cox7b	-0.900549	6.58269	down	cytochrome c oxidase subunit 7B
Tmem134	-0.899406	5.17083	down	transmembrane protein 134
2310058D17Rik	-0.899304	2.5701	down	RIKEN cDNA 2310058D17 gene
Ptcd2	-0.898968	5.47996	down	pentatricopeptide repeat domain 2
Nrm	-0.897966	4.94923	down	nurim (nuclear envelope membrane protein)
Nt5c	-0.897945	6.22631	down	5',3'-nucleotidase, cytosolic
Mrpl20	-0.897228	6.89518	down	mitochondrial ribosomal protein L20
Psmc3ip	-0.897208	5.50154	down	proteasome (prosome, macropain) 26S subunit, ATPase 3, interacting protein
Psme1	-0.896646	6.44683	down	proteasome (prosome, macropain) activator subunit 1 (PA28 alpha)
Park7	-0.896638	8.12443	down	Parkinson disease (autosomal recessive, early onset) 7
Gm9828	-0.896619	6.21262	down	predicted gene 9828
Tmem256	-0.896089	5.86392	down	transmembrane protein 256
Cbwd1	-0.89512	4.56982	down	COBW domain containing 1
Snhg14	-0.895028	6.51762	down	small nucleolar RNA host gene 14
C1qbp	-0.89349	7.60059	down	complement component 1, q subcomponent binding protein
Rest	-0.893209	2.76638	down	RE1-silencing transcription factor
Rcbtb2	-0.892605	6.36953	down	regulator of chromosome condensation (RCC1) and BTB (POZ) domain containing protein 2
Wdr89	-0.892444	4.40205	down	WD repeat domain 89
Veph1	-0.892436	1.74137	down	ventricular zone expressed PH domain-containing 1
Rad21	-0.892057	5.30017	down	RAD21 cohesin complex component
Snhg5	-0.891923	7.54946	down	small nucleolar RNA host gene 5
Sarnp	-0.891385	7.7959	down	SAP domain containing ribonucleoprotein
Foxp2	-0.891313	4.20946	down	forkhead box P2
Snhg12	-0.891272	3.98738	down	small nucleolar RNA host gene 12
Iqcg	-0.890863	4.36955	down	IQ motif containing G
Eno1b	-0.890851	6.50519	down	enolase 1B, retrotransposed
Serf2	-0.889695	8.38996	down	small EDRK-rich factor 2
Ngdn	-0.887459	6.34791	down	neuroguidin, EIF4E binding protein
Mrpl39	-0.886868	5.91683	down	mitochondrial ribosomal protein L39
Tmpo	-0.886786	7.40421	down	thymopoietin
Sft2d3	-0.885969	3.14216	down	SFT2 domain containing 3
0610009B22Rik	-0.885067	5.78664	down	RIKEN cDNA 0610009B22 gene
Pin4	-0.884888	5.21423	down	protein (peptidyl-prolyl cis/trans isomerase) NIMA-interacting, 4 (parvulin)
Rpp21	-0.883784	4.8559	down	ribonuclease P 21 subunit
Gm2991	-0.883146	2.80326	down	C protein (AA 1-159)
Abracl	-0.883083	8.67	down	ABRA C-terminal like
4930524O07Rik	-0.882861	5.3973	down	RIKEN cDNA 4930524O07 gene
Car11	-0.882475	3.38909	down	carbonic anhydrase 11
Dph2	-0.881067	3.79153	down	DPH2 homolog
Skp2	-0.880487	4.91734	down	S-phase kinase-associated protein 2
Apex1	-0.880107	8.69418	down	apurinic/apyrimidinic endonuclease 1
Nfya	-0.879598	3.03459	down	nuclear transcription factor-Y alpha
Tmem223	-0.878514	7.57051	down	transmembrane protein 223
Cox16	-0.878425	6.20785	down	cytochrome c oxidase assembly protein 16
Spats1	-0.87817	2.88972	down	spermatogenesis associated, serine-rich 1
Rhebl1	-0.877894	4.54575	down	Ras homolog enriched in brain like 1
Npepl1	-0.877695	3.06662	down	aminopeptidase-like 1
Tmsb15b2	-0.877367	5.77852	down	thymosin beta 15b2
B230219D22Rik	-0.876941	5.70502	down	RIKEN cDNA B230219D22 gene
Tmsb15l	-0.876855	5.79181	down	thymosin beta 15b like
Arsk	-0.87608	3.09993	down	arylsulfatase K
Ostc	-0.875508	7.36307	down	oligosaccharyltransferase complex subunit (non-catalytic)
Mrpl53	-0.875359	6.1495	down	mitochondrial ribosomal protein L53
H2aw	-0.875259	8.19143	down	H2A.W histone
Slc25a14	-0.874781	5.52141	down	solute carrier family 25 (mitochondrial carrier, brain), member 14
Nudt21	-0.87418	7.22337	down	nudix (nucleoside diphosphate linked moiety X)-type motif 21
Sipa1l1	-0.873981	4.42537	down	signal-induced proliferation-associated 1 like 1
Ccl25	-0.87225	4.16167	down	chemokine (C-C motif) ligand 25
Mdga1	-0.871493	5.127	down	MAM domain containing glycosylphosphatidylinositol anchor 1
Gin1	-0.869471	4.48677	down	gypsy retrotransposon integrase 1
Timmdc1	-0.868947	5.65166	down	translocase of inner mitochondrial membrane domain containing 1
Pdgfc	-0.868026	3.02953	down	platelet-derived growth factor, C polypeptide
Cox8a	-0.867956	7.54196	down	cytochrome c oxidase subunit 8A
Tmem208	-0.866954	6.31003	down	transmembrane protein 208
Fbn1	-0.866402	2.40128	down	fibrillin 1
Mrpl51	-0.866322	6.09335	down	mitochondrial ribosomal protein L51
Ndufb4	-0.86561	6.0865	down	NADH:ubiquinone oxidoreductase subunit B4
Mospd1	-0.865329	7.02713	down	motile sperm domain containing 1
Cops5	-0.864336	7.21851	down	COP9 signalosome subunit 5
Nasp	-0.864097	7.12742	down	nuclear autoantigenic sperm protein (histone-binding)
Mmp14	-0.864064	3.99104	down	matrix metallopeptidase 14 (membrane-inserted)
Gstp1	-0.86391	7.50788	down	glutathione S-transferase, pi 1
P3h3	-0.863792	3.69097	down	prolyl 3-hydroxylase 3
Cdkl5	-0.862072	3.3741	down	cyclin-dependent kinase-like 5
Napepld	-0.861455	3.14001	down	N-acyl phosphatidylethanolamine phospholipase D
Mmp11	-0.861186	4.3272	down	matrix metallopeptidase 11
Eno1	-0.861147	8.80235	down	enolase 1, alpha non-neuron
Fkbp1b	-0.861046	3.56747	down	FK506 binding protein 1b
Mrpl11	-0.861042	6.26017	down	mitochondrial ribosomal protein L11
Timm13	-0.860209	7.06081	down	translocase of inner mitochondrial membrane 13
Fry	-0.860176	3.84466	down	FRY microtubule binding protein
Il18bp	-0.860151	2.487	down	interleukin 18 binding protein
Luc7l3	-0.859175	7.2799	down	LUC7-like 3 (S. cerevisiae)
Eif3k	-0.857923	7.25931	down	eukaryotic translation initiation factor 3, subunit K
Fam151b	-0.857644	2.90898	down	family with sequence similarity 151, member B
Snrpb2	-0.85732	7.79594	down	U2 small nuclear ribonucleoprotein B
Cox6c	-0.857262	7.61594	down	cytochrome c oxidase subunit 6C
Psmb2	-0.857094	8.25693	down	proteasome (prosome, macropain) subunit, beta type 2
Pycrl	-0.85575	6.24741	down	pyrroline-5-carboxylate reductase-like
Hmgn3	-0.854651	7.4547	down	high mobility group nucleosomal binding domain 3
Mpp1	-0.854644	3.46416	down	membrane protein, palmitoylated
Atp5g2	-0.853716	6.84736	down	ATP synthase, H+ transporting, mitochondrial F0 complex, subunit C2 (subunit 9)
Yes1	-0.85347	4.07719	down	YES proto-oncogene 1, Src family tyrosine kinase
Gm11100	-0.853431	6.95757	down	predicted gene 11100
Nnt	-0.85308	5.19889	down	nicotinamide nucleotide transhydrogenase
Trappc6a	-0.852961	5.04834	down	trafficking protein particle complex 6A
Ripk2	-0.852944	3.38088	down	receptor (TNFRSF)-interacting serine-threonine kinase 2
Tekt2	-0.852894	5.2659	down	tektin 2
Gm14964	-0.852724	4.06918	down	predicted gene 14964
B3gnt5	-0.852335	5.74293	down	UDP-GlcNAc:betaGal beta-1,3-N-acetylglucosaminyltransferase 5
Shf	-0.852232	2.46832	down	Src homology 2 domain containing F
Ppp4c	-0.852179	7.84637	down	protein phosphatase 4, catalytic subunit
2810403D21Rik	-0.851979	0.129198	down	RIKEN cDNA 2810403D21 gene
2900037B21Rik	-0.850779	3.58619	down	RIKEN cDNA 2900037B21 gene
Churc1	-0.850103	5.07995	down	churchill domain containing 1
Ethe1	-0.850076	4.65469	down	ethylmalonic encephalopathy 1
Cr1l	-0.849638	5.11172	down	complement component (3b/4b) receptor 1-like
Ppil1	-0.849566	6.59123	down	peptidylprolyl isomerase (cyclophilin)-like 1
Nprl2	-0.848345	5.90917	down	NPR2 like, GATOR1 complex subunit
Paip2	-0.848246	8.60542	down	polyadenylate-binding protein-interacting protein 2
Ndufa4	-0.847438	7.79524	down	Ndufa4, mitochondrial complex associated
Anxa7	-0.846057	3.27945	down	annexin A7
A430019L02Rik	-0.845195	-0.246132	down	RIKEN cDNA A430019L02 gene
Tmem126a	-0.845022	6.2417	down	transmembrane protein 126A
Pdcd7	-0.844968	3.29934	down	programmed cell death 7
1500002C15Rik	-0.844616	5.85066	down	RIKEN cDNA 1500002C15 gene
Katnal2	-0.844406	2.37788	down	katanin p60 subunit A-like 2
Tfpt	-0.843514	5.37896	down	TCF3 (E2A) fusion partner
Eef1b2	-0.842417	7.62294	down	eukaryotic translation elongation factor 1 beta 2
Fbxo16	-0.842011	4.27216	down	F-box protein 16
Cmtm7	-0.841767	3.33673	down	CKLF-like MARVEL transmembrane domain containing 7
Dynlt3	-0.841691	5.17106	down	dynein light chain Tctex-type 3
B9d2	-0.841637	4.81506	down	B9 protein domain 2
Polr2h	-0.841501	5.77247	down	polymerase (RNA) II (DNA directed) polypeptide H
Ppp1r14a	-0.840887	4.50221	down	protein phosphatase 1, regulatory inhibitor subunit 14A
Comtd1	-0.840828	3.60522	down	catechol-O-methyltransferase domain containing 1
Fabp7	-0.83976	7.39301	down	fatty acid binding protein 7, brain
Fzd8	-0.839643	3.05986	down	frizzled class receptor 8
Prpf39	-0.838856	8.45122	down	pre-mRNA processing factor 39
Dtymk	-0.838752	7.02612	down	deoxythymidylate kinase
Mrps12	-0.838502	6.17591	down	mitochondrial ribosomal protein S12
Nrn1	-0.838455	6.86821	down	neuritin 1
Foxo3	-0.838334	3.94709	down	forkhead box O3
Atp5j2	-0.837672	7.15563	down	ATP synthase, H+ transporting, mitochondrial F0 complex, subunit F2
Rpp38	-0.837295	4.46936	down	ribonuclease P/MRP 38 subunit
Krtcap2	-0.836142	6.38156	down	keratinocyte associated protein 2
Dpy19l1	-0.835563	7.71046	down	dpy-19-like 1 (C. elegans)
Spef1	-0.835482	3.65474	down	sperm flagellar 1
Prmt1	-0.835265	6.35109	down	protein arginine N-methyltransferase 1
Mrpl36	-0.834842	6.14534	down	mitochondrial ribosomal protein L36
Gabarap	-0.834089	8.80204	down	gamma-aminobutyric acid receptor associated protein
Mdh1	-0.833553	8.43695	down	malate dehydrogenase 1, NAD (soluble)
A430057M04Rik	-0.832705	3.29411	down	RIKEN cDNA A430057M04 gene
Pdcd2	-0.832658	5.58289	down	programmed cell death 2
Uqcrfs1	-0.83248	7.75518	down	ubiquinol-cytochrome c reductase, Rieske iron-sulfur polypeptide 1
Mepce	-0.832479	3.44787	down	methylphosphate capping enzyme
Eif3e	-0.832153	8.28066	down	eukaryotic translation initiation factor 3, subunit E
Rbbp7	-0.832078	7.43887	down	retinoblastoma binding protein 7, chromatin remodeling factor
D8Ertd738e	-0.832004	6.6565	down	DNA segment, Chr 8, ERATO Doi 738, expressed
Hint1	-0.830946	8.24736	down	histidine triad nucleotide binding protein 1
BC024978	-0.830807	5.26183	down	cDNA sequence BC024978
Prkd3	-0.830746	5.56222	down	protein kinase D3
Stt3b	-0.83031	6.63042	down	STT3, subunit of the oligosaccharyltransferase complex, homolog B (S. cerevisiae)
Bloc1s2	-0.830179	6.92794	down	biogenesis of lysosomal organelles complex-1, subunit 2
Atp5l	-0.830123	6.95954	down	ATP synthase, H+ transporting, mitochondrial F0 complex, subunit G
Ankmy1	-0.829895	5.88053	down	ankyrin repeat and MYND domain containing 1
Rcn1	-0.829748	4.70325	down	reticulocalbin 1
3010001F23Rik	-0.829462	3.18925	down	RIKEN cDNA 3010001F23 gene
Phip	-0.829183	7.56465	down	pleckstrin homology domain interacting protein
Rad54l2	-0.828731	3.48726	down	RAD54 like 2 (S. cerevisiae)
Snrpc	-0.828148	7.55943	down	U1 small nuclear ribonucleoprotein C
Emb	-0.827789	3.6241	down	embigin
Ccnd2	-0.82768	7.37113	down	cyclin D2
Pcgf2	-0.826884	4.17339	down	polycomb group ring finger 2
B230217C12Rik	-0.826835	3.48915	down	RIKEN cDNA B230217C12 gene
B3gnt4	-0.826832	3.25059	down	UDP-GlcNAc:betaGal beta-1,3-N-acetylglucosaminyltransferase 4
Heg1	-0.826687	5.56887	down	heart development protein with EGF-like domains 1
Phyh	-0.82662	5.02798	down	phytanoyl-CoA hydroxylase
Stard4	-0.82639	3.09129	down	StAR-related lipid transfer (START) domain containing 4
Mrps16	-0.826375	5.27727	down	mitochondrial ribosomal protein S16
BC065397	-0.825582	3.02154	down	cDNA sequence BC065397
Snrpa1	-0.825572	7.65236	down	small nuclear ribonucleoprotein polypeptide A'
Atp5j	-0.825468	7.95859	down	ATP synthase, H+ transporting, mitochondrial F0 complex, subunit F
Chchd3	-0.825244	6.81764	down	coiled-coil-helix-coiled-coil-helix domain containing 3
Gm20186	-0.824275	3.05592	down	predicted gene, 20186
Pfdn4	-0.82426	6.73792	down	prefoldin 4
Nsmce2	-0.823103	6.54113	down	NSE2/MMS21 homolog, SMC5-SMC6 complex SUMO ligase
Thyn1	-0.822719	5.94776	down	thymocyte nuclear protein 1
Mgst3	-0.822213	5.87473	down	microsomal glutathione S-transferase 3
Wdr83	-0.822028	6.47548	down	WD repeat domain containing 83
Selenok	-0.821291	8.76679	down	selenoprotein K
Gm20498	-0.820866	6.38075	down	predicted gene 20498
Stxbp2	-0.820698	5.26524	down	syntaxin binding protein 2
Kcmf1	-0.82014	5.30644	down	potassium channel modulatory factor 1
Edem2	-0.819495	5.26679	down	ER degradation enhancer, mannosidase alpha-like 2
Gtf2a1	-0.818941	7.72399	down	general transcription factor II A, 1
Timm8a1	-0.818723	3.97271	down	translocase of inner mitochondrial membrane 8A1
Snrpd1	-0.818044	7.34672	down	small nuclear ribonucleoprotein D1
Med13	-0.817569	5.80013	down	mediator complex subunit 13
Aurkaip1	-0.817414	6.40367	down	aurora kinase A interacting protein 1
Arhgef40	-0.816645	2.56292	down	Rho guanine nucleotide exchange factor (GEF) 40
Fdxacb1	-0.816584	3.70917	down	ferredoxin-fold anticodon binding domain containing 1
Mrps36	-0.816379	4.65469	down	mitochondrial ribosomal protein S36
Ccdc191	-0.816095	3.39331	down	coiled-coil domain containing 191
Zfp930	-0.816001	4.614	down	zinc finger protein 930
Abraxas1	-0.815171	3.70799	down	BRCA1 A complex subunit
Fsbp	-0.815106	1.64004	down	fibrinogen silencer binding protein
Stard3nl	-0.814996	7.44568	down	STARD3 N-terminal like
1810013L24Rik	-0.814834	5.92974	down	RIKEN cDNA 1810013L24 gene
Prr13	-0.814623	6.55493	down	proline rich 13
Cenpx	-0.81383	4.85934	down	centromere protein X
Thoc7	-0.812563	7.40098	down	THO complex 7
Mrpl54	-0.812322	5.11685	down	mitochondrial ribosomal protein L54
Ndufab1	-0.811737	7.43721	down	NADH:ubiquinone oxidoreductase subunit AB1
Zscan26	-0.810971	5.17775	down	zinc finger and SCAN domain containing 26
Ptn	-0.810413	8.34125	down	pleiotrophin
Alg5	-0.810064	5.76938	down	asparagine-linked glycosylation 5 (dolichyl-phosphate beta-glucosyltransferase)
Fbxo6	-0.809757	4.00425	down	F-box protein 6
Ctsz	-0.809606	5.91156	down	cathepsin Z
Gnpnat1	-0.809582	4.68234	down	glucosamine-phosphate N-acetyltransferase 1
Gm8116	-0.809428	0.00877723	down	predicted gene 8116
Pacs2	-0.80856	4.59054	down	phosphofurin acidic cluster sorting protein 2
Pitpnm2	-0.808288	3.72342	down	phosphatidylinositol transfer protein, membrane-associated 2
Ramac	-0.808194	6.85836	down	RNA guanine-7 methyltransferase activating subunit
Atp5k	-0.806314	5.7294	down	ATP synthase, H+ transporting, mitochondrial F1F0 complex, subunit E
Scube3	-0.806028	2.21474	down	signal peptide, CUB domain, EGF-like 3
Imp3	-0.805374	5.55452	down	IMP3, U3 small nucleolar ribonucleoprotein
Trip13	-0.805361	3.82224	down	thyroid hormone receptor interactor 13
Hmg20b	-0.804727	5.15105	down	high mobility group 20B
Ntan1	-0.804646	7.42114	down	N-terminal Asn amidase
Smim15	-0.804381	6.16104	down	small integral membrane protein 15
Fastkd2	-0.804357	5.43566	down	FAST kinase domains 2
Myl6	-0.803819	7.84762	down	myosin, light polypeptide 6, alkali, smooth muscle and non-muscle
Gm21596	-0.801411	3.67784	down	predicted gene, 21596
Atp5md	-0.801217	7.19216	down	ATP synthase membrane subunit DAPIT
Pabpc1	-0.801189	7.11948	down	poly(A) binding protein, cytoplasmic 1
Fam221b	-0.801045	4.14184	down	family with sequence similarity 221, member B
Polr2f	-0.800646	6.31612	down	polymerase (RNA) II (DNA directed) polypeptide F
A330033J07Rik	-0.800184	3.56005	down	RIKEN cDNA A330033J07 gene
Cbx1	-0.799855	7.76659	down	chromobox 1
Slc26a2	-0.799611	1.9351	down	solute carrier family 26 (sulfate transporter), member 2
Guk1	-0.799472	6.22342	down	guanylate kinase 1
Tmem69	-0.79931	5.43869	down	transmembrane protein 69
Emc3	-0.799078	6.29971	down	ER membrane protein complex subunit 3
Enpp4	-0.797855	2.97579	down	ectonucleotide pyrophosphatase/phosphodiesterase 4
Gm30934	-0.797833	5.83157	down	predicted gene, 30934
Zfp58	-0.797702	4.05363	down	zinc finger protein 58
Bscl2	-0.797401	6.91882	down	Berardinelli-Seip congenital lipodystrophy 2 (seipin)
Zfp408	-0.796309	3.59741	down	zinc finger protein 408
Cers5	-0.796162	5.28896	down	ceramide synthase 5
3010003L21Rik	-0.79535	3.36555	down	RIKEN cDNA 3010003L21 gene
Slc25a11	-0.795267	6.25856	down	solute carrier family 25 (mitochondrial carrier oxoglutarate carrier), member 11
Gnb2	-0.792807	6.47456	down	guanine nucleotide binding protein (G protein), beta 2
Ndufb11	-0.792268	6.9956	down	NADH:ubiquinone oxidoreductase subunit B11
Rwdd1	-0.791	7.3138	down	RWD domain containing 1
Rbmxl1	-0.790403	6.78946	down	RNA binding motif protein, X-linked like-1
Nip7	-0.790186	6.41251	down	NIP7, nucleolar pre-rRNA processing protein
Usp34	-0.79006	7.39719	down	ubiquitin specific peptidase 34
Dctn5	-0.789509	7.01166	down	dynactin 5
Ndufaf3	-0.78945	5.52802	down	NADH:ubiquinone oxidoreductase complex assembly factor 3
Gm5415	-0.788983	3.22155	down	predicted gene 5415
Ppp2r3c	-0.788724	6.66138	down	protein phosphatase 2, regulatory subunit B'', gamma
Hnrnpa1	-0.78829	9.73804	down	heterogeneous nuclear ribonucleoprotein A1
Zcchc9	-0.788007	5.44747	down	zinc finger, CCHC domain containing 9
Snhg10	-0.787953	2.56566	down	small nucleolar RNA host gene 10
Aprt	-0.787269	6.63672	down	adenine phosphoribosyl transferase
Brcc3	-0.785873	6.27251	down	BRCA1/BRCA2-containing complex, subunit 3
Myl12a	-0.785855	7.24447	down	myosin, light chain 12A, regulatory, non-sarcomeric
Gm14325	-0.78578	3.02371	down	predicted gene 14325
Rpp30	-0.785518	6.08665	down	ribonuclease P/MRP 30 subunit
AY074887	-0.785488	4.42628	down	cDNA sequence AY074887
Cep76	-0.785318	4.38416	down	centrosomal protein 76
Snx22	-0.785082	7.97825	down	sorting nexin 22
Tmem35a	-0.785082	6.07782	down	transmembrane protein 35A
Tex9	-0.784875	4.20354	down	testis expressed gene 9
Ppil3	-0.783141	5.10683	down	peptidylprolyl isomerase (cyclophilin)-like 3
Mcm2	-0.782727	4.94933	down	minichromosome maintenance complex component 2
Ubl5	-0.782307	6.91489	down	ubiquitin-like 5
Ccdc58	-0.782078	4.87884	down	coiled-coil domain containing 58
Eloc	-0.781773	7.94237	down	elongin C
4833418N02Rik	-0.781549	4.02041	down	RIKEN cDNA 4833418N02 gene
Smn1	-0.780524	5.7168	down	survival motor neuron 1
Sfrp1	-0.779977	6.91625	down	secreted frizzled-related protein 1
Dctpp1	-0.77878	6.05798	down	dCTP pyrophosphatase 1
Vdac2	-0.776348	7.76341	down	voltage-dependent anion channel 2
Tmem216	-0.776095	5.06398	down	transmembrane protein 216
Tmem258	-0.775476	6.6916	down	transmembrane protein 258
Tspan3	-0.775292	8.48941	down	tetraspanin 3
Mrpl24	-0.774825	6.09325	down	mitochondrial ribosomal protein L24
Araf	-0.77475	6.65976	down	Araf proto-oncogene, serine/threonine kinase
Brwd3	-0.77458	3.91304	down	bromodomain and WD repeat domain containing 3
Glmp	-0.774354	5.36697	down	glycosylated lysosomal membrane protein
Rbp1	-0.773538	5.47272	down	retinol binding protein 1, cellular
Hddc2	-0.772991	5.03351	down	HD domain containing 2
Trerf1	-0.772976	3.35579	down	transcriptional regulating factor 1
Emc9	-0.772641	2.7222	down	ER membrane protein complex subunit 9
Trmt112	-0.772549	6.9402	down	tRNA methyltransferase 11-2
Msl3	-0.771333	4.43148	down	MSL complex subunit 3
Lin37	-0.771191	5.76912	down	lin-37 homolog (C. elegans)
Psmg2	-0.770926	6.58012	down	proteasome (prosome, macropain) assembly chaperone 2
Adprm	-0.770879	5.02249	down	ADP-ribose/CDP-alcohol diphosphatase, manganese dependent
Commd4	-0.770574	6.66826	down	COMM domain containing 4
Nop53	-0.770246	7.00971	down	NOP53 ribosome biogenesis factor
Sec11a	-0.770096	7.59313	down	SEC11 homolog A, signal peptidase complex subunit
1700109H08Rik	-0.769607	2.91958	down	RIKEN cDNA 1700109H08 gene
Selenon	-0.768346	3.22495	down	selenoprotein N
4931403E22Rik	-0.767322	3.8545	down	RIKEN cDNA 4931403E22 gene
Mpdz	-0.766998	3.78284	down	multiple PDZ domain crumbs cell polarity complex component
Lrrc1	-0.766326	2.59187	down	leucine rich repeat containing 1
[truncated: 4,186 more rows]

## Sheet: go.result.upreg_invivo
term_id	term_name	intersection_size	query_size	term_size	effective_domain_size	p.adj	Gene.name
GO:0007399	nervous system development	520	2708	1591	10772	6.62509e-09	Sox4,Rbm45,Fgf20,Nckap1,Nfasc,Caprin1,Dpysl3,Rab3a,Clmn,Nfia,Zeb2,Mycbp2,Macroh2a2,Myo16,Tmx2,Tgfbr1,Neurod2,Myo9a,Bcl11a,Fgf5,Ythdf1,Sod2,Sigmar1,Maco1,Ntng1,Aars,Rap1a,Nlgn3,Nphp4,Onecut2,Ppp2r5d,Ndn,Pafah1b2,Map2k2,Eif4g1,Adgrl1,Arhgef7,Spint2,Cpeb3,Agbl4,Ppt1,Dchs1,Tmem30a,Dag1,Nsun5,Nfix,Csmd3,Emx1,Dbnl,Sez6l,Dixdc1,Epha7,Cdh2,Anks1,Mapk8ip2,Tbc1d23,Htra2,Tubb2a,Ppp1r9b,Matn2,Thoc2,Cyth2,Wdr…
GO:0098916	anterograde trans-synaptic signaling	191	2708	476	10772	7.14408e-09	Snap47,Rab3a,Neurod2,Septin5,Ythdf1,Ntng1,Rap1a,Btbd9,Nlgn3,Rab26,Cpeb3,Ppt1,Prnp,Prkar2b,Cdh2,Mapk8ip2,Erc2,Anapc2,Lzts1,Psen1,Lin7b,Ptprn2,Lgmn,Sv2a,Stxbp5l,Pclo,Apba1,Nos1,Rhot1,Mecp2,Ywhag,Pten,Itgb1,Cdh11,Slc6a6,Lin7a,Sqstm1,Dgke,Prepl,Epha4,Glrb,Tmod2,Ppp3r1,Nsg1,Dgkz,Cask,Shank2,Cadps,Ntsr1,Ncs1,Afdn,Vhl,Ophn1,Rph3a,Rnf216,Als2,Prkn,Kctd13,Tnr,Sorcs3,Plcl2,Erc1,Pxk,Nptx1,Braf,Vamp2,Stau1,D…
GO:0007268	chemical synaptic transmission	191	2708	476	10772	7.14408e-09	Snap47,Rab3a,Neurod2,Septin5,Ythdf1,Ntng1,Rap1a,Btbd9,Nlgn3,Rab26,Cpeb3,Ppt1,Prnp,Prkar2b,Cdh2,Mapk8ip2,Erc2,Anapc2,Lzts1,Psen1,Lin7b,Ptprn2,Lgmn,Sv2a,Stxbp5l,Pclo,Apba1,Nos1,Rhot1,Mecp2,Ywhag,Pten,Itgb1,Cdh11,Slc6a6,Lin7a,Sqstm1,Dgke,Prepl,Epha4,Glrb,Tmod2,Ppp3r1,Nsg1,Dgkz,Cask,Shank2,Cadps,Ntsr1,Ncs1,Afdn,Vhl,Ophn1,Rph3a,Rnf216,Als2,Prkn,Kctd13,Tnr,Sorcs3,Plcl2,Erc1,Pxk,Nptx1,Braf,Vamp2,Stau1,D…
GO:0006810	transport	778	2708	2531	10772	7.7468e-09	Golga7,Ap3s2,Sox4,Snap47,Rhobtb3,Ap1s1,Copg1,Mff,Arg2,Ncl,Rab3a,Abce1,Tango6,Sytl3,Cog8,Uso1,Zfp384,Clmn,Vps37a,Tspan13,Septin5,Stam,Ddx25,Sgta,Grpel2,Get1,Rap1a,Snx2,Atp6v1a,Exoc5,Btbd9,Arl5a,Agk,Nlgn3,Ice1,Gstm7,Tbc1d8b,Rabif,Kcnc2,Map2k2,Rnf207,Rab26,Trpm5,Stx18,Hspa1l,Arhgef7,Timm22,Ywhab,Tex261,Agbl4,Ppt1,Ccdc88c,Tmem30a,Napg,Rab6a,Gapvd1,Prnp,Borcs5,Sestd1,Rabep1,Fyttd1,Fer,Rnf126,Cdh2,Ranb…
GO:0099536	synaptic signaling	200	2708	505	10772	8.35343e-09	Snap47,Rab3a,Neurod2,Septin5,Ythdf1,Ntng1,Rap1a,Btbd9,Nlgn3,Rab26,Cpeb3,Ppt1,Ly6g6e,Dag1,Ly6g6d,Prnp,Prkar2b,Cdh2,Mapk8ip2,Erc2,Anapc2,Lzts1,Psen1,Lin7b,Ptprn2,Lgmn,Sv2a,Stxbp5l,Pclo,Apba1,Nos1,Rhot1,Mecp2,Ywhag,Pten,Itgb1,Cdh11,Slc6a6,Lin7a,Sqstm1,Dgke,Prepl,Epha4,Glrb,Tmod2,Ppp3r1,Nsg1,Dgkz,Cask,Shank2,Cadps,Ntsr1,Rgs10,Ncs1,Afdn,Vhl,Ophn1,Rph3a,Rnf216,Als2,Prkn,Kctd13,Tnr,Sorcs3,Plcl2,Erc1,Pxk…
GO:0099537	trans-synaptic signaling	192	2708	483	10772	1.74836e-08	Snap47,Rab3a,Neurod2,Septin5,Ythdf1,Ntng1,Rap1a,Btbd9,Nlgn3,Rab26,Cpeb3,Ppt1,Dag1,Prnp,Prkar2b,Cdh2,Mapk8ip2,Erc2,Anapc2,Lzts1,Psen1,Lin7b,Ptprn2,Lgmn,Sv2a,Stxbp5l,Pclo,Apba1,Nos1,Rhot1,Mecp2,Ywhag,Pten,Itgb1,Cdh11,Slc6a6,Lin7a,Sqstm1,Dgke,Prepl,Epha4,Glrb,Tmod2,Ppp3r1,Nsg1,Dgkz,Cask,Shank2,Cadps,Ntsr1,Ncs1,Afdn,Vhl,Ophn1,Rph3a,Rnf216,Als2,Prkn,Kctd13,Tnr,Sorcs3,Plcl2,Erc1,Pxk,Nptx1,Braf,Vamp2,St…
GO:0051179	localization	1061	2708	3630	10772	1.30556e-07	Golga7,Nsun7,Ap3s2,Sox4,Fgf20,Snap47,Rhobtb3,Nckap1,Ap1s1,Copg1,Mff,Arg2,Nfasc,Bod1,Ncl,Dpysl3,Rab3a,Abce1,Tango6,Sytl3,Cog8,Uso1,Zfp384,Clmn,Vps37a,Zeb2,Mycbp2,Macroh2a2,Tspan13,Tgfbr1,Septin5,Actn1,Stam,Odf2,Fgf5,Ddx25,Ythdf1,Sod2,Sgta,Ntng1,Grpel2,Get1,Ythdf3,Rap1a,Stk10,Snx2,Atp6v1a,Exoc5,Btbd9,Arl5a,Agk,Nlgn3,Ice1,Nphp4,Gstm7,Scg3,Onecut2,Cfap69,Tmod3,Hdac4,Tbc1d8b,Ndn,Tnfaip1,Rabif,Kcnc2,Mp…
GO:0030182	neuron differentiation	356	2708	1039	10772	1.41492e-07	Sox4,Fgf20,Nckap1,Nfasc,Caprin1,Dpysl3,Rab3a,Clmn,Zeb2,Mycbp2,Myo16,Tgfbr1,Neurod2,Myo9a,Bcl11a,Ythdf1,Sod2,Ntng1,Rap1a,Nlgn3,Nphp4,Onecut2,Ppp2r5d,Ndn,Map2k2,Eif4g1,Cpeb3,Agbl4,Tmem30a,Dag1,Nfix,Csmd3,Emx1,Dbnl,Dixdc1,Epha7,Cdh2,Anks1,Mapk8ip2,Tbc1d23,Htra2,Ppp1r9b,Matn2,Thoc2,Cyth2,Wdr36,Nek3,Runx1t1,Anapc2,Lzts1,Psen1,Islr2,Fn1,Neurod1,Cpne1,Klf7,Lgr4,Rora,Ercc6,Kdm1a,Kdm4a,Camk2g,Mapkapk5,Slc…
GO:0051234	establishment of localization	803	2708	2659	10772	2.34335e-07	Golga7,Ap3s2,Sox4,Snap47,Rhobtb3,Ap1s1,Copg1,Mff,Arg2,Bod1,Ncl,Rab3a,Abce1,Tango6,Sytl3,Cog8,Uso1,Zfp384,Clmn,Vps37a,Macroh2a2,Tspan13,Septin5,Stam,Ddx25,Sgta,Grpel2,Get1,Rap1a,Snx2,Atp6v1a,Exoc5,Btbd9,Arl5a,Agk,Nlgn3,Ice1,Gstm7,Tbc1d8b,Rabif,Kcnc2,Map2k2,Rnf207,Rab26,Trpm5,Stx18,Hspa1l,Arhgef7,Timm22,Ywhab,Tex261,Agbl4,Ppt1,Get4,Ccdc88c,Tmem30a,Napg,Rab6a,Gapvd1,Prnp,Tnfaip3,Borcs5,Sestd1,Nsd2,R…
GO:0048666	neuron development	310	2708	888	10772	3.76536e-07	Nckap1,Nfasc,Caprin1,Dpysl3,Rab3a,Clmn,Zeb2,Mycbp2,Myo16,Neurod2,Myo9a,Bcl11a,Ythdf1,Sod2,Ntng1,Rap1a,Nlgn3,Nphp4,Onecut2,Ppp2r5d,Ndn,Map2k2,Cpeb3,Agbl4,Tmem30a,Dag1,Csmd3,Emx1,Dbnl,Dixdc1,Epha7,Cdh2,Anks1,Mapk8ip2,Tbc1d23,Htra2,Ppp1r9b,Matn2,Thoc2,Cyth2,Wdr36,Nek3,Runx1t1,Anapc2,Lzts1,Psen1,Islr2,Fn1,Cpne1,Klf7,Lgr4,Ercc6,Kdm1a,Camk2g,Mapkapk5,Slc9a6,Ehd1,Map2k1,Wnt5a,Vangl2,Tiam2,Mfn1,Mecp2,Pte…
GO:0050804	modulation of chemical synaptic transmission	146	2708	353	10772	4.23956e-07	Snap47,Rab3a,Neurod2,Ythdf1,Ntng1,Rap1a,Btbd9,Nlgn3,Rab26,Cpeb3,Prnp,Prkar2b,Cdh2,Mapk8ip2,Erc2,Anapc2,Lzts1,Psen1,Lgmn,Stxbp5l,Apba1,Nos1,Rhot1,Mecp2,Ywhag,Pten,Itgb1,Cdh11,Slc6a6,Sqstm1,Dgke,Prepl,Epha4,Ppp3r1,Nsg1,Dgkz,Cask,Shank2,Ncs1,Afdn,Vhl,Ophn1,Prkn,Kctd13,Tnr,Sorcs3,Plcl2,Erc1,Pxk,Nptx1,Braf,Vamp2,Stau1,Drd4,Rnf19a,Dnm1l,Shisa6,Akap5,Plcb1,Adgrb1,Srf,Syt7,Kat2a,Usp8,Slc24a2,Bace1,P2rx3,…
GO:0099177	regulation of trans-synaptic signaling	146	2708	354	10772	5.46344e-07	Snap47,Rab3a,Neurod2,Ythdf1,Ntng1,Rap1a,Btbd9,Nlgn3,Rab26,Cpeb3,Prnp,Prkar2b,Cdh2,Mapk8ip2,Erc2,Anapc2,Lzts1,Psen1,Lgmn,Stxbp5l,Apba1,Nos1,Rhot1,Mecp2,Ywhag,Pten,Itgb1,Cdh11,Slc6a6,Sqstm1,Dgke,Prepl,Epha4,Ppp3r1,Nsg1,Dgkz,Cask,Shank2,Ncs1,Afdn,Vhl,Ophn1,Prkn,Kctd13,Tnr,Sorcs3,Plcl2,Erc1,Pxk,Nptx1,Braf,Vamp2,Stau1,Drd4,Rnf19a,Dnm1l,Shisa6,Akap5,Plcb1,Adgrb1,Srf,Syt7,Kat2a,Usp8,Slc24a2,Bace1,P2rx3,…
GO:0022008	neurogenesis	406	2708	1228	10772	1.07129e-06	Sox4,Fgf20,Nckap1,Nfasc,Caprin1,Dpysl3,Rab3a,Clmn,Zeb2,Mycbp2,Myo16,Tgfbr1,Neurod2,Myo9a,Bcl11a,Fgf5,Ythdf1,Sod2,Ntng1,Rap1a,Nlgn3,Nphp4,Onecut2,Ppp2r5d,Ndn,Map2k2,Eif4g1,Arhgef7,Cpeb3,Agbl4,Dchs1,Tmem30a,Dag1,Nsun5,Nfix,Csmd3,Emx1,Dbnl,Dixdc1,Epha7,Cdh2,Anks1,Mapk8ip2,Tbc1d23,Htra2,Tubb2a,Ppp1r9b,Matn2,Thoc2,Cyth2,Wdr36,Nek3,Runx1t1,Anapc2,Lzts1,Psen1,Islr2,Tubgcp2,Fn1,Neurod1,Cpne1,Klf7,Lgr4,Ro…
GO:0016192	vesicle-mediated transport	328	2708	960	10772	1.74521e-06	Golga7,Ap3s2,Snap47,Rhobtb3,Ap1s1,Copg1,Mff,Ncl,Rab3a,Sytl3,Cog8,Uso1,Septin5,Stam,Rap1a,Snx2,Exoc5,Btbd9,Arl5a,Nlgn3,Tbc1d8b,Rabif,Map2k2,Rab26,Stx18,Hspa1l,Tex261,Ppt1,Rab6a,Rabep1,Fer,Rnf126,Cdh2,Stx12,C2cd5,Tbc1d23,Aak1,Erc2,Leprotl1,Arl8b,Necap1,Psen1,Gprasp1,Atp9a,Vps36,Atp2c1,Rab7,Preb,Rab12,Mapkapk3,Insr,Snx10,Ap2b1,Sv2a,Stxbp5l,Pclo,Apba1,Rab22a,Ehd1,Pdpk1,Map2k1,Wnt5a,Cdh13,Gnai3,Cltb,M…
GO:0048699	generation of neurons	378	2708	1144	10772	6.67213e-06	Sox4,Fgf20,Nckap1,Nfasc,Caprin1,Dpysl3,Rab3a,Clmn,Zeb2,Mycbp2,Myo16,Tgfbr1,Neurod2,Myo9a,Bcl11a,Ythdf1,Sod2,Ntng1,Rap1a,Nlgn3,Nphp4,Onecut2,Ppp2r5d,Ndn,Map2k2,Eif4g1,Cpeb3,Agbl4,Tmem30a,Dag1,Nfix,Csmd3,Emx1,Dbnl,Dixdc1,Epha7,Cdh2,Anks1,Mapk8ip2,Tbc1d23,Htra2,Tubb2a,Ppp1r9b,Matn2,Thoc2,Cyth2,Wdr36,Nek3,Runx1t1,Anapc2,Lzts1,Psen1,Islr2,Tubgcp2,Fn1,Neurod1,Cpne1,Klf7,Lgr4,Rora,Ercc6,Kdm1a,Kdm4a,Camk…
GO:0048812	neuron projection morphogenesis	188	2708	501	10772	1.13196e-05	Nckap1,Nfasc,Caprin1,Rab3a,Zeb2,Mycbp2,Myo16,Myo9a,Bcl11a,Ythdf1,Ntng1,Nlgn3,Ndn,Map2k2,Dag1,Emx1,Dbnl,Dixdc1,Epha7,Cdh2,Mapk8ip2,Matn2,Wdr36,Nek3,Anapc2,Lzts1,Psen1,Islr2,Fn1,Cpne1,Klf7,Lgr4,Kdm1a,Slc9a6,Map2k1,Wnt5a,Vangl2,Tiam2,Mfn1,Mecp2,Pten,Itgb1,Cdh11,Pias2,Dpysl5,Rbfox2,Tbr1,Dnm2,Epha4,Rufy3,Vldlr,Sema4c,Zfp335,Golga2,Cask,Ulk2,Shank2,Lama1,Xk,Zfyve27,Afdn,Map2,Nrcam,Myh10,Gdi1,Afg3l2,Nrp…
GO:0120039	plasma membrane bounded cell projection morphogenesis	191	2708	512	10772	1.42871e-05	Nckap1,Nfasc,Caprin1,Rab3a,Zeb2,Mycbp2,Myo16,Myo9a,Bcl11a,Ythdf1,Ntng1,Snx2,Nlgn3,Ndn,Map2k2,Dag1,Emx1,Dbnl,Dixdc1,Epha7,Cdh2,Mapk8ip2,Matn2,Wdr36,Nek3,Anapc2,Lzts1,Psen1,Islr2,Fn1,Cpne1,Klf7,Lgr4,Kdm1a,Slc9a6,Map2k1,Wnt5a,Vangl2,Tiam2,Mfn1,Mecp2,Pten,Itgb1,Cdh11,Pias2,Dpysl5,Rbfox2,Tbr1,Dnm2,Epha4,Rufy3,Vldlr,Sema4c,Zfp335,Golga2,Cask,Ulk2,Shank2,Lama1,Xk,Zfyve27,Afdn,Map2,Nrcam,Myh10,Gdi1,Afg3l…
GO:0032990	cell part morphogenesis	198	2708	535	10772	1.45425e-05	Nckap1,Mff,Nfasc,Caprin1,Rab3a,Pank2,Zeb2,Mycbp2,Myo16,Myo9a,Bcl11a,Ythdf1,Ntng1,Snx2,Nlgn3,Ndn,Map2k2,Dag1,Emx1,Dbnl,Dixdc1,Epha7,Cdh2,Mapk8ip2,Matn2,Wdr36,Nek3,Anapc2,Lzts1,Psen1,Islr2,Fn1,Cpne1,Klf7,Lgr4,Kdm1a,Slc9a6,Map2k1,Wnt5a,Vangl2,Tiam2,Mfn1,Mecp2,Pten,Itgb1,Cdh11,Pias2,Dpysl5,Rbfox2,Pid1,Tbr1,Dnm2,Epha4,Rufy3,Vldlr,Sema4c,Zfp335,Golga2,Cask,Ulk2,Shank2,Lama1,Xk,Zfyve27,Afdn,Map2,Nrcam,M…
GO:0048858	cell projection morphogenesis	192	2708	516	10772	1.63966e-05	Nckap1,Nfasc,Caprin1,Rab3a,Zeb2,Mycbp2,Myo16,Myo9a,Bcl11a,Ythdf1,Ntng1,Snx2,Nlgn3,Ndn,Map2k2,Dag1,Emx1,Dbnl,Dixdc1,Epha7,Cdh2,Mapk8ip2,Matn2,Wdr36,Nek3,Anapc2,Lzts1,Psen1,Islr2,Fn1,Cpne1,Klf7,Lgr4,Kdm1a,Slc9a6,Map2k1,Wnt5a,Vangl2,Tiam2,Mfn1,Mecp2,Pten,Itgb1,Cdh11,Pias2,Dpysl5,Rbfox2,Tbr1,Dnm2,Epha4,Rufy3,Vldlr,Sema4c,Zfp335,Golga2,Cask,Ulk2,Shank2,Lama1,Xk,Zfyve27,Afdn,Map2,Nrcam,Myh10,Gdi1,Afg3l…
GO:0032989	cellular component morphogenesis	212	2708	582	10772	1.69802e-05	Nckap1,Mff,Nfasc,Caprin1,Rab3a,Pank2,Zeb2,Mycbp2,Myo16,Myo9a,Bcl11a,Ythdf1,Ntng1,Snx2,Nlgn3,Tmod3,Ndn,Map2k2,Dag1,Emx1,Dbnl,Dixdc1,Epha7,Cdh2,Mapk8ip2,Matn2,Wdr36,Nek3,Anapc2,Lzts1,Psen1,Islr2,Fn1,Cpne1,Klf7,Lgr4,Agfg1,Kdm1a,Slc9a6,Map2k1,Wnt5a,Vangl2,Tiam2,Mfn1,Mecp2,Pten,Itgb1,Cdh11,Pias2,Dpysl5,Rbfox2,Pid1,Tbr1,Dnm2,Epha4,Rufy3,Tmod2,Vldlr,Mfsd14a,Sema4c,Zfp335,Golga2,Cask,Ulk2,Shank2,Lama1,AU…
GO:0031175	neuron projection development	277	2708	802	10772	2.04029e-05	Nckap1,Nfasc,Caprin1,Dpysl3,Rab3a,Clmn,Zeb2,Mycbp2,Myo16,Myo9a,Bcl11a,Ythdf1,Ntng1,Rap1a,Nlgn3,Ppp2r5d,Ndn,Map2k2,Cpeb3,Tmem30a,Dag1,Csmd3,Emx1,Dbnl,Dixdc1,Epha7,Cdh2,Mapk8ip2,Tbc1d23,Ppp1r9b,Matn2,Thoc2,Cyth2,Wdr36,Nek3,Runx1t1,Anapc2,Lzts1,Psen1,Islr2,Fn1,Cpne1,Klf7,Lgr4,Ercc6,Kdm1a,Camk2g,Mapkapk5,Slc9a6,Ehd1,Map2k1,Wnt5a,Vangl2,Tiam2,Mfn1,Mecp2,Pten,Itgb1,Fbxo38,Cdh11,Pias2,Dpysl5,Samd14,Arf6…
GO:0006811	ion transport	261	2708	749	10772	2.56046e-05	Arg2,Rab3a,Tspan13,Atp6v1a,Nlgn3,Gstm7,Kcnc2,Rnf207,Trpm5,Prnp,Sestd1,Cnnm4,Mapk8ip2,Slc48a1,Atp2b1,Psen1,Atp2c1,Slc35b2,Slc22a17,Cnksr3,Slc46a1,Sfxn1,Gsto1,Ada,Tcaf1,Camk2g,Sv2a,Slc9a6,Slc12a9,Ahcyl1,Apba1,Pdpk1,Akt3,Nos1,Slco5a1,Pten,Itgb1,Ip6k2,Slc6a6,Snta1,Map2k6,Nkain3,Slc15a4,Slc31a1,Slc23a1,Ttyh3,Slc39a7,Dnm2,Gal,Slmap,Glrb,Ap3b1,Zmpste24,Stk39,Letm1,Slc6a20b,Slc30a5,Stimate,Slc38a6,Cask,S…
GO:0023052	signaling	885	2708	3032	10772	5.50706e-05	Sox4,Fgf20,Snap47,Stambp,Nckap1,Nprl3,Nfasc,Rab3a,Uso1,Tnip2,Zeb2,Myo16,Tgfbr1,Neurod2,Septin5,Rnf146,Fgf5,Ythdf1,Sod2,Maco1,Ntng1,Spred2,Ythdf3,Hivep2,Rap1a,Eme2,Btbd9,Csnk1a1,Nlgn3,Kctd6,Nphp4,Onecut2,Enho,Ppp2r5d,Shc4,Hdac4,Ndn,Tnfaip1,Kcnc2,Pum1,Arhgdia,Map2k2,Adgrl1,Rab26,Ppp2r1a,Nucks1,Arhgef7,Ywhab,Cpeb3,Ppt1,Ccdc88c,Pgam2,Ly6g6e,Dchs1,Dag1,Ly6g6d,Ddx21,Dbnl,Prnp,Tnfaip3,Ccny,Sez6l,Prkar2b…
GO:0023051	regulation of signaling	609	2708	1999	10772	6.32302e-05	Sox4,Fgf20,Snap47,Stambp,Nprl3,Rab3a,Tnip2,Zeb2,Tgfbr1,Neurod2,Rnf146,Ythdf1,Sod2,Ntng1,Spred2,Ythdf3,Rap1a,Btbd9,Csnk1a1,Nlgn3,Kctd6,Nphp4,Onecut2,Enho,Ppp2r5d,Tnfaip1,Pum1,Arhgdia,Map2k2,Rab26,Ppp2r1a,Nucks1,Arhgef7,Ywhab,Cpeb3,Ccdc88c,Ly6g6e,Dag1,Ddx21,Prnp,Tnfaip3,Ccny,Sez6l,Prkar2b,Fer,Dixdc1,Rnf126,Epha7,Cdh2,Anks1,Mapk8ip2,Htra2,Ppp1r9b,Aak1,Erc2,Anapc2,Tle3,Lzts1,Frat1,Psen1,Gprasp1,Atp2c…
GO:0010646	regulation of cell communication	605	2708	1989	10772	9.77155e-05	Sox4,Fgf20,Snap47,Stambp,Nprl3,Rab3a,Tnip2,Zeb2,Tgfbr1,Neurod2,Rnf146,Ythdf1,Sod2,Ntng1,Spred2,Ythdf3,Rap1a,Btbd9,Csnk1a1,Nlgn3,Kctd6,Nphp4,Onecut2,Enho,Ppp2r5d,Tnfaip1,Pum1,Arhgdia,Map2k2,Rab26,Ppp2r1a,Nucks1,Arhgef7,Ywhab,Cpeb3,Ccdc88c,Ly6g6e,Dag1,Ddx21,Prnp,Tnfaip3,Ccny,Sez6l,Prkar2b,Fer,Dixdc1,Rnf126,Epha7,Cdh2,Anks1,Mapk8ip2,Htra2,Ppp1r9b,Aak1,Erc2,Anapc2,Tle3,Lzts1,Frat1,Psen1,Gprasp1,Atp2c…
GO:0000902	cell morphogenesis	258	2708	756	10772	0.000315653	Rhobtb3,Nckap1,Nfasc,Caprin1,Rab3a,Zeb2,Mycbp2,Myo16,Myo9a,Bcl11a,Actn1,Ythdf1,Ntng1,Snx2,Csnk1a1,Nlgn3,Ndn,Arhgdia,Map2k2,Spint2,Ccdc88c,Dchs1,Cfdp1,Dag1,Emx1,Dbnl,Fer,Dixdc1,Epha7,Cdh2,Mapk8ip2,Matn2,Thoc2,Wdr36,Nek3,Anapc2,Lzts1,Atrn,Psen1,Islr2,Ss18,Fn1,Cpne1,Klf7,Cdh6,Lgr4,Kdm1a,Slc9a6,Map2k1,Wnt5a,Arhgef18,Vangl2,Tiam2,Mfn1,Mecp2,Pten,Itgb1,Cdh11,Cap1,Pias2,Dpysl5,Rbfox2,Smarca4,Tbr1,Wasf3,…
GO:0007154	cell communication	887	2708	3068	10772	0.000474175	Sox4,Fgf20,Snap47,Stambp,Nckap1,Nprl3,Nfasc,Rab3a,Uso1,Tnip2,Zeb2,Myo16,Tgfbr1,Neurod2,Septin5,Rnf146,Fgf5,Ythdf1,Sod2,Maco1,Ntng1,Spred2,Ythdf3,Hivep2,Rap1a,Eme2,Btbd9,Csnk1a1,Nlgn3,Kctd6,Nphp4,Onecut2,Enho,Ppp2r5d,Shc4,Hdac4,Ndn,Tnfaip1,Kcnc2,Pum1,Arhgdia,Map2k2,Eif4g1,Adgrl1,Rab26,Ppp2r1a,Nucks1,Arhgef7,Ywhab,Cpeb3,Ppt1,Ccdc88c,Pgam2,Ly6g6e,Dchs1,Dag1,Ly6g6d,Ddx21,Dbnl,Prnp,Tnfaip3,Ccny,Sez6l,…
GO:0003008	system process	294	2708	892	10772	0.00134744	Arg2,Nfasc,Ccdc78,Rab3a,Taz,Mycbp2,Neurod2,Ythdf1,Sod2,Get1,Aars,Btbd9,Nlgn3,Tmod3,Hdac4,Tbc1d8b,Ndn,Rnf207,Cpeb3,Ppt1,Pgam2,Dag1,Nsun5,Prnp,Prkar2b,Mapk8ip2,Atp2b1,Gmfb,Psen1,Gm2a,Neurod1,Ppp1r13l,Ada,Kdm4a,Lgmn,Snx10,Camk2g,Map2k1,Nos1,Mdm4,Setd3,Klf15,Mecp2,Pten,Dmrt3,Itgb1,Snta1,Map2k6,Pgap1,Rbfox2,Tbr1,Wasf3,Agtpbp1,Gal,Glrb,Ap3b1,Zmpste24,Tmod2,Stk39,Pdcl,Akap1,Stard7,Dctn1,Shank2,Ntsr1,Rdh…
GO:0007267	cell-cell signaling	305	2708	932	10772	0.00159441	Sox4,Snap47,Rab3a,Zeb2,Neurod2,Septin5,Rnf146,Ythdf1,Ntng1,Rap1a,Btbd9,Csnk1a1,Nlgn3,Nphp4,Rab26,Arhgef7,Cpeb3,Ppt1,Ccdc88c,Ly6g6e,Dag1,Ly6g6d,Prnp,Tnfaip3,Ccny,Prkar2b,Dixdc1,Cdh2,Mapk8ip2,Erc2,Anapc2,Tle3,Lzts1,Frat1,Psen1,Lin7b,Neurod1,Klf7,Lgr4,Ppm1b,Acvr2b,Ptprn2,Raf1,Lgmn,Cela2a,Sv2a,Stxbp5l,Pclo,Apba1,Nos1,Wnt5a,Tle1,Klf15,Rhot1,Vangl2,Mecp2,Ywhag,Pten,Itgb1,Cdh11,Slc6a6,Ubac2,Map2k6,Tbl1x…
GO:0030030	cell projection organization	361	2708	1133	10772	0.00209652	Nckap1,Nfasc,Caprin1,Dpysl3,Rab3a,Clmn,Zeb2,Mycbp2,Myo16,Tgfbr1,Myo9a,Bcl11a,Odf2,Ythdf1,Ntng1,Rap1a,Snx2,Exoc5,Nlgn3,Onecut2,Ppp2r5d,Cfap69,Hdac4,Ndn,Map2k2,Arhgef7,Cpeb3,Tmem30a,Dag1,Csmd3,Emx1,Dbnl,Wdr92,Prnp,Fer,Dixdc1,Epha7,Cdh2,Mapk8ip2,Tbc1d23,Ppp1r9b,Matn2,Thoc2,Cyth2,Wdr36,Nek3,Runx1t1,Anapc2,Lzts1,Cfap298,Psen1,Iqcb1,Islr2,Fn1,Cpne1,Klf7,Lgr4,Ercc6,Kdm1a,Insr,Lgmn,Snx10,Camk2g,Mapkapk5,…
GO:0048167	regulation of synaptic plasticity	74	2708	167	10772	0.0022006	Snap47,Rab3a,Neurod2,Ythdf1,Nlgn3,Cpeb3,Prnp,Erc2,Anapc2,Lzts1,Psen1,Lgmn,Nos1,Mecp2,Ywhag,Pten,Sqstm1,Epha4,Nsg1,Shank2,Tnr,Sorcs3,Erc1,Braf,Vamp2,Stau1,Shisa6,Akap5,Adgrb1,Srf,Syt7,Kat2a,Slc24a2,Bace1,P2rx3,Rab3gap1,Syn1,Rims2,Camk2a,Mapt,Gria1,App,Adcy1,Stxbp1,Abhd6,Cplx2,Dbn1,Camk2b,Grin2c,Ncdn,Kcnb1,Slc4a10,Syp,Lrrtm1,Prkcz,Bcl2l1,Jph3,Arc,Syt12,Shank3,Slc8a3,Grin1,Cyp46a1,Nsmf,Kit,Slc1a1,Vg…
GO:0050808	synapse organization	140	2708	373	10772	0.00239468	Ppfia4,Nfasc,Caprin1,Rab3a,Nfia,Neurod2,Ntng1,Get1,Nlgn3,Eif4g1,Adgrl1,Arhgef7,Dag1,Dbnl,Prnp,Sez6l,Epha7,Cdh2,Erc2,Adgrb2,Anapc2,Psen1,Insr,Lgmn,Slc9a6,Pclo,Wnt5a,Lrrn1,Mfn1,Mecp2,Pten,Pcdhgc4,Snta1,Arf6,Wasf3,Epha4,Glrb,Mapk14,Rab39b,Dgkz,Cask,Dctn1,Shank2,Vcp,Gripap1,Fzd1,Afdn,Gphn,Vhl,Nrcam,Myh10,Ophn1,Rph3a,Afg3l2,Nrp1,Als2,Opa1,Plxnb2,Tnr,Ntrk3,Nectin1,Erc1,Sema4d,Arhgap39,Snx27,Nptx1,Dscam…
GO:0006812	cation transport	209	2708	603	10772	0.00250927	Arg2,Rab3a,Tspan13,Atp6v1a,Nlgn3,Gstm7,Kcnc2,Rnf207,Trpm5,Prnp,Sestd1,Cnnm4,Mapk8ip2,Slc48a1,Atp2b1,Psen1,Atp2c1,Slc22a17,Cnksr3,Slc46a1,Sfxn1,Gsto1,Ada,Camk2g,Slc9a6,Slc12a9,Ahcyl1,Pdpk1,Akt3,Nos1,Pten,Itgb1,Slc6a6,Snta1,Nkain3,Slc15a4,Slc31a1,Slc23a1,Slc39a7,Dnm2,Gal,Slmap,Ap3b1,Zmpste24,Stk39,Letm1,Slc6a20b,Slc30a5,Stimate,Cask,Shank2,Ntsr1,Abcb8,Ank1,Cemip,Rgs9,Gnb5,Nsf,Rph3a,Afg3l2,Adcyap1r1…
GO:0120036	plasma membrane bounded cell projection organization	357	2708	1121	10772	0.00268052	Nckap1,Nfasc,Caprin1,Dpysl3,Rab3a,Clmn,Zeb2,Mycbp2,Myo16,Tgfbr1,Myo9a,Bcl11a,Odf2,Ythdf1,Ntng1,Rap1a,Snx2,Exoc5,Nlgn3,Onecut2,Ppp2r5d,Cfap69,Hdac4,Ndn,Map2k2,Arhgef7,Cpeb3,Tmem30a,Dag1,Csmd3,Emx1,Dbnl,Wdr92,Prnp,Fer,Dixdc1,Epha7,Cdh2,Mapk8ip2,Tbc1d23,Ppp1r9b,Matn2,Thoc2,Cyth2,Wdr36,Nek3,Runx1t1,Anapc2,Lzts1,Cfap298,Psen1,Iqcb1,Islr2,Fn1,Cpne1,Klf7,Lgr4,Ercc6,Kdm1a,Insr,Lgmn,Snx10,Camk2g,Mapkapk5,…
GO:0034330	cell junction organization	184	2708	520	10772	0.00314328	Ppfia4,Nfasc,Caprin1,Rab3a,Nfia,Tgfbr1,Neurod2,Myo9a,Actn1,Ntng1,Get1,Rap1a,Nlgn3,Nphp4,Eif4g1,Adgrl1,Arhgef7,Dchs1,Dag1,Dbnl,Prnp,Sez6l,Epha7,Cdh2,Erc2,Adgrb2,Anapc2,Psen1,Fn1,Cdh6,Insr,Lgmn,Slc9a6,Pclo,Pdpk1,Hipk1,Wnt5a,Lrrn1,Mfn1,Mecp2,Pten,Itgb1,Pcdhgc4,Cdh11,Snta1,Arf6,Wasf3,Epha4,Glrb,Mapk14,Rab39b,Dgkz,Cask,Dctn1,Shank2,Vcp,Cdh24,Gripap1,Rab8b,Fzd1,Afdn,Add1,Gphn,Vhl,Nrcam,Myh10,Ophn1,Rhod…
GO:0034220	ion transmembrane transport	180	2708	510	10772	0.00539679	Tspan13,Atp6v1a,Nlgn3,Gstm7,Kcnc2,Rnf207,Trpm5,Prnp,Sestd1,Mapk8ip2,Atp2b1,Psen1,Atp2c1,Cnksr3,Slc46a1,Sfxn1,Gsto1,Tcaf1,Slc9a6,Slc12a9,Ahcyl1,Pdpk1,Nos1,Pten,Itgb1,Slc6a6,Snta1,Slc15a4,Slc31a1,Slc23a1,Slc39a7,Dnm2,Gal,Slmap,Glrb,Zmpste24,Stk39,Letm1,Slc6a20b,Slc30a5,Stimate,Shank2,Ntsr1,Abcb8,Ank1,Cemip,Rgs9,Gnb5,Slc3a1,Slc25a12,Myc,Rph3a,Cln8,Afg3l2,Lrrc8d,Scn3a,Opa1,Atp13a2,Sln,Ubqln1,Slc6a11,…
GO:0010975	regulation of neuron projection development	150	2708	414	10772	0.010556	Caprin1,Dpysl3,Zeb2,Bcl11a,Ntng1,Rap1a,Nlgn3,Ppp2r5d,Map2k2,Tmem30a,Csmd3,Dbnl,Dixdc1,Epha7,Cdh2,Thoc2,Cyth2,Runx1t1,Anapc2,Lzts1,Psen1,Islr2,Fn1,Kdm1a,Camk2g,Ehd1,Map2k1,Wnt5a,Tiam2,Mfn1,Pten,Itgb1,Fbxo38,Pias2,Arf6,Acsl6,Ntm,Tbr1,Epha4,Rufy3,Vldlr,Sema4c,Ccdc88a,Golga2,Kif3c,Cask,Ulk2,Serpini1,Fat3,Fzd1,Ncs1,Xk,Zfyve27,Afdn,Map2,Washc5,Nrcam,Inpp5f,Ppp2r5b,Gdi1,Nrp1,Neu1,Opa1,Plxnb2,Tnr,Trak1,N…
GO:0032501	multicellular organismal process	1072	2708	3830	10772	0.0130767	Sox4,Rbm45,Fgf20,Rhobtb3,Nckap1,Nprl3,Arg2,Nfasc,Ncl,Caprin1,Ccdc78,Aff4,Fkbp10,Dpysl3,Rab3a,Clmn,Taz,Pank2,Nfia,Zeb2,Mycbp2,Macroh2a2,Myo16,Tmx2,Tgfbr1,Neurod2,Myo9a,Bcl11a,Septin5,Actn1,Fgf5,Ddx25,Ythdf1,Sod2,Sigmar1,Maco1,Ntng1,Spred2,Get1,Ythdf3,Aars,Greb1,Rap1a,Btbd9,Nlgn3,Med24,Nphp4,Onecut2,Ppp2r5d,Cfap69,Tmod3,Hdac4,Tbc1d8b,Ndn,Pafah1b2,Pum1,Map2k2,Rnf207,Eif4g1,Adgrl1,Rab26,Ppp2r1a,Hlf,M…
GO:0050877	nervous system process	193	2708	560	10772	0.0132602	Nfasc,Ccdc78,Rab3a,Mycbp2,Neurod2,Ythdf1,Sod2,Get1,Aars,Btbd9,Nlgn3,Ndn,Cpeb3,Ppt1,Dag1,Nsun5,Prnp,Prkar2b,Mapk8ip2,Gmfb,Psen1,Gm2a,Lgmn,Nos1,Mecp2,Pten,Dmrt3,Itgb1,Pgap1,Rbfox2,Tbr1,Wasf3,Agtpbp1,Glrb,Zmpste24,Tmod2,Pdcl,Dctn1,Shank2,Ntsr1,Rdh11,Cemip,Afdn,Rbp4,Nrcam,Myh10,Tub,Myc,Cln8,Deaf1,Pex5,Scn3a,Gpr155,Lrrc6,Opa1,Ei24,Prkn,Reep2,Pja2,Tnr,Ntrk3,Sorcs3,Adcy3,Fig4,Nptx1,Amph,Ttbk1,Srrm4,Braf…
GO:0031346	positive regulation of cell projection organization	118	2708	314	10772	0.0253585	Nckap1,Caprin1,Dpysl3,Zeb2,Tgfbr1,Bcl11a,Rap1a,Ppp2r5d,Hdac4,Map2k2,Tmem30a,Dbnl,Dixdc1,Anapc2,Islr2,Fn1,Kdm1a,Ehd1,Map2k1,Wnt5a,Tiam2,Mfn1,Itgb1,Fbxo38,Pias2,Acsl6,Dnm2,Epha4,Rufy3,Vldlr,Ccdc88a,Golga2,Kif3c,Cask,Serpini1,Rab8b,Fzd1,Zfyve27,Afdn,Washc5,Ppp2r5b,Gdi1,Nrp1,Neu1,Fscn1,Opa1,Plxnb2,Trak1,Ntrk3,Fut9,Sema4d,Fig4,Dscam,Ndel1,Fbxo31,Golga4,Shtn1,Braf,Dnm1l,Gpm6a,Akap5,Cenpj,Katnb1,Srf,Fgf…
GO:0048667	cell morphogenesis involved in neuron differentiation	164	2708	467	10772	0.0289483	Nfasc,Caprin1,Rab3a,Zeb2,Mycbp2,Bcl11a,Ythdf1,Ntng1,Nlgn3,Ndn,Map2k2,Dag1,Dbnl,Dixdc1,Epha7,Cdh2,Mapk8ip2,Matn2,Wdr36,Anapc2,Lzts1,Psen1,Islr2,Fn1,Klf7,Lgr4,Slc9a6,Map2k1,Wnt5a,Vangl2,Tiam2,Mfn1,Pten,Itgb1,Cdh11,Pias2,Dpysl5,Rbfox2,Tbr1,Dnm2,Epha4,Rufy3,Vldlr,Sema4c,Golga2,Cask,Ulk2,Shank2,Lama1,Xk,Zfyve27,Afdn,Map2,Nrcam,Myh10,Ophn1,Gdi1,Afg3l2,Nrp1,Als2,Olfm1,Rabl2,Opa1,Plxnb2,Tnr,Trak1,C9orf72…
GO:0007409	axonogenesis	125	2708	338	10772	0.0318212	Nfasc,Rab3a,Zeb2,Mycbp2,Bcl11a,Ythdf1,Ntng1,Nlgn3,Ndn,Map2k2,Dag1,Dbnl,Dixdc1,Epha7,Cdh2,Matn2,Wdr36,Anapc2,Psen1,Islr2,Fn1,Klf7,Lgr4,Slc9a6,Map2k1,Wnt5a,Vangl2,Tiam2,Pten,Itgb1,Cdh11,Dpysl5,Tbr1,Dnm2,Epha4,Rufy3,Sema4c,Golga2,Ulk2,Lama1,Xk,Zfyve27,Map2,Nrcam,Myh10,Gdi1,Afg3l2,Nrp1,Als2,Olfm1,Plxnb2,Tnr,Trak1,C9orf72,Ntrk3,Cckar,Nectin1,Dab1,Sema4d,Nfib,Nptx1,Dscam,Ndel1,Golga4,Kif5c,Shtn1,Braf,S…
GO:0051049	regulation of transport	348	2708	1113	10772	0.0323003	Sox4,Mff,Arg2,Rab3a,Zfp384,Tspan13,Septin5,Stam,Rap1a,Btbd9,Nlgn3,Ice1,Gstm7,Kcnc2,Map2k2,Rnf207,Rab26,Stx18,Hspa1l,Arhgef7,Ppt1,Tmem30a,Gapvd1,Prnp,Borcs5,Sestd1,Fer,Cdh2,Azin1,Mapk8ip2,C2cd5,Thoc2,Aak1,Atp2b1,Psen1,Atp9a,Atp2c1,Rab7,Cnksr3,Klf7,Preb,Rab12,Tpr,Nsun2,Gsto1,Ada,Insr,Tcaf1,Cela2a,Sv2a,Stxbp5l,Ahcyl1,Pclo,Apba1,Ehd1,Pdpk1,Map2k1,Akt3,Nos1,Wnt5a,Klf15,Cdh13,Rhot1,Mecp2,Myo18a,Pten,Ra…
GO:0061564	axon development	135	2708	372	10772	0.0388006	Nfasc,Rab3a,Zeb2,Mycbp2,Bcl11a,Ythdf1,Ntng1,Nlgn3,Ndn,Map2k2,Dag1,Dbnl,Dixdc1,Epha7,Cdh2,Matn2,Wdr36,Anapc2,Psen1,Islr2,Fn1,Klf7,Lgr4,Slc9a6,Map2k1,Wnt5a,Vangl2,Tiam2,Pten,Itgb1,Cdh11,Dpysl5,Tbr1,Dnm2,Epha4,Rufy3,Sema4c,Golga2,Ulk2,Lama1,Xk,Zfyve27,Map2,Nrcam,Myh10,Inpp5f,Gdi1,Afg3l2,Nrp1,Als2,Olfm1,Plxnb2,Tnr,Trak1,C9orf72,Ntrk3,Cckar,Nectin1,Dab1,Sema4d,Nfib,Nptx1,Dscam,Ndel1,Golga4,Kif5c,Shtn1…
GO:0098655	cation transmembrane transport	150	2708	422	10772	0.03957	Tspan13,Atp6v1a,Nlgn3,Gstm7,Kcnc2,Rnf207,Trpm5,Prnp,Sestd1,Mapk8ip2,Atp2b1,Atp2c1,Cnksr3,Slc46a1,Sfxn1,Gsto1,Slc9a6,Slc12a9,Pdpk1,Nos1,Pten,Itgb1,Slc6a6,Snta1,Slc15a4,Slc31a1,Slc39a7,Dnm2,Gal,Slmap,Stk39,Letm1,Slc6a20b,Slc30a5,Stimate,Shank2,Ntsr1,Abcb8,Ank1,Cemip,Rgs9,Gnb5,Rph3a,Afg3l2,Scn3a,Opa1,Atp13a2,Sln,Ubqln1,Slc6a11,Slc7a5,Snx27,Ano6,Ibtk,Kcnk2,Scn3b,Micu1,Kcnd3,Vamp2,Drd4,Hpca,Shisa6,Cac…

## Sheet: go.result.downreg_invivo
term_id	term_name	intersection_size	query_size	term_size	effective_domain_size	p.adj	Gene.name
GO:0002181	cytoplasmic translation	42	2002	75	10772	2.21021e-08	Rpl35a,Rps2,Rpl22l1,Rpl18,Rpl39,Rpl18a,Rpl6,Rpl19,Rps26,Rpl31,Rpl8,Rpl30,Rpl29,Rps29,Rps21,Rps28,Rplp1,Rps23,Rpl13a,Rpl26,Rpsa,Rpl11,Rpl9,Rpl38,Rpl24,Rplp0,Rpl22,Rpl15,Tma7,Eif3i,Mcts2,Nck1,Eif2s2,Dph2,Rwdd1,Etf1,Eif3m,Mcts1,Dph7,Dph6,Denr,Rbm24
GO:0006518	peptide metabolic process	170	2002	560	10772	1.53774e-07	Nfe2l2,Bdh2,Gsta4,Pnldc1,Rpl35a,Mgst1,Rps2,Rpl22l1,Vim,Efna1,Shmt1,Hmgn5,Rpl12,Zfp36l1,Igfbp5,Rpl18,Zfp36l2,Slc7a11,Ctsl,Rps23rg1,Cth,Rpl32,Apoe,Rpl39,Rpl18a,Rpl6,Rpl19,Cln5,Gstt1,Tpp1,Rps26,Rpl31,Mif4gd,Rps4x,Rpl8,Rpl30,Rpl29,Rpl23,Rps29,Rps21,Rps28,Tyms,Eef1a1,Rplp1,Rps23,Rps9,Rpl7,Rps17,Rpusd4,Mrps14,Rps14,Rpl13a,Gstm1,Rpl26,Rack1,Rps24,Rpsa,Rpl11,Rpl5,Rpl9,Rc3h1,Rpl38,Ago1,Rpl24,Rmnd1,Rps3,Gs…
GO:1903047	mitotic cell cycle process	163	2002	538	10772	5.31612e-07	Cdc6,Espl1,Chek2,Pttg1,Neurog1,Ccnb2,Anln,Clspn,Rgcc,Birc5,Spag5,Nusap1,Sgo1,Ndc80,Cep55,Dtl,Spdl1,Fancd2,Cenpa,Nuf2,Myb,Spc25,Gja1,Cenpk,Kntc1,Pdpn,Klf4,Cks1b,Ube2c,Fbxo5,Cdkn2c,Mcm3,Cdc25c,Dscc1,Kif23,Dsn1,Ccnb1,Mki67,Chek1,Cdk1,E2f7,Kif11,Fbxl7,Cdc45,Usp44,Cks2,Cdt1,Ticrr,Prc1,Cdca5,Trim36,Mybl2,Rhoc,Spry2,Cenph,Ckap2,Zfp36l1,Zfp36l2,Nde1,Cdca8,Knstrn,Chmp2b,Orc1,Pcna,Ccne2,Ccnd1,Arhgef10,Hmga…
GO:0043043	peptide biosynthetic process	140	2002	447	10772	1.24533e-06	Nfe2l2,Bdh2,Pnldc1,Rpl35a,Rps2,Rpl22l1,Vim,Shmt1,Rpl12,Zfp36l1,Igfbp5,Rpl18,Zfp36l2,Slc7a11,Rpl32,Rpl39,Rpl18a,Rpl6,Rpl19,Rps26,Rpl31,Mif4gd,Rps4x,Rpl8,Rpl30,Rpl29,Rpl23,Rps29,Rps21,Rps28,Tyms,Eef1a1,Rplp1,Rps23,Rps9,Rpl7,Rps17,Rpusd4,Mrps14,Rps14,Rpl13a,Rpl26,Rack1,Rps24,Rpsa,Rpl11,Rpl5,Rpl9,Rc3h1,Rpl38,Ago1,Rpl24,Rmnd1,Rps3,Mrps18b,Eif3f,Gapdh,Rida,Mrpl13,Rplp0,Impact,Mapk3,Rpl22,Mrpl58,Polr2g,…
GO:0006412	translation	137	2002	435	10772	1.32956e-06	Pnldc1,Rpl35a,Rps2,Rpl22l1,Vim,Shmt1,Rpl12,Zfp36l1,Igfbp5,Rpl18,Zfp36l2,Rpl32,Rpl39,Rpl18a,Rpl6,Rpl19,Rps26,Rpl31,Mif4gd,Rps4x,Rpl8,Rpl30,Rpl29,Rpl23,Rps29,Rps21,Rps28,Tyms,Eef1a1,Rplp1,Rps23,Rps9,Rpl7,Rps17,Rpusd4,Mrps14,Rps14,Rpl13a,Rpl26,Rack1,Rps24,Rpsa,Rpl11,Rpl5,Rpl9,Rc3h1,Rpl38,Ago1,Rpl24,Rmnd1,Rps3,Mrps18b,Eif3f,Gapdh,Rida,Mrpl13,Rplp0,Impact,Mapk3,Rpl22,Mrpl58,Polr2g,Rpl15,Rps27l,Tma7,Ei…
GO:0000278	mitotic cell cycle	187	2002	647	10772	1.43672e-06	Cdc6,Espl1,Chek2,Pttg1,Neurog1,Ccnb2,Anln,Clspn,Rgcc,E2f8,Birc5,Hes1,Spag5,Nusap1,Sgo1,Ndc80,Cep55,Dtl,Spdl1,Fancd2,Cenpa,Stat5b,Nuf2,Myb,Spc25,Gja1,Cenpk,Kntc1,Pdpn,Klf4,Cks1b,Ube2c,Fbxo5,Cdkn2c,Mcm3,Cdc25c,Dscc1,Kif23,Dsn1,Ccnb1,Mki67,Chek1,Bex4,Cdk1,E2f7,Kif11,Fbxl7,Cdc45,Usp44,Cks2,Cdt1,Ticrr,Prc1,Cdca5,Trim36,Mybl2,Rhoc,Spry2,Cenph,Ckap2,Zfp36l1,Zfp36l2,Nde1,Cdca8,Knstrn,Chmp2b,Orc1,Pcna,Ccn…
GO:0042127	regulation of cell population proliferation	249	2002	935	10772	7.08381e-06	Brip1,S1pr1,Ifi35,Pla2g4a,Nmi,Cdc6,Cyba,Tshr,Pttg1,Rgcc,Dpp4,Anxa2,Birc5,Hes1,Cav2,Ifitm3,Ednrb,Yap1,B2m,Stat5b,Aspm,Gli3,Uhrf1,Wwtr1,Gja1,Notch1,Hes5,Ticam1,Pdpn,Klf4,Fzd7,Hmox1,Fbxo5,Prkd1,Cdkn2c,Shcbp1,Hmgb2,Ccnb1,Chek1,Bex4,Txnip,Cdk1,Ager,E2f7,Tgif1,Nr2e1,Arx,Vim,Notch2,Prc1,Pycard,Six5,Col18a1,Sox9,Nppc,Cyp7b1,Dach1,Vcam1,Spry2,Zfp36l1,Mdk,Ctnna1,Igfbp5,Ifi30,Fth1,Gng5,Slc7a11,Mcc,Adora2b,C…
GO:0008283	cell population proliferation	288	2002	1132	10772	4.52294e-05	Brip1,S1pr1,Mcm10,Ifi35,Pla2g4a,Melk,Nmi,Cdc6,Cyba,Tshr,Pttg1,Sall4,Rgcc,E2f8,Dpp4,Neurod4,Anxa2,Birc5,Hes1,Cav2,Ifitm3,Ednrb,Yap1,B2m,Stat5b,Aspm,Gli3,Uhrf1,Wwtr1,Gja1,Notch1,Hes5,Ticam1,Pdpn,Klf4,Fzd7,Hmox1,Cks1b,Hells,Fbxo5,Prkd1,Cdkn2c,Shcbp1,Lipg,Hmgb2,Ccnb1,Mki67,Chek1,Bex4,Txnip,Cdk1,Ager,E2f7,Prdx1,Tgif1,Nr2e1,Arx,Cks2,Vim,Notch2,Prc1,Yjefn3,Pycard,Six5,Col18a1,Sox9,Nppc,Cyp7b1,Dach1,Vcam…
GO:0043603	cellular amide metabolic process	195	2002	715	10772	0.000116041	Plaat3,Nfe2l2,Bdh2,Gsta4,Pnldc1,Rpl35a,Mgst1,Rps2,Rpl22l1,Vim,Efna1,Shmt1,Hmgn5,Rpl12,Zfp36l1,Igfbp5,Rpl18,Zfp36l2,Slc7a11,Ccn1,Ctsl,Rps23rg1,Cth,Rpl32,Apoe,Rpl39,Rpl18a,Rpl6,Rpl19,Cln5,Gstt1,Tpp1,Rps26,Rpl31,Mif4gd,Rps4x,Rpl8,Rpl30,Elovl1,Rpl29,Rpl23,Rps29,Rps21,Rps28,Tyms,Eef1a1,Rplp1,Rps23,Rps9,Plpp2,Rpl7,Rps17,Rpusd4,Mrps14,Rps14,Rpl13a,Gstm1,Rpl26,Rack1,Rps24,Rpsa,Rpl11,Mcee,Rpl5,Gnpda2,Rpl9…
GO:0043604	amide biosynthetic process	151	2002	525	10772	0.000191456	Nfe2l2,Bdh2,Pnldc1,Rpl35a,Rps2,Rpl22l1,Vim,Shmt1,Rpl12,Zfp36l1,Igfbp5,Rpl18,Zfp36l2,Slc7a11,Ccn1,Rpl32,Rpl39,Rpl18a,Rpl6,Rpl19,Rps26,Rpl31,Mif4gd,Rps4x,Rpl8,Rpl30,Elovl1,Rpl29,Rpl23,Rps29,Rps21,Rps28,Tyms,Eef1a1,Rplp1,Rps23,Rps9,Rpl7,Rps17,Rpusd4,Mrps14,Rps14,Rpl13a,Rpl26,Rack1,Rps24,Rpsa,Rpl11,Rpl5,Rpl9,Rc3h1,Rpl38,Ago1,Rpl24,Rmnd1,Sptssa,Rps3,Mrps18b,Eif3f,Gapdh,Rida,Mrpl13,Rplp0,Impact,Mapk3,R…
GO:0008284	positive regulation of cell population proliferation	153	2002	537	10772	0.00030539	S1pr1,Pla2g4a,Cdc6,Cyba,Tshr,Dpp4,Anxa2,Hes1,Cav2,Ednrb,Yap1,Stat5b,Aspm,Gli3,Wwtr1,Gja1,Notch1,Hes5,Ticam1,Fzd7,Hmox1,Fbxo5,Prkd1,Hmgb2,Ccnb1,Cdk1,Ager,Tgif1,Nr2e1,Vim,Notch2,Prc1,Pycard,Col18a1,Sox9,Cyp7b1,Vcam1,Mdk,Igfbp5,Gng5,Adora2b,Ccn1,Orc1,Fgf15,Id1,Pgf,Itgav,Slc25a5,Ccnd1,Tspo,Hmga2,Ell3,Cflar,Cck,Rpl23,Vegfc,Pdcd6,Rnaseh2b,Sapcd2,Rps9,Rps15a,Tcf7l2,Ccna2,Il18,Nme2,Calcrl,Med1,Rps3,Tfrc,…
GO:0032981	mitochondrial respiratory chain complex I assembly	26	2002	48	10772	0.00166062	Timm21,Ndufs6,Ndufs5,Ndufa3,Ndufa13,Dmac1,Tmem126b,Ndufa2,Ndufb6,Ndufb5,Ndufa6,Ndufb7,Ndufs7,Ndufb4,Tmem126a,Ndufab1,Ndufb11,Ndufaf3,Ndufb8,Ndufb3,Nubpl,Ndufs3,Ndufaf8,Ndufc2,Ndufc1,Ndufb10
GO:0010257	NADH dehydrogenase complex assembly	26	2002	48	10772	0.00166062	Timm21,Ndufs6,Ndufs5,Ndufa3,Ndufa13,Dmac1,Tmem126b,Ndufa2,Ndufb6,Ndufb5,Ndufa6,Ndufb7,Ndufs7,Ndufb4,Tmem126a,Ndufab1,Ndufb11,Ndufaf3,Ndufb8,Ndufb3,Nubpl,Ndufs3,Ndufaf8,Ndufc2,Ndufc1,Ndufb10
GO:0006260	DNA replication	62	2002	172	10772	0.00194958	Mcm10,Esco2,Pclaf,E2f8,Gmnn,Fbxo5,Mcm3,Dscc1,Cdk1,E2f7,Cdc45,Cdt1,Ticrr,Dach1,Mms22l,Pole2,Orc1,Pcna,Ccne2,Rpa3,Fam111a,Fhit,Gins1,Ccna2,Mcm6,Pola1,Stoml2,Id3,Mcm5,Cdk2,Rfc4,Rfc2,Polg2,Ddx11,Pole,Mgme1,Tspyl2,Rfc3,Gli2,Ssbp1,Mcm9,Npm1,Ccne1,Cacybp,Trex1,Mcmdc2,Pola2,Inppl1,Trp53,Cenpx,Mcm2,Cst3,Kin,Prim1,Ing4,Tbrg1,Atf1,Prim2,Dbf4,Rad51,Topbp1,Terf1
GO:0050678	regulation of epithelial cell proliferation	69	2002	201	10772	0.00320763	Cyba,Rgcc,Birc5,Hes1,Cav2,Ednrb,Yap1,B2m,Uhrf1,Gja1,Notch1,Hes5,Fzd7,Hmox1,Prkd1,Hmgb2,Ager,Notch2,Sox9,Cyp7b1,Zfp36l1,Mdk,Mcc,Adora2b,Ctsl,Id1,Pgf,Smad3,Apoe,Ccnd1,Hmga2,Cflar,Vegfc,Pdcd6,Gpc3,Tcf7l2,Il18,Nme2,Med1,Vegfa,Nrarp,Rida,Ecm1,Eya1,Gpx1,Sav1,Bmpr2,Fmc1,Npm1,Sirt1,Pax6,Efnb2,Foxp2,Ccnd2,Gm20498,Ptn,Sfrp1,Pdcd10,Aimp1,Zfp36,Ift74,Vegfb,Dlg1,Bad,Smo,Stxbp4,Cdk6,Pdcl3,Krit1
GO:0034641	cellular nitrogen compound metabolic process	834	2002	3931	10772	0.00358822	Brip1,E2f2,Tent5a,S1pr1,Plaat3,Depdc1a,Nfe2l2,Mcm10,Plscr1,Fosb,Bdh2,Esco2,Lum,Rorc,Relb,Chek2,Neil3,Ajuba,Ttr,Pclaf,Rasd1,Zfp367,Tk1,Gsta4,Sall3,Neurog1,Sox21,Sall4,Rgcc,Rfx4,E2f8,Neurod4,Mbnl3,Nudt12,Birc5,Hes1,Gmnn,Pdlim1,Ednrb,Dtl,Fancd2,Dcn,Yap1,AW146154,Pnldc1,Stat5b,Rrm2,Gli3,Uhrf1,Myb,Wwtr1,Gpd1,Bhlhe40,Gja1,Notch1,Cenpk,Gm14443,Rpl35a,Hes5,Cpt1b,Ifi27,Ticam1,Mgst1,Klf4,Fzd7,Hmox1,Cks1b,H…
GO:0007049	cell cycle	252	2002	1015	10772	0.00619125	Brip1,E2f2,Plaat3,Plscr1,Esco2,Cdc6,Espl1,Chek2,Pttg1,Pclaf,Neurog1,Ccnb2,Anln,Clspn,Rgcc,E2f8,Prr11,Birc5,Hes1,Spag5,Nusap1,Gmnn,Sgo1,Ndc80,Svil,Cep55,Dtl,Spdl1,Fancd2,Cenpa,Stat5b,Aspm,Nuf2,Myb,Spc25,Gja1,Cenpk,Kntc1,Pdpn,Klf4,Cks1b,Ube2c,Fbxo5,Xlr3b,Cdkn2c,Mcm3,Cdc25c,Dscc1,Aunip,Kif23,Dsn1,Ccnb1,Mki67,Chek1,Bex4,Rmi2,Cdk1,E2f7,Kif11,Fbxl7,Nr2e1,Cdc45,Usp44,Cks2,Cdt1,Ticrr,Prc1,Cdca5,Sox9,Nppc…
GO:0022613	ribonucleoprotein complex biogenesis	100	2002	331	10772	0.00698144	Rpl35a,Rps2,Rpl14,Rps19,Rpl6,Rps10,Rps16,Rps21,Rps28,Rps15,Rpl7l1,Rpl7,Rps17,Rpusd4,Rps14,Rps25,Rpl23a,Rpl13a,Rps7,Rpl26,Snrpf,Rps8,Rps24,Rpf1,Rpsa,Rpl11,Rpl5,Gemin6,Rpl38,Ago1,Rpl24,Snrpg,Dkc1,Rps6,Rpl3,Lsm2,Rplp0,Rpl27,Nop10,Kat2b,Rps27l,Nhp2,Fcf1,Rpl7a,Pop4,Emg1,Ran,Npm1,Snrpe,Mcts2,Snu13,Ptges3,Rbis,Snrpd2,Snrpb,Eif2s2,Exosc7,Rsl1d1,Mrpl20,Ngdn,Pin4,Nudt21,Luc7l3,Mrpl36,Snrpc,Snrpd1,Fdxacb1,R…
GO:0042254	ribosome biogenesis	75	2002	229	10772	0.00791758	Rpl35a,Rps2,Rpl14,Rps19,Rpl6,Rps10,Rps16,Rps21,Rps28,Rps15,Rpl7l1,Rpl7,Rps17,Rpusd4,Rps14,Rps25,Rpl23a,Rps7,Rpl26,Rps8,Rps24,Rpf1,Rpsa,Rpl11,Rpl5,Rpl38,Rpl24,Dkc1,Rps6,Rpl3,Rplp0,Rpl27,Nop10,Kat2b,Rps27l,Nhp2,Fcf1,Rpl7a,Pop4,Emg1,Ran,Npm1,Snu13,Rbis,Exosc7,Rsl1d1,Mrpl20,Ngdn,Pin4,Mrpl36,Fdxacb1,Imp3,Fastkd2,Nip7,Trmt112,Nop53,Sbds,Mphosph6,Rpf2,Exosc3,Dimt1,Gtf2h5,Nsa2,Exosc8,Nop16,Pih1d1,Mrpl22,…
GO:1904667	negative regulation of ubiquitin protein ligase activity	9	2002	9	10772	0.013035	Fbxo5,Usp44,Mad2l1,Rpl23,Rps7,Rpl11,Rpl5,Bag2,Mad2l2
GO:0022402	cell cycle process	211	2002	833	10772	0.015579	Brip1,Plscr1,Esco2,Cdc6,Espl1,Chek2,Pttg1,Pclaf,Neurog1,Ccnb2,Anln,Clspn,Rgcc,E2f8,Birc5,Spag5,Nusap1,Sgo1,Ndc80,Svil,Cep55,Dtl,Spdl1,Fancd2,Cenpa,Aspm,Nuf2,Myb,Spc25,Gja1,Cenpk,Kntc1,Pdpn,Klf4,Cks1b,Ube2c,Fbxo5,Cdkn2c,Mcm3,Cdc25c,Dscc1,Aunip,Kif23,Dsn1,Ccnb1,Mki67,Chek1,Rmi2,Cdk1,E2f7,Kif11,Fbxl7,Cdc45,Usp44,Cks2,Cdt1,Ticrr,Prc1,Cdca5,Sox9,Trim36,Dach1,Mybl2,Rhoc,Spry2,Cenph,Ckap2,Zfp36l1,Zfp36l…
GO:0140014	mitotic nuclear division	69	2002	210	10772	0.0215124	Cdc6,Espl1,Chek2,Pttg1,Neurog1,Rgcc,Birc5,Spag5,Nusap1,Sgo1,Ndc80,Spdl1,Nuf2,Cenpk,Kntc1,Ube2c,Fbxo5,Dscc1,Kif23,Dsn1,Ccnb1,Mki67,Chek1,Kif11,Usp44,Cdt1,Prc1,Cdca5,Mybl2,Nde1,Cdca8,Knstrn,Chmp2b,Arhgef10,Ranbp1,Mad2l1,Kif18a,Ncapg2,Kif2a,Tpx2,Ube2s,Aurka,Rpl24,Smc4,Ncapg,Kpnb1,Kif4,Ran,Anapc11,Spast,Psrc1,Smc2,Rad21,Nsmce2,Abraxas1,Trip13,Psmg2,Rhoa,Naa10,Chmp1b,Mad2l1bp,Pinx1,Tasor,Chmp5,Aaas,Cd…
GO:0050673	epithelial cell proliferation	75	2002	235	10772	0.0251897	Cyba,Rgcc,Birc5,Hes1,Cav2,Ednrb,Yap1,B2m,Uhrf1,Gja1,Notch1,Hes5,Fzd7,Hmox1,Prkd1,Hmgb2,Mki67,Ager,Notch2,Sox9,Cyp7b1,Zfp36l1,Mdk,Igfbp5,Mcc,Adora2b,Ctsl,Id1,Pgf,Smad3,Apoe,Ccnd1,Hmga2,Cflar,Vegfc,Pdcd6,Gpc3,Tcf7l2,Il18,Nme2,Med1,Vegfa,Adk,Nrarp,Rida,Ecm1,Eya1,Gpx1,Sav1,Bmpr2,Fmc1,Npm1,Tfap2c,Sirt1,Pax6,Efnb2,Foxp2,Fabp7,Ccnd2,Gm20498,Ptn,Sfrp1,Pdcd10,Aimp1,Zfp36,Ift74,Vegfb,Dlg1,Bad,Smo,Stxbp4,Cd…
GO:0033108	mitochondrial respiratory chain complex assembly	35	2002	83	10772	0.0266123	Timm21,Ndufs6,Sdhaf3,Ndufs5,Ndufa3,Ndufa13,Dmac1,Tmem126b,Cox14,1190007I07Rik,Ndufa2,Ndufb6,Cox20,Smim20,Ndufb5,Ndufa6,Ndufb7,Ndufs7,Cox16,Ndufb4,Tmem126a,Uqcrfs1,Ndufab1,Ndufb11,Ndufaf3,Ndufb8,Ndufb3,Lyrm7,Nubpl,Ndufs3,Ndufaf8,Coa3,Ndufc2,Ndufc1,Ndufb10
GO:0042273	ribosomal large subunit biogenesis	29	2002	64	10772	0.0412324	Rpl35a,Rpl14,Rpl6,Rpl7l1,Rpl7,Rpl23a,Rpl26,Rpf1,Rpl11,Rpl5,Rpl38,Rpl24,Rpl3,Rplp0,Nhp2,Rpl7a,Npm1,Snu13,Rsl1d1,Mrpl20,Fastkd2,Nip7,Nop53,Rpf2,Nsa2,Nop16,Gtf3a,Ebna1bp2,Znhit3

## Sheet: downreg_common_mESC_E14
Gene	AveExpr_E14	logFC_E14	RankProd	AveExpr_mESC	logFC_mESC	adj.P.Val_mESC	Description
Bdh2	-1.99586	-6.30002	down	2.82222	-0.589346	0.0434118	3-hydroxybutyrate dehydrogenase, type 2
Nt5c	6.22631	-0.897945	down	3.74963	-0.322403	0.0223964	5',3'-nucleotidase, cytosolic
Acadm	3.95853	-1.29271	down	6.58147	-0.152736	0.0430965	acyl-Coenzyme A dehydrogenase, medium chain
Arl14ep	6.60969	-0.676343	down	6.37002	-0.260175	0.0107935	ADP-ribosylation factor-like 14 effector protein
Amt	2.6644	-2.18339	down	6.64964	-0.423582	0.0014556	aminomethyltransferase
Anapc10	5.91755	-0.539078	down	4.61401	-0.396158	0.0140321	anaphase promoting complex subunit 10
Anapc13	5.54568	-0.592186	down	4.58401	-0.233058	0.0321546	anaphase promoting complex subunit 13
Anxa6	3.88629	-0.544607	down	7.22399	-0.206499	0.0361134	annexin A6
Apobec3	3.12504	-1.7958	down	6.98964	-0.230415	0.0318888	apolipoprotein B mRNA editing enzyme, catalytic polypeptide 3
Atp5h	8.06257	-0.736898	down	4.99223	-0.211674	0.0346968	ATP synthase, H+ transporting, mitochondrial F0 complex, subunit D
Atp5j2	7.15563	-0.837672	down	6.25954	-0.369051	0.0028109	ATP synthase, H+ transporting, mitochondrial F0 complex, subunit F2
Atp5e	6.49429	-1.56622	down	5.53726	-0.215281	0.0239388	ATP synthase, H+ transporting, mitochondrial F1 complex, epsilon subunit
Bcat2	2.87548	-1.80336	down	6.31556	-0.273199	0.0180304	branched chain aminotransferase 2, mitochondrial
Brcc3	6.27251	-0.785873	down	5.16728	-0.214597	0.0320868	BRCA1/BRCA2-containing complex, subunit 3
Bccip	7.27898	-0.611699	down	7.20184	-0.291578	0.0044762	BRCA2 and CDKN1A interacting protein
Bcas2	7.99897	-0.688189	down	7.10853	-0.160205	0.0260219	breast carcinoma amplified sequence 2
Cacybp	9.26758	-1.01615	down	8.57853	-0.160972	0.0452525	calcyclin binding protein
Cnpy2	6.79597	-1.13942	down	5.76594	-0.233389	0.0243817	canopy FGF signaling regulator 2
Ctnna1	4.96425	-2.01752	down	9.49737	-0.179266	0.0411336	catenin (cadherin associated protein), alpha 1
Cisd3	1.05463	-1.37063	down	3.83501	-0.498659	0.0244268	CDGSH iron sulfur domain 3
Cdca7	5.05979	-1.42405	down	7.40365	-0.204277	0.0117839	cell division cycle associated 7
Cdca7l	2.61203	-0.911496	down	5.72243	-0.243063	0.0182985	cell division cycle associated 7 like
Cetn3	8.08295	-1.1997	down	5.74557	-0.220764	0.0404969	centrin 3
Cenpp	2.48256	-1.93349	down	4.82435	-0.348535	0.00453725	centromere protein P
Cbx1	7.76659	-0.799855	down	8.33821	-0.251074	0.00911154	chromobox 1
Ciart	1.94616	-1.42084	down	3.72091	-0.365208	0.019898	circadian associated repressor of transcription
Ccdc84	6.17533	-1.3303	down	3.69719	-0.30178	0.0381993	coiled-coil domain containing 84
Chchd1	6.48543	-1.03751	down	5.05824	-0.335949	0.0105299	coiled-coil-helix-coiled-coil-helix domain containing 1
Chchd10	2.76132	-2.31271	down	8.00398	-0.320693	0.0497214	coiled-coil-helix-coiled-coil-helix domain containing 10
Col11a1	3.20698	-1.29827	down	2.27737	-0.526938	0.0422619	collagen, type XI, alpha 1
Cmc1	4.79864	-0.671911	down	3.61081	-0.297671	0.0412865	COX assembly mitochondrial protein 1
Cxxc5	3.7933	-0.595871	down	6.35405	-0.20407	0.0426166	CXXC finger 5
Ccnd3	4.48232	-0.518366	down	7.86248	-0.35536	0.0240082	cyclin D3
Cdk6	5.3123	-0.556931	down	5.72402	-0.310871	0.0225483	cyclin-dependent kinase 6
Cth	2.38422	-1.85233	down	6.65087	-0.643467	0.000832276	cystathionase (cystathionine gamma-lyase)
Cyb5a	6.67607	-0.542856	down	6.04289	-0.242963	0.00969982	cytochrome b5 type A (microsomal)
Cox17	5.38196	-1.35193	down	5.23893	-0.301286	0.00734051	cytochrome c oxidase assembly protein 17, copper chaperone
Cox6c	7.61594	-0.857262	down	6.10069	-0.175416	0.0356709	cytochrome c oxidase subunit 6C
Cox7a2	7.57526	-0.764854	down	6.18778	-0.221044	0.0168366	cytochrome c oxidase subunit 7A2
Cox7b	6.58269	-0.900549	down	6.06529	-0.751332	0.000266633	cytochrome c oxidase subunit 7B
Ddx58	-0.438837	-2.27588	down	5.75818	-0.567231	0.00817325	DEAD/H box helicase 58
Dock11	4.02323	-0.677932	down	5.37583	-0.953422	0.00145852	dedicator of cytokinesis 11
Dlc1	0.374874	-1.34293	down	7.85283	-0.283193	0.022196	deleted in liver cancer 1
Ddah1	5.46217	-1.22324	down	6.33734	-0.679	0.000836935	dimethylarginine dimethylaminohydrolase 1
Dmac1	5.69838	-1.1266	down	5.14556	-0.269516	0.0194107	distal membrane arm assembly complex 1
Dipk2a	4.57009	-1.86705	down	5.34415	-0.232415	0.0204892	divergent protein kinase domain 2A
Dnajc8	7.97009	-0.655443	down	7.58711	-0.175083	0.0178924	DnaJ heat shock protein family (Hsp40) member C8
Dapp1	-1.2379	-5.15799	down	4.25618	-0.417329	0.0150927	dual adaptor for phosphotyrosine and 3-phosphoinositides 1
Dnah8	2.07853	-1.24882	down	6.36071	-0.835853	0.00997049	dynein, axonemal, heavy chain 8
Dkc1	5.61118	-1.31149	down	8.45769	-0.197035	0.0188608	dyskeratosis congenita 1, dyskerin
E2f8	-0.205873	-3.81274	down	5.73587	-0.291644	0.043067	E2F transcription factor 8
Elob	7.99331	-0.662051	down	6.26745	-0.200699	0.0287594	elongin B
Emb	3.6241	-0.827789	down	7.55357	-0.29761	0.0414966	embigin
Eno3	2.16963	-1.59558	down	5.27581	-0.286284	0.00988315	enolase 3, beta muscle
Eef1e1	6.90841	-0.659351	down	6.08104	-0.216959	0.0277317	eukaryotic translation elongation factor 1 epsilon 1
Eef1g	8.78141	-0.984214	down	7.76176	-0.238005	0.0183157	eukaryotic translation elongation factor 1 gamma
Eif1ax	7.70567	-0.601775	down	7.52776	-0.175269	0.0317542	eukaryotic translation initiation factor 1A, X-linked
Eif2s2	8.43062	-0.945993	down	8.51306	-0.336391	0.00224261	eukaryotic translation initiation factor 2, subunit 2 (beta)
Eif3e	8.28066	-0.832153	down	7.95487	-0.366159	0.00359627	eukaryotic translation initiation factor 3, subunit E
Eif3h	8.26296	-0.611749	down	7.69112	-0.235311	0.0119093	eukaryotic translation initiation factor 3, subunit H
Eif3i	7.49553	-1.03519	down	7.52724	-0.319468	0.00358744	eukaryotic translation initiation factor 3, subunit I
Eif3m	8.08245	-0.746193	down	6.85959	-0.383308	0.00346407	eukaryotic translation initiation factor 3, subunit M
Etf1	6.31336	-0.756337	down	9.58988	-0.280821	0.00890151	eukaryotic translation termination factor 1
Exosc8	6.19183	-0.651558	down	6.50394	-0.222104	0.0120571	exosome component 8
Fbxo16	4.27216	-0.842011	down	1.50451	-0.636885	0.0154501	F-box protein 16
Fam111a	1.83744	-1.65103	down	5.78365	-0.40166	0.00605005	family with sequence similarity 111, member A
Fkbp3	8.668	-1.23741	down	7.92974	-0.286766	0.0243536	FK506 binding protein 3
Gmnn	3.58108	-3.5053	down	6.21581	-0.23907	0.00817325	geminin
Gsta4	2.87881	-4.36453	down	8.01889	-0.263815	0.00412841	glutathione S-transferase, alpha 4
Gadd45a	4.23609	-0.930349	down	6.0294	-0.246166	0.0120242	growth arrest and DNA-damage-inducible 45 alpha
Grb10	5.03155	-3.38052	down	6.38652	-0.596272	0.014968	growth factor receptor bound protein 10
Gng3	8.37176	-1.11096	down	5.93212	-0.435931	0.00299863	guanine nucleotide binding protein (G protein), gamma 3
Gulp1	-0.208202	-5.98365	down	2.38069	-0.622409	0.0177268	GULP, engulfment adaptor PTB domain containing 1
H2aw	8.19143	-0.875259	down	1.96048	-0.545319	0.0499914	H2A.W histone
Hax1	6.76926	-1.16572	down	4.68314	-0.400183	0.0161359	HCLS1 associated X-1
Hikeshi	6.7756	-1.15901	down	6.12158	-0.221843	0.0187309	heat shock protein nuclear import factor
Hk2	4.75388	-2.41384	down	8.97446	-0.343768	0.0269703	hexokinase 2
Hmmr	1.96382	-3.67263	down	7.99163	-0.611222	0.000774686	hyaluronan mediated motility receptor (RHAMM)
Imp3	5.55452	-0.805374	down	5.48975	-0.261438	0.036057	IMP3, U3 small nucleolar ribonucleoprotein
Ifitm2	6.3981	-1.39181	down	7.07109	-0.189475	0.0347699	interferon induced transmembrane protein 2
Kif18a	3.24872	-1.57087	down	5.98202	-0.210974	0.0167725	kinesin family member 18A
Lsm3	6.04923	-0.938937	down	6.31428	-0.306886	0.00947991	LSM3 homolog, U6 small nuclear RNA and mRNA degradation associated
Lsm7	6.69482	-0.731188	down	1.80035	-0.472635	0.0408779	LSM7 homolog, U6 small nuclear RNA and mRNA degradation associated
Mplkip	5.57278	-1.29478	down	4.47874	-0.308958	0.02228	M-phase specific PLK1 intereacting protein
Mroh2a	1.01037	-1.82014	down	3.39063	-0.509864	0.00927597	maestro heat-like repeat family member 2A
Magohb	4.7298	-1.20593	down	3.20985	-0.559647	0.0044762	mago homolog B, exon junction complex core component
Mdh1	8.43695	-0.833553	down	7.28988	-0.193347	0.0191907	malate dehydrogenase 1, NAD (soluble)
Mcts2	4.59915	-1.01686	down	4.72692	-0.263718	0.0310481	malignant T cell amplified sequence 2
Mt2	1.17003	-3.65594	down	8.23858	-0.338821	0.0243817	metallothionein 2
Mettl5	7.10408	-0.618916	down	5.96113	-0.274257	0.010551	methyltransferase like 5
Mrpl13	5.90948	-1.22526	down	6.13433	-0.197436	0.0233397	mitochondrial ribosomal protein L13
Mrpl24	6.09325	-0.774825	down	6.66446	-0.321511	0.00722712	mitochondrial ribosomal protein L24
Mrpl47	6.8812	-1.024	down	6.41996	-0.22173	0.0357108	mitochondrial ribosomal protein L47
Mcc	-0.264957	-1.9487	down	3.92408	-0.518553	0.00394766	mutated in colorectal cancers
Mylpf	0.360602	-3.0699	down	6.40896	-0.428412	0.00346407	myosin light chain, phosphorylatable, fast skeletal muscle
Myl12a	7.24447	-0.785855	down	7.63887	-0.211247	0.0177001	myosin, light chain 12A, regulatory, non-sarcomeric
Myl6	7.84762	-0.803819	down	5.46836	-0.279701	0.00699567	myosin, light polypeptide 6, alkali, smooth muscle and non-muscle
Naa10	6.16976	-0.74186	down	6.20241	-0.240949	0.0210685	N(alpha)-acetyltransferase 10, NatA catalytic subunit
Ndufs4	6.30512	-1.72374	down	5.61222	-0.318941	0.019059	NADH:ubiquinone oxidoreductase core subunit S4
Ndufv2	7.84242	-1.19076	down	6.71607	-0.205841	0.0189405	NADH:ubiquinone oxidoreductase core subunit V2
Ndufa7	6.66793	-0.943091	down	6.23492	-0.289601	0.0132444	NADH:ubiquinone oxidoreductase subunit A7
Ndufb11	6.9956	-0.792268	down	5.35836	-0.23348	0.0423788	NADH:ubiquinone oxidoreductase subunit B11
Ndufb5	7.05748	-0.984915	down	6.12762	-0.245892	0.0135781	NADH:ubiquinone oxidoreductase subunit B5
Ndufc1	7.2006	-0.543398	down	4.66811	-0.2641	0.0303189	NADH:ubiquinone oxidoreductase subunit C1
Naca	8.61824	-1.29466	down	6.60268	-0.309889	0.00328764	nascent polypeptide-associated complex alpha polypeptide
Ndufa4	7.79524	-0.847438	down	6.39083	-0.212123	0.0303692	Ndufa4, mitochondrial complex associated
Nfu1	6.33417	-0.627328	down	6.36011	-0.267947	0.00555003	NFU1 iron-sulfur cluster scaffold
Nop10	6.72171	-1.1768	down	6.45422	-0.31933	0.00246024	NOP10 ribonucleoprotein
Nasp	7.12742	-0.864097	down	9.88718	-0.191682	0.0249443	nuclear autoantigenic sperm protein (histone-binding)
Nol7	7.14209	-0.610128	down	6.32265	-0.16603	0.0427029	nucleolar protein 7
Nup43	5.39938	-0.632867	down	6.92341	-0.258163	0.00640788	nucleoporin 43
Ntpcr	3.93421	-0.658308	down	4.65013	-0.258525	0.0432089	nucleoside-triphosphatase, cancer-related
Nap1l1	8.52479	-0.948592	down	9.06068	-0.218626	0.0419973	nucleosome assembly protein 1-like 1
Nudt12	-0.624734	-3.62553	down	2.93653	-0.370876	0.0461306	nudix (nucleoside diphosphate linked moiety X)-type motif 12
Ostc	7.36307	-0.875508	down	6.55527	-0.204098	0.0318424	oligosaccharyltransferase complex subunit (non-catalytic)
Orc1	1.15105	-1.91874	down	7.09593	-0.32273	0.00473426	origin recognition complex, subunit 1
Pno1	5.8502	-0.746297	down	7.21101	-0.312599	0.00755303	partner of NOB1 homolog
Pclaf	4.30341	-4.50392	down	5.22379	-0.407843	0.00246789	PCNA clamp associated factor
Ppib	8.25969	-0.725088	down	7.1729	-0.189945	0.0170625	peptidylprolyl isomerase B
Pgam1	6.82047	-0.679109	down	5.03433	-0.278105	0.0289884	phosphoglycerate mutase 1
Paics	7.67543	-0.759361	down	9.35665	-0.28118	0.00810695	phosphoribosylaminoimidazole carboxylase, phosphoribosylaminoribosylaminoimidazole, succinocarboxamide synthetase
Parp9	0.708877	-1.44481	down	4.62277	-0.301023	0.0157314	poly (ADP-ribose) polymerase family, member 9
Pmf1	3.77181	-2.20306	down	6.24537	-0.184033	0.0259108	polyamine-modulated factor 1
Pqbp1	6.76453	-0.504112	down	5.53471	-0.231561	0.0155867	polyglutamine binding protein 1
Pola1	2.68744	-1.3716	down	7.46414	-0.255255	0.010914	polymerase (DNA directed), alpha 1
Gm867	-0.273024	-2.00143	down	3.57391	-0.413776	0.0350504	predicted gene 867
Gm9937	-0.0750913	-2.23252	down	1.50988	-0.798208	0.0371297	predicted gene 9937
Pfdn4	6.73792	-0.82426	down	5.01829	-0.36354	0.0120868	prefoldin 4
Prr13	6.55493	-0.814623	down	5.11401	-0.320755	0.0246016	proline rich 13
Ptges3	9.19217	-1.00721	down	7.29335	-0.195659	0.0161754	prostaglandin E synthase 3
Psmc6	8.31132	-0.689058	down	7.68401	-0.24359	0.0137228	proteasome (prosome, macropain) 26S subunit, ATPase, 6
Psmd8	8.00059	-0.964595	down	7.68593	-0.270498	0.00538693	proteasome (prosome, macropain) 26S subunit, non-ATPase, 8
Psmb2	8.25693	-0.857094	down	7.21424	-0.200373	0.0172141	proteasome (prosome, macropain) subunit, beta type 2
Psmb5	6.51275	-1.09383	down	5.00681	-0.247316	0.0172498	proteasome (prosome, macropain) subunit, beta type 5
Pomp	7.78794	-0.50075	down	6.97511	-0.180202	0.0337642	proteasome maturation protein
Psma2	8.52135	-0.688553	down	7.36706	-0.261471	0.00386824	proteasome subunit alpha 2
Psma6	8.14018	-0.640012	down	7.52134	-0.364959	0.0021238	proteasome subunit alpha 6
Gm3375	5.41347	-1.06469	down	5.1697	-0.257647	0.0120484	proteasome subunit beta type 5 precursor (proteasome epsilon chain) (Macropain epsilon chain) (multicatalytic endopeptidase complex epsilon chain) (proteasome subunit X) (proteasome chain 6)
Rab9	5.70819	-0.641597	down	5.09597	-0.250452	0.0197273	RAB9, member RAS oncogene family
Ranbp1	8.76767	-1.65682	down	8.31475	-0.179362	0.0289651	RAN binding protein 1
Ran	9.53066	-1.04949	down	8.39286	-0.162075	0.0477487	RAN, member RAS oncogene family
Rcc2	6.1776	-0.992249	down	9.74403	-0.203755	0.0174538	regulator of chromosome condensation 2
Rfc4	6.07293	-1.30907	down	6.22012	-0.323903	0.00504587	replication factor C (activator 1) 4
Arhgap5	5.45694	-0.611788	down	7.36176	-0.18581	0.0151642	Rho GTPase activating protein 5
Rnaseh2a	7.99891	-0.683851	down	6.31084	-0.215042	0.0205398	ribonuclease H2, large subunit
Rpl13a	8.80683	-1.48538	down	9.43307	-0.194157	0.0151642	ribosomal protein L13A
Rpl14	8.48616	-2.48666	down	7.20925	-0.27887	0.00552654	ribosomal protein L14
Rpl22	6.61606	-1.171	down	8.05983	-0.188305	0.0274725	ribosomal protein L22
Rpl35a	5.44473	-2.85776	down	6.44227	-0.276494	0.0055729	ribosomal protein L35A
Rpl37	7.43999	-1.71829	down	6.7441	-0.201279	0.0178779	ribosomal protein L37
Rpl37a	8.3827	-1.48383	down	5.7182	-0.194979	0.0362398	ribosomal protein L37a
Rpl38	6.26825	-1.38832	down	1.47045	-0.602849	0.0131492	ribosomal protein L38
Rpl6	8.59703	-1.74607	down	6.30077	-0.196564	0.0301888	ribosomal protein L6
Rpl7	9.50351	-1.51284	down	8.7526	-0.193083	0.0267201	ribosomal protein L7
Rpl7l1	6.60332	-1.51585	down	8.10858	-0.233456	0.0366108	ribosomal protein L7-like 1
Rps12	6.46618	-1.79049	down	5.64244	-0.204509	0.0455745	ribosomal protein S12
Rps14	9.35766	-1.49809	down	8.24523	-0.25608	0.0114136	ribosomal protein S14
Rps15a	7.49236	-1.48727	down	7.24048	-0.27689	0.00367963	ribosomal protein S15A
Rps19	9.32797	-1.77451	down	6.9438	-0.240833	0.0194107	ribosomal protein S19
Rps21	6.28523	-1.57558	down	6.94801	-0.185228	0.0499929	ribosomal protein S21
Rps24	8.03551	-1.45184	down	7.74256	-0.236223	0.00704392	ribosomal protein S24
Rps25	8.2375	-1.49618	down	5.60339	-0.461482	0.00274789	ribosomal protein S25
Rps27a	8.24818	-1.52529	down	3.6848	-0.343122	0.0209189	ribosomal protein S27A
Rps3	9.42647	-1.34426	down	9.95208	-0.223563	0.0134962	ribosomal protein S3
Rps3a3	4.54469	-6.50497	down	7.3701	-0.305966	0.0133848	ribosomal protein S3A3
Rps6ka6	5.10658	-0.755409	down	7.27887	-0.262444	0.00890151	ribosomal protein S6 kinase polypeptide 6
Rps7	9.04167	-1.48064	down	4.20821	-0.330957	0.0265123	ribosomal protein S7
Rps8	8.4937	-1.4694	down	6.12798	-0.352723	0.00444227	ribosomal protein S8
A930024E05Rik	4.85432	-1.0613	down	2.31603	-0.534418	0.0146133	RIKEN cDNA A930024E05 gene
B230219D22Rik	5.70502	-0.876941	down	6.42105	-0.28805	0.0189487	RIKEN cDNA B230219D22 gene
Rbx1	9.05572	-0.932839	down	5.64682	-0.271076	0.0178833	ring-box 1
Rbm8a	7.90992	-0.634863	down	7.09023	-0.172406	0.0304678	RNA binding motif protein 8a
Rtraf	7.51895	-1.21987	down	6.93223	-0.229747	0.0135669	RNA transcription, translation and transport factor
Rwdd1	7.3138	-0.791	down	4.42782	-0.292574	0.0165926	RWD domain containing 1
Sarnp	7.7959	-0.891385	down	5.04041	-0.347465	0.0049213	SAP domain containing ribonucleoprotein
Sfrp1	6.91625	-0.779977	down	5.15568	-0.54278	0.028911	secreted frizzled-related protein 1
Sfrp4	3.36092	-0.945223	down	3.14848	-0.841829	0.00377624	secreted frizzled-related protein 4
Sh2d4b	2.62102	-1.3524	down	2.9467	-0.631987	0.024082	SH2 domain containing 4B
Srp19	6.98978	-0.503186	down	5.82009	-0.284215	0.0101072	signal recognition particle 19
Snrpe	7.53548	-1.02158	down	6.00266	-0.228854	0.0132007	small nuclear ribonucleoprotein E
Snrpa1	7.65236	-0.825572	down	7.51028	-0.171616	0.0299923	small nuclear ribonucleoprotein polypeptide A'
Snhg1	5.56839	-1.29339	down	7.74157	-0.197156	0.0130011	small nucleolar RNA host gene 1
Scn9a	-0.510181	-2.43551	down	1.23694	-0.5728	0.0324287	sodium channel, voltage-gated, type IX, alpha
Slc18b1	4.16708	-1.31189	down	3.98407	-0.269161	0.0487797	solute carrier family 18, subfamily B, member 1
Slc25a5	9.27939	-1.7862	down	7.94827	-0.249674	0.00577313	solute carrier family 25 (mitochondrial carrier, adenine nucleotide translocator), member 5
Snx22	7.97825	-0.785082	down	6.62531	-0.216173	0.0161347	sorting nexin 22
Spc24	3.03509	-3.86663	down	5.77847	-0.275393	0.00725846	SPC24, NDC80 kinetochore complex component, homolog (S. cerevisiae)
Ska1	1.85058	-3.9058	down	5.40109	-0.226893	0.0341544	spindle and kinetochore associated complex subunit 1
Sf3b6	7.4755	-0.951612	down	6.01075	-0.233985	0.0391824	splicing factor 3B, subunit 6
Shf	2.46832	-0.852232	down	3.4744	-0.3939	0.0339286	Src homology 2 domain containing F
Sod1	6.19933	-0.709523	down	8.3609	-0.147683	0.0347073	superoxide dismutase 1, soluble
Swi5	7.42443	-1.03869	down	7.31878	-0.168333	0.043902	SWI5 recombination repair homolog (yeast)
Taf5	5.23481	-0.670234	down	5.70301	-0.372891	0.010688	TATA-box binding protein associated factor 5
Terf1	4.68479	-0.532235	down	8.01003	-0.224953	0.0246016	telomeric repeat binding factor 1
Txndc17	6.18424	-1.17024	down	6.07284	-0.185973	0.0426078	thioredoxin domain containing 17
Thyn1	5.94776	-0.822719	down	6.25708	-0.190755	0.0275314	thymocyte nuclear protein 1
Tmpo	7.40421	-0.886786	down	8.4972	-0.160185	0.0239154	thymopoietin
Tfrc	5.17158	-1.33699	down	8.85685	-0.219569	0.011976	transferrin receptor
Tma7	7.81167	-1.09927	down	1.409	-0.827052	0.00817325	translational machinery associated 7
Timm8a1	3.97271	-0.818723	down	2.11953	-0.637729	0.0212166	translocase of inner mitochondrial membrane 8A1
Tomm6	6.47286	-0.685498	down	6.86484	-0.194187	0.0226846	translocase of outer mitochondrial membrane 6
Tomm7	5.93004	-1.40568	down	6.02317	-0.238357	0.0167238	translocase of outer mitochondrial membrane 7
Tmem47	3.64113	-0.540665	down	5.19563	-0.327124	0.00959108	transmembrane protein 47
Trim2	7.5908	-0.576931	down	5.56367	-0.492215	0.00412747	tripartite motif-containing 2
Trmt61b	4.41119	-1.21364	down	3.82305	-0.335747	0.0279035	tRNA methyltransferase 61B
Uqcrq	7.54747	-0.678047	down	6.24408	-0.229924	0.0158708	ubiquinol-cytochrome c reductase, complex III subunit VII
Uchl5	6.17537	-0.574461	down	7.09879	-0.192341	0.0253982	ubiquitin carboxyl-terminal esterase L5
Ube2e1	6.46572	-1.03086	down	5.07034	-0.380876	0.0103401	ubiquitin-conjugating enzyme E2E 1
B3gnt5	5.74293	-0.852335	down	4.5546	-0.613544	0.00485435	UDP-GlcNAc:betaGal beta-1,3-N-acetylglucosaminyltransferase 5
Xrcc5	5.97848	-0.518264	down	7.80778	-0.334866	0.00680863	X-ray repair complementing defective repair in Chinese hamster cells 5
Ybx3	4.0664	-1.77927	down	9.08127	-0.243412	0.00864754	Y box protein 3
Yes1	4.07719	-0.85347	down	6.94282	-0.256443	0.00460642	YES proto-oncogene 1, Src family tyrosine kinase
Zfp36l1	3.65274	-2.05343	down	7.00834	-0.213995	0.0208761	zinc finger protein 36, C3H type-like 1
Zfp990	0.772601	-0.950606	down	7.51047	-0.407361	0.0393235	zinc finger protein 990
Zfp992	3.17498	-0.909775	down	4.28662	-0.382417	0.0213478	zinc finger protein 992

## Sheet: go.downreg_common_ESC_E14
term_id	term_name	intersection_size	query_size	term_size	effective_domain_size	p.adj	Gene.name
GO:0022613	ribonucleoprotein complex biogenesis	25	182	331	10772	1.43645e-05	Rpl35a,Rpl14,Rps19,Rpl6,Rps21,Rpl7l1,Rpl7,Rps14,Rps25,Rpl13a,Rps7,Rps8,Rps24,Rpl38,Dkc1,Nop10,Ran,Snrpe,Mcts2,Ptges3,Eif2s2,Imp3,Exosc8,Mettl5,Xrcc5
GO:0002181	cytoplasmic translation	13	182	75	10772	1.51134e-05	Rpl35a,Rpl6,Rps21,Rpl13a,Rpl38,Rpl22,Tma7,Eif3i,Mcts2,Eif2s2,Rwdd1,Etf1,Eif3m
GO:0042254	ribosome biogenesis	20	182	229	10772	8.16765e-05	Rpl35a,Rpl14,Rps19,Rpl6,Rps21,Rpl7l1,Rpl7,Rps14,Rps25,Rps7,Rps8,Rps24,Rpl38,Dkc1,Nop10,Ran,Imp3,Exosc8,Mettl5,Xrcc5
GO:0043043	peptide biosynthetic process	28	182	447	10772	8.24125e-05	Bdh2,Rpl35a,Zfp36l1,Rpl6,Rps21,Rpl7,Rps14,Rpl13a,Rps24,Rpl38,Rps3,Mrpl13,Rpl22,Tma7,Eif3i,Mrpl47,Mcts2,Eef1g,Eif2s2,Ndufa7,Eif3e,Rwdd1,Mrpl24,Etf1,Eif3m,Exosc8,Mettl5,Eif3h
GO:0006518	peptide metabolic process	31	182	560	10772	0.000199058	Bdh2,Gsta4,Rpl35a,Zfp36l1,Cth,Rpl6,Rps21,Rpl7,Rps14,Rpl13a,Rps24,Rpl38,Rps3,Mrpl13,Rpl22,Tma7,Eif3i,Mrpl47,Mcts2,Eef1g,Eif2s2,Ndufa7,Eif3e,Rwdd1,Mrpl24,Etf1,Eif3m,Sod1,Exosc8,Mettl5,Eif3h
GO:0006412	translation	27	182	435	10772	0.000203439	Rpl35a,Zfp36l1,Rpl6,Rps21,Rpl7,Rps14,Rpl13a,Rps24,Rpl38,Rps3,Mrpl13,Rpl22,Tma7,Eif3i,Mrpl47,Mcts2,Eef1g,Eif2s2,Ndufa7,Eif3e,Rwdd1,Mrpl24,Etf1,Eif3m,Exosc8,Mettl5,Eif3h
GO:0006364	rRNA processing	16	182	165	10772	0.000865312	Rpl35a,Rpl14,Rps19,Rps21,Rpl7l1,Rpl7,Rps14,Rps25,Rps7,Rps8,Rps24,Dkc1,Nop10,Imp3,Exosc8,Mettl5
GO:0016072	rRNA metabolic process	16	182	171	10772	0.00144173	Rpl35a,Rpl14,Rps19,Rps21,Rpl7l1,Rpl7,Rps14,Rps25,Rps7,Rps8,Rps24,Dkc1,Nop10,Imp3,Exosc8,Mettl5
GO:0043604	amide biosynthetic process	28	182	525	10772	0.00276213	Bdh2,Rpl35a,Zfp36l1,Rpl6,Rps21,Rpl7,Rps14,Rpl13a,Rps24,Rpl38,Rps3,Mrpl13,Rpl22,Tma7,Eif3i,Mrpl47,Mcts2,Eef1g,Eif2s2,Ndufa7,Eif3e,Rwdd1,Mrpl24,Etf1,Eif3m,Exosc8,Mettl5,Eif3h
GO:0043603	cellular amide metabolic process	32	182	715	10772	0.0162145	Bdh2,Gsta4,Rpl35a,Zfp36l1,Cth,Rpl6,Rps21,Rpl7,Rps14,Rpl13a,Rps24,Rpl38,Rps3,Mrpl13,Rpl22,Tma7,Eif3i,Mrpl47,Mcts2,Eef1g,Eif2s2,Ndufa7,Eif3e,Rwdd1,Mrpl24,Etf1,Eif3m,Sod1,Pgam1,Exosc8,Mettl5,Eif3h
GO:0034641	cellular nitrogen compound metabolic process	98	182	3931	10772	0.0564872	Bdh2,Pclaf,Gsta4,E2f8,Nudt12,Gmnn,Rpl35a,Rpl14,Hk2,Chchd10,Ddx58,Zfp36l1,Orc1,Cth,Apobec3,Ybx3,Rps19,Rpl6,Fam111a,Eno3,Rps21,Atp5e,Rpl7l1,Rpl7,Rps14,Rps25,Rpl13a,Rps7,Rps8,Rps24,Parp9,Ciart,Rpl38,Pola1,Rps3,Tfrc,Dkc1,Rfc4,Naca,Acadm,Mrpl13,Ddah1,Rtraf,Nop10,Rpl22,Hax1,Tma7,Ran,Swi5,Eif3i,Mrpl47,Snrpe,Mcts2,Ptges3,Eef1g,Sf3b6,Zfp990,Eif2s2,Sfrp4,Ndufa7,Lsm3,Gadd45a,Zfp992,Nt5c,Sarnp,Tmpo,H2aw,Yes1…
GO:0042274	ribosomal small subunit biogenesis	9	182	67	10772	0.0846908	Rps19,Rps21,Rps14,Rps25,Rps7,Rps8,Rps24,Rpl38,Xrcc5
