# Supplementary material for: LINE-1 regulates cortical development by acting as long non-coding RNAs
Source: Nat Commun. 2023 Aug 17;14:4974. doi: 10.1038/s41467-023-40743-7 (PMC10435495; doi:10.1038/s41467-023-40743-7)
Supplement: Supplementary file 6 — Supplementary Data 3 [file 41467_2023_40743_MOESM6_ESM.xlsx]

## Sheet: DEG shL1A and shL1B
Gene	AveExpr	logFC.SHL1A-WT	adj.P.Val.SHL1A-WT	logFC.SHL1B-WT	adj.P.Val.SHL1B-WT	logFC.SHL1A-SHCTRL	adj.P.Val.SHL1A-SHCTRL	logFC.SHL1B-SHCTRL	adj.P.Val.SHL1B-SHCTRL	logFC.SHCTRL-21DIV_WT	adj.P.Val.SHCTRL-21DIV_WT	logFC.21DIV_WT-logFC.5DIV_WT	adj.P.Val.21DIV_WT-5DIV_WT	Description	H3K27me3.E14.encode	H3K27me3.E15.encode	H3K27me3.E16.encode
Sox11	8.70358	2.79653	5.24645e-26	1.66296	5.43011e-18	2.72736	1.15009e-25	1.59378	6.13965e-22	0.0691713	0.639672	-2.65094	1.13512e-23	SRY (sex determining region Y)-box 11	no	no	no
Mapt	9.97799	1.82298	1.93331e-22	0.508215	1.68409e-08	1.84734	1.62028e-22	0.532578	1.30967e-12	-0.0243629	0.878703	-1.06601	3.43991e-16	microtubule-associated protein tau	intron,enhancer,island,shore,ccre,exon,inter	intron,inter	intron,shore,g4
Ildr2	6.73534	-2.53197	5.55221e-21	-1.60007	6.3989e-17	-2.60726	2.52751e-21	-1.67536	1.59283e-21	0.0752914	0.577932	2.99894	1.11142e-22	immunoglobulin-like domain containing receptor 2	no	no	exon,intron,shore,promoter,island,ccre
Nrep	8.39202	2.35282	5.55221e-21	0.731707	1.97686e-08	2.32731	5.30122e-21	0.706198	7.13015e-12	0.0255091	0.92043	-1.69737	5.3363e-17	neuronal regeneration related protein	no	no	no
Sv2b	7.41145	-2.01041	6.58689e-21	-2.17933	1.87128e-21	-2.13192	2.1462e-21	-2.30084	2.85606e-26	0.121508	0.264324	4.31685	7.11768e-27	synaptic vesicle glycoprotein 2 b	1to5kb,intron,enhancer,shelf,ccre,promoter,5UTR,exon,shore,g4	promoter,1to5kb,intron,shore,ccre	1to5kb,intron,enhancer,shelf,ccre,promoter,shore,g4
Cntn2	6.32899	2.835	1.62721e-20	1.39163	3.29161e-11	2.4609	6.62793e-20	1.01753	1.21731e-12	0.374093	0.0703242	-2.29647	6.24896e-17	contactin 2	intron,shore,g4,ccre	no	no
Mex3a	6.35025	2.4872	2.28842e-20	1.22565	1.1273e-10	2.52201	1.50636e-20	1.26046	4.82897e-15	-0.0348109	0.915004	-2.09204	9.66097e-17	mex3 RNA binding family member A	no	no	no
Scn2b	6.36789	-2.47542	2.28842e-20	-0.620913	1.97686e-08	-2.67429	3.86559e-21	-0.819784	1.09684e-14	0.198871	0.0815824	2.45145	1.9902e-20	sodium channel, voltage-gated, type II, beta	no	1to5kb,intron,inter,g4,ccre	no
Slc17a7	6.80548	-3.03113	2.51126e-20	-2.15215	2.89591e-17	-3.19709	9.79473e-21	-2.31811	9.16285e-22	0.165965	0.222224	4.48798	1.04804e-21	solute carrier family 17 (sodium-dependent inorganic phosphate cotransporter), member 7	promoter,1to5kb,5UTR,exon,intron,enhancer,shore,shelf,g4,ccre,inter,3UTR,island	promoter,1to5kb,5UTR,exon,shore,g4,intron,enhancer,shelf,inter,ccre,3UTR,island	promoter,shore,1to5kb,intron,enhancer,shelf,inter,g4,ccre,exon,3UTR,island
Stmn1	8.22614	1.81584	2.51126e-20	0.642544	1.01961e-08	1.64581	1.78472e-19	0.472515	9.94009e-10	0.170029	0.190257	-1.27901	5.81224e-16	stathmin 1	no	no	no
Tuba4a	6.66749	-2.77331	2.51126e-20	-1.01279	8.66387e-12	-2.73294	3.56239e-20	-0.972422	2.41436e-15	-0.0403725	0.832227	4.37949	1.78178e-23	tubulin, alpha 4A	promoter,5UTR,exon,intron,shore,ccre,1to5kb,3UTR,island,g4,shelf	exon,intron,3UTR,shelf,promoter,5UTR,shore,ccre,1to5kb,island,g4	promoter,1to5kb,5UTR,exon,intron,island,shore,ccre,g4,3UTR,shelf
Dpysl3	10.5334	1.93893	3.17447e-20	0.605888	3.39493e-08	1.87379	6.62793e-20	0.540749	1.11278e-10	0.0651384	0.672312	-1.23295	4.01833e-15	dihydropyrimidinase-like 3	no	no	no
Sox4	8.68575	1.50234	3.31262e-20	0.799638	4.82932e-12	1.58834	1.44635e-20	0.885638	3.44012e-17	-0.0859997	0.472709	-1.54287	2.13722e-19	SRY (sex determining region Y)-box 4	no	no	no
Thy1	7.06438	-2.12305	3.53676e-20	-0.605099	4.41247e-08	-2.18594	2.32257e-20	-0.66799	2.05093e-12	0.0628907	0.672117	3.53172	5.43901e-23	thymus cell antigen 1, theta	promoter,1to5kb,shore,5UTR,exon,intron,island,g4,ccre	promoter,1to5kb,shore,exon,intron,g4,ccre	promoter,1to5kb,shore,5UTR,exon,intron,island,g4,ccre
Pdgfra	7.51971	-1.85324	3.97864e-20	-0.317526	6.51695e-05	-1.73889	2.04875e-19	-0.203176	0.000113217	-0.11435	0.2988	1.32674	1.70133e-17	platelet derived growth factor receptor, alpha polypeptide	1to5kb,exon,shelf,inter,intergenic,promoter,enhancer,island,shore,g4,ccre,5UTR,intron	1to5kb,exon,enhancer,shore,shelf,inter,intergenic,g4,ccre,promoter,5UTR,intron,island	1to5kb,exon,shelf,inter,intergenic,ccre,shore,g4,promoter,island,5UTR,intron
Syt4	8.53122	1.51226	5.25583e-20	0.426112	1.5499e-06	1.42228	2.29202e-19	0.336139	8.77876e-08	0.0899733	0.459898	-1.27151	4.10569e-17	synaptotagmin IV	no	no	no
Cxadr	8.581	1.80412	6.43076e-20	0.289067	0.00177729	1.75521	1.35995e-19	0.24016	0.000150409	0.0489072	0.794246	-0.908261	3.70272e-12	coxsackie virus and adenovirus receptor	no	no	no
Lypd1	6.45218	-2.80467	7.33874e-20	-1.57038	8.99376e-16	-2.7736	1.14563e-19	-1.53931	9.61384e-20	-0.0310668	0.880924	2.52465	1.47915e-20	Ly6/Plaur domain containing 1	promoter,1to5kb,5UTR,exon,intron,shore,ccre	intron,shore,shelf	promoter,1to5kb,5UTR,exon,intron,shore,3UTR,shelf
Syn2	8.1263	-1.86957	7.69963e-20	-0.718508	1.91515e-10	-1.92012	5.74437e-20	-0.769065	4.98165e-15	0.0505569	0.727953	1.86398	5.45937e-20	synapsin II	no	no	no
Slc24a2	6.0517	-2.82265	1.39933e-19	-0.802092	3.06729e-09	-2.94953	5.75563e-20	-0.928966	2.82185e-14	0.126874	0.376886	2.54194	4.53351e-19	solute carrier family 24 (sodium/potassium/calcium exchanger), member 2	no	no	1to5kb,shore
Atp6v1g2	6.72184	-1.71592	1.69242e-19	-0.542579	8.15033e-08	-1.84494	3.91298e-20	-0.671604	4.74759e-13	0.129025	0.232374	1.09056	2.74712e-14	ATPase, H+ transporting, lysosomal V1 subunit G2	no	no	no
Bzw2	7.12488	1.50045	2.55941e-19	0.586553	1.97686e-08	1.55728	1.34453e-19	0.64338	4.57755e-13	-0.0568271	0.725142	-1.45615	8.26884e-18	basic leucine zipper and W2 domains 2	no	no	no
Sirpa	7.25014	-1.92132	3.04084e-19	-0.918104	4.19441e-12	-1.84405	7.87709e-19	-0.84083	2.46161e-15	-0.0772736	0.569744	1.91589	1.082e-19	signal-regulatory protein alpha	no	no	no
Sema3c	5.64387	2.10557	3.67746e-19	1.11464	5.94629e-10	1.95591	1.02038e-18	0.964978	1.07067e-12	0.149663	0.487112	-1.97207	2.14627e-16	sema domain, immunoglobulin domain (Ig), short basic domain, secreted, (semaphorin) 3C	no	no	no
Gpc2	4.73166	3.50314	3.8692e-19	1.7851	5.34211e-09	3.51164	3.01286e-19	1.7936	3.52213e-13	-0.0085023	0.9929	-2.80116	4.64988e-14	glypican 2 (cerebroglycan)	no	no	1to5kb,intron,shore,ccre
Prkcg	6.34607	-2.42718	5.41039e-19	-1.16222	2.2322e-11	-2.52089	2.3845e-19	-1.25593	1.3907e-15	0.0937089	0.537509	3.23957	1.3204e-18	protein kinase C, gamma	1to5kb,intron,shore,shelf,g4,ccre	promoter,1to5kb,exon,intron,shore,g4,ccre	1to5kb,intron,shelf,shore,ccre,exon,inter
Zfp704	8.42081	1.45694	5.41039e-19	0.703588	4.61228e-10	1.51717	2.3845e-19	0.763816	7.66164e-15	-0.0602274	0.684702	-1.52483	2.20506e-18	zinc finger protein 704	intron,enhancer,inter,ccre,1to5kb,shore	intron,inter,ccre	intron,inter,ccre
Inpp5f	8.21343	1.29762	5.6109e-19	0.455195	1.6293e-07	1.24364	1.55877e-18	0.401208	7.3467e-10	0.0539867	0.676718	-0.378895	1.21612e-06	inositol polyphosphate-5-phosphatase F	no	no	no
2700081O15Rik	6.89025	1.82043	7.36137e-19	1.01494	6.2035e-11	1.82234	7.19971e-19	1.01685	3.71605e-15	-0.00191339	0.996022	-1.38001	1.00217e-14	RIKEN cDNA 2700081O15 gene	no	no	no
Klf9	6.13797	-2.14302	7.55968e-19	-0.996349	2.43849e-12	-2.15078	7.19971e-19	-1.00411	1.69073e-16	0.00775631	0.975722	2.2075	5.45937e-20	Kruppel-like factor 9	1to5kb,island,shore,ccre,enhancer,exon,intron,g4,promoter	1to5kb,island,shore,intergenic,ccre,enhancer,shelf,promoter,exon,intron	1to5kb,enhancer,shore,ccre,promoter,intron,island,g4
Nrp2	7.22755	1.83234	8.58426e-19	0.42596	0.000162674	1.7303	2.86238e-18	0.323923	3.16004e-05	0.102037	0.542206	-0.804261	1.93236e-09	neuropilin 2	intron,shore,ccre,island,inter	1to5kb,shore,promoter,ccre	1to5kb,shore,promoter,ccre,intron,shelf
Dusp4	5.1855	2.41204	1.39304e-18	1.14567	4.11282e-08	2.58696	6.12115e-19	1.32059	4.17081e-13	-0.174926	0.562786	-1.62877	5.35024e-12	dual specificity phosphatase 4	no	no	no
Pgap1	8.04438	1.52843	1.39304e-18	0.259162	0.00370055	1.50415	2.00674e-18	0.234881	0.000153381	0.0242812	0.907546	-0.455681	1.70994e-06	post-GPI attachment to proteins 1	no	no	no
Lin7c	8.40146	1.4604	1.747e-18	0.422767	9.18278e-06	1.46047	1.76905e-18	0.422836	8.21843e-09	-6.8836e-05	0.999727	-0.880042	2.0164e-12	lin-7 homolog C (C. elegans)	no	no	no
Syp	9.0614	-1.21685	1.83463e-18	-0.590023	3.0563e-10	-1.18509	3.47645e-18	-0.558266	2.14043e-13	-0.0317562	0.798202	1.12694	5.59867e-17	synaptophysin	no	no	no
Tppp	7.5383	-2.19266	1.83463e-18	-1.04853	1.93402e-11	-2.30093	6.97639e-19	-1.1568	4.26762e-16	0.108269	0.462923	2.24498	1.16715e-18	tubulin polymerization promoting protein	1to5kb,shore	promoter,exon,intron,island,shore	no
Mras	7.33731	-1.25072	2.43281e-18	-0.461499	4.05852e-08	-1.14	2.1403e-17	-0.35078	4.44905e-09	-0.110719	0.240686	0.542553	5.36874e-10	muscle and microspikes RAS	promoter,5UTR,exon,shore	no	no
Neurod1	4.98588	2.22869	3.01807e-18	0.700234	9.43981e-05	1.99574	1.33377e-17	0.467278	0.00010123	0.232955	0.312406	-1.07751	2.71204e-08	neurogenic differentiation 1	intron,enhancer,shore,ccre,promoter,5UTR,exon,island,g4,1to5kb,shelf,inter	exon,intron,shore,ccre,promoter,1to5kb,g4,shelf	exon,intron,3UTR,island,ccre,5UTR,shore,enhancer,promoter,1to5kb,g4,shelf
Purb	8.91809	-1.22336	3.01807e-18	-0.774386	7.44664e-13	-1.17165	8.02016e-18	-0.722677	2.36751e-16	-0.0517095	0.641978	1.0516	1.02746e-16	purine rich element binding protein B	no	no	no
Dgkg	5.62448	-2.33886	3.1189e-18	-0.666504	4.55231e-08	-2.40239	1.59806e-18	-0.730037	2.48523e-12	0.0635333	0.7048	2.35756	8.73605e-19	diacylglycerol kinase, gamma	promoter,1to5kb,5UTR,exon,intron,enhancer,island,shore,ccre	5UTR,exon,intron,island,shore,ccre,promoter	exon,intron,shore,shelf,ccre,island,promoter
Bhlhe22	7.73756	1.6473	3.26337e-18	0.469455	1.89041e-05	1.39942	9.00321e-17	0.221574	0.00100736	0.247881	0.0788948	-1.18411	9.39536e-14	basic helix-loop-helix family, member e22	1to5kb,shelf,inter,shore,5UTR,exon,island,g4,ccre,3UTR	1to5kb,inter,intergenic,shelf,promoter,shore,ccre	1to5kb,inter,intergenic,shelf,promoter,shore,ccre
Snph	6.62961	-1.37917	3.26337e-18	-0.880709	7.47653e-13	-1.53935	2.47459e-19	-1.04089	1.34434e-18	0.16018	0.0908322	1.6621	2.48197e-19	syntaphilin	no	no	no
Icam5	5.71104	-2.74992	3.99598e-18	-1.79524	9.34878e-16	-2.78909	2.86238e-18	-1.8344	5.73722e-20	0.0391667	0.858278	3.95469	4.72621e-21	intercellular adhesion molecule 5, telencephalin	promoter,1to5kb,exon,3UTR,shelf,ccre,5UTR,intron,shore,g4,island	promoter,1to5kb,5UTR,exon,intron,3UTR,shore,shelf,g4,ccre,island	promoter,1to5kb,5UTR,exon,3UTR,shelf,ccre,intron,shore,g4,island
Ina	7.38728	1.34869	4.1033e-18	0.561688	4.71527e-08	1.21717	3.63472e-17	0.430168	2.80638e-09	0.13152	0.291832	-0.715799	9.47287e-11	internexin neuronal intermediate filament protein, alpha	1to5kb,intron,shore,promoter,exon,island,g4,ccre	1to5kb,intron,shore,promoter,island,g4,ccre,exon,shelf	1to5kb,intron,shore,5UTR,exon,island,promoter,ccre,shelf
Mapk6	6.92332	1.2427	4.1033e-18	0.675177	5.27891e-10	1.32695	1.11234e-18	0.759432	4.65652e-15	-0.084255	0.502791	-1.22555	1.37692e-16	mitogen-activated protein kinase 6	no	no	no
Fam107b	5.70938	1.81721	4.30188e-18	0.890571	1.95072e-08	1.79237	4.97842e-18	0.86573	5.4934e-12	0.0248419	0.939484	-1.67785	3.43751e-15	family with sequence similarity 107, member B	no	no	no
Gpr158	5.83122	-2.52295	4.30188e-18	-1.02164	7.17446e-11	-2.57795	2.86238e-18	-1.07663	3.84814e-15	0.0549962	0.777471	2.2671	6.3726e-18	G protein-coupled receptor 158	promoter,5UTR,exon,intron,island,shore,ccre,1to5kb	promoter,5UTR,exon,intron,island,shore,ccre	promoter,5UTR,exon,intron,island,shore,ccre
Stc2	4.29177	1.94189	5.18479e-18	0.76456	6.67069e-06	1.8604	8.07265e-18	0.683067	4.48445e-08	0.0814928	0.778052	-0.505059	0.000624172	stanniocalcin 2	promoter,1to5kb,shore,ccre,enhancer,island,g4	promoter,1to5kb,enhancer,island,shore,g4,ccre	promoter,exon,intron,shore,ccre,1to5kb,enhancer,island,g4
Tmeff1	7.22544	1.54186	5.39937e-18	0.34578	0.00052168	1.55496	4.68164e-18	0.358888	1.05816e-06	-0.0131079	0.959292	-0.937309	6.36995e-12	transmembrane protein with EGF-like and two follistatin-like domains 1	no	no	no
Atat1	6.16351	1.46318	8.83998e-18	0.834031	1.32981e-09	1.52106	4.07329e-18	0.891907	4.6712e-14	-0.0578763	0.766958	-1.60136	9.5786e-17	alpha tubulin acetyltransferase 1	no	no	no
Dpp10	6.28038	-1.78493	9.24973e-18	-1.23102	8.2885e-15	-1.63443	7.0883e-17	-1.08053	1.17983e-17	-0.150493	0.222224	1.57038	6.79695e-18	dipeptidylpeptidase 10	intron,shelf,shore,ccre,1to5kb	intron,shore,shelf,ccre,promoter,exon,1to5kb	intron,shore,ccre,promoter,exon,1to5kb
Dnm1	8.05639	-1.50134	9.43339e-18	-0.337534	0.000108962	-1.56297	3.90376e-18	-0.399164	1.32982e-08	0.0616299	0.663769	1.75961	4.53351e-19	dynamin 1	no	no	no
Sik1	5.2556	1.91799	9.60816e-18	0.930097	4.05852e-08	1.83098	1.65053e-17	0.843092	3.87651e-11	0.0870044	0.757957	-1.32653	5.03855e-12	salt inducible kinase 1	no	no	no
Creg2	4.92646	-2.75066	1.03762e-17	-1.52173	2.9287e-15	-2.77586	8.07265e-18	-1.54693	1.45893e-19	0.0252045	0.908739	3.4286	3.62383e-21	cellular repressor of E1A-stimulated genes 2	promoter,1to5kb,intron,shore,5UTR,exon,island,ccre,g4	5UTR,exon,intron,island,shore,ccre,promoter,g4	promoter,1to5kb,intron,shore,exon,island,ccre
Dgkb	6.44881	-1.52319	1.03762e-17	-0.915082	4.23394e-12	-1.70361	7.87709e-19	-1.09551	8.24616e-18	0.180424	0.0908322	1.85505	4.77245e-19	diacylglycerol kinase, beta	no	intron,inter	no
Hnrnpab	7.91687	1.14175	1.03762e-17	0.674668	7.34847e-11	1.06335	5.16778e-17	0.596268	1.21007e-13	0.0783996	0.498498	-1.06778	4.50699e-16	heterogeneous nuclear ribonucleoprotein A/B	no	no	no
Mtss1	7.5782	1.28641	1.2122e-17	0.46191	1.18816e-06	1.28147	1.41962e-17	0.456972	6.96112e-10	0.00493775	0.984548	-0.567462	8.68612e-09	MTSS I-BAR domain containing 1	no	no	no
Frmpd4	6.2376	-1.38393	1.55936e-17	-0.896666	5.6157e-13	-1.57695	7.36779e-19	-1.08969	3.33241e-19	0.19302	0.0594528	1.13514	4.85522e-16	FERM and PDZ domain containing 4	intron,inter,shore,promoter,5UTR,exon,island,ccre	intron,inter,promoter,1to5kb,shore,ccre	intron,inter,exon
Dpysl5	8.28613	1.66916	1.72907e-17	0.408613	0.0001571	1.59365	4.59292e-17	0.333103	9.82963e-06	0.0755101	0.686652	-1.24155	1.0557e-13	dihydropyrimidinase-like 5	no	no	no
Marcksl1	9.25805	1.36533	1.72907e-17	0.618131	2.10391e-08	1.4375	6.52743e-18	0.690306	4.65468e-13	-0.0721753	0.63589	-0.93102	9.54583e-13	MARCKS-like 1	no	no	no
Pde2a	7.28127	-1.64999	1.72907e-17	-0.983055	2.59357e-12	-1.63062	2.51051e-17	-0.963683	2.72922e-16	-0.0193722	0.927928	1.95644	1.62319e-19	phosphodiesterase 2A, cGMP-stimulated	1to5kb,intron,inter,promoter,exon,shore	1to5kb,intron,inter,promoter,exon,shore,3UTR,ccre	1to5kb,intron,enhancer,inter,g4,ccre,exon,3UTR,shore
Prrt2	5.80734	-1.73146	1.72907e-17	-0.718584	5.75e-08	-1.83751	4.32152e-18	-0.824629	2.85042e-12	0.106044	0.438989	1.31213	3.81764e-13	proline-rich transmembrane protein 2	no	no	no
Gabra1	6.54706	-1.76921	1.87892e-17	-1.00206	6.09907e-12	-1.82172	1.00682e-17	-1.05457	1.91029e-16	0.0525076	0.759964	2.00679	7.28644e-19	gamma-aminobutyric acid (GABA) A receptor, subunit alpha 1	no	no	5UTR,exon,intron,inter,ccre,1to5kb
Gpr161	6.14276	1.76869	1.87892e-17	0.832877	3.81919e-08	1.61111	8.49379e-17	0.675297	3.55096e-10	0.157581	0.450839	-1.45892	5.08061e-14	G protein-coupled receptor 161	no	no	no
Sox12	5.99865	1.38815	1.87892e-17	0.7641	5.26517e-09	1.35995	2.86254e-17	0.735895	2.18642e-12	0.0282053	0.902456	-1.16283	1.06234e-13	SRY (sex determining region Y)-box 12	no	no	no
Syt11	9.08568	-0.907292	2.0412e-17	-0.43861	1.44293e-09	-0.891344	3.53269e-17	-0.422662	5.91987e-13	-0.015948	0.894836	0.964926	1.23153e-17	synaptotagmin XI	no	no	no
Kcnab2	6.29016	-1.94776	2.12823e-17	-0.267385	0.00784788	-2.06096	6.09645e-18	-0.380585	1.31532e-06	0.113199	0.450089	1.03482	8.28777e-12	potassium voltage-gated channel, shaker-related subfamily, beta member 2	no	no	no
Cep170	8.62943	1.17542	2.4346e-17	0.450539	6.46747e-07	1.15943	3.68547e-17	0.434549	6.39607e-10	0.0159898	0.935452	-1.09341	1.34634e-15	centrosomal protein 170	no	no	no
Snap25	8.90941	-1.1348	2.4346e-17	-0.473625	3.02263e-08	-1.22965	4.2977e-18	-0.568466	1.75943e-13	0.0948411	0.342501	1.40177	7.33625e-19	synaptosomal-associated protein 25	intron,inter	no	no
Ss18l1	6.49253	1.27225	2.5298e-17	0.703867	1.37062e-09	1.21936	5.63714e-17	0.650978	7.3182e-13	0.0528891	0.765564	-1.16981	3.27642e-15	SS18, nBAF chromatin remodeling complex subunit like 1	no	no	no
Cd24a	8.5461	1.88285	2.67155e-17	0.79524	3.03215e-08	1.66459	2.8133e-16	0.576975	4.90908e-09	0.218265	0.162629	-1.27822	7.8209e-13	CD24a antigen	no	no	no
Ppm1e	8.42258	-1.09045	3.43728e-17	-0.540302	1.4746e-09	-1.24742	1.75578e-18	-0.697267	8.79963e-16	0.156964	0.0815824	0.506604	1.36451e-09	protein phosphatase 1E (PP2C domain containing)	no	no	no
Lcorl	7.14787	1.43663	3.64236e-17	0.1962	0.0416395	1.41309	5.31885e-17	0.172656	0.00664439	0.0235445	0.92354	-0.627676	3.01214e-08	ligand dependent nuclear receptor corepressor-like	no	no	no
Pde7a	6.3816	1.34408	3.64236e-17	0.610293	1.04419e-07	1.27576	9.58389e-17	0.541972	2.93461e-10	0.0683212	0.700306	-1.20485	1.22429e-14	phosphodiesterase 7A	no	no	no
Prkcb	7.80695	-1.37215	3.84482e-17	-0.567055	2.68009e-08	-1.32772	8.75174e-17	-0.522623	4.31246e-11	-0.0444323	0.773432	1.21147	8.14967e-16	protein kinase C, beta	promoter,exon,intron,island,shore,g4,ccre	1to5kb,shore,promoter,5UTR,exon,island,ccre,intron,g4,inter	promoter,1to5kb,5UTR,exon,island,shore,ccre,intron,g4,inter
Slco5a1	5.07125	1.74724	3.95967e-17	1.4424	4.14175e-12	1.73873	3.63472e-17	1.43389	1.5367e-16	0.00850789	0.985017	-2.43256	2.44378e-18	solute carrier organic anion transporter family, member 5A1	no	no	no
Dchs1	7.19851	1.28814	4.18707e-17	0.5069	7.17339e-07	1.38066	1.14735e-17	0.599417	7.13015e-12	-0.0925162	0.539786	-0.985046	2.33663e-13	dachsous cadherin related 1	exon,intron,shore	no	no
9330159F19Rik	7.12254	1.19965	4.24923e-17	0.45517	1.3082e-06	1.15671	9.20874e-17	0.412232	4.03058e-09	0.0429376	0.799389	-1.10958	3.1565e-15	RIKEN cDNA 9330159F19 gene	no	no	no
Casp3	6.52647	1.74672	4.24923e-17	0.661723	2.88035e-06	1.8187	2.20524e-17	0.733702	1.57309e-10	-0.0719785	0.790286	-1.19101	8.29993e-12	caspase 3	no	no	no
Kif26b	5.93524	1.86196	4.71534e-17	0.959482	2.37559e-08	1.79169	7.82891e-17	0.889213	1.14299e-11	0.0702692	0.821981	-1.85936	2.51175e-15	kinesin family member 26B	intron,island,ccre,inter	promoter,1to5kb,island,g4,ccre,exon,intron,inter	1to5kb,shore,intron,island,ccre
Pogk	6.81031	1.12934	5.75758e-17	0.511443	8.52732e-08	1.17415	2.80342e-17	0.556252	3.18198e-12	-0.0448087	0.782729	-1.03267	6.06179e-15	pogo transposable element with KRAB domain	no	no	no
Afap1	7.00276	1.41089	5.82376e-17	1.15579	9.95421e-13	1.4149	5.60409e-17	1.1598	4.41614e-17	-0.00400817	0.992158	-1.63858	3.65949e-17	actin filament associated protein 1	no	no	no
Cdkn1b	7.29477	1.29502	6.00864e-17	0.267978	0.00309487	1.17553	4.85541e-16	0.14849	0.0112786	0.119488	0.391572	-0.580134	3.02194e-08	cyclin-dependent kinase inhibitor 1B	no	no	no
Faim2	5.02862	-2.6165	6.00864e-17	-1.26723	6.00637e-13	-2.6159	5.84496e-17	-1.26663	4.41614e-17	-0.000599155	0.99889	2.61296	2.48197e-19	Fas apoptotic inhibitory molecule 2	no	no	no
Sprn	6.22154	-1.96136	6.08692e-17	-0.564948	1.61002e-06	-1.8273	3.40809e-16	-0.430882	2.01717e-07	-0.134066	0.381139	1.77091	1.02746e-16	shadow of prion protein	no	promoter,5UTR,exon,intron,3UTR,inter,g4,ccre	no
Cntnap1	4.65912	-3.05415	6.3967e-17	-0.245754	0.0403487	-3.19085	2.49261e-17	-0.382454	2.43658e-05	0.1367	0.413889	3.89865	3.56324e-17	contactin associated protein-like 1	promoter,1to5kb,exon,intron,shore,shelf,g4,ccre,5UTR,island,3UTR,inter	promoter,1to5kb,exon,intron,3UTR,island,shore,intergenic,g4,ccre,shelf,5UTR,inter	promoter,1to5kb,exon,intron,shore,shelf,g4,ccre,5UTR,island,3UTR,inter
Vash2	4.64292	2.48699	6.45071e-17	1.27015	1.82613e-07	2.60143	3.57193e-17	1.38459	5.34299e-12	-0.114437	0.812747	-2.04222	2.08847e-12	vasohibin 2	no	no	no
Nsf	8.5619	-1.03631	6.75299e-17	-0.346456	2.5032e-06	-1.1884	3.3677e-18	-0.49854	9.05539e-13	0.152084	0.0815824	1.3382	6.68058e-19	N-ethylmaleimide sensitive fusion protein	no	no	no
Eef1a2	7.99341	-1.20298	6.9388e-17	-0.149463	0.0392143	-1.25347	3.12232e-17	-0.199953	0.000122097	0.0504901	0.700741	1.12969	5.16554e-16	eukaryotic translation elongation factor 1 alpha 2	intron,shore,ccre	no	no
Ier5	4.43927	2.01977	7.09346e-17	0.366252	0.0251974	2.18013	2.80342e-17	0.526613	1.19941e-05	-0.160361	0.612615	-0.280402	0.059778	immediate early response 5	no	no	no
Sh3bp2	3.91771	2.82476	7.09346e-17	1.11236	1.61176e-05	2.58181	1.46053e-16	0.86941	4.85717e-07	0.242953	0.581559	-1.91559	1.76472e-10	SH3-domain binding protein 2	no	no	no
Ptprt	7.29683	-1.41704	7.46749e-17	-0.784376	6.21504e-11	-1.31052	5.15487e-16	-0.677857	2.02632e-13	-0.106519	0.400329	1.38873	5.2336e-17	protein tyrosine phosphatase, receptor type, T	intron,inter,promoter,exon,1to5kb,shelf,g4,shore,island,ccre,5UTR	intron,inter,exon,1to5kb,promoter,5UTR,island,shore,g4,ccre	intron,inter,exon,1to5kb,shelf,shore,ccre,promoter,island,g4
Tcf4	9.75252	1.02378	7.48062e-17	0.409559	5.47277e-07	0.934994	6.41428e-16	0.320776	2.85049e-08	0.088783	0.411678	-0.776948	3.3104e-13	transcription factor 4	no	no	no
Arhgef4	6.46315	-1.39016	7.77552e-17	-0.25205	0.00152474	-1.3332	2.35685e-16	-0.195093	0.000327811	-0.0569572	0.685947	0.981121	5.32231e-14	Rho guanine nucleotide exchange factor (GEF) 4	promoter,shore,5UTR,exon,intron,island,ccre,1to5kb,g4	promoter,5UTR,exon,intron,island,shore,ccre,g4,1to5kb	promoter,island,shore,intron,g4,ccre,1to5kb
Gabbr2	7.91088	-1.02995	8.19601e-17	-1.13334	4.21412e-16	-1.15536	6.86411e-18	-1.25875	1.89684e-21	0.125412	0.161084	0.726723	8.72557e-13	gamma-aminobutyric acid (GABA) B receptor, 2	intron,inter,ccre,promoter,exon,1to5kb,enhancer,g4,shore,5UTR,island,shelf	exon,3UTR,island,shore,ccre,1to5kb,intron,inter,promoter,g4,5UTR,shelf	intron,inter,ccre,enhancer,promoter,exon,1to5kb,shore,island,g4,shelf
Clmp	6.22991	1.62128	8.57735e-17	0.964811	3.54912e-09	1.80855	1.36859e-17	1.15207	9.01211e-15	-0.187262	0.348725	-1.60677	8.54506e-15	CXADR-like membrane protein	no	no	exon,intron,inter
Car10	4.88515	-2.78317	8.7094e-17	-1.09263	1.48538e-09	-2.84834	5.57097e-17	-1.15779	2.33888e-13	0.0651631	0.756601	3.64951	7.55151e-17	carbonic anhydrase 10	promoter,1to5kb,5UTR,exon,intron,island,shore,ccre,g4,shelf	1to5kb,shore,promoter,5UTR,exon,intron,island,ccre,shelf,g4,inter	promoter,1to5kb,shore,ccre,exon,intron,island,g4,shelf,inter
Igfbpl1	3.20102	4.14511	9.08654e-17	3.02553	1.2473e-09	4.22332	9.58389e-17	3.10374	5.33453e-14	-0.0782108	0.943302	-4.02869	3.39839e-13	insulin-like growth factor binding protein-like 1	exon,intron,island,shore,ccre	no	no
Nalcn	6.76676	-1.3408	9.08654e-17	-0.823206	1.3199e-11	-1.3945	4.15453e-17	-0.876907	3.05395e-16	0.0537006	0.707067	1.62273	1.2664e-18	sodium leak channel, non-selective	no	no	no
Peg13	7.49329	1.2559	9.08654e-17	0.774353	5.04708e-10	1.14613	7.53187e-16	0.664582	1.80815e-12	0.109771	0.4281	-1.28649	1.04663e-15	paternally expressed 13	no	no	no
Tmsb10	7.98188	1.44973	9.08654e-17	0.849249	7.89065e-10	1.47201	7.93921e-17	0.871533	5.78902e-14	-0.0222837	0.930349	-1.10491	5.41314e-13	thymosin, beta 10	no	no	no
Ephb2	6.49079	1.3731	9.24993e-17	0.425252	6.64238e-05	1.29962	2.97527e-16	0.351765	2.1872e-06	0.0734872	0.698381	-0.742842	1.67173e-09	Eph receptor B2	no	no	no
Bach2	5.30587	2.23628	9.86938e-17	0.830019	1.87801e-05	2.10717	2.31201e-16	0.700911	2.22467e-07	0.129108	0.722733	-1.59155	2.77214e-11	BTB and CNC homology, basic leucine zipper transcription factor 2	no	no	no
Ckmt1	5.56577	-1.97737	9.86938e-17	-0.72137	6.8776e-09	-2.0325	5.63355e-17	-0.776503	2.44722e-13	0.0551328	0.761414	2.03332	2.23183e-18	creatine kinase, mitochondrial 1, ubiquitous	promoter,1to5kb,5UTR,exon,intron,shore,shelf,g4,ccre,3UTR,inter	promoter,1to5kb,5UTR,exon,intron,shore,shelf,g4,ccre,3UTR,inter	promoter,1to5kb,5UTR,exon,intron,shore,shelf,g4,ccre,3UTR,inter
Nr4a3	6.93942	2.46715	9.86938e-17	1.07337	5.75e-08	2.01711	2.24756e-15	0.623333	3.13205e-07	0.450035	0.0384292	-1.91758	3.60921e-13	nuclear receptor subfamily 4, group A, member 3	1to5kb,intron,enhancer,island,shore,g4,ccre,promoter,5UTR,exon,shelf	1to5kb,intron,enhancer,shore,g4,ccre,promoter,5UTR,exon,shelf,island	1to5kb,intron,enhancer,shore,g4,ccre,promoter,5UTR,exon,shelf,island
St8sia4	6.29216	1.4874	1.03875e-16	1.08244	3.19757e-11	1.4208	2.49521e-16	1.01584	5.03317e-15	0.0666004	0.775218	-1.86906	1.67424e-17	ST8 alpha-N-acetyl-neuraminide alpha-2,8-sialyltransferase 4	no	no	no
Daam1	7.74954	0.988182	1.06492e-16	0.503753	1.21775e-08	0.965504	2.17581e-16	0.481075	5.90964e-12	0.0226777	0.886583	-0.660139	1.03448e-11	dishevelled associated activator of morphogenesis 1	no	no	no
Pacsin1	6.58212	-2.04613	1.11724e-16	-0.39583	0.000427921	-2.05991	1.08941e-16	-0.409607	1.46973e-06	0.0137772	0.957231	1.94884	3.20081e-16	protein kinase C and casein kinase substrate in neurons 1	promoter,shore,g4,5UTR,exon,intron,island,ccre,shelf,inter	intron,shore,exon,shelf,inter	no
Tmem38a	5.83808	-1.60864	1.12254e-16	-0.469268	2.06458e-06	-1.49051	7.80475e-16	-0.351134	3.13205e-07	-0.118134	0.373599	1.71046	5.17541e-18	transmembrane protein 38A	no	no	no
Plxna3	5.89443	1.58332	1.16851e-16	0.43108	0.000542342	1.65283	5.87462e-17	0.500595	1.45742e-07	-0.0695156	0.793394	-1.05402	5.52697e-11	plexin A3	no	no	no
Ptk2b	6.03344	-2.48165	1.19982e-16	-0.673039	1.37926e-06	-2.62592	4.15453e-17	-0.817301	3.87651e-11	0.144262	0.384181	2.96675	2.78999e-17	PTK2 protein tyrosine kinase 2 beta	intron,enhancer,inter,g4,ccre,promoter,5UTR,exon,1to5kb	intron,inter,ccre,promoter,1to5kb,5UTR,exon,g4	intron,inter,enhancer,ccre,promoter,1to5kb,5UTR,exon,g4
Cap2	6.10001	-1.86754	1.61339e-16	-0.425695	0.000105604	-1.80956	3.80084e-16	-0.367716	3.13088e-06	-0.0579783	0.7656	1.98594	2.43662e-17	CAP, adenylate cyclase-associated protein, 2 (yeast)	no	no	no
Hdac11	6.2951	-1.70385	1.87885e-16	-0.543497	9.83505e-07	-1.75587	9.72302e-17	-0.595515	7.93785e-11	0.0520185	0.776162	1.48703	6.61307e-16	histone deacetylase 11	no	no	no
Vat1	6.07531	1.47395	1.92161e-16	0.839136	7.69866e-09	1.35075	9.99073e-16	0.715936	2.25536e-11	0.123199	0.517921	-1.00948	3.25756e-11	vesicle amine transport 1	no	no	no
Crmp1	9.30983	1.06019	2.02678e-16	0.443425	6.0232e-07	1.0555	2.63941e-16	0.438737	3.402e-10	0.00468772	0.984482	-0.911275	5.91513e-14	collapsin response mediator protein 1	1to5kb,shore,shelf,promoter,ccre,5UTR,exon,island,g4,intron	promoter,1to5kb,shore,shelf,ccre,5UTR,exon,intron,island	1to5kb,shore,shelf,ccre,promoter,intron
Bcl11a	6.98204	1.4146	2.04148e-16	0.623933	5.44182e-07	1.3373	7.06823e-16	0.546634	2.8657e-09	0.0772989	0.692455	-1.34262	1.50929e-14	B cell CLL/lymphoma 11A (zinc finger protein)	no	no	no
Nptxr	8.64866	-1.29817	2.04148e-16	-0.815903	6.69987e-11	-1.29834	2.42813e-16	-0.816067	1.05704e-14	0.000164146	0.999254	1.45316	6.7891e-17	neuronal pentraxin receptor	intron,shore,shelf,exon,enhancer,island,ccre,promoter,1to5kb,g4	intron,shore,shelf,exon,enhancer,island,promoter,1to5kb,g4	1to5kb,exon,intron,inter,g4,shore,enhancer,island,promoter,ccre,shelf
Ache	4.58177	-2.52623	2.06484e-16	-1.23792	8.0685e-12	-2.6962	4.66108e-17	-1.4079	6.92842e-17	0.169971	0.268522	2.94209	3.66266e-18	acetylcholinesterase	promoter,1to5kb,5UTR,exon,intron,shore,g4,ccre,island	promoter,1to5kb,5UTR,exon,intron,shore,g4,ccre,island	promoter,1to5kb,5UTR,exon,intron,shore,g4,island,ccre
Pde1c	4.36861	2.25604	2.26052e-16	0.74928	0.000217066	2.17682	3.04172e-16	0.670059	2.00119e-06	0.0792215	0.868055	-1.70162	3.46139e-11	phosphodiesterase 1C	promoter,1to5kb,shore	promoter,1to5kb,shore	promoter,shore
Slc12a5	7.09943	-1.43145	2.42043e-16	-0.602254	4.09803e-08	-1.41504	3.58314e-16	-0.585848	2.03826e-11	-0.0164064	0.940834	1.61532	1.26927e-17	solute carrier family 12, member 5	1to5kb,exon,3UTR,shelf,promoter,5UTR,intron,enhancer,island,shore,g4,ccre	1to5kb,intron,shore,promoter,5UTR,exon,enhancer,island,g4,ccre,3UTR	1to5kb,shelf,intron,shore,promoter,enhancer,ccre,5UTR,exon,island,g4,3UTR
Add3	7.09237	-1.39794	2.52222e-16	-0.657498	5.86604e-09	-1.3032	1.4466e-15	-0.562749	3.29786e-11	-0.094749	0.486811	1.64931	4.77626e-18	adducin 3 (gamma)	no	no	1to5kb,shelf
Arhgap44	5.84476	-1.54008	2.95193e-16	-1.38264	3.43288e-15	-1.51696	4.47298e-16	-1.35952	3.40868e-19	-0.0231185	0.909494	1.37347	6.1249e-16	Rho GTPase activating protein 44	1to5kb,intron,shore,ccre	no	promoter,1to5kb,shore
Nceh1	5.8328	-1.77509	2.95353e-16	-0.611237	9.76732e-08	-1.76097	3.77558e-16	-0.597118	4.64828e-11	-0.014119	0.950189	1.65642	5.2336e-17	neutral cholesterol ester hydrolase 1	no	no	no
Nrgn	5.7224	-1.93677	2.95353e-16	-1.11261	6.1145e-11	-2.0071	1.4175e-16	-1.18293	3.67495e-15	0.0703231	0.711645	3.75431	4.21106e-19	neurogranin	promoter,exon,intron,3UTR,inter,g4,ccre,1to5kb,5UTR,enhancer	promoter,exon,intron,3UTR,inter,g4,ccre,1to5kb,5UTR	intron,inter,ccre,promoter,exon,3UTR,1to5kb,5UTR
Syt13	5.10555	-2.8561	2.95353e-16	-1.03062	2.25494e-10	-2.88345	2.49963e-16	-1.05796	1.51632e-14	0.0273466	0.916251	2.89516	7.28644e-19	synaptotagmin XIII	promoter,1to5kb,5UTR,exon,island,shore	promoter,1to5kb,exon,shore	promoter,shore,1to5kb,island
Kdm2b	5.99521	1.16906	2.97101e-16	0.348855	0.000206293	1.18203	2.49963e-16	0.361831	2.27649e-07	-0.0129763	0.95755	-0.809157	2.87125e-11	lysine (K)-specific demethylase 2B	promoter,1to5kb,intron,shore,shelf	no	no
Nfil3	4.99966	2.28563	3.00004e-16	1.38792	1.77452e-08	2.1918	4.4117e-16	1.2941	5.80205e-12	0.0938269	0.836204	-2.15031	2.56889e-13	nuclear factor, interleukin 3, regulated	intron,shore,ccre	no	no
Gda	7.99446	-1.73364	3.15294e-16	-0.830598	1.7226e-09	-1.6577	9.44532e-16	-0.754658	3.37923e-12	-0.0759398	0.659115	2.27256	8.11286e-19	guanine deaminase	promoter,5UTR,exon,intron,island,shore,ccre	5UTR,exon,intron,island,ccre,promoter,1to5kb,shore	intron,shore,promoter,5UTR,exon,island,ccre
Mink1	7.28796	-1.25053	3.19832e-16	-0.175455	0.0362891	-1.35773	5.57097e-17	-0.282657	9.36718e-06	0.107202	0.380218	1.43303	1.45985e-16	misshapen-like kinase 1 (zebrafish)	no	no	no
Cpne7	5.29235	-2.23277	3.20506e-16	-0.264587	0.0260067	-2.49103	3.12232e-17	-0.52285	2.00398e-07	0.258262	0.0843301	3.55295	1.09461e-16	copine VII	promoter,1to5kb,5UTR,exon,intron,island,shore,g4,shelf,inter	promoter,1to5kb,5UTR,exon,intron,island,shore,g4,inter	promoter,1to5kb,5UTR,exon,intron,island,shore,g4,inter
Tfrc	7.86437	1.1292	3.28973e-16	0.660425	2.48213e-09	1.2047	9.58389e-17	0.735922	3.00332e-14	-0.0754973	0.59905	-0.89997	6.60357e-13	transferrin receptor	no	no	no
Ptma	7.54239	1.20095	3.58822e-16	0.731496	1.10576e-09	1.1956	4.4602e-16	0.72615	1.35744e-13	0.00534634	0.984931	-1.16427	7.01513e-15	prothymosin alpha	no	no	no
Bcl11b	7.08779	1.20865	3.81009e-16	0.965951	9.29319e-12	1.26224	1.78145e-16	1.01954	2.08272e-16	-0.0535892	0.771318	-1.46589	9.52236e-17	B cell leukemia/lymphoma 11B	no	no	no
Fat4	8.21777	1.64999	3.81009e-16	0.454624	0.000131955	1.6135	6.84467e-16	0.418129	1.58458e-06	0.0364949	0.88354	-1.24845	1.53496e-12	FAT atypical cadherin 4	no	no	no
Nipal3	5.152	-1.87724	3.81009e-16	-0.774991	6.02808e-10	-1.90854	2.69348e-16	-0.806291	2.19698e-14	0.0313004	0.882829	2.3316	5.44367e-20	NIPA-like domain containing 3	no	promoter,1to5kb,5UTR,exon,intron,shore	promoter,1to5kb,5UTR,exon,intron,shore
Apc2	8.25082	1.19257	3.83199e-16	0.702004	2.08134e-09	1.21844	2.88696e-16	0.727882	1.27444e-13	-0.0258775	0.90247	-1.09271	2.57643e-14	APC regulator of WNT signaling pathway 2	no	no	no
Fam117b	6.77989	1.09677	4.20556e-16	0.647689	3.10883e-09	1.06293	8.45668e-16	0.613851	1.11314e-12	0.0338382	0.857975	-1.09691	5.69404e-15	family with sequence similarity 117, member B	no	no	no
Ankrd44	5.2509	1.89346	4.24669e-16	0.627239	0.000127161	1.59265	6.14226e-15	0.32643	0.000958427	0.300809	0.225741	-1.08661	4.61253e-09	ankyrin repeat domain 44	no	no	no
Glul	9.45584	-2.29926	4.56071e-16	-0.792207	8.1393e-08	-2.00605	6.26075e-15	-0.498991	1.95116e-07	-0.293216	0.0594528	2.78882	1.78461e-17	glutamate-ammonia ligase (glutamine synthetase)	no	no	no
Plppr3	6.91059	1.18131	4.70625e-16	0.45316	6.10613e-06	1.10762	1.81081e-15	0.379468	1.01357e-07	0.0736919	0.65527	-1.06204	6.98774e-14	phospholipid phosphatase related 3	no	no	no
Cbx6	7.73681	-1.34967	4.80014e-16	-0.722177	1.32981e-09	-1.33867	6.7957e-16	-0.711183	3.05766e-13	-0.0109936	0.960393	1.5392	2.64349e-17	chromobox 6	no	no	no
Dpysl2	10.3086	0.790078	6.42354e-16	0.218958	0.000349385	0.773254	1.16456e-15	0.202134	4.86322e-06	0.0168237	0.90247	-0.702212	7.76754e-14	dihydropyrimidinase-like 2	no	no	no
Stum	6.99525	-1.86337	6.78244e-16	-1.25645	4.89559e-12	-1.78997	1.69127e-15	-1.18306	3.15835e-15	-0.0733941	0.6952	2.56594	1.3517e-18	mechanosensory transduction mediator	1to5kb,intron,shore,promoter,5UTR,exon,island,g4,ccre	1to5kb,intron,shelf,shore,ccre,promoter,5UTR,exon,island,g4	1to5kb,intron,shore,ccre,promoter,5UTR,exon,island,g4,shelf
Zswim6	6.25568	1.12634	6.85492e-16	0.626895	2.28122e-08	1.0962	1.16306e-15	0.596761	9.51729e-12	0.0301339	0.88673	-1.14756	9.9269e-15	zinc finger SWIM-type containing 6	no	no	no
Frmd4a	7.67213	1.1385	6.91516e-16	0.605055	2.65415e-08	1.08561	2.00547e-15	0.552159	3.67105e-11	0.0528965	0.755229	-1.14709	6.03062e-15	FERM domain containing 4A	no	no	no
Prnp	8.62119	-1.00208	7.05395e-16	-0.297421	4.74414e-05	-1.01974	5.27418e-16	-0.315076	2.74501e-08	0.0176549	0.910948	1.52892	1.19532e-19	prion protein	no	no	no
Bex4	4.89149	1.68957	7.38083e-16	0.317441	0.0450905	1.60487	1.5423e-15	0.232745	0.0268681	0.0846965	0.776264	-1.12575	2.89944e-09	brain expressed X-linked 4	no	no	no
Slc8a2	6.9107	-1.62197	7.38249e-16	-1.03305	7.00583e-11	-1.7665	1.20492e-16	-1.17758	1.1132e-15	0.144532	0.322184	1.78169	4.81989e-16	solute carrier family 8 (sodium/calcium exchanger), member 2	exon,intron,island,shore,g4	exon,intron,island,shore,g4,3UTR	exon,intron,island
Fam81a	7.19259	-1.2719	7.62619e-16	-0.515273	5.82576e-07	-1.18924	3.95839e-15	-0.432612	1.10423e-08	-0.0826618	0.544715	2.35837	1.05759e-20	family with sequence similarity 81, member A	no	no	promoter,1to5kb,shore,g4
Zhx2	5.39022	1.50681	8.06317e-16	0.438601	0.00114279	1.36994	4.32683e-15	0.301736	0.00072697	0.136865	0.512056	-0.756228	2.21292e-07	zinc fingers and homeoboxes 2	1to5kb,enhancer,shore,ccre	promoter,1to5kb,island,shore,g4,ccre	1to5kb,shelf,enhancer,shore,ccre,promoter,island
Nr4a1	4.70433	2.56931	8.0824e-16	1.47479	2.10937e-07	2.35372	1.90045e-15	1.2592	1.92691e-09	0.21559	0.548139	-2.08745	5.70638e-11	nuclear receptor subfamily 4, group A, member 1	promoter,1to5kb,intron,shore,5UTR,exon,island,g4,ccre	promoter,1to5kb,intron,island,shore,g4,5UTR,exon,ccre	promoter,1to5kb,intron,shore,ccre
Ndrg3	7.90767	-0.900374	8.65316e-16	-0.421059	6.97256e-08	-0.931195	4.47298e-16	-0.451881	5.22287e-12	0.0308219	0.80267	0.869284	5.67222e-15	N-myc downstream regulated gene 3	no	no	no
Mex3b	6.00488	1.7595	8.84765e-16	0.968266	6.73215e-08	1.73476	1.04939e-15	0.943527	1.80495e-11	0.0247383	0.947814	-1.63466	2.50442e-13	mex3 RNA binding family member B	no	no	no
Slc24a3	6.29081	-1.46175	8.84765e-16	-0.588933	2.25286e-07	-1.52931	3.28169e-16	-0.656495	1.00692e-11	0.0675623	0.673295	0.555679	2.10969e-07	solute carrier family 24 (sodium/potassium/calcium exchanger), member 3	no	no	intron,inter
Ank	6.46664	-1.5136	8.944e-16	-1.13755	3.75144e-13	-1.45283	2.43339e-15	-1.07678	7.85247e-17	-0.0607709	0.724469	1.37444	7.17232e-16	progressive ankylosis	no	no	no
Igsf3	6.85521	1.29321	9.06719e-16	0.496936	1.10738e-05	1.3308	5.57607e-16	0.534522	2.03155e-09	-0.0375859	0.876455	-0.906985	4.27384e-11	immunoglobulin superfamily, member 3	no	no	no
Fgf12	7.10969	-1.13614	9.97119e-16	-0.363004	1.76369e-05	-1.15497	7.56876e-16	-0.381838	8.29769e-09	0.0188341	0.915698	0.957941	5.43565e-14	fibroblast growth factor 12	exon,intron,shore,ccre,5UTR,island,inter,promoter,g4,1to5kb	intron,shore,1to5kb,shelf,promoter	intron,shore,exon,island,g4,promoter,1to5kb
Zfp57	5.46648	2.29704	9.97276e-16	0.789166	0.000108362	2.33385	7.42065e-16	0.825979	8.33938e-08	-0.0368123	0.945801	-1.63511	1.54623e-10	zinc finger protein 57	no	no	no
Kifc2	6.63772	-1.22793	1.04032e-15	-0.527774	1.70918e-07	-1.29274	3.44395e-16	-0.592583	5.73231e-12	0.0648088	0.647597	1.89611	3.16097e-19	kinesin family member C2	promoter,1to5kb,5UTR,exon,intron,shore,ccre,3UTR,island,shelf,g4	1to5kb,exon,intron,3UTR,shore,promoter,5UTR,island,shelf,ccre	1to5kb,5UTR,exon,intron,shore,ccre,promoter,3UTR,shelf,island
Camk2d	7.38839	-1.58725	1.06799e-15	-0.771899	5.46287e-09	-1.54191	2.17503e-15	-0.726566	4.76331e-12	-0.0453328	0.821494	1.64571	2.39543e-16	calcium/calmodulin-dependent protein kinase II, delta	no	no	no
Rasgef1b	5.26683	1.58893	1.06799e-15	0.345149	0.0111474	1.54791	1.5423e-15	0.304122	0.000801088	0.0410263	0.904634	-0.396314	0.00197637	RasGEF domain family, member 1B	intron,inter,shore,ccre	1to5kb,intron,shore,inter,exon,3UTR,shelf	intron,inter
Fnbp1l	8.36862	1.29102	1.19887e-15	0.382153	0.000189137	1.35425	5.11943e-16	0.445384	3.73387e-08	-0.0632303	0.734944	-0.67643	8.817e-09	formin binding protein 1-like	no	no	no
Soga3	7.673	0.982302	1.19887e-15	0.574672	7.56636e-09	0.984434	1.27629e-15	0.576804	1.24841e-12	-0.00213142	0.993926	-1.07964	1.56924e-15	SOGA family member 3	no	no	no
Zfp68	6.45676	1.2394	1.20834e-15	0.354318	0.000623542	1.20074	2.25858e-15	0.315659	1.40602e-05	0.0386596	0.865525	-0.914754	2.51457e-11	zinc finger protein 68	no	no	no
Npas4	4.59236	3.47251	1.22081e-15	1.3067	4.65004e-05	3.29417	1.51606e-15	1.12836	1.12916e-06	0.178339	0.726525	-1.94724	3.44654e-08	neuronal PAS domain protein 4	exon,3UTR,inter,intergenic,g4,intron,shelf,promoter,1to5kb,shore,ccre	exon,3UTR,inter,shelf,intron,shore,g4,ccre,promoter,1to5kb	exon,intron,3UTR,shelf,inter,intergenic,g4,shore,ccre,promoter,1to5kb
Triobp	5.38839	1.42103	1.23921e-15	0.302401	0.0187499	1.61665	1.20492e-16	0.498013	9.66922e-07	-0.195612	0.320364	-0.845373	1.92074e-08	TRIO and F-actin binding protein	no	no	no
Shtn1	7.23774	1.27073	1.28645e-15	0.432787	6.20126e-05	1.22245	3.04092e-15	0.384499	7.24406e-07	0.0482878	0.818472	-0.756917	1.52505e-09	shootin 1	intron,inter,enhancer,1to5kb,promoter,shore	intron,inter,enhancer,ccre,promoter,shore	intron,enhancer,inter,promoter,1to5kb,shore
Kcnip3	5.84091	-1.64407	1.35303e-15	-0.695126	1.54758e-07	-1.55895	5.18858e-15	-0.610005	1.35657e-09	-0.0851208	0.624355	1.36729	1.38188e-13	Kv channel interacting protein 3, calsenilin	promoter,1to5kb,5UTR,exon,intron,island,shore,shelf,g4,ccre	promoter,1to5kb,5UTR,exon,intron,island,shore,shelf,g4,ccre	intron,inter,g4,shore,shelf,ccre,promoter,1to5kb,5UTR,exon,island
Camta2	5.83718	-1.33386	1.37077e-15	-0.622701	9.68634e-08	-1.34742	1.16428e-15	-0.636259	3.49901e-11	0.0135581	0.947365	0.998052	4.32709e-12	calmodulin binding transcription activator 2	no	no	no
Dnajc6	8.02853	-0.825385	1.37123e-15	-0.836001	1.98385e-14	-0.893482	2.58574e-16	-0.904098	2.09922e-19	0.0680973	0.460221	1.14687	2.61875e-18	DnaJ heat shock protein family (Hsp40) member C6	promoter,5UTR,exon,intron,island,shore,g4,ccre,shelf,inter	promoter,1to5kb,5UTR,exon,intron,island,shore,g4,ccre	promoter,1to5kb,shore,ccre,intron,island,g4
Nasp	6.72643	1.11718	1.37123e-15	0.42313	2.0174e-05	1.07013	3.56066e-15	0.376089	1.85647e-07	0.0470411	0.796279	-0.860604	1.05795e-11	nuclear autoantigenic sperm protein (histone-binding)	no	no	no
Ppp3ca	9.05692	-0.869821	1.37123e-15	-0.770611	4.98824e-13	-0.97408	1.15549e-16	-0.87487	1.67031e-18	0.104259	0.247229	0.704294	4.56941e-13	protein phosphatase 3, catalytic subunit, alpha isoform	no	no	no
Rbp1	4.58528	-2.17139	1.37123e-15	-0.976379	7.06719e-10	-1.59753	2.50232e-12	-0.402519	5.70536e-06	-0.57386	5.06831e-05	4.41441	1.47915e-20	retinol binding protein 1, cellular	no	5UTR,exon,shore,ccre	5UTR,exon,shore,ccre,intron
Cars	6.14789	1.00306	1.40033e-15	0.250175	0.00231836	1.00806	1.32388e-15	0.255172	1.34849e-05	-0.00499751	0.984721	-0.289944	0.000242913	cysteinyl-tRNA synthetase	no	no	no
Vstm2a	6.7838	-1.55814	1.40033e-15	-0.383162	0.000275123	-1.54751	1.78128e-15	-0.372528	1.67507e-06	-0.0106338	0.968674	0.691373	1.50762e-08	V-set and transmembrane domain containing 2A	no	1to5kb,intron,shore	no
Gpi1	8.82416	-1.09697	1.44525e-15	-0.223995	0.00493299	-1.08729	1.96607e-15	-0.214319	0.000149539	-0.00967608	0.960386	1.0994	5.69404e-15	glucose-6-phosphate isomerase 1	no	no	no
H3f3b	8.93696	0.94898	1.45327e-15	0.727514	3.21862e-11	0.985549	7.70126e-16	0.764083	9.44873e-16	-0.0365692	0.806536	-0.775732	1.29341e-12	H3.3 histone B	no	no	no
Trim9	7.94218	-1.26643	1.56334e-15	-0.382037	6.13834e-05	-1.24481	2.57837e-15	-0.360418	3.43037e-07	-0.021619	0.915698	0.894831	5.32738e-12	tripartite motif-containing 9	no	no	no
Sorcs2	6.49061	-1.4816	1.60045e-15	-0.396967	7.93699e-05	-1.49829	1.33821e-15	-0.413666	7.99881e-08	0.0166993	0.944962	1.16067	8.78418e-14	sortilin-related VPS10 domain containing receptor 2	intron,shore,ccre,1to5kb,shelf	no	promoter,shore
Idh1	7.65373	1.24236	1.66204e-15	0.457225	2.09334e-05	1.25347	1.5423e-15	0.468334	1.32982e-08	-0.011109	0.968212	-1.19164	4.3743e-14	isocitrate dehydrogenase 1 (NADP+), soluble	no	no	no
Kidins220	9.63271	0.77848	1.75313e-15	0.200826	0.0012145	0.74205	6.02058e-15	0.164396	0.000129379	0.0364307	0.752541	-0.425053	7.4336e-09	kinase D-interacting substrate 220	1to5kb,shelf,ccre	no	no
Syngr1	7.63066	-1.26944	1.80582e-15	-0.843438	6.21504e-11	-1.27674	1.74526e-15	-0.85074	5.63923e-15	0.00730111	0.977754	1.344	5.42818e-16	synaptogyrin 1	promoter,1to5kb,5UTR,exon,intron,island,ccre,enhancer,shore	no	no
Phyhip	5.74878	-1.8854	1.88423e-15	-0.844863	2.56046e-08	-1.89554	1.76379e-15	-0.85501	1.00053e-11	0.0101467	0.974563	2.83023	1.70829e-17	phytanoyl-CoA hydroxylase interacting protein	promoter,1to5kb,inter,g4,5UTR,exon,intron,ccre	promoter,5UTR,exon,intron,inter,ccre	promoter,5UTR,exon,intron,inter,ccre
Csnk1e	7.2692	0.983458	1.92368e-15	0.442484	1.32182e-06	1.01237	1.16456e-15	0.471393	1.89915e-10	-0.0289096	0.870858	-1.1568	6.16831e-16	casein kinase 1, epsilon	intron,inter	no	no
Ybx3	6.03432	1.03631	2.10313e-15	0.572099	6.08151e-08	0.974051	7.42735e-15	0.509841	1.24467e-10	0.0622581	0.708389	-0.820417	8.71673e-12	Y box protein 3	no	no	no
Gnai3	6.68237	1.19377	2.17826e-15	0.322794	0.00110316	1.21942	1.45358e-15	0.348447	1.60371e-06	-0.0256529	0.916679	-0.504387	1.25411e-06	guanine nucleotide binding protein (G protein), alpha inhibiting 3	no	no	no
Slc17a6	5.26309	1.58658	2.24889e-15	0.616957	3.82454e-05	1.4863	6.40549e-15	0.516672	6.3779e-07	0.100285	0.72467	-0.575363	3.52792e-05	solute carrier family 17 (sodium-dependent inorganic phosphate cotransporter), member 6	1to5kb,inter,promoter,5UTR,exon,intron,ccre,enhancer	1to5kb,inter,promoter,intron,ccre,enhancer	promoter,1to5kb,intron,enhancer,inter,ccre
Cdh13	8.20499	-0.948544	2.30251e-15	-0.739671	9.15637e-12	-0.917967	5.66713e-15	-0.709095	2.41436e-15	-0.0305766	0.828387	0.913594	1.56411e-14	cadherin 13	no	intron,inter	intron,inter
Acsl6	7.09591	-1.00714	2.3474e-15	-0.332344	2.2167e-05	-0.898655	3.89485e-14	-0.223861	2.00235e-05	-0.108482	0.308056	0.712677	6.61435e-12	acyl-CoA synthetase long-chain family member 6	no	no	no
Pafah1b3	4.55976	2.12012	2.61747e-15	0.793514	0.000162734	2.28877	9.57041e-16	0.962166	9.34789e-09	-0.168652	0.692542	-1.54019	6.70721e-10	platelet-activating factor acetylhydrolase, isoform 1b, subunit 3	no	no	no
Aldh1l2	5.78028	1.40388	2.62538e-15	0.80263	8.91695e-08	1.50448	7.80475e-16	0.903229	1.46974e-12	-0.100599	0.675582	-1.19139	5.86669e-12	aldehyde dehydrogenase 1 family, member L2	no	no	no
Epb41	6.49131	1.17874	2.64245e-15	0.306764	0.00247039	1.37555	1.32946e-16	0.503574	6.03862e-09	-0.19681	0.190751	-0.811353	3.04292e-10	erythrocyte membrane protein band 4.1	promoter,1to5kb,5UTR,exon,intron,3UTR,island,shore,shelf,g4,ccre,inter,enhancer,intergenic	promoter,1to5kb,exon,3UTR,island,shore,ccre,intron,inter,g4,enhancer,shelf,intergenic,5UTR	promoter,1to5kb,exon,3UTR,island,shore,ccre,intron,inter,enhancer,shelf,g4
Napb	8.84836	-0.91364	2.67002e-15	-0.405488	3.8752e-07	-0.989465	4.85541e-16	-0.481314	4.59768e-12	0.0758254	0.469267	1.21433	1.32795e-17	N-ethylmaleimide sensitive fusion protein attachment protein beta	no	no	no
Mmp24	6.77744	1.1901	2.78914e-15	0.349916	0.000618418	1.14658	6.44163e-15	0.306396	1.8622e-05	0.0435206	0.837269	-1.25846	1.42219e-14	matrix metallopeptidase 24	promoter,shore,ccre	1to5kb,shore,shelf	1to5kb,shelf,shore,promoter,ccre,intron
Spast	7.29847	0.993904	2.81526e-15	0.269655	0.000972944	0.942318	9.60205e-15	0.21807	9.44272e-05	0.0515852	0.740527	-1.01696	1.45165e-14	spastin	no	no	no
Myo5b	6.26208	-1.26035	2.91803e-15	-0.653069	9.60833e-09	-1.42977	1.63733e-16	-0.822487	1.14341e-14	0.169418	0.157471	1.51854	9.52236e-17	myosin VB	promoter,1to5kb,5UTR,exon,intron,shore,shelf,enhancer,island,g4,ccre	promoter,1to5kb,shelf,g4,shore,5UTR,exon,intron,island,ccre,enhancer	1to5kb,shelf,g4,promoter,shore,5UTR,exon,intron,enhancer,ccre
Traf3	6.70806	-1.05828	2.98113e-15	-0.281824	0.000248796	-1.09833	1.34463e-15	-0.321876	8.06697e-08	0.0400518	0.78258	1.54343	7.3381e-19	TNF receptor-associated factor 3	no	no	no
Syt1	9.27899	-1.20934	3.01252e-15	-0.448483	3.79512e-06	-1.29154	7.80475e-16	-0.530684	1.32786e-10	0.0822009	0.539003	0.295947	0.000359138	synaptotagmin I	no	1to5kb,inter,ccre	no
Slc4a10	6.5794	-1.17183	3.03833e-15	-1.17125	1.38829e-14	-1.27711	4.47298e-16	-1.27652	1.17029e-19	0.105275	0.394102	2.25653	3.85244e-21	solute carrier family 4, sodium bicarbonate cotransporter-like, member 10	no	no	no
Cdk5r2	5.73746	-1.4276	3.13707e-15	-0.471535	2.76633e-05	-1.46157	1.87183e-15	-0.505511	1.73011e-08	0.0339761	0.868014	1.26251	3.54275e-13	cyclin-dependent kinase 5, regulatory subunit 2 (p39)	1to5kb,intron,shelf,ccre,shore,promoter,exon,g4,5UTR,island,3UTR,enhancer	promoter,1to5kb,exon,intron,shelf,inter,g4,shore,island,ccre,3UTR	promoter,1to5kb,inter,intron,shore,shelf,5UTR,exon,island,ccre,3UTR,g4
Elavl3	8.27087	0.838815	3.22845e-15	0.582362	5.12591e-10	0.82305	5.68561e-15	0.566597	1.20871e-13	0.015765	0.922623	-0.963351	1.27104e-15	ELAV like RNA binding protein 3	no	no	no
Fth1	8.54405	-1.15772	3.30465e-15	-0.391754	1.59368e-05	-1.05588	3.30423e-14	-0.289913	3.22506e-06	-0.101841	0.432062	1.48631	1.35856e-17	ferritin heavy polypeptide 1	no	no	no
Zfp266	7.55604	0.954643	3.48008e-15	0.294985	0.000254933	0.987161	1.83907e-15	0.327503	1.25235e-07	-0.0325182	0.845872	-0.904009	1.00066e-13	zinc finger protein 266	no	no	no
Hap1	6.73457	-1.58621	3.75645e-15	-0.431359	9.09531e-05	-1.60288	3.08554e-15	-0.448028	1.17431e-07	0.0166687	0.947304	2.53342	2.85817e-19	huntingtin-associated protein 1	no	1to5kb,shelf,inter	1to5kb,shelf
Lynx1	5.38168	-2.44588	3.88529e-15	-0.620237	1.63e-05	-2.49606	2.47981e-15	-0.67041	8.90794e-09	0.0501731	0.837028	2.90236	5.3139e-16	Ly6/neurotoxin 1	5UTR,exon,intron,inter,ccre,promoter	1to5kb,5UTR,exon,intron,inter,ccre	no
Ntm	7.72562	-1.09706	4.01868e-15	-0.66983	1.14174e-09	-0.912169	3.40929e-13	-0.484934	2.18163e-10	-0.184896	0.0908322	1.33862	8.29889e-17	neurotrimin	intron,enhancer,shore,ccre,promoter,1to5kb,inter,g4	intron,inter,enhancer,shore,shelf,ccre,1to5kb	intron,inter,g4,enhancer,shore,ccre,promoter,1to5kb
Baiap2	6.10059	-1.15816	4.04403e-15	-0.539281	1.84822e-07	-1.18163	2.63395e-15	-0.562749	3.64303e-11	0.0234678	0.900897	1.70802	8.78046e-18	brain-specific angiogenesis inhibitor 1-associated protein 2	no	no	no
Ghitm	7.27249	-1.0072	4.07952e-15	-0.494306	2.56046e-08	-0.903213	5.86545e-14	-0.390317	8.3364e-10	-0.103989	0.346726	0.905624	1.92137e-14	growth hormone inducible transmembrane protein	no	no	no
Arsb	4.84914	-2.30454	4.34411e-15	-1.17038	1.2572e-09	-2.19309	1.50945e-14	-1.05893	4.92367e-12	-0.111449	0.573363	1.69832	6.09742e-13	arylsulfatase B	no	no	no
Peli1	6.34136	1.03062	4.56177e-15	0.475278	1.77324e-06	0.998596	8.87378e-15	0.443252	2.76495e-09	0.0320257	0.877199	-0.789234	2.62157e-11	pellino 1	no	no	no
Mtus1	4.24084	1.98196	4.82357e-15	0.933687	9.19386e-06	1.98002	4.6935e-15	0.931741	4.37106e-09	0.0019456	0.998523	-1.69017	2.88536e-11	mitochondrial tumor suppressor 1	intron,enhancer,shore,g4,ccre,promoter	no	no
Cacng4	6.39517	1.0153	5.03523e-15	0.541794	2.84392e-07	1.05572	2.28718e-15	0.582222	2.23294e-11	-0.0404276	0.827279	-0.841853	1.04206e-11	calcium channel, voltage-dependent, gamma subunit 4	no	no	no
Lmnb1	5.90627	1.16226	5.09065e-15	0.712095	3.12517e-08	1.26618	1.00571e-15	0.816014	2.91314e-13	-0.103919	0.569744	-1.10204	6.63183e-13	lamin B1	no	no	no
Olfm1	8.51428	-0.877522	5.86854e-15	-0.580768	6.02013e-10	-0.895713	3.9337e-15	-0.598959	4.82981e-14	0.0181915	0.904758	1.14229	5.6417e-17	olfactomedin 1	no	no	intron,shore,ccre
Kdm5b	7.54709	0.810512	6.14041e-15	0.303267	2.82243e-05	0.751617	3.57825e-14	0.244372	1.40666e-06	0.0588952	0.609751	-0.694008	1.46279e-12	lysine (K)-specific demethylase 5B	no	no	no
Spock2	9.07893	-0.877095	6.14041e-15	-0.180325	0.00784924	-0.947834	1.1417e-15	-0.251065	1.7274e-06	0.0707393	0.498544	0.910915	1.04441e-14	sparc/osteonectin, cwcv and kazal-like domains proteoglycan 2	promoter,5UTR,exon,island,shore,intron,ccre	intron,shore,ccre	no
Map1b	11.9502	1.12565	6.15489e-15	0.404249	1.68642e-05	1.05352	2.59795e-14	0.332122	8.45225e-07	0.0721276	0.58919	-0.9727	1.20915e-12	microtubule-associated protein 1B	no	no	no
Ivns1abp	7.63112	0.919959	6.41303e-15	0.328358	5.4606e-05	1.01185	9.29737e-16	0.420248	7.24994e-10	-0.0918893	0.465703	-0.630932	1.82685e-10	influenza virus NS1A binding protein	no	no	no
Hnrnpa1	7.91031	0.934537	6.71248e-15	0.448327	7.82442e-07	0.87938	2.87187e-14	0.39317	4.67604e-09	0.0551569	0.701351	-1.22177	1.12709e-16	heterogeneous nuclear ribonucleoprotein A1	no	no	no
Scn8a	7.3362	-1.23303	6.72082e-15	-0.35134	0.000293063	-1.27088	3.53452e-15	-0.38919	2.23033e-07	0.03785	0.839435	0.646439	1.1399e-08	sodium channel, voltage-gated, type VIII, alpha	1to5kb,shelf,intron,enhancer,shore,g4,exon,3UTR,island,intergenic,ccre	1to5kb,shelf,exon,island,shore,3UTR,g4,promoter,enhancer,intergenic,ccre	intron,shore,exon,island,3UTR,shelf
Ybx1	9.28772	0.866546	8.20412e-15	0.2761	0.000277853	0.791968	6.73537e-14	0.201522	9.55025e-05	0.074578	0.517921	-0.436701	1.28945e-07	Y box protein 1	no	no	no
Zbtb18	8.74766	0.814934	8.2313e-15	0.242458	0.000563919	0.781952	2.3624e-14	0.209476	2.33181e-05	0.0329816	0.811421	-0.848342	2.72113e-14	zinc finger and BTB domain containing 18	no	no	no
Pea15a	8.91715	-1.06439	8.64616e-15	-0.41575	4.32329e-06	-0.948353	1.42174e-13	-0.29971	1.27728e-06	-0.116039	0.346475	1.27768	1.87698e-16	phosphoprotein enriched in astrocytes 15A	no	no	no
Prkx	5.43331	1.35001	8.75898e-15	0.824355	8.1393e-08	1.32373	1.17904e-14	0.798077	2.85867e-11	0.0262788	0.937938	-1.1307	2.88536e-11	protein kinase, X-linked	no	no	no
Arl5b	6.32549	0.918667	9.86403e-15	0.449393	1.26416e-06	0.806862	1.50808e-13	0.337587	1.1806e-07	0.111805	0.376659	-0.920916	1.47419e-13	ADP-ribosylation factor-like 5B	no	no	no
Ablim3	5.88174	1.09775	9.97575e-15	0.452982	2.98303e-05	1.02293	3.9945e-14	0.378166	7.34127e-07	0.0748156	0.68667	-1.18123	6.20798e-14	actin binding LIM protein family, member 3	promoter,shore	no	intron,shore,ccre
Samd4	5.70068	-1.36099	1.05938e-14	-0.212853	0.0198379	-1.2815	4.63086e-14	-0.133368	0.0274232	-0.0794841	0.611743	1.06414	5.95302e-13	sterile alpha motif domain containing 4	no	1to5kb,exon,intron,shore,shelf,promoter,island,ccre	exon,intron,3UTR,inter,ccre
Atp2b3	6.01118	-1.23675	1.06155e-14	-0.21422	0.0208155	-1.34087	1.56371e-15	-0.318337	7.01867e-06	0.104117	0.452108	0.899573	3.62819e-11	ATPase, Ca++ transporting, plasma membrane 3	1to5kb,shore,5UTR,exon,intron,island,ccre	no	no
Lhfpl3	5.85798	-1.54887	1.06476e-14	-0.36062	0.000383397	-1.36735	2.22597e-13	-0.179102	0.00572983	-0.181517	0.222224	1.1771	1.39409e-13	lipoma HMGIC fusion partner-like 3	promoter,1to5kb,intron,shelf,exon,shore,ccre	promoter,1to5kb,exon,intron,shore,ccre,inter	promoter,1to5kb,exon,intron,shelf,shore
Cyp46a1	5.93211	-1.20598	1.15948e-14	-0.619177	2.86854e-08	-1.22638	7.90746e-15	-0.639577	4.05034e-12	0.0203999	0.919828	1.51941	1.13253e-16	cytochrome P450, family 46, subfamily a, polypeptide 1	no	no	intron,shore
Sox6	6.75882	-1.32948	1.17343e-14	-0.277119	0.00330613	-1.2526	5.10794e-14	-0.200243	0.0015485	-0.0768761	0.64028	0.219178	0.0111225	SRY (sex determining region Y)-box 6	1to5kb,intron,shore,shelf,ccre	intron,inter,1to5kb,shore,shelf	intron,inter,1to5kb,exon,shore,ccre,promoter,shelf,5UTR
Trp53bp1	7.95361	0.769173	1.21739e-14	0.336286	4.38232e-06	0.773395	1.1764e-14	0.340508	2.50401e-09	-0.0042224	0.98338	-0.73579	2.33798e-13	transformation related protein 53 binding protein 1	no	no	no
Unc80	6.84552	-1.48074	1.30804e-14	-0.427695	0.000108019	-1.50839	8.98843e-15	-0.455349	1.01922e-07	0.0276542	0.906254	1.87722	7.70664e-17	unc-80, NALCN activator	no	no	no
Tef	6.9119	-1.29219	1.45136e-14	-0.246099	0.00787034	-1.24402	3.75322e-14	-0.197932	0.00156124	-0.0481672	0.796991	1.29447	5.2345e-15	thyrotroph embryonic factor	no	no	no
Zbtb4	6.27393	-0.999089	1.45655e-14	-0.598238	6.67025e-09	-0.973889	2.80905e-14	-0.573038	4.24108e-12	-0.0251998	0.881506	0.540387	1.25306e-08	zinc finger and BTB domain containing 4	no	no	no
Csk	5.93258	1.0633	1.46544e-14	0.559214	7.47201e-07	1.14516	3.17359e-15	0.641075	1.37801e-11	-0.0818606	0.658151	-0.803533	1.75753e-10	c-src tyrosine kinase	no	no	no
Hdac2	7.46068	0.925707	1.47056e-14	0.372915	2.14821e-05	0.967543	6.04203e-15	0.41475	3.2745e-09	-0.0418352	0.797705	-0.936863	1.08843e-13	histone deacetylase 2	no	no	no
Phf20	6.75319	0.959481	1.48199e-14	0.480582	7.72636e-07	0.828065	3.37048e-13	0.349166	1.1806e-07	0.131416	0.3106	-0.649574	7.09759e-10	PHD finger protein 20	no	no	no
Gm10419	4.55104	-1.92275	1.48577e-14	-0.829875	2.4229e-07	-1.94581	1.09044e-14	-0.852935	1.34449e-10	0.0230603	0.936605	2.16182	1.66491e-14	predicted gene 10419	1to5kb,exon,shelf,promoter,shore,3UTR,ccre,5UTR,enhancer,island,g4,intron,inter	1to5kb,exon,shelf,promoter,shore,g4,3UTR,enhancer,island,ccre,5UTR,intron,inter	1to5kb,exon,shelf,promoter,shore,3UTR,enhancer,island,ccre,intron,g4,5UTR,inter
Prune2	4.91962	-2.09648	1.50978e-14	-0.76715	1.51281e-07	-2.01973	3.75322e-14	-0.690406	5.48272e-10	-0.0767442	0.726712	2.06856	4.81989e-16	prune homolog 2	1to5kb,shore,intron,ccre,shelf	intron,shore,ccre	intron,shore,shelf,1to5kb,inter
Celsr3	6.83568	1.24575	1.5319e-14	0.761035	3.74516e-08	1.18833	4.04039e-14	0.703624	3.42883e-11	0.0574113	0.803982	-1.45031	7.56642e-15	cadherin, EGF LAG seven-pass G-type receptor 3	1to5kb,exon,shore,intron,promoter,island,ccre	1to5kb,exon,island,shore,ccre,intron	1to5kb,exon,intron,shore,island
Jpt1	7.08843	1.31709	1.55472e-14	0.559151	1.42133e-05	1.43143	3.04092e-15	0.673487	2.88222e-10	-0.114336	0.595839	-1.26007	5.84149e-13	Jupiter microtubule associated homolog 1	no	no	no
Mapk1	8.65832	-0.715957	1.55789e-14	-0.258076	2.89299e-05	-0.771095	2.92955e-15	-0.313214	1.01108e-09	0.0551378	0.544846	0.489892	1.21529e-10	mitogen-activated protein kinase 1	no	no	no
Galnt16	6.56967	-1.34517	1.57767e-14	-0.458669	2.17328e-05	-1.37055	1.05775e-14	-0.484046	1.05582e-08	0.0253771	0.910775	1.18487	1.64744e-13	polypeptide N-acetylgalactosaminyltransferase 16	promoter,1to5kb,exon,intron,shore	no	no
Hunk	4.89413	1.55866	1.60331e-14	0.920667	4.38455e-07	1.61046	8.31279e-15	0.972466	3.39855e-11	-0.0517998	0.893915	-1.37847	3.05574e-11	hormonally upregulated Neu-associated kinase	no	no	no
Mob3a	4.92141	1.52577	1.62651e-14	0.384815	0.00946848	1.48905	2.26179e-14	0.348093	0.000457728	0.0367226	0.926103	-0.954992	2.45265e-08	MOB kinase activator 3A	no	no	no
Gpm6b	9.95384	-1.17231	1.72569e-14	-0.685677	3.94111e-09	-1.12176	4.97328e-14	-0.635126	5.34299e-12	-0.0505505	0.75202	1.24631	6.03062e-15	glycoprotein m6b	promoter,1to5kb,shore,intron,inter	no	no
Kcnip4	4.45757	-2.00737	1.74281e-14	-0.792498	6.55805e-08	-2.06134	8.89117e-15	-0.846463	5.73231e-12	0.0539648	0.812295	1.23215	6.74152e-12	Kv channel interacting protein 4	no	no	promoter,1to5kb,intron,inter
Bnip3	5.89646	-1.35549	1.75068e-14	-0.311803	0.00183391	-1.32673	3.06024e-14	-0.283042	6.54929e-05	-0.0287609	0.895378	1.45798	4.61555e-15	BCL2/adenovirus E1B interacting protein 3	no	no	no
Lonrf1	4.57234	1.48433	1.76181e-14	0.365897	0.0108958	1.55323	7.11578e-15	0.434793	2.11165e-05	-0.068896	0.840014	-0.522284	0.000188242	LON peptidase N-terminal domain and ring finger 1	no	no	no
Phf6	6.44116	1.01737	1.96155e-14	0.577023	1.6007e-07	1.01986	1.8955e-14	0.579508	3.27017e-11	-0.00248536	0.993926	-0.944789	1.51175e-12	PHD finger protein 6	no	no	no
Arhgef28	4.97875	-1.72028	1.98197e-14	-1.02898	5.18946e-11	-1.76434	1.04854e-14	-1.07304	1.87664e-15	0.0440598	0.841328	2.14293	9.02165e-18	Rho guanine nucleotide exchange factor (GEF) 28	intron,inter,ccre,shore,shelf,promoter	intron,inter,shore,g4,ccre	5UTR,exon,intron,inter,ccre,promoter,1to5kb,shore
Cttnbp2nl	5.78968	1.02113	2.05333e-14	0.416595	4.55922e-05	1.00295	2.87667e-14	0.39841	1.17431e-07	0.0181846	0.943484	-0.984718	1.23143e-12	CTTNBP2 N-terminal like	no	no	no
Klf6	6.87748	1.01547	2.05333e-14	0.354465	0.00019729	0.977509	4.83453e-14	0.316502	3.00283e-06	0.0379625	0.84609	-0.829266	2.39236e-11	Kruppel-like factor 6	no	no	no
Sphkap	7.79149	-1.0406	2.05333e-14	-0.774926	1.03897e-10	-1.17547	1.28542e-15	-0.909794	3.6979e-16	0.134868	0.261737	1.1716	3.25208e-15	SPHK1 interactor, AKAP domain containing	no	no	no
Scd2	10.9732	-0.756373	2.09057e-14	-0.447528	1.49562e-08	-0.669804	3.88348e-13	-0.360959	3.69897e-10	-0.0865691	0.348629	0.451803	3.41834e-09	stearoyl-Coenzyme A desaturase 2	no	no	no
Cfl2	7.36566	0.935389	2.16066e-14	0.306815	0.000300915	0.887984	7.01208e-14	0.259409	1.19417e-05	0.047405	0.773474	-0.468163	2.56535e-07	cofilin 2, muscle	no	no	no
Nrcam	8.93188	-0.890015	2.19073e-14	-0.665914	1.2619e-10	-0.940136	6.74343e-15	-0.716035	3.22736e-15	0.0501217	0.693995	1.0915	5.73989e-16	neuronal cell adhesion molecule	intron,inter	no	no
Hsdl1	6.0678	1.13709	2.35672e-14	0.351113	0.000931546	1.07959	6.23242e-14	0.293617	4.47816e-05	0.0574965	0.80026	-0.935342	2.77214e-11	hydroxysteroid dehydrogenase like 1	promoter,intron,shore,ccre,1to5kb	promoter,1to5kb,intron,shore,ccre,shelf	promoter,1to5kb,intron,shore,ccre
Jpt2	5.06959	1.34394	2.4243e-14	0.494148	0.000347273	1.51053	2.90013e-15	0.660738	5.83194e-09	-0.16659	0.477664	-0.865111	2.07835e-08	Jupiter microtubule associated homolog 2	no	no	no
Usp46	6.68319	-1.12676	2.4407e-14	-0.887926	9.48456e-12	-1.1378	2.1046e-14	-0.898967	5.79293e-16	0.0110417	0.958383	0.704357	2.15923e-10	ubiquitin specific peptidase 46	no	no	no
Gnal	7.66878	-1.02569	2.47041e-14	-0.359933	5.40048e-05	-1.15135	1.74526e-15	-0.485588	3.36613e-10	0.125655	0.292154	-0.0275585	0.726708	guanine nucleotide binding protein, alpha stimulating, olfactory type	1to5kb,intron,shore,g4,promoter,5UTR,exon,island,ccre,shelf	1to5kb,intron,inter,shore,g4,promoter,5UTR,exon,island,shelf,ccre	1to5kb,intron,shore,shelf,g4,promoter,5UTR,exon,island,ccre,3UTR,inter
Cyp51	8.16809	1.31927	2.56753e-14	0.440406	0.000168353	1.37537	1.26744e-14	0.496504	1.01189e-07	-0.0560977	0.789923	-1.31566	4.1285e-13	cytochrome P450, family 51	no	no	no
Rasgrf1	6.40537	-1.78015	2.64206e-14	-0.439191	0.000413801	-1.72238	5.57453e-14	-0.381423	1.99106e-05	-0.0577678	0.796279	2.85796	3.56324e-17	RAS protein-specific guanine nucleotide-releasing factor 1	1to5kb,shelf,shore,ccre,promoter,island,5UTR,exon,intron,3UTR,enhancer,g4	1to5kb,shore,shelf,ccre,promoter,island,5UTR,exon,intron,g4,3UTR,enhancer	1to5kb,shelf,shore,ccre,promoter,island,5UTR,exon,intron,3UTR,enhancer,g4
Camk2n1	6.55971	-2.06375	2.73656e-14	-0.948906	8.12079e-09	-1.99556	5.75146e-14	-0.880723	1.31015e-11	-0.0681833	0.768328	2.85171	5.18431e-18	calcium/calmodulin-dependent protein kinase II inhibitor 1	promoter,1to5kb,shore,ccre	1to5kb,shore,shelf,g4,promoter,ccre	1to5kb,shelf,exon,intron,shore,ccre
Kcnc4	4.18462	-2.03505	2.78965e-14	-0.790237	7.80861e-08	-2.23343	2.64684e-15	-0.98861	1.94684e-13	0.198373	0.230519	2.89946	1.70133e-17	potassium voltage gated channel, Shaw-related subfamily, member 4	promoter,1to5kb,5UTR,exon,intron,island,shore,shelf,g4,ccre	promoter,1to5kb,5UTR,exon,intron,island,shore,shelf,g4,ccre	intron,shelf,shore,5UTR,exon,island,g4,ccre,promoter,1to5kb,inter,intergenic
Rnf112	5.4185	-1.68772	2.94387e-14	-0.741786	9.47073e-08	-1.79197	6.80417e-15	-0.846033	1.84548e-12	0.104247	0.562749	1.85137	8.68017e-16	ring finger protein 112	no	no	no
Slc1a2	9.88161	-2.1068	3.03233e-14	-0.744303	1.18661e-06	-2.11817	2.95269e-14	-0.755668	2.7126e-09	0.0113649	0.969586	2.82601	6.16831e-16	solute carrier family 1 (glial high affinity glutamate transporter), member 2	1to5kb,intron,inter	no	intron,shore
Sowaha	3.77071	-3.25673	3.10334e-14	-1.89806	2.53013e-13	-3.33661	1.72557e-14	-1.97794	1.16928e-17	0.0798807	0.751235	4.41707	6.2572e-18	sosondowah ankyrin repeat domain family member A	promoter,1to5kb,5UTR,exon,3UTR,island,shore,g4,ccre	1to5kb,exon,3UTR,shore,promoter,5UTR,island,g4,ccre	1to5kb,exon,3UTR,shore,promoter,island,ccre,5UTR,g4
Masp1	4.81452	1.49754	3.22525e-14	0.369226	0.0128279	1.39136	9.85092e-14	0.263045	0.00579532	0.106182	0.725142	-0.638582	2.16492e-05	mannan-binding lectin serine peptidase 1	no	no	no
Mark1	6.79938	0.882368	3.24092e-14	0.42164	2.6371e-06	0.785375	3.93305e-13	0.324646	1.74337e-07	0.0969934	0.456597	-0.629377	4.60352e-10	MAP/microtubule affinity regulating kinase 1	no	no	no
Tspan7	8.49459	-1.53285	3.38925e-14	-0.518537	1.39241e-05	-1.47067	8.53036e-14	-0.456359	2.31336e-07	-0.0621783	0.748178	1.77815	2.25476e-15	tetraspanin 7	no	no	no
Pbrm1	7.4156	0.841432	3.50395e-14	0.319057	6.51695e-05	0.828519	5.23486e-14	0.306144	2.11379e-07	0.0129127	0.947064	-0.64445	8.5942e-11	polybromo 1	no	no	no
Rab15	6.55546	-1.0446	3.50395e-14	-0.996892	7.57834e-13	-1.02819	5.34798e-14	-0.980479	8.70161e-17	-0.0164126	0.936722	0.786062	1.64171e-11	RAB15, member RAS oncogene family	promoter,1to5kb,5UTR,exon,intron,shore,ccre,shelf	1to5kb,intron,shore,ccre	no
Nptn	7.9875	-0.909954	3.54133e-14	-0.392849	2.55065e-06	-0.899905	5.08366e-14	-0.382801	2.96148e-09	-0.0100487	0.956429	0.988575	7.6781e-15	neuroplastin	no	no	no
Hsd17b12	6.75277	0.864666	3.56178e-14	0.291129	0.000348834	0.94724	5.45421e-15	0.373703	1.37077e-08	-0.0825737	0.535433	-0.29054	0.000159504	hydroxysteroid (17-beta) dehydrogenase 12	no	no	no
Disp2	6.75625	-1.12217	3.76938e-14	-0.872676	3.72574e-11	-1.14706	2.43923e-14	-0.897563	2.21447e-15	0.0248868	0.90247	0.636897	4.43557e-09	dispatched RND tramsporter family member 2	no	no	no
Zeb2	8.59461	0.813156	3.86824e-14	0.451465	2.92811e-07	0.831052	2.73591e-14	0.469361	5.4746e-11	-0.0178957	0.915995	-1.06542	8.91275e-16	zinc finger E-box binding homeobox 2	no	no	no
Ppp2r1b	4.69317	1.79753	4.08322e-14	0.627636	0.000813798	1.74872	5.34674e-14	0.578822	8.05328e-06	0.0488142	0.92145	-0.634218	0.000306363	protein phosphatase 2, regulatory subunit A, beta	no	no	no
Osbpl1a	6.49251	-1.03136	4.14397e-14	-0.590798	4.0753e-09	-1.0536	2.61323e-14	-0.613045	2.37493e-13	0.022247	0.903732	0.70067	2.83084e-11	oxysterol binding protein-like 1A	no	no	intron,shore
Maged2	6.58684	0.999092	4.17758e-14	0.428818	2.33928e-05	1.0511	1.53749e-14	0.480826	2.77576e-09	-0.0520083	0.786579	-0.784073	1.33116e-10	MAGE family member D2	no	no	no
Krt222	3.35507	-2.65285	4.21548e-14	-0.908798	1.24548e-07	-2.71019	2.5115e-14	-0.966139	1.69163e-11	0.0573415	0.828604	2.69087	1.12949e-15	keratin 222	no	no	no
Jak2	6.69088	0.909619	4.22505e-14	0.25624	0.00247778	0.913942	4.03748e-14	0.260563	1.7114e-05	-0.00432286	0.987414	-0.65551	6.43438e-10	Janus kinase 2	no	no	no
Sbk1	7.96829	0.996745	4.25475e-14	0.536676	4.40545e-07	1.18771	1.1265e-15	0.727637	2.49474e-13	-0.190961	0.146736	-1.11812	2.56649e-14	SH3-binding kinase 1	intron,inter	intron,inter	intron,inter
Pcdh10	7.98714	-0.771934	4.54799e-14	-0.348625	1.66464e-06	-0.819861	1.22948e-14	-0.396552	6.84981e-11	0.047927	0.671066	0.427944	1.53684e-08	protocadherin 10	no	no	no
Eprs	8.43789	0.71958	4.55976e-14	0.178855	0.00604822	0.719324	5.23486e-14	0.178599	0.000109269	0.000255994	0.999061	-0.319376	3.67162e-06	glutamyl-prolyl-tRNA synthetase	no	no	no
Hnrnpdl	7.93465	0.932213	4.56062e-14	0.602183	2.37559e-08	0.767456	3.37406e-12	0.437425	4.14785e-09	0.164758	0.163508	-1.12169	8.14643e-15	heterogeneous nuclear ribonucleoprotein D-like	no	no	no
Sgk1	5.66127	1.27032	4.56835e-14	0.706016	1.2136e-06	1.24092	6.80293e-14	0.676611	1.08643e-09	0.0294051	0.927031	-0.64079	1.8578e-06	serum/glucocorticoid regulated kinase 1	promoter,1to5kb,intron,shelf,g4,ccre,5UTR,exon,enhancer,shore	promoter,1to5kb,intron,shore,shelf,g4,ccre,enhancer	no
Rasal1	3.82303	-2.6445	4.89223e-14	-1.26146	6.21504e-11	-2.73169	2.24902e-14	-1.34864	1.47749e-15	0.0871829	0.713647	4.99515	1.98438e-19	RAS protein activator like 1 (GAP1 like)	1to5kb,shore,shelf,promoter,5UTR,exon,intron,island,g4,ccre	promoter,1to5kb,exon,intron,shore,g4,5UTR,island,ccre	promoter,1to5kb,exon,shore,g4,5UTR,intron,island,ccre
Sdc2	5.72298	-1.20569	5.01994e-14	-0.590694	8.13616e-08	-1.0309	2.08369e-12	-0.415904	3.00968e-08	-0.17479	0.175528	1.54157	7.50707e-17	syndecan 2	no	no	no
Tmem151a	5.38746	-1.90257	5.14702e-14	-0.638884	8.47829e-06	-1.94236	3.30868e-14	-0.678679	4.00053e-09	0.0397945	0.882079	1.85848	4.69506e-14	transmembrane protein 151A	exon,intron,3UTR,shore,promoter,1to5kb,island,g4,5UTR	promoter,1to5kb,5UTR,exon,intron,3UTR,island,shore,g4	intron,shelf,exon,3UTR,shore,island,g4,1to5kb,promoter,5UTR
Gng4	6.90247	0.858204	5.16699e-14	0.224689	0.00610831	0.881407	3.24283e-14	0.247892	3.24385e-05	-0.0232024	0.900897	-0.468041	2.8505e-07	guanine nucleotide binding protein (G protein), gamma 4	promoter,1to5kb,5UTR,exon,intron,island,shore,g4,ccre	1to5kb,shore	1to5kb,intron,shore,ccre
Foxg1	6.86267	0.966515	5.1789e-14	0.67693	1.15799e-08	0.825628	1.61894e-12	0.536043	3.63611e-10	0.140887	0.292154	-1.08537	9.86949e-14	forkhead box G1	1to5kb,intron,enhancer,shelf,ccre	no	no
Hdgfl3	8.24216	0.835078	5.1789e-14	0.415758	1.56315e-06	0.802807	1.40678e-13	0.383486	4.30115e-09	0.0322713	0.839065	-0.808105	7.8209e-13	HDGF like 3	no	no	no
Sema4c	4.51882	1.58817	5.47413e-14	0.64912	0.000133408	1.58004	5.34674e-14	0.64099	2.08202e-07	0.00812913	0.990693	-1.13814	3.80818e-09	sema domain, immunoglobulin domain (Ig), transmembrane domain (TM) and short cytoplasmic domain, (semaphorin) 4C	no	1to5kb,intron,shelf	1to5kb,intron,shelf
Dnajb14	6.31484	-1.04657	5.5687e-14	-0.219855	0.00851166	-1.08138	2.77361e-14	-0.254656	2.86542e-05	0.0348016	0.839013	0.68029	6.05292e-10	DnaJ heat shock protein family (Hsp40) member B14	no	no	no
Lrpap1	7.03237	-1.0463	5.94039e-14	-0.290902	0.000734958	-0.99513	2.11196e-13	-0.239731	6.28245e-05	-0.0511705	0.749931	0.929178	7.08422e-13	low density lipoprotein receptor-related protein associated protein 1	no	no	no
Clstn1	9.38499	-0.72893	6.14212e-14	-0.481149	4.19841e-09	-0.797001	8.6528e-15	-0.54922	4.07131e-14	0.0680713	0.481547	0.53232	1.37701e-10	calsyntenin 1	no	no	no
Pfkm	7.55259	-1.05822	6.415e-14	-0.468904	2.13244e-06	-1.01884	1.72087e-13	-0.429523	7.94192e-09	-0.0393809	0.825239	0.827418	1.44961e-11	phosphofructokinase, muscle	no	no	no
Map7	4.31203	-1.89253	6.54101e-14	-0.692661	7.93784e-07	-1.85896	1.01489e-13	-0.65909	1.24277e-09	-0.0335708	0.902456	2.78635	1.67424e-17	microtubule-associated protein 7	promoter,1to5kb,shore,5UTR,exon,intron,island,g4,ccre	promoter,1to5kb,shore,5UTR,exon,intron,island,g4,ccre	promoter,1to5kb,shore,5UTR,exon,intron,island,g4,ccre
Pafah1b2	8.22211	0.700739	6.62519e-14	0.356978	1.23258e-06	0.682215	1.36252e-13	0.338454	1.89166e-09	0.0185243	0.901853	-0.442098	8.08006e-09	platelet-activating factor acetylhydrolase, isoform 1b, subunit 2	no	no	no
Grid2	4.88409	-1.51011	7.39179e-14	-0.628759	4.34261e-07	-1.50245	8.30721e-14	-0.621093	2.4515e-10	-0.00766647	0.979307	1.53508	6.03062e-15	glutamate receptor, ionotropic, delta 2	promoter,1to5kb,exon,intron,shore,inter	promoter,1to5kb,intron,shore	no
Prex1	6.71156	-1.19045	7.58429e-14	-0.629501	4.15807e-08	-1.00603	3.99313e-12	-0.445081	1.34423e-08	-0.18442	0.163143	1.14094	5.24767e-14	phosphatidylinositol-3,4,5-trisphosphate-dependent Rac exchange factor 1	no	no	no
Has3	3.63815	2.05624	8.07138e-14	1.12061	1.20832e-05	1.90067	2.09978e-13	0.965036	8.91231e-08	0.155577	0.744902	-2.04588	2.91694e-11	hyaluronan synthase 3	promoter,1to5kb,5UTR,exon,intron,shore,g4,ccre	promoter,1to5kb,shore,g4,intron,shelf	1to5kb,shore,promoter,g4,intron
Rala	7.10196	0.919834	8.46058e-14	0.223028	0.00971041	0.883052	2.17426e-13	0.186246	0.00137557	0.0367819	0.840687	-0.571403	2.00005e-08	v-ral simian leukemia viral oncogene A (ras related)	no	no	no
Rap1gap2	6.48105	-0.845003	8.61545e-14	-0.681605	4.02787e-11	-1.01185	1.27134e-15	-0.848457	2.76912e-17	0.166852	0.0815824	0.977933	3.35598e-15	RAP1 GTPase activating protein 2	intron,shore,promoter,1to5kb,island,g4,ccre,5UTR,exon,shelf,inter	intron,shore,g4,promoter,island,ccre,1to5kb,5UTR,exon,shelf	1to5kb,intron,shore,ccre,g4,shelf,island,promoter,5UTR,exon
Gpsm1	6.91293	1.04286	8.63998e-14	0.458367	2.2209e-05	1.15774	1.03703e-14	0.573252	2.96796e-10	-0.114885	0.490079	-0.580467	1.71676e-07	G-protein signalling modulator 1 (AGS3-like, C. elegans)	no	no	no
Dynlt3	6.74068	-1.42494	8.7066e-14	-0.578718	5.21811e-06	-1.5059	2.80905e-14	-0.659683	6.60348e-10	0.080965	0.659347	1.46827	1.348e-13	dynein light chain Tctex-type 3	no	no	no
Igsf9	3.30007	2.76094	8.7066e-14	1.25457	7.14237e-05	2.35135	6.5511e-13	0.844975	1.9965e-05	0.409597	0.460046	-2.30146	4.83496e-10	immunoglobulin superfamily, member 9	no	no	no
Trim2	9.00921	0.692147	8.7066e-14	0.347944	1.73892e-06	0.591729	2.9368e-12	0.247525	5.65945e-07	0.100418	0.289392	-0.733229	1.50072e-13	tripartite motif-containing 2	no	no	no
Panx1	6.10748	1.28528	8.8003e-14	0.421022	0.00107456	1.28556	8.3725e-14	0.421298	4.53909e-06	-0.000276193	0.999254	-1.01145	3.3838e-10	pannexin 1	no	no	no
Lgi1	5.81732	-1.16427	9.38755e-14	-1.05398	4.89559e-12	-1.2598	1.49907e-14	-1.14951	8.14257e-17	0.0955294	0.508142	1.16876	1.09895e-13	leucine-rich repeat LGI family, member 1	no	no	no
Smarca4	8.6004	0.715369	9.42103e-14	0.41306	2.18087e-07	0.651466	8.34465e-13	0.349157	2.50401e-09	0.0639034	0.552014	-0.723647	5.89183e-13	SWI/SNF related, matrix associated, actin dependent regulator of chromatin, subfamily a, member 4	no	no	no
Clmn	4.56694	-2.00754	9.56402e-14	-0.704057	6.83776e-06	-2.07328	4.34693e-14	-0.769801	1.88268e-09	0.0657441	0.788242	1.8625	3.7775e-13	calmin	no	no	intron,inter,ccre
Dbn1	8.62896	0.83103	9.72122e-14	0.60808	3.66625e-09	0.743107	1.26748e-12	0.520157	1.82858e-11	0.087923	0.474448	-0.815858	1.53614e-12	drebrin 1	no	no	no
Ttc7b	6.27697	-1.0509	9.72122e-14	-0.310344	0.000384268	-0.980043	5.40706e-13	-0.239488	6.73782e-05	-0.070856	0.628097	0.817293	1.31527e-11	tetratricopeptide repeat domain 7B	no	no	no
Brd3	7.01719	0.777145	1.01527e-13	0.551135	6.56476e-09	0.667169	2.73633e-12	0.441159	1.11278e-10	0.109976	0.328728	-0.76044	1.49576e-12	bromodomain containing 3	no	no	no
Tubb3	9.84893	0.939556	1.04172e-13	0.524935	2.84392e-07	0.938743	1.22156e-13	0.524123	1.30029e-10	0.000812705	0.998523	-0.935472	7.48217e-13	tubulin, beta 3 class III	no	no	no
Paqr8	6.86187	-1.68619	1.05269e-13	-0.827072	4.4298e-08	-1.47957	1.75936e-12	-0.620457	5.32973e-09	-0.206615	0.225741	2.30541	6.22916e-17	progestin and adipoQ receptor family member VIII	no	no	no
4933431E20Rik	6.15596	-1.04547	1.09405e-13	-0.529925	4.19976e-07	-1.01103	2.5747e-13	-0.495484	9.02261e-10	-0.0344403	0.84794	1.11468	6.19139e-14	RIKEN cDNA 4933431E20 gene	no	no	no
Mpp2	5.83075	-1.21989	1.13799e-13	-0.743077	1.31841e-08	-1.23009	9.93257e-14	-0.753275	3.01119e-12	0.0101979	0.969444	1.31791	5.08061e-14	membrane protein, palmitoylated 2 (MAGUK p55 subfamily member 2)	no	no	no
Dcx	8.81264	2.48219	1.20931e-13	1.26255	1.38016e-07	2.47909	1.36399e-13	1.25945	2.81107e-10	0.00310285	0.995414	-2.31503	3.10326e-12	doublecortin	no	intron,inter	no
Cntn1	9.20868	-0.673731	1.21298e-13	-0.591232	2.77697e-11	-0.765191	7.06351e-15	-0.682692	1.09774e-16	0.0914599	0.292105	1.03287	2.26494e-17	contactin 1	no	no	no
Add2	8.39176	0.688491	1.23756e-13	0.424946	5.86452e-08	0.594053	3.36758e-12	0.330508	2.68595e-09	0.094438	0.337095	-0.791239	2.74712e-14	adducin 2 (beta)	no	no	no
Nyap1	6.46603	1.1135	1.36861e-13	0.226855	0.0357197	1.04948	4.62853e-13	0.162827	0.0203057	0.0640276	0.773783	-0.772092	4.75274e-09	neuronal tyrosine-phosphorylated phosphoinositide 3-kinase adaptor 1	no	no	no
Arf3	9.0361	-0.842546	1.37341e-13	-0.246384	0.00128523	-0.881287	5.38181e-14	-0.285125	1.12701e-06	0.0387409	0.787432	1.04098	5.20223e-15	ADP-ribosylation factor 3	1to5kb,shelf	promoter,1to5kb,shore	1to5kb,shore
Plec	6.11635	-2.01976	1.37341e-13	-0.530231	9.73539e-05	-1.89072	6.01248e-13	-0.401189	1.9345e-05	-0.129042	0.517921	2.60176	1.48075e-16	plectin	promoter,1to5kb,5UTR,exon,intron,enhancer,island,shore,ccre,3UTR,g4,shelf	promoter,intron,shore,ccre,1to5kb,5UTR,exon,island,g4,3UTR,shelf	1to5kb,intron,enhancer,shore,ccre,promoter,5UTR,exon,island,g4,3UTR,shelf
Rbm15b	6.81194	0.84821	1.37341e-13	0.565915	3.16469e-08	0.816246	3.33947e-13	0.53395	2.06218e-11	0.0319647	0.86136	-1.0278	1.97556e-14	RNA binding motif protein 15B	no	no	no
Tdrd3	5.89134	1.0474	1.37341e-13	0.493624	2.04774e-05	1.03917	1.61636e-13	0.485393	2.44768e-08	0.00823106	0.979307	-0.964981	2.27929e-11	tudor domain containing 3	no	no	no
Ddn	6.9828	-1.60877	1.43939e-13	-0.246534	0.026883	-1.67908	6.26913e-14	-0.316849	9.89438e-05	0.0703145	0.737854	3.67146	1.75449e-19	dendrin	promoter,1to5kb,5UTR,exon,intron,3UTR,island,shore,shelf,inter,intergenic,g4,ccre	1to5kb,exon,3UTR,island,shore,shelf,inter,intergenic,g4,ccre,promoter,5UTR,intron	1to5kb,exon,3UTR,shore,shelf,intergenic,g4,island,ccre,promoter,5UTR,intron
Adora1	6.92828	-1.3116	1.47271e-13	-0.557112	7.77364e-06	-1.44132	2.13433e-14	-0.686833	2.95944e-10	0.129721	0.399673	1.59395	3.24223e-14	adenosine A1 receptor	promoter,1to5kb,5UTR,exon,intron,enhancer,island,shore,g4,ccre	promoter,5UTR,exon,intron,enhancer,island,shore,g4,ccre,1to5kb	exon,intron,shore,ccre,promoter,5UTR,island,g4
Pa2g4	7.1262	0.723475	1.53021e-13	0.273369	0.000252481	0.645953	1.92941e-12	0.195848	0.000115041	0.0775216	0.479834	-0.547743	1.10675e-09	proliferation-associated 2G4	no	no	no
Ddah1	7.77793	-0.918934	1.56327e-13	-0.386117	1.35809e-05	-0.849619	1.06451e-12	-0.316802	5.61738e-07	-0.0693148	0.60408	0.93795	2.06215e-13	dimethylarginine dimethylaminohydrolase 1	no	no	intron,inter,exon,3UTR
Per1	5.76704	1.37715	1.56794e-13	0.758294	3.94166e-06	1.21609	1.54291e-12	0.597234	2.83025e-07	0.16106	0.4527	-0.85265	1.90601e-07	period circadian clock 1	no	no	no
Slc39a6	7.07822	0.84017	1.56794e-13	0.553326	5.17474e-08	0.772737	1.05376e-12	0.485892	2.21667e-10	0.0674337	0.634444	-0.738908	3.81684e-11	solute carrier family 39 (metal ion transporter), member 6	no	no	no
Tubb2b	10.0499	1.00953	1.57146e-13	0.418033	2.35282e-05	1.04702	8.58231e-14	0.455519	8.373e-09	-0.0374861	0.840687	-0.893453	1.14177e-11	tubulin, beta 2B class IIB	no	no	no
Slc48a1	6.30486	-1.16149	1.59185e-13	-0.43451	2.84412e-05	-1.07279	1.10859e-12	-0.34581	2.16311e-06	-0.0886998	0.569846	0.959241	6.71553e-12	solute carrier family 48 (heme transporter), member 1	no	1to5kb,intron,shore,ccre,promoter	1to5kb,intron,shore,shelf,ccre
Frmd4b	4.77984	1.27647	1.66215e-13	0.821505	4.92551e-07	1.3489	5.73076e-14	0.893933	2.2861e-11	-0.0724282	0.813742	-1.68696	2.79072e-14	FERM domain containing 4B	no	no	no
Aqp4	7.50061	-3.43684	1.69238e-13	-0.762626	3.16732e-05	-3.07463	1.11829e-12	-0.400419	0.000381682	-0.362207	0.0908322	4.30122	1.30115e-15	aquaporin 4	no	no	no
Rnf182	4.39065	1.62416	1.83897e-13	0.578358	0.00195208	1.51859	4.68446e-13	0.472795	0.000158924	0.105563	0.783783	-1.08512	1.12209e-07	ring finger protein 182	no	no	no
Gria3	6.44664	-1.34275	1.90253e-13	-0.855735	3.06729e-09	-1.2993	4.38783e-13	-0.812288	1.96498e-12	-0.0434471	0.8444	1.90149	7.55151e-17	glutamate receptor, ionotropic, AMPA3 (alpha 3)	no	no	no
Ube2ql1	7.24689	-0.796783	1.95386e-13	-0.437015	6.33074e-07	-0.779269	3.65541e-13	-0.419501	1.03716e-09	-0.0175139	0.914793	-0.0677428	0.316297	ubiquitin-conjugating enzyme E2Q family-like 1	exon,intron,island,shore,ccre	no	no
Usp47	7.98115	0.805951	1.95578e-13	0.354713	2.71206e-05	0.725399	2.08369e-12	0.27416	2.83555e-06	0.0805523	0.516849	-0.747052	8.66187e-12	ubiquitin specific peptidase 47	no	no	no
Gdpd1	6.6445	0.891872	1.9597e-13	0.332728	0.000262053	0.75563	6.28314e-12	0.196486	0.000779399	0.136242	0.310495	-0.75859	7.0356e-11	glycerophosphodiester phosphodiesterase domain containing 1	no	no	no
Uhmk1	8.05829	-0.831474	1.96141e-13	-0.415144	9.62612e-07	-0.742873	2.76697e-12	-0.326544	5.47316e-08	-0.0886006	0.436752	1.21085	7.11521e-17	U2AF homology motif (UHM) kinase 1	no	1to5kb,shelf,inter,intergenic	no
Hsp90ab1	10.6268	0.539663	2.25534e-13	0.214623	0.000108962	0.453945	1.10055e-11	0.128906	0.000390469	0.0857177	0.25678	-0.338699	3.25411e-08	heat shock protein 90 alpha (cytosolic), class B member 1	no	no	no
Gprin3	4.59201	-1.79213	2.27559e-13	-0.729595	6.82669e-07	-2.03595	9.70843e-15	-0.973407	8.02936e-13	0.243812	0.133213	0.779828	8.5669e-08	GPRIN family member 3	no	no	no
Rbfox2	8.44165	0.79443	2.27559e-13	0.376429	9.15515e-06	0.800323	2.20028e-13	0.382322	5.9936e-09	-0.00589371	0.978673	-0.874001	1.75503e-13	RNA binding protein, fox-1 homolog (C. elegans) 2	no	no	no
Cct7	7.76072	0.825072	2.38616e-13	0.260657	0.00121733	0.754781	1.7396e-12	0.190367	0.000422993	0.0702901	0.609424	-0.573049	3.22819e-09	chaperonin containing Tcp1, subunit 7 (eta)	no	no	no
Chrm1	5.47793	-2.76587	2.48636e-13	-0.541097	0.000464507	-2.88213	1.11371e-13	-0.657358	2.1555e-07	0.116261	0.608871	2.39499	3.84133e-13	cholinergic receptor, muscarinic 1, CNS	no	no	no
Dpp6	7.43008	-0.81836	2.54443e-13	-0.604694	1.32318e-09	-0.831488	1.95318e-13	-0.617823	1.38043e-13	0.0131282	0.943484	1.005	5.97328e-15	dipeptidylpeptidase 6	5UTR,exon,intron,island,shore,ccre	5UTR,exon,intron,island,shore,ccre,inter	promoter,1to5kb,shore,5UTR,exon,intron,island,ccre
Alg10b	6.95923	0.845543	2.55889e-13	0.22212	0.00761608	0.835247	3.56869e-13	0.211824	0.000237628	0.0102956	0.962865	-0.807106	6.95856e-12	asparagine-linked glycosylation 10B (alpha-1,2-glucosyltransferase)	no	no	no
Tubb5	10.3197	0.779918	2.59987e-13	0.369419	8.68797e-06	0.783963	2.64444e-13	0.373465	6.14823e-09	-0.00404559	0.98594	-0.942987	1.91281e-14	tubulin, beta 5 class I	no	no	no
Akap9	8.51892	0.887198	2.62352e-13	0.455949	2.99375e-06	0.820439	1.57448e-12	0.389191	4.10809e-08	0.0667585	0.663569	-1.17241	3.25208e-15	A kinase (PRKA) anchor protein (yotiao) 9	no	no	no
Atp1a2	8.66072	-2.80651	2.62518e-13	-0.466124	0.0024543	-2.53302	1.45869e-12	-0.192639	0.0441276	-0.273485	0.196784	2.59927	3.4817e-13	ATPase, Na+/K+ transporting, alpha 2 polypeptide	no	no	no
Myadm	4.73292	-1.40737	2.74446e-13	-0.782427	3.63248e-07	-1.57431	1.88016e-14	-0.949364	7.16232e-12	0.166937	0.288801	1.42159	7.15504e-12	myeloid-associated differentiation marker	no	no	no
Kmt5b	6.85016	0.810952	2.75108e-13	0.366074	2.8624e-05	0.85347	9.93257e-14	0.408593	4.32482e-09	-0.0425181	0.79644	-0.652434	3.24365e-10	lysine methyltransferase 5B	no	no	no
Grk3	6.1926	-1.32383	2.92202e-13	-0.580715	1.36922e-06	-1.35875	1.63382e-13	-0.615639	2.11026e-10	0.0349233	0.883085	0.866605	2.8686e-10	G protein-coupled receptor kinase 3	intron,shore,g4,ccre	no	promoter,shore
Camsap1	7.63566	0.779192	3.01636e-13	0.495438	9.4749e-08	0.698457	3.36758e-12	0.414703	1.03764e-09	0.080735	0.512282	-0.749189	5.22362e-12	calmodulin regulated spectrin-associated protein 1	no	no	no
Prune1	5.81267	1.03926	3.06704e-13	0.457573	7.47832e-05	1.01659	4.71073e-13	0.434909	2.49642e-07	0.0226636	0.93735	-0.703785	2.34953e-08	prune exopolyphosphatase	no	no	no
Ezh2	5.11321	1.3359	3.12785e-13	0.750404	4.29045e-06	1.36489	1.97744e-13	0.779395	8.77044e-10	-0.0289913	0.944087	-1.45863	2.19297e-12	enhancer of zeste 2 polycomb repressive complex 2 subunit	no	no	no
Prep	6.31296	0.869803	3.12785e-13	0.25934	0.00327091	0.807987	1.41263e-12	0.197525	0.000751469	0.061816	0.716824	-0.490585	3.66076e-07	prolyl endopeptidase	no	no	promoter,1to5kb,shore
Synpo	4.94151	-1.80676	3.36095e-13	-0.868178	2.6004e-07	-1.87544	1.44937e-13	-0.936854	4.54915e-11	0.0686757	0.775218	2.5834	4.5608e-15	synaptopodin	5UTR,exon,intron,enhancer,shore,shelf,ccre,promoter,1to5kb	intron,enhancer,shore,shelf,ccre,promoter,5UTR,exon	intron,enhancer,shore,shelf,ccre,promoter,5UTR,exon,1to5kb
Klf8	4.65823	1.462	3.44025e-13	0.629615	0.000155727	1.15158	1.7018e-11	0.319198	0.00141422	0.310417	0.222224	-1.22914	5.12227e-10	Kruppel-like factor 8	no	no	no
Zfp518b	6.10576	0.760211	3.45375e-13	0.483349	2.72649e-07	0.881817	1.63852e-14	0.604955	7.65435e-13	-0.121606	0.328728	-1.20326	1.96923e-16	zinc finger protein 518B	no	no	no
Rap1gds1	7.13437	-0.820372	3.7173e-13	-0.657683	1.8616e-10	-0.843985	2.09978e-13	-0.681296	8.5913e-15	0.0236132	0.886583	0.498871	1.04893e-08	RAP1, GTP-GDP dissociation stimulator 1	no	no	no
Lrrc59	7.13027	0.752683	3.7268e-13	0.249781	0.0011322	0.714992	1.21552e-12	0.21209	6.89537e-05	0.0376909	0.803562	-0.528425	6.04884e-09	leucine rich repeat containing 59	no	no	no
Cds2	8.07029	-0.795045	3.74975e-13	-0.396019	1.3082e-06	-0.700139	7.28671e-12	-0.301114	1.34131e-07	-0.0949053	0.391572	0.712487	4.39274e-12	CDP-diacylglycerol synthase (phosphatidate cytidylyltransferase) 2	no	no	no
Grm1	5.19923	-1.53626	3.86035e-13	-0.962774	9.49584e-10	-1.45231	1.46518e-12	-0.878824	1.07195e-12	-0.0839496	0.686652	1.74469	1.71224e-15	glutamate receptor, metabotropic 1	promoter,5UTR,exon,intron,inter,ccre,1to5kb	exon,inter,ccre,promoter,5UTR,intron,1to5kb	exon,inter,ccre,promoter,5UTR,intron,1to5kb
Cct3	7.77493	0.867035	3.98796e-13	0.519626	3.03642e-07	0.772019	5.09512e-12	0.424611	5.70019e-09	0.0950155	0.495125	-0.642446	1.51244e-09	chaperonin containing Tcp1, subunit 3 (gamma)	no	no	no
Fkbp4	7.15999	0.806563	4.16422e-13	0.349365	6.0593e-05	0.763426	1.42826e-12	0.306228	9.53781e-07	0.0431373	0.789816	-0.846014	1.39391e-12	FK506 binding protein 4	no	no	no
Trio	8.76256	0.604169	4.16422e-13	0.365541	2.41285e-07	0.540168	5.24992e-12	0.30154	4.33006e-09	0.0640012	0.497682	-0.628417	1.01672e-12	triple functional domain (PTPRF interacting)	no	no	no
Syne1	7.93135	-1.29935	4.22199e-13	-0.444787	8.03523e-05	-1.22558	1.5477e-12	-0.371016	3.79239e-06	-0.0737703	0.69412	0.943433	1.58142e-10	spectrin repeat containing, nuclear envelope 1	no	intron,enhancer,inter	no
Plekhb2	7.35963	-0.753898	4.24504e-13	-0.229416	0.000996598	-0.78271	1.97593e-13	-0.258229	9.7464e-07	0.0288126	0.839435	1.16863	4.36656e-17	pleckstrin homology domain containing, family B (evectins) member 2	no	no	no
Dlgap3	6.7299	-1.33024	4.29918e-13	-0.520724	2.2158e-05	-1.34815	3.47765e-13	-0.538642	2.30455e-08	0.0179177	0.946779	1.16394	8.47339e-12	DLG associated protein 3	exon,intron,island,shore,inter,ccre	intron,shore,inter,ccre	intron,shore,exon,inter,ccre
Elavl2	6.69219	1.04061	4.29918e-13	0.649637	2.73669e-07	1.0231	6.23909e-13	0.632128	1.24572e-10	0.0175098	0.947814	-0.931021	5.51742e-11	ELAV like RNA binding protein 1	promoter,1to5kb,5UTR,exon,intron,shore,ccre	no	1to5kb,intron,enhancer,inter,promoter,shore
Zbtb41	6.66674	0.918298	4.29918e-13	0.242247	0.00859012	0.896747	7.15741e-13	0.220695	0.000416071	0.0215512	0.92973	-0.676329	2.42935e-09	zinc finger and BTB domain containing 41	no	no	no
Zdhhc22	3.52007	-2.17037	4.34559e-13	-1.64279	9.27772e-12	-2.22661	2.33118e-13	-1.69903	9.68924e-16	0.0562394	0.837028	4.05703	1.84083e-17	zinc finger, DHHC-type containing 22	exon,intron,3UTR,inter,promoter,g4,ccre,1to5kb,5UTR,shore,shelf	exon,intron,3UTR,inter,ccre,promoter,1to5kb,shore,shelf,5UTR,g4	exon,intron,3UTR,inter,promoter,1to5kb,g4,shelf,5UTR,shore
Mast3	5.80546	-0.999788	4.35046e-13	-0.281095	0.00173976	-1.11507	3.39323e-14	-0.396378	6.02556e-08	0.115283	0.373663	0.429124	5.2973e-06	microtubule associated serine/threonine kinase 3	promoter,1to5kb,exon,intron,enhancer,island,shore,ccre,g4,shelf	1to5kb,exon,intron,shore,shelf,ccre,island,g4,enhancer,promoter	1to5kb,exon,intron,shore,shelf,ccre,island,g4,promoter
Arhgef9	7.8364	-0.89877	4.50322e-13	-0.212039	0.0131963	-0.939116	1.83879e-13	-0.252385	5.71922e-05	0.0403462	0.803562	0.585942	1.86821e-08	CDC42 guanine nucleotide exchange factor (GEF) 9	no	no	no
Mbnl2	7.44333	-0.906706	4.55768e-13	-0.46722	1.75277e-06	-0.960211	1.36252e-13	-0.520725	1.46698e-10	0.0535056	0.72467	1.13238	1.42219e-14	muscleblind like splicing factor 2	no	no	no
Nop14	5.27352	0.923152	4.55768e-13	0.381838	0.000300472	0.869048	1.43293e-12	0.327735	9.26776e-06	0.0541033	0.790286	-0.610378	9.674e-08	NOP14 nucleolar protein	1to5kb,intron,shore	no	no
Chodl	2.50954	2.72685	4.55944e-13	0.94737	0.00440271	2.7534	5.42534e-13	0.973911	3.03415e-05	-0.0265419	0.98099	-1.2898	6.97309e-05	chondrolectin	no	no	no
Baalc	5.11991	-1.83007	4.57835e-13	-1.17581	7.05561e-10	-1.74618	1.38035e-12	-1.09192	9.0313e-13	-0.083888	0.724525	2.27331	2.04063e-15	brain and acute leukemia, cytoplasmic	no	no	no
Brinp2	6.9564	-0.875948	4.58451e-13	-0.289387	0.000360302	-0.927348	1.34148e-13	-0.340787	8.65566e-08	0.0513999	0.724087	0.175688	0.0142947	bone morphogenic protein/retinoic acid inducible neural-specific 2	no	no	no
Hspa2	5.14597	-1.56198	4.66975e-13	-0.572655	3.45705e-05	-1.69863	6.41214e-14	-0.709309	1.26465e-09	0.136654	0.46096	2.21888	3.62332e-15	heat shock protein 2	promoter,1to5kb,exon,intron,shore,ccre,5UTR,3UTR,island	1to5kb,shore,promoter,exon,intron,ccre,island,3UTR	promoter,1to5kb,exon,island,ccre,3UTR,shore
Cnnm1	4.73871	-1.28082	4.80381e-13	-0.728469	5.39382e-07	-1.42021	4.111e-14	-0.867862	1.69376e-11	0.139393	0.370338	1.68379	1.76878e-13	cyclin M1	promoter,1to5kb,intron,shore,exon,island,ccre	1to5kb,intron,shore,ccre,shelf	promoter,1to5kb,exon,island,shore,ccre,intron
Dcc	6.9413	1.61521	4.95575e-13	0.592314	0.00016849	1.47305	2.32077e-12	0.450152	3.01689e-05	0.142161	0.539003	-1.36726	1.63212e-10	deleted in colorectal carcinoma	no	no	no
Eno2	7.24448	-1.69427	4.96713e-13	-0.356575	0.00404463	-1.66591	7.4929e-13	-0.328213	0.000196791	-0.0283619	0.918985	1.5791	1.2584e-12	enolase 2, gamma neuronal	no	no	no
Igsf8	6.3429	-1.02507	4.9916e-13	-0.606392	7.04012e-08	-1.07579	1.75086e-13	-0.657119	4.04806e-12	0.0507269	0.771028	1.18352	3.06616e-14	immunoglobulin superfamily, member 8	no	no	no
Acot11	4.86266	-2.88512	5.03486e-13	-0.740137	1.1896e-05	-2.45705	1.50958e-11	-0.312064	0.00226962	-0.428073	0.0557428	4.07778	2.39543e-16	acyl-CoA thioesterase 11	1to5kb,intron,inter,ccre,promoter,exon,g4	promoter,1to5kb,exon,intron,inter,ccre	1to5kb,intron,inter,promoter
Uba1	9.1917	0.61663	5.0655e-13	0.419527	3.71686e-08	0.614605	6.31048e-13	0.417502	1.0169e-11	0.00202464	0.9929	-0.614085	3.60913e-12	ubiquitin-like modifier activating enzyme 1	no	no	no
Ppip5k2	6.34872	0.996076	5.16237e-13	0.675062	9.70404e-08	1.08246	1.00422e-13	0.761451	1.57026e-12	-0.0863887	0.663769	-0.947323	2.39081e-11	diphosphoinositol pentakisphosphate kinase 2	no	no	no
Micall1	5.81471	0.899505	5.16938e-13	0.526469	1.51767e-06	0.833553	2.29295e-12	0.460517	8.12402e-09	0.0659517	0.72344	-0.798732	1.42824e-10	microtubule associated monooxygenase, calponin and LIM domain containing -like 1	no	no	no
Peg10	6.48876	1.98988	5.16938e-13	0.853125	2.82243e-05	1.94465	7.75622e-13	0.807898	2.64201e-07	0.0452263	0.904758	-1.08521	3.70468e-07	paternally expressed 10	no	no	no
Dlg3	6.9882	-0.814093	5.24563e-13	-0.296771	0.000132027	-0.9111	4.19843e-14	-0.393779	1.64587e-09	0.0970075	0.389647	0.498426	1.53664e-08	discs large MAGUK scaffold protein 3	no	no	no
Rgl1	6.62442	-0.883774	5.41366e-13	-0.426811	2.8442e-06	-0.860339	1.11579e-12	-0.403376	6.33651e-09	-0.023435	0.898537	1.18459	1.41841e-15	ral guanine nucleotide dissociation stimulator,-like 1	no	no	no
Rnasel	3.68091	2.07494	5.44872e-13	0.88954	0.000552048	2.02524	6.70259e-13	0.839844	3.31704e-06	0.0496953	0.94561	-2.00258	2.34941e-10	ribonuclease L (2', 5'-oligoisoadenylate synthetase-dependent)	no	no	no
Gstm5	5.55374	-1.36652	5.53643e-13	-0.621897	3.84445e-07	-1.15483	2.95736e-11	-0.410206	4.20836e-07	-0.211691	0.171991	1.22266	1.54235e-13	glutathione S-transferase, mu 5	no	no	no
Osbpl8	7.93308	0.704777	5.61022e-13	0.30936	4.3857e-05	0.657524	2.76697e-12	0.262107	1.13463e-06	0.0472526	0.722842	-0.405178	2.44821e-07	oxysterol binding protein-like 8	no	no	no
Sort1	8.05692	-0.666353	5.61022e-13	-0.493419	3.27279e-09	-0.69796	2.22565e-13	-0.525025	1.59339e-13	0.0316062	0.796996	0.328751	1.36657e-06	sortilin 1	no	no	no
C9orf72	5.49367	1.04753	5.61956e-13	0.335661	0.00337009	1.16171	7.54467e-14	0.449846	3.59749e-07	-0.114185	0.578938	-0.512237	1.0805e-05	C9orf72, member of C9orf72-SMCR8 complex	no	no	1to5kb,exon,intron,shelf
Lrrc4c	6.73692	-0.932576	6.18778e-13	-0.856068	4.3022e-11	-1.05755	3.68813e-14	-0.981045	2.44895e-16	0.124977	0.322119	0.655607	1.99254e-09	leucine rich repeat containing 4C	no	no	no
Midn	7.14652	0.760094	6.30472e-13	0.703768	4.45555e-10	0.837043	8.89626e-14	0.780718	6.2072e-15	-0.0769498	0.542206	-0.957219	9.67737e-14	midnolin	no	no	no
Pcnx2	4.88823	-2.00859	6.49515e-13	-0.570793	6.9722e-05	-1.99369	7.94729e-13	-0.555897	2.10672e-07	-0.0148958	0.967369	0.993257	4.60613e-09	pecanex homolog 2	no	promoter,1to5kb,intron,shore	no
Map1a	9.19479	-1.30381	6.50912e-13	-0.592873	2.62587e-06	-1.30303	7.40761e-13	-0.592093	5.09172e-09	-0.000780222	0.99869	1.01502	1.51175e-10	microtubule-associated protein 1 A	no	no	no
Robo1	7.68745	0.788233	6.64525e-13	0.671492	9.7156e-10	0.72049	5.06741e-12	0.603749	1.34629e-12	0.067743	0.628097	-1.3449	3.22142e-17	roundabout guidance receptor 1	intron,inter,g4,ccre	intron,enhancer,inter	intron,inter
Tulp4	8.53289	0.598261	6.70545e-13	0.469195	2.97725e-09	0.509397	2.42735e-11	0.380331	4.06599e-11	0.0888639	0.328728	-0.694817	1.29219e-13	tubby like protein 4	no	no	no
Kcnj2	3.95062	2.02202	6.73991e-13	1.58844	1.40334e-07	1.76414	3.99313e-12	1.33056	6.61624e-10	0.257884	0.553426	-2.56604	1.05611e-12	potassium inwardly-rectifying channel, subfamily J, member 2	intron,inter,g4,ccre	intron,inter,g4,ccre	1to5kb,inter,intron,ccre,g4
Myh10	9.02571	0.688511	6.87381e-13	0.315292	3.01916e-05	0.690849	7.46743e-13	0.31763	3.76501e-08	-0.0023376	0.9929	-0.428936	7.79871e-08	myosin, heavy polypeptide 10, non-muscle	no	no	no
Zbtb12	3.79788	1.92698	6.98563e-13	1.55991	5.59865e-08	1.77301	2.08369e-12	1.40593	5.05895e-11	0.153977	0.755715	-2.15608	1.26828e-11	zinc finger and BTB domain containing 12	promoter,5UTR,exon,intron,inter	no	1to5kb,intron,inter
Slain2	6.21535	0.946409	6.99172e-13	0.48437	1.20427e-05	0.813033	1.50958e-11	0.350994	2.32688e-06	0.133376	0.404304	-0.948257	1.02909e-11	SLAIN motif family, member 2	no	1to5kb,shore,shelf	no
Tmem63c	4.31644	-1.91561	7.01845e-13	-1.21026	3.3677e-09	-2.017	2.10018e-13	-1.31165	2.61124e-13	0.101389	0.65802	1.63103	7.91164e-12	transmembrane protein 63c	intron,inter	intron,inter	intron,inter,5UTR,exon
Fam78b	5.26149	1.04044	7.12144e-13	0.714363	5.99068e-07	0.942061	4.8162e-12	0.615981	4.97045e-09	0.098382	0.63371	-1.0427	8.39418e-11	family with sequence similarity 78, member B	no	no	no
Mgll	5.55077	-2.27471	7.28726e-13	-0.562419	0.000116463	-2.11726	3.52157e-12	-0.404964	4.28601e-05	-0.157456	0.474583	2.18096	9.24868e-15	monoglyceride lipase	promoter,1to5kb,exon,intron,island,shore,5UTR	promoter,1to5kb,exon,intron,shore,island	1to5kb,intron,shelf,promoter,shore,ccre
Cct2	8.02414	0.658469	7.50226e-13	0.223248	0.00103514	0.653436	1.03714e-12	0.218214	8.86817e-06	0.00503341	0.97924	-0.458398	9.34946e-09	chaperonin containing Tcp1, subunit 2 (beta)	no	no	no
Chst1	5.59196	-1.35342	7.84098e-13	-0.646882	6.70785e-07	-1.5088	6.09407e-14	-0.802262	2.98157e-12	0.15538	0.348629	1.81992	6.29511e-16	carbohydrate sulfotransferase 1	no	no	no
Hmgcr	8.7051	0.773289	7.944e-13	0.288621	0.000414109	0.794583	5.22391e-13	0.309915	5.313e-07	-0.0212933	0.907546	-1.06992	3.60116e-15	3-hydroxy-3-methylglutaryl-Coenzyme A reductase	no	no	no
Coro1c	7.4356	0.800422	8.16641e-13	0.599105	1.49476e-08	0.774806	1.81915e-12	0.57349	7.16801e-12	0.0256153	0.893255	-1.02117	3.44338e-14	coronin, actin binding protein 1C	no	no	no
Stk32b	2.95531	2.52471	8.24908e-13	1.64808	1.30483e-05	2.51368	8.81872e-13	1.63705	1.02027e-08	0.011037	0.9929	-2.67073	3.91651e-10	serine/threonine kinase 32B	no	exon,intron,inter,1to5kb	1to5kb,inter
Myo1b	5.78145	1.10621	8.29022e-13	0.635855	3.47518e-06	1.17535	2.68973e-13	0.705	2.11026e-10	-0.0691451	0.793129	-1.26246	1.14963e-12	myosin IB	no	no	no
Dis3	5.54532	0.874563	8.44731e-13	0.377257	0.000201204	1.02263	4.02074e-14	0.525319	1.13857e-09	-0.148062	0.348618	-0.815493	1.17026e-10	DIS3 homolog, exosome endoribonuclease and 3'-5' exoribonuclease	no	no	no
Map2k6	4.44509	1.29905	8.44731e-13	0.453924	0.00311539	1.31668	6.19442e-13	0.47156	1.47336e-05	-0.0176358	0.969444	-0.919329	7.63027e-08	mitogen-activated protein kinase kinase 6	no	no	no
Islr2	7.38895	2.41837	8.49067e-13	0.95982	2.17328e-05	2.26703	2.04475e-12	0.808475	8.31864e-07	0.151346	0.641978	-1.85566	6.435e-10	immunoglobulin superfamily containing leucine-rich repeat 2	1to5kb,exon,intron,3UTR,shore,shelf,g4,ccre,island,promoter,5UTR	1to5kb,exon,intron,3UTR,shore,g4,ccre,island,5UTR,promoter	1to5kb,exon,intron,island,shore,ccre,g4,promoter,5UTR
Tom1l2	6.78026	-1.0076	8.57435e-13	-0.749768	1.7656e-09	-0.971642	2.13984e-12	-0.713812	9.38248e-13	-0.035956	0.853674	0.627599	1.38866e-08	target of myb1-like 2 (chicken)	no	no	no
Dazap1	6.0297	0.793666	8.70577e-13	0.595627	3.19467e-08	0.773789	1.49191e-12	0.57575	1.28191e-11	0.0198776	0.925865	-0.97059	2.21978e-13	DAZ associated protein 1	no	no	no
Gabra3	5.37279	-1.48657	9.09768e-13	-1.4243	8.31042e-13	-1.38094	5.41939e-12	-1.31867	3.49779e-16	-0.10563	0.596986	1.84473	6.97136e-16	gamma-aminobutyric acid (GABA) A receptor, subunit alpha 3	no	no	no
Col25a1	5.59259	-1.36657	9.74813e-13	-0.325316	0.00478136	-1.49056	1.32574e-13	-0.449297	5.97627e-07	0.123982	0.484569	1.52836	7.76754e-14	collagen, type XXV, alpha 1	exon,intron,island,shore,ccre	promoter,5UTR,exon,intron,island,shore,ccre	no
Kdm4a	6.96962	0.811324	1.01526e-12	0.386662	2.82147e-05	0.873602	2.35315e-13	0.44894	1.90577e-09	-0.062278	0.698381	-0.743866	6.08241e-11	lysine (K)-specific demethylase 4A	no	no	no
Anks1b	7.82518	-0.834111	1.07157e-12	-0.557871	3.28234e-08	-0.87423	4.18079e-13	-0.59799	2.16904e-12	0.0401188	0.797705	0.597512	2.6249e-09	ankyrin repeat and sterile alpha motif domain containing 1B	1to5kb,intron,shelf,inter,promoter,5UTR,exon,island,shore,ccre,3UTR	1to5kb,intron,shore,shelf,g4,promoter,exon,3UTR,ccre	1to5kb,intron,shore,shelf
Fam149a	4.98849	-1.19492	1.10461e-12	-1.04372	1.13392e-11	-1.11187	6.13357e-12	-0.96066	5.63923e-15	-0.0830564	0.634941	1.983	6.83152e-18	family with sequence similarity 149, member A	exon,inter	no	no
Zbtb6	6.08971	0.843948	1.13177e-12	0.316814	0.00077504	0.889824	3.9907e-13	0.362691	3.94179e-07	-0.0458762	0.813863	-0.753721	2.23152e-10	zinc finger and BTB domain containing 6	no	no	no
Nans	4.61039	1.40157	1.13255e-12	0.732464	4.22736e-05	1.54326	2.17599e-13	0.874154	1.61779e-09	-0.14169	0.671372	-1.09702	1.44262e-08	N-acetylneuraminic acid synthase (sialic acid synthase)	no	no	no
Rgs17	6.57041	-0.858224	1.23035e-12	-0.653688	3.14301e-09	-0.886896	6.38345e-13	-0.68236	2.48952e-13	0.028672	0.87227	1.22767	1.55976e-15	regulator of G-protein signaling 17	no	no	no
Syncrip	8.03447	0.790706	1.25376e-12	0.328329	0.000161595	0.823098	6.09183e-13	0.360721	8.5185e-08	-0.0323924	0.857303	-0.71525	8.39418e-11	synaptotagmin binding, cytoplasmic RNA interacting protein	no	no	no
Phf21b	3.86291	1.56222	1.27768e-12	0.928348	1.82938e-05	1.51602	1.92941e-12	0.882151	3.50795e-08	0.0461973	0.928918	-1.34961	7.06486e-09	PHD finger protein 21B	no	no	no
Ptpn3	4.31804	-1.57815	1.29464e-12	-0.451376	0.000215181	-1.7388	1.23607e-13	-0.612028	1.87302e-09	0.160652	0.365861	2.00873	1.07102e-15	protein tyrosine phosphatase, non-receptor type 3	1to5kb,intron,shore,ccre,promoter,5UTR,exon	1to5kb,intron,shore,shelf,ccre,promoter,5UTR,exon,island,g4	promoter,intron,island,shore,ccre
Mal2	5.65734	-1.60141	1.29619e-12	-1.83934	6.89348e-14	-1.60423	1.29729e-12	-1.84215	1.0259e-17	0.00281405	0.994294	2.66674	2.5109e-17	mal, T cell differentiation protein 2	promoter,5UTR,exon,island,shore,intron,enhancer,ccre	promoter,5UTR,exon,island,shore	promoter,5UTR,exon,shore,intron,enhancer,ccre
A330084C13Rik	3.26181	1.90789	1.30888e-12	0.977161	0.000134572	1.73494	4.73716e-12	0.80421	4.01358e-06	0.172951	0.724087	-1.42899	1.08617e-07	RIKEN cDNA A330084C13 gene	no	no	no
Abhd12	6.56924	-0.859984	1.39103e-12	-0.274329	0.000775677	-0.800068	7.6385e-12	-0.214413	0.000125969	-0.0599161	0.676071	0.559398	7.88731e-09	abhydrolase domain containing 12	no	no	1to5kb,intron,shelf
Trpc5	3.78719	-1.74231	1.4723e-12	-1.24359	5.64541e-11	-1.67024	3.95326e-12	-1.17152	2.46276e-14	-0.0720718	0.771028	1.84204	8.75828e-15	transient receptor potential cation channel, subfamily C, member 5	no	no	1to5kb,intron,shore
Dync1i2	7.83871	0.714468	1.49278e-12	0.218652	0.00370207	0.688144	3.6554e-12	0.192328	0.000225145	0.0263244	0.876455	-0.565169	1.47624e-09	dynein cytoplasmic 1 intermediate chain 2	no	no	no
Pura	7.15579	-0.93343	1.49395e-12	-0.490436	1.74994e-06	-0.975319	6.11897e-13	-0.532325	2.20339e-10	0.0418891	0.813863	1.19704	1.14204e-14	purine rich element binding protein A	intron,shore,shelf,ccre	intron,shore,g4,ccre,shelf	intron,shore,ccre,shelf
Ube2d1	6.06943	0.97243	1.49395e-12	0.575617	4.32228e-06	0.846953	2.48814e-11	0.45014	2.98719e-07	0.125477	0.467182	-0.775568	6.56506e-09	ubiquitin-conjugating enzyme E2D 1	no	no	no
Wfs1	5.52678	-1.65802	1.51564e-12	-0.727724	2.25043e-06	-1.53271	8.70854e-12	-0.602415	8.23382e-08	-0.12531	0.537509	2.40915	1.94359e-15	wolframin ER transmembrane glycoprotein	no	no	no
Wnt7b	6.1862	-1.0623	1.54801e-12	-0.766279	1.01564e-09	-0.986183	8.96735e-12	-0.690159	1.27413e-12	-0.0761205	0.648779	1.17465	2.56649e-14	wingless-type MMTV integration site family, member 7B	1to5kb,5UTR,exon,intron,island,g4,ccre,promoter,shore	promoter,1to5kb,5UTR,exon,intron,island,shore,g4,ccre	1to5kb,intron,island,ccre,promoter,shore,5UTR,exon,g4
Rtn4	9.93925	0.623727	1.56249e-12	0.157353	0.0150979	0.57311	1.10055e-11	0.106737	0.0130847	0.0506165	0.658157	-0.253232	9.95608e-05	reticulon 4	no	no	no
Trp53bp2	5.38326	0.852749	1.56249e-12	0.204974	0.0372505	0.975955	1.08645e-13	0.32818	8.72143e-06	-0.123206	0.438237	-0.357432	0.000219387	transformation related protein 53 binding protein 2	no	no	no
Adgrb1	7.18389	-0.848122	1.59355e-12	-0.179455	0.0294597	-0.87089	9.85633e-13	-0.202223	0.000481592	0.0227683	0.904144	0.934385	7.14255e-13	adhesion G protein-coupled receptor B1	1to5kb,shelf,promoter,5UTR,exon,island,shore,g4,intron,enhancer,ccre,inter	promoter,1to5kb,5UTR,exon,island,shore,g4,intron,enhancer,ccre,shelf,inter,3UTR	promoter,1to5kb,shore,island,g4,intron,ccre,enhancer,inter,5UTR,exon,3UTR,shelf
Ntrk2	9.80056	-0.721273	1.63032e-12	-0.247574	0.00077142	-0.71315	2.31222e-12	-0.239452	7.82732e-06	-0.00812222	0.96542	0.293951	5.04338e-05	neurotrophic tyrosine kinase, receptor, type 2	promoter,1to5kb,shore,intron,inter	promoter,1to5kb,shore	no
Prpf38b	6.15519	0.844174	1.67264e-12	0.255418	0.00642159	0.709803	5.69998e-11	0.121047	0.0448536	0.134371	0.348618	-0.584217	5.44983e-08	PRP38 pre-mRNA processing factor 38 (yeast) domain containing B	no	no	no
Thsd4	3.67226	-2.27478	1.67959e-12	-0.883669	1.73371e-06	-2.27212	1.69623e-12	-0.881007	2.03155e-09	-0.00266218	0.995414	1.31733	1.19802e-09	thrombospondin, type I, domain containing 4	promoter,island,shore,g4,ccre	intron,shore,ccre	intron,inter,enhancer,shore,ccre,promoter,g4
Npm1	8.33483	0.741947	1.69662e-12	0.365707	2.12181e-05	0.639205	4.53819e-11	0.262965	6.77557e-06	0.102741	0.391819	-0.705845	3.97774e-11	nucleophosmin 1	no	no	1to5kb,shelf
Rimbp2	6.24046	-1.29865	1.73083e-12	-0.3695	0.00163737	-1.27613	2.67531e-12	-0.346978	3.89599e-05	-0.0225224	0.936605	1.4312	4.23176e-13	RIMS binding protein 2	intron,inter,g4	intron,inter	no
4931428F04Rik	5.22352	1.98132	1.73109e-12	0.926314	0.000111194	2.05692	1.05371e-12	1.00192	6.81056e-08	-0.0756018	0.893929	-1.4075	7.41489e-08	RIKEN cDNA 4931428F04 gene	promoter,1to5kb,exon,intron,3UTR,island,shore,ccre	promoter,1to5kb,exon,intron,3UTR,shore	no
Pdik1l	5.75934	1.00274	1.8064e-12	0.493286	5.46418e-05	0.978812	2.73633e-12	0.469361	1.63714e-07	0.023925	0.936955	-1.01557	3.3827e-11	PDLIM1 interacting kinase 1 like	no	no	no
Nfya	5.31622	1.31164	1.81099e-12	0.734903	9.72553e-06	1.13705	2.14047e-11	0.560311	5.30684e-07	0.174592	0.506012	-1.11013	1.58336e-09	nuclear transcription factor-Y alpha	no	no	no
Ddx3x	8.67351	0.685628	1.85022e-12	0.397296	1.52999e-06	0.609234	2.58261e-11	0.320902	5.3015e-08	0.0763941	0.510186	-0.619052	9.715e-11	DEAD box helicase 3, X-linked	no	no	no
Ttc28	6.86388	1.52702	1.8883e-12	1.24299	7.13874e-09	1.58351	1.10894e-12	1.29948	1.28929e-12	-0.0564904	0.87076	-2.11497	6.12017e-14	tetratricopeptide repeat domain 28	no	no	no
Slc38a2	6.56814	0.881133	1.92802e-12	0.408477	7.65062e-05	1.05578	5.23486e-14	0.583122	1.34999e-10	-0.174645	0.25678	-0.787192	2.79591e-10	solute carrier family 38, member 2	no	no	no
Khdrbs1	7.52122	0.837412	1.97598e-12	0.58497	9.96517e-08	0.69773	9.70986e-11	0.445287	7.14628e-09	0.139682	0.2988	-1.07996	6.12017e-14	KH domain containing, RNA binding, signal transduction associated 1	no	no	no
Hnrnpa3	6.39704	0.90455	1.97954e-12	0.56854	6.88653e-07	0.821167	1.3116e-11	0.485156	4.35056e-09	0.0833838	0.650001	-1.03581	8.99642e-13	heterogeneous nuclear ribonucleoprotein A3	no	no	no
Rbmx	7.12026	0.736621	1.99551e-12	0.592219	8.3626e-09	0.757433	1.21708e-12	0.613031	7.20057e-13	-0.0208116	0.912329	-1.2589	9.8414e-17	RNA binding motif protein, X chromosome	no	no	no
Kif26a	4.06704	2.1771	2.00398e-12	0.641914	0.0180991	2.36294	6.37694e-13	0.827752	2.21899e-05	-0.185837	0.771318	-1.06233	7.6011e-05	kinesin family member 26A	1to5kb,shelf,intergenic,shore,g4,island,ccre	no	1to5kb,shelf,shore,island,ccre
Grina	7.47222	-1.17781	2.02459e-12	-0.352638	0.00114631	-0.997214	7.20206e-11	-0.17204	0.0135266	-0.180598	0.242918	1.06743	1.7451e-11	glutamate receptor, ionotropic, N-methyl D-aspartate-associated protein 1 (glutamate binding)	no	no	no
Calm1	11.1763	-0.60649	2.06765e-12	-0.327768	2.20996e-06	-0.623205	1.26858e-12	-0.344482	5.75156e-10	0.0167146	0.904628	0.62879	2.31052e-12	calmodulin 1	no	no	no
Lrch2	5.81988	1.34825	2.07911e-12	0.495845	0.00150428	1.45175	5.8934e-13	0.599339	4.94432e-07	-0.103494	0.748178	-0.814799	9.24058e-07	leucine-rich repeats and calponin homology (CH) domain containing 2	no	no	no
Fuca2	4.70161	-1.38358	2.12919e-12	-0.507865	2.73924e-05	-1.48047	4.21975e-13	-0.604753	1.0272e-09	0.0968888	0.607685	1.76011	2.20397e-15	fucosidase, alpha-L- 2, plasma	no	no	no
Mmp17	6.14501	-1.30114	2.12919e-12	-0.343696	0.00237703	-1.36217	7.63397e-13	-0.404728	1.88021e-06	0.0610327	0.783376	0.628726	5.00253e-07	matrix metallopeptidase 17	1to5kb,shore,promoter	no	1to5kb,shore
Mpped2	5.6922	0.795666	2.13735e-12	0.336458	0.000397045	0.774016	3.66548e-12	0.314809	3.92607e-06	0.0216494	0.922716	-0.902069	3.82406e-12	metallophosphoesterase domain containing 2	no	no	no
Ogfod1	5.69168	-1.09559	2.16966e-12	-0.44421	4.08483e-05	-1.12268	1.26858e-12	-0.471297	2.20401e-08	0.0270863	0.905144	1.09306	1.77119e-12	2-oxoglutarate and iron-dependent oxygenase domain containing 1	no	no	no
Cx3cl1	7.0034	-2.15993	2.17731e-12	-1.02237	2.18562e-07	-2.13625	2.76697e-12	-0.998691	6.05307e-10	-0.0236832	0.945801	2.51057	1.02024e-13	chemokine (C-X3-C motif) ligand 1	no	no	no
Zfp184	3.4123	1.83007	2.1829e-12	0.9266	0.000150769	1.79546	2.54166e-12	0.891992	3.99644e-07	0.0346083	0.957956	-1.71191	1.35978e-09	zinc finger protein 184 (Kruppel-like)	no	no	no
Neurod2	6.18269	0.887832	2.21478e-12	0.587335	8.18525e-07	0.796552	2.0284e-11	0.496055	1.02294e-08	0.0912803	0.588351	-1.45223	8.74115e-16	neurogenic differentiation 2	exon,3UTR,shore,shelf,intergenic,g4,ccre,5UTR,intron,enhancer,island,promoter,1to5kb	exon,3UTR,shore,shelf,intergenic,g4,island,ccre,promoter,1to5kb	exon,3UTR,shore,shelf,intergenic,island,ccre,promoter,1to5kb
Ryr2	7.19563	-1.45672	2.21478e-12	-0.689848	1.71977e-06	-1.51915	1.06143e-12	-0.75228	4.83452e-10	0.0624321	0.784324	1.41344	2.91208e-12	ryanodine receptor 2, cardiac	intron,enhancer,shore,ccre,exon,island	intron,enhancer,shore,ccre,promoter,5UTR,exon,island	intron,shelf,ccre,enhancer,shore,island
Nefl	7.14528	-0.682544	2.24616e-12	-0.297261	5.37369e-05	-0.772214	1.50808e-13	-0.38693	6.56933e-10	0.0896697	0.381278	1.33941	3.05134e-18	neurofilament, light polypeptide	1to5kb,shelf,shore,promoter,exon,3UTR,g4,ccre,5UTR,island,intron	1to5kb,inter,intergenic,ccre,shelf,shore,promoter,5UTR,exon,3UTR,island,g4,intron	1to5kb,inter,intergenic,ccre,shelf,shore,promoter,exon,3UTR,g4,5UTR,island
Csrnp3	7.99329	0.824009	2.2824e-12	0.221735	0.0112394	0.792919	5.79066e-12	0.190645	0.00130721	0.0310898	0.876455	-0.719382	2.73743e-10	cysteine-serine-rich nuclear protein 3	no	no	no
Tnrc6c	7.57598	0.647727	2.34173e-12	0.369472	3.00002e-06	0.643948	2.92708e-12	0.365693	2.61103e-09	0.00377865	0.98594	-0.338731	4.26634e-06	trinucleotide repeat containing 6C	1to5kb,shore,shelf	no	no
B3gnt5	5.97863	1.00131	2.44561e-12	0.454893	0.000218146	1.27849	2.26179e-14	0.732075	8.26102e-11	-0.277182	0.103024	-1.17471	2.8823e-12	UDP-GlcNAc:betaGal beta-1,3-N-acetylglucosaminyltransferase 5	no	no	no
Pgbd5	5.95505	-1.38306	2.44561e-12	-0.321342	0.00562377	-1.42478	1.27668e-12	-0.363071	1.66679e-05	0.0417287	0.87362	1.01741	1.64644e-10	piggyBac transposable element derived 5	intron,shore	no	intron,shore
Ypel2	4.65464	-2.0359	2.46435e-12	-0.658694	2.0656e-05	-2.15503	6.54513e-13	-0.777828	8.71915e-10	0.119134	0.617326	2.31484	5.26539e-15	yippee like 2	no	no	no
Aff4	8.93622	0.60481	2.5075e-12	0.349261	2.12112e-06	0.586201	5.61302e-12	0.330651	4.02676e-09	0.0186093	0.902045	-0.484808	1.6463e-09	AF4/FMR2 family, member 4	no	no	no
Srr	6.73301	-0.72768	2.5075e-12	-0.350664	1.6427e-05	-0.760081	1.05376e-12	-0.383065	4.13115e-09	0.0324005	0.826535	0.479489	3.77132e-08	serine racemase	no	no	no
Chn1	7.51803	-1.27796	2.53142e-12	-0.510736	4.63003e-05	-1.31041	1.67534e-12	-0.543191	5.16903e-08	0.032455	0.894837	0.664627	4.6259e-07	chimerin 1	no	no	no
Gsta4	4.91021	-1.82757	2.54684e-12	-0.266255	0.04086	-1.75345	6.89776e-12	-0.192137	0.0243257	-0.0741185	0.785621	2.74924	4.47607e-17	glutathione S-transferase, alpha 4	no	no	no
Dhx57	6.83405	0.820678	2.5939e-12	0.20022	0.0235163	0.75168	1.69504e-11	0.131222	0.0231326	0.068998	0.674069	-0.475747	9.27497e-07	DEAH (Asp-Glu-Ala-Asp/His) box polypeptide 57	no	no	no
Ilf2	7.23044	0.762635	2.5939e-12	0.504926	3.21011e-07	0.593499	5.04923e-10	0.335791	2.81603e-07	0.169136	0.149789	-0.996084	6.12382e-14	interleukin enhancer binding factor 2	no	no	no
Speg	5.62842	-1.1106	2.64585e-12	-0.347729	0.00100228	-1.19299	5.29534e-13	-0.430113	2.14582e-07	0.082384	0.634914	0.958146	6.13016e-11	SPEG complex locus	promoter,1to5kb,intron,shore,exon,island,g4,ccre,3UTR	promoter,1to5kb,5UTR,exon,intron,island,shore,g4,ccre,3UTR	promoter,1to5kb,intron,shore,exon,island,g4,ccre,shelf
Gfpt1	6.94047	0.831318	2.65725e-12	0.22448	0.0124511	0.877967	9.49774e-13	0.271128	2.85338e-05	-0.0466483	0.806478	-0.441822	3.58847e-06	glutamine fructose-6-phosphate transaminase 1	no	no	no
Map2k1	6.55826	-1.07234	2.65725e-12	-0.343585	0.000536687	-1.11769	1.11118e-12	-0.388934	2.71703e-07	0.0453484	0.824893	1.29984	9.92254e-15	mitogen-activated protein kinase kinase 1	no	no	no
Rnd3	5.61071	1.26919	2.67169e-12	0.807114	1.85286e-06	1.25657	3.11351e-12	0.794491	8.71915e-10	0.0126238	0.978511	-1.26	9.16095e-11	Rho family GTPase 3	no	no	no
Ankfy1	6.83539	0.728706	2.72783e-12	0.307936	0.000204839	0.760057	1.22244e-12	0.339286	9.28887e-08	-0.0313507	0.862283	-0.52963	1.47058e-08	ankyrin repeat and FYVE domain containing 1	no	no	no
Enpp5	7.64837	-0.64339	2.73174e-12	-0.293919	3.04537e-05	-0.714985	2.84382e-13	-0.365515	6.87864e-10	0.0715953	0.480242	0.422347	3.2975e-08	ectonucleotide pyrophosphatase/phosphodiesterase 5	no	no	no
Srl	4.58512	1.36834	2.73174e-12	0.342125	0.0371774	1.38794	1.8688e-12	0.361724	0.000959369	-0.0195997	0.969586	-0.753509	8.68138e-06	sarcalumenin	no	no	no
Myrip	4.52474	-1.7488	2.77982e-12	-0.787314	7.56297e-07	-1.64063	1.28077e-11	-0.67915	7.95873e-09	-0.108163	0.64513	2.26755	2.20397e-15	myosin VIIA and Rab interacting protein	1to5kb,intron,shore,promoter,island,g4,ccre,5UTR,exon,shelf	1to5kb,intron,shore,promoter,island,ccre,5UTR,exon,shelf	1to5kb,intron,shore,5UTR,exon,island,ccre,shelf
Tln2	7.16268	-0.824759	2.83743e-12	-0.679646	8.73334e-10	-0.811708	4.50753e-12	-0.666595	1.95474e-13	-0.0130515	0.947365	0.717226	6.42329e-11	talin 2	no	no	no
Smarce1	6.72795	0.847118	2.84135e-12	0.522023	1.78735e-06	0.724489	7.73837e-11	0.399395	1.61296e-07	0.122628	0.399356	-1.02604	6.61246e-13	SWI/SNF related, matrix associated, actin dependent regulator of chromatin, subfamily e, member 1	no	no	no
Ppp1r9b	8.741	-0.616624	2.84713e-12	-0.320749	9.51538e-06	-0.741193	5.01935e-14	-0.445319	1.42908e-11	0.12457	0.152409	0.195995	0.00156366	protein phosphatase 1, regulatory subunit 9B	no	no	no
Cemip2	5.80446	0.891503	2.9239e-12	0.387683	0.000212306	0.802119	2.31261e-11	0.298298	2.19983e-05	0.0893846	0.63371	-0.739052	1.82405e-09	cell migration inducing hyaluronidase 2	no	no	no
Dbndd2	5.00666	-1.36414	2.93212e-12	-0.433719	0.000231795	-1.41703	1.23396e-12	-0.486608	8.65566e-08	0.052889	0.820437	1.77748	2.07764e-15	dysbindin (dystrobrevin binding protein 1) domain containing 2	promoter,1to5kb,intron,shore,5UTR,exon,island,g4,3UTR	promoter,1to5kb,5UTR,exon,intron,island,shore	promoter,1to5kb,5UTR,exon,intron,island
Tgfbr1	5.43534	1.105	3.01863e-12	0.422603	0.00163807	1.29043	1.75086e-13	0.608032	2.74904e-08	-0.185429	0.40452	-0.90037	8.72831e-09	transforming growth factor, beta receptor I	no	no	no
Kcnip2	4.78238	-2.13005	3.17266e-12	-0.755401	5.15296e-06	-2.2032	1.46582e-12	-0.82855	7.2935e-10	0.0731487	0.798202	1.61779	4.8523e-12	Kv channel-interacting protein 2	no	no	no
Shfl	4.30592	-1.9758	3.35665e-12	-0.485769	0.00172672	-2.02693	1.81299e-12	-0.536901	4.18985e-06	0.0511326	0.86878	1.36553	5.28545e-10	shiftless antiviral inhibitor of ribosomal frameshifting	1to5kb,shore,ccre,promoter,5UTR,exon,intron,island,g4,shelf	promoter,1to5kb,shore,g4,ccre,5UTR,exon,intron,island	1to5kb,shelf,promoter,shore,5UTR,exon,intron,island,g4,ccre
Hnrnph1	8.47847	0.653965	3.38702e-12	0.440976	2.41285e-07	0.613291	1.51498e-11	0.400302	6.87864e-10	0.0406742	0.768192	-0.983187	2.62655e-15	heterogeneous nuclear ribonucleoprotein H1	no	no	no
Ppfia4	5.06994	-1.41812	3.39559e-12	-0.638099	1.39501e-06	-1.38804	5.64364e-12	-0.608021	1.6964e-09	-0.030078	0.91365	1.45753	6.73341e-14	protein tyrosine phosphatase, receptor type, f polypeptide (PTPRF), interacting protein (liprin), alpha 4	exon,intron,3UTR,shore,g4,ccre	exon,intron,3UTR,shore,g4,ccre	exon,3UTR,shore,g4,intron
Mex3d	5.16441	1.45252	3.44206e-12	0.97608	9.83505e-07	1.30303	1.86917e-11	0.826589	4.64606e-09	0.149491	0.662426	-1.37376	3.31388e-10	mex3 RNA binding family member D	no	no	no
Tmem120a	3.89572	1.58642	3.58588e-12	0.766881	0.000271654	1.64614	1.80223e-12	0.826601	1.60175e-07	-0.0597199	0.910696	-1.28108	2.93727e-08	transmembrane protein 120A	no	no	no
Klf10	4.45038	-1.82929	3.64921e-12	-0.703672	9.07196e-06	-1.79031	6.24936e-12	-0.664692	2.99022e-08	-0.0389793	0.903217	1.12511	1.5925e-09	Kruppel-like factor 10	no	no	no
Carmil3	6.17087	0.868132	3.66402e-12	0.388992	0.000161676	0.768094	4.33704e-11	0.288954	2.97484e-05	0.100038	0.545516	-0.389302	6.71301e-05	capping protein regulator and myosin 1 linker 3	no	no	no
Prkar2b	7.26729	0.870808	3.66402e-12	0.538523	1.04589e-06	0.914504	1.44862e-12	0.582219	7.97044e-11	-0.0436959	0.834701	-0.755049	4.84547e-10	protein kinase, cAMP dependent regulatory, type II beta	no	no	no
Top2b	8.95922	0.730338	3.69044e-12	0.312033	0.000180447	0.664916	3.13045e-11	0.246611	1.88878e-05	0.0654222	0.63589	-0.719393	3.05923e-11	topoisomerase (DNA) II beta	no	no	no
Fos	5.16509	2.07675	3.7365e-12	0.858371	0.000394272	1.9823	6.22244e-12	0.76392	8.25471e-06	0.0944506	0.852843	-1.17109	3.00206e-06	FBJ osteosarcoma oncogene	exon,intron,shore,g4,ccre,3UTR,shelf	exon,intron,3UTR,shore,shelf,ccre,intergenic	exon,intron,shore,ccre,3UTR,shelf,intergenic
Lrtm2	3.65902	-2.35868	3.77274e-12	-0.437622	0.00315163	-2.47508	1.2129e-12	-0.554021	7.77816e-07	0.116399	0.659347	1.55837	1.44961e-11	leucine-rich repeats and transmembrane domains 2	promoter,1to5kb,5UTR,exon,intron,island,shore,g4,ccre	promoter,1to5kb,5UTR,exon,intron,island,shore,ccre	promoter,1to5kb,intron,shore,ccre
Ehmt1	6.40129	0.830209	3.82964e-12	0.493642	2.58474e-06	0.719333	6.85549e-11	0.382766	1.2979e-07	0.110876	0.476664	-0.897758	6.05368e-12	euchromatic histone methyltransferase 1	no	no	no
Actb	11.9237	0.625528	3.91888e-12	0.402061	4.57126e-07	0.705571	3.39192e-13	0.482104	4.17174e-12	-0.0800429	0.456898	-0.723599	8.50115e-13	actin, beta	no	no	no
Higd1a	5.60842	-1.30463	4.23741e-12	-0.420674	0.000263813	-1.25277	1.10998e-11	-0.368806	6.03508e-06	-0.0518677	0.827405	1.04117	2.77214e-11	HIG1 domain family, member 1A	no	no	no
Morf4l2	8.46269	0.683696	4.28368e-12	0.365811	9.11975e-06	0.577426	1.68728e-10	0.259541	3.09233e-06	0.106269	0.351167	-0.318464	2.52808e-05	mortality factor 4 like 2	no	no	no
Hsbp1	8.37887	-0.745293	4.32977e-12	-0.188889	0.0135243	-0.779464	1.77616e-12	-0.22306	5.7869e-05	0.0341709	0.826929	0.741035	1.52118e-11	heat shock factor binding protein 1	no	no	no
Tmem106b	7.65545	-0.774569	4.37468e-12	-0.311653	0.000151589	-0.749608	1.01679e-11	-0.286693	1.60669e-06	-0.0249607	0.887406	0.71354	3.76804e-11	transmembrane protein 106B	no	no	no
Capn7	6.71819	0.797601	4.41002e-12	0.3754	9.51361e-05	0.88203	6.08395e-13	0.459828	4.36922e-09	-0.0844286	0.587389	-0.630001	6.87127e-09	calpain 7	no	no	no
Zfp81	5.97692	0.943796	4.44893e-12	0.419992	0.000252481	0.984686	1.91176e-12	0.460883	1.2689e-07	-0.0408907	0.876455	-0.985373	3.1314e-11	zinc finger protein 81	no	no	no
Ppm1g	6.60368	0.789598	4.49052e-12	0.311681	0.000692467	0.79274	4.34917e-12	0.314824	2.68003e-06	-0.0031425	0.9929	-0.603273	1.27174e-08	protein phosphatase 1G (formerly 2C), magnesium-dependent, gamma isoform	no	no	no
C1ql3	5.32842	-1.14072	4.54308e-12	-1.2893	1.85976e-12	-1.25989	4.7531e-13	-1.40847	2.371e-17	0.119178	0.47429	2.94643	4.55407e-19	C1q-like 3	1to5kb,intron,shore,promoter,5UTR,exon,island,g4,ccre	promoter,1to5kb,exon,intron,island,shore,g4,ccre	promoter,1to5kb,intron,shore,ccre,exon,island,g4,5UTR
Cbfb	6.00392	0.775966	4.58399e-12	0.227924	0.00923625	0.861497	5.91335e-13	0.313456	1.96019e-06	-0.0855316	0.595468	0.0269092	0.749936	core binding factor beta	no	no	no
Emp2	4.67014	-2.11766	4.61487e-12	-1.09425	6.70007e-09	-1.79685	2.11432e-10	-0.773448	2.17051e-09	-0.320806	0.137075	1.85385	5.11094e-14	epithelial membrane protein 2	no	5UTR,exon,intron,island,shore,g4,ccre	exon,intron,island,shore,g4,ccre,promoter
Tbc1d9b	6.68505	-1.02217	4.62086e-12	-0.3675	0.000352283	-1.03711	3.58312e-12	-0.382442	6.99043e-07	0.0149418	0.949238	0.917533	3.42021e-11	TBC1 domain family, member 9B	no	no	no
Plppr4	8.59284	-0.672335	4.64447e-12	-0.713132	3.45099e-11	-0.773291	2.27267e-13	-0.814088	2.28823e-16	0.100956	0.328835	0.684902	1.68205e-11	phospholipid phosphatase related 4	no	no	no
Dbi	8.34888	-1.82619	4.6614e-12	-0.649787	2.86138e-05	-1.67838	2.17888e-11	-0.501977	4.1518e-06	-0.14781	0.47689	2.08442	3.33582e-13	diazepam binding inhibitor	no	no	no
Luzp2	8.0582	-2.04459	4.94251e-12	-1.19436	4.87871e-08	-1.64209	1.9695e-10	-0.791859	5.32121e-08	-0.402504	0.0594528	2.22355	1.37556e-12	leucine zipper protein 2	no	no	no
Csde1	9.09121	0.554047	4.94967e-12	0.194282	0.00151427	0.56233	4.10176e-12	0.202565	6.22847e-06	-0.00828242	0.956858	-0.392	2.80323e-08	cold shock domain containing E1, RNA binding	no	no	no
Gabrg3	5.55183	-1.2386	4.99411e-12	-0.384272	0.00104718	-1.0795	1.20791e-10	-0.225174	0.00353605	-0.159098	0.357904	0.505855	1.93897e-05	gamma-aminobutyric acid (GABA) A receptor, subunit gamma 3	no	1to5kb,intron,shore	1to5kb,intron,shore
Scyl2	6.34421	0.846582	5.04136e-12	0.431215	4.56865e-05	0.826821	8.62187e-12	0.411454	1.4773e-07	0.0197617	0.93735	-0.759848	7.84406e-10	SCY1-like 2 (S. cerevisiae)	no	no	no
Matn2	4.05347	-1.97533	5.07346e-12	-0.995985	1.24636e-08	-1.97552	5.01236e-12	-0.996178	1.84736e-12	0.000193017	0.999372	2.06561	4.07438e-15	matrilin 2	no	no	no
Shisa4	6.32339	-1.63894	5.11678e-12	-0.612962	3.23419e-05	-1.48152	4.19508e-11	-0.455535	7.93442e-06	-0.157427	0.434764	1.35926	4.1738e-11	shisa family member 4	no	no	no
Nup205	6.07395	0.793913	5.24202e-12	0.514278	8.5929e-07	0.647836	2.8391e-10	0.368201	1.35953e-07	0.146077	0.308056	-0.975663	4.84425e-13	nucleoporin 205	no	no	no
Prodh	2.65688	-3.78705	5.51475e-12	-1.23588	6.30266e-06	-3.14364	5.23252e-10	-0.592473	0.000639759	-0.643405	0.0815824	3.20721	5.20519e-13	proline dehydrogenase	exon,intron,shore,island,ccre	1to5kb,exon,intron,shore,g4,ccre	exon,intron,shore
Slc41a1	6.14624	-1.37345	5.54109e-12	-0.339646	0.00581285	-1.32178	1.33355e-11	-0.287973	0.000728978	-0.0516732	0.833408	1.38744	5.50321e-12	solute carrier family 41, member 1	no	no	no
Cct5	8.0272	0.656134	5.54528e-12	0.291319	0.000136274	0.65388	6.81268e-12	0.289065	3.6573e-07	0.00225386	0.9929	-0.509411	5.9171e-09	chaperonin containing Tcp1, subunit 5 (epsilon)	no	no	no
St6galnac6	5.49383	-1.70793	5.54528e-12	-0.579267	3.98749e-05	-1.66836	9.86345e-12	-0.53969	1.87003e-07	-0.0395769	0.900897	1.48996	7.71506e-13	ST6 (alpha-N-acetyl-neuraminyl-2,3-beta-galactosyl-1,3)-N-acetylgalactosaminide alpha-2,6-sialyltransferase 6	no	no	promoter,1to5kb,intron,shore,ccre
Eif4g2	9.88666	0.584467	5.54795e-12	0.414518	1.03584e-07	0.64922	6.70837e-13	0.479271	1.41533e-12	-0.0647523	0.535433	-0.518652	3.55827e-10	eukaryotic translation initiation factor 4, gamma 2	no	no	no
Cdkn1c	2.51569	2.17376	5.62519e-12	1.28216	7.11231e-05	2.34761	1.65648e-12	1.45601	9.13512e-09	-0.173846	0.795295	-1.75302	1.47403e-07	cyclin-dependent kinase inhibitor 1C (P57)	promoter,exon,intron,3UTR,island,shore,ccre,1to5kb,intergenic	1to5kb,exon,3UTR,shore,g4,ccre,island,intergenic	1to5kb,exon,3UTR,shore,ccre,island,g4
Serbp1	9.01411	0.573049	5.62519e-12	0.128148	0.0408601	0.560257	1.06126e-11	0.115356	0.00613976	0.0127918	0.936722	-0.308301	4.16601e-06	serpine1 mRNA binding protein 1	no	no	no
Syt17	3.9441	-2.6732	5.65313e-12	-1.30536	4.78765e-09	-2.49674	2.85901e-11	-1.1289	2.78323e-11	-0.176464	0.500622	2.77361	6.74712e-15	synaptotagmin XVII	no	no	1to5kb,exon,intron,shore
Ptpro	7.48815	0.753516	5.92934e-12	0.464113	1.80807e-06	0.706619	2.57461e-11	0.417216	8.33018e-09	0.0468967	0.779707	-0.56945	1.53664e-08	protein tyrosine phosphatase, receptor type, O	intron,inter,g4,ccre	intron,inter,exon	intron,inter
Car11	4.6694	-1.51622	6.02183e-12	-0.674836	2.87787e-06	-1.49587	8.52004e-12	-0.654486	3.66982e-09	-0.0203494	0.947365	1.34073	4.82524e-12	carbonic anhydrase 11	promoter,1to5kb,shore,g4,ccre,5UTR,exon,intron,island	promoter,1to5kb,shore,g4,ccre,5UTR,exon,intron,island	1to5kb,shore,shelf,promoter,g4,ccre,intron
Apoe	9.60832	-3.43182	6.29521e-12	-0.450269	0.0212901	-3.24923	1.51387e-11	-0.267686	0.036935	-0.182583	0.54536	3.78516	1.01404e-12	apolipoprotein E	no	no	no
Cd44	4.42355	-1.66017	6.30345e-12	-0.876477	1.21566e-07	-1.52885	4.38323e-11	-0.745166	1.38602e-09	-0.131311	0.546062	1.46542	3.14109e-12	CD44 antigen	promoter,5UTR,exon,intron,inter,g4,ccre	no	promoter,1to5kb,inter
Zfp512	6.22454	0.859485	6.35601e-12	0.203712	0.0383953	0.855317	7.28671e-12	0.199544	0.00233566	0.00416791	0.992158	-0.907684	2.26445e-11	zinc finger protein 512	no	no	no
Grid1	5.93011	-0.99973	6.66491e-12	-0.601218	1.9873e-07	-1.14159	3.24491e-13	-0.743073	6.68072e-13	0.141855	0.324831	0.931515	1.35525e-11	glutamate receptor, ionotropic, delta 1	1to5kb,shelf,shore,promoter,island,g4,ccre,exon,intron,inter,enhancer	1to5kb,shore,shelf,promoter,island,g4,ccre,exon,intron,inter	1to5kb,shore,shelf,g4,promoter,island,ccre,intron,exon,inter
Sec14l2	4.07624	-2.00039	6.77332e-12	-0.430772	0.00354222	-1.78907	9.20587e-11	-0.219449	0.0230541	-0.211323	0.351167	1.77693	1.06862e-12	SEC14-like lipid binding 2	no	no	no
Ttl	6.59519	0.841698	6.78254e-12	0.217608	0.0232647	0.792108	2.45467e-11	0.168018	0.00801876	0.0495897	0.803562	-0.385943	6.70001e-05	tubulin tyrosine ligase	no	no	no
Pop4	6.06204	0.851327	7.10803e-12	0.511014	1.1095e-05	0.785306	3.78685e-11	0.444993	1.53015e-07	0.0660212	0.725797	-0.777059	1.93711e-09	processing of precursor 4, ribonuclease P/MRP family, (S. cerevisiae)	no	no	no
Btf3	6.90504	0.801369	7.14797e-12	0.326568	0.000534467	0.732702	4.79363e-11	0.257901	6.23387e-05	0.0686673	0.684155	-0.551872	1.03543e-07	basic transcription factor 3	no	no	no
Gm5124	4.74089	1.13228	7.20387e-12	0.494602	0.000803422	1.03477	3.45094e-11	0.397094	6.75161e-05	0.0975075	0.728159	-1.20904	9.30851e-11	nucleolar and coiled-body phosphoprotein 1 pseudogene	no	no	no
Ajm1	4.82694	-1.39857	7.24688e-12	-0.839569	5.07064e-08	-1.48151	1.86269e-12	-0.922509	1.90219e-12	0.0829403	0.706752	1.21647	1.69102e-11	apical junction component 1	promoter,1to5kb,5UTR,exon,intron,3UTR,island,shore,g4,ccre	promoter,1to5kb,5UTR,exon,intron,3UTR,island,shore,g4,ccre	promoter,1to5kb,5UTR,exon,intron,3UTR,island,shore,g4,ccre
Map4k4	8.90013	0.661974	7.44858e-12	0.255419	0.000912932	0.650294	1.24728e-11	0.243739	1.14531e-05	0.0116802	0.947496	-0.460162	8.83433e-08	mitogen-activated protein kinase kinase kinase kinase 4	no	no	no
Cdk19	5.64971	0.948263	7.50458e-12	0.369962	0.00124967	1.0264	1.63762e-12	0.448103	2.81603e-07	-0.0781413	0.741332	-1.1716	1.12325e-12	cyclin-dependent kinase 19	no	no	no
Tafa1	3.97545	-2.51454	7.50458e-12	-1.7424	1.3199e-11	-2.38972	2.49522e-11	-1.61759	7.66164e-15	-0.124814	0.663569	2.45049	1.00217e-14	TAFA chemokine like family member 1	intron,inter	promoter,exon,intron,inter,5UTR,ccre	intron,inter
Ppm1k	5.95258	-0.862349	7.52138e-12	-0.542048	1.07252e-07	-0.828948	1.91647e-11	-0.508647	1.15148e-10	-0.033401	0.856998	1.37077	1.50869e-16	protein phosphatase 1K (PP2C domain containing)	no	no	no
Sh3bp5	5.7192	1.10986	7.54512e-12	0.927628	2.45162e-08	1.02419	3.15e-11	0.841959	1.99399e-11	0.0856681	0.757131	-1.06631	3.15752e-10	SH3-domain binding protein 5 (BTK-associated)	no	no	no
Caln1	7.76456	-0.769468	7.71609e-12	-0.84402	1.19274e-11	-0.812581	2.52813e-12	-0.887134	3.68808e-16	0.0431134	0.78362	1.18848	1.21324e-15	calneuron 1	promoter,1to5kb,5UTR,exon,intron,island,shore,g4,ccre	promoter,1to5kb,5UTR,exon,intron,shore,island,g4,ccre	promoter,1to5kb,intron,shore,shelf,5UTR,exon,ccre
Bex1	5.45915	1.19704	7.86736e-12	0.297955	0.0476497	1.38093	6.13422e-13	0.481849	1.57955e-05	-0.183894	0.470564	-0.778308	1.50039e-06	brain expressed X-linked 1	no	no	no
Hspa12a	7.04345	-0.720533	8.38776e-12	-0.536533	2.28122e-08	-0.788699	1.22389e-12	-0.604699	4.20625e-13	0.0681663	0.582426	1.11663	1.27104e-15	heat shock protein 12A	intron,enhancer,shore,ccre,inter,exon,promoter,1to5kb	intron,inter,g4,exon,ccre,1to5kb,shore,promoter,shelf	intron,inter,ccre,exon,promoter,1to5kb,shore,shelf
Ahcyl2	6.51894	-0.930292	8.63346e-12	-0.593194	1.44867e-07	-0.962475	4.24972e-12	-0.625378	1.44895e-11	0.0321834	0.877055	0.812077	1.02334e-10	S-adenosylhomocysteine hydrolase-like 2	no	no	no
Rab6b	8.96416	-0.608876	8.8498e-12	-0.170939	0.00865002	-0.689012	6.38345e-13	-0.251075	8.35342e-07	0.0801359	0.419882	0.725568	6.21162e-13	RAB6B, member RAS oncogene family	no	1to5kb,shore,ccre	no
Btg1	5.2119	1.14657	9.29218e-12	0.5495	0.000167095	1.20785	3.32717e-12	0.610782	3.96649e-08	-0.0612815	0.860488	-0.849476	6.58499e-08	BTG anti-proliferation factor 1	no	no	no
Fxyd7	2.77015	-3.21565	9.41448e-12	-1.66206	7.19255e-10	-3.06684	2.95085e-11	-1.51325	8.05314e-13	-0.148815	0.684748	4.24901	1.10017e-16	FXYD domain-containing ion transport regulator 7	1to5kb,exon,intron,inter,promoter,5UTR,3UTR,island,shore,shelf,g4,ccre	promoter,1to5kb,5UTR,exon,intron,3UTR,inter,shelf,ccre,island,shore,g4	promoter,1to5kb,exon,intron,3UTR,inter,g4,shelf,ccre,5UTR,island,shore
Arpp21	8.21331	-1.2679	9.50728e-12	-0.666707	2.27306e-06	-1.2671	1.06496e-11	-0.665901	4.46869e-09	-0.00080539	0.998729	1.10399	2.52676e-10	cyclic AMP-regulated phosphoprotein, 21	promoter,1to5kb,exon,intron,shore,shelf,ccre,5UTR	no	no
Lrp1b	6.49537	-1.16641	9.50728e-12	-0.781982	2.0212e-08	-1.15291	1.3116e-11	-0.768479	5.92981e-12	-0.0135027	0.962612	1.2381	4.9281e-13	low density lipoprotein-related protein 1B	no	no	no
Rgs16	3.21923	1.90754	9.50728e-12	1.45833	1.5499e-06	1.93168	7.39271e-12	1.48246	3.62438e-10	-0.0241354	0.977924	-1.19938	9.81153e-06	regulator of G-protein signaling 16	no	no	no
Epb41l4a	4.77065	1.15179	9.53914e-12	0.519207	0.000691355	0.980212	1.61719e-10	0.347628	0.000486554	0.171579	0.478644	-0.423351	0.00250361	erythrocyte membrane protein band 4.1 like 4a	no	intron,shelf	no
Diras2	6.88692	-0.918363	9.79521e-12	-0.650264	6.97256e-08	-0.914574	1.19041e-11	-0.646475	2.85867e-11	-0.00378896	0.992158	1.50673	7.48508e-16	DIRAS family, GTP-binding RAS-like 2	intron,shore,ccre	no	no
Endod1	5.59687	-1.17239	1.00148e-11	-0.265036	0.0100908	-1.27265	1.46582e-12	-0.365296	2.14258e-06	0.100259	0.575087	0.784549	2.26937e-09	endonuclease domain containing 1	exon,intron,3UTR,shore,ccre	no	no
Nebl	5.9456	-1.14018	1.00148e-11	-0.582971	2.78583e-06	-1.11232	1.84285e-11	-0.555104	4.80392e-09	-0.0278671	0.913886	1.71487	7.90029e-16	nebulette	intron,inter,exon,shore,shelf,enhancer,ccre	exon,intron,shelf,shore,ccre,promoter,1to5kb	intron,shelf,exon,shore
Kcnn3	5.19239	-1.17113	1.06042e-11	-0.778262	3.46072e-08	-1.17205	1.06496e-11	-0.779176	9.06328e-12	0.000914268	0.99867	1.29839	5.62066e-13	potassium intermediate/small conductance calcium-activated channel, subfamily N, member 3	no	no	no
Rnf2	6.41544	0.819072	1.07382e-11	0.446754	2.11896e-05	0.72744	1.16588e-10	0.355122	1.03917e-06	0.091632	0.582426	-0.701457	2.61958e-09	ring finger protein 2	no	no	no
Bmi1	6.1568	0.803775	1.07715e-11	0.536966	1.03419e-06	0.795484	1.32722e-11	0.528674	4.71421e-10	0.0082916	0.977924	-0.881462	1.5453e-11	Bmi1 polycomb ring finger oncogene	promoter,1to5kb,exon,intron,shore,shelf,5UTR,ccre,3UTR,intergenic	promoter,1to5kb,exon,intron,shore,shelf,5UTR,3UTR,intergenic	promoter,1to5kb,exon,intron,shore,5UTR,ccre,shelf,3UTR,intergenic
Nr3c1	5.87981	-1.2261	1.07715e-11	-0.654286	7.14296e-07	-1.14061	5.86872e-11	-0.568803	4.96184e-09	-0.0854834	0.682739	1.42181	5.26142e-14	nuclear receptor subfamily 3, group C, member 1	exon,intron,shore,shelf,promoter,1to5kb,5UTR,island,g4,ccre	exon,intron,shelf,shore,1to5kb,5UTR,island,g4,ccre	exon,shelf,1to5kb,5UTR,intron,island,shore,g4,ccre
Rapgefl1	5.8774	-1.03643	1.08455e-11	-0.486722	1.87329e-05	-1.05629	7.46987e-12	-0.506578	1.05582e-08	0.0198564	0.938616	1.32571	6.27809e-14	Rap guanine nucleotide exchange factor (GEF)-like 1	intron,shore,g4	no	no
Slc6a7	3.43823	-2.35964	1.08481e-11	-0.849593	5.15296e-06	-2.15148	9.48557e-11	-0.641427	8.72676e-07	-0.208166	0.412274	3.65596	5.47678e-16	solute carrier family 6 (neurotransmitter transporter, L-proline), member 7	promoter,5UTR,exon,intron,island,shore,g4,ccre,1to5kb	promoter,1to5kb,5UTR,exon,intron,island,shore,g4,ccre	intron,shore,g4,ccre,promoter,5UTR,exon,island,1to5kb
Neurl1a	5.15451	-1.57727	1.09107e-11	-0.896789	4.64976e-08	-1.61908	6.03046e-12	-0.938599	3.90884e-12	0.0418094	0.891527	1.61154	1.86941e-13	neuralized E3 ubiquitin protein ligase 1A	promoter,1to5kb,5UTR,exon,island,shore,g4,ccre,intron,shelf	promoter,1to5kb,shore,g4,ccre,intron,island,exon	promoter,1to5kb,shore,ccre,intron,exon,island,shelf,g4
Atp6v1b2	7.85467	-0.776304	1.09702e-11	-0.6911	5.31506e-10	-0.855324	1.38926e-12	-0.77012	4.97197e-15	0.0790191	0.547569	0.594074	2.44906e-09	ATPase, H+ transporting, lysosomal V1 subunit B2	no	no	no
Ddx21	6.21823	0.757766	1.10878e-11	0.596788	5.18514e-08	0.643461	2.81782e-10	0.482483	7.24994e-10	0.114305	0.432062	-0.808208	2.5778e-11	DExD box helicase 21	no	no	no
Zfp711	5.78096	0.95957	1.1119e-11	0.347522	0.00344297	0.971521	8.82098e-12	0.359473	2.10197e-05	-0.0119507	0.973946	-0.798755	1.03692e-08	zinc finger protein 711	no	no	no
Nuak1	6.03327	1.02962	1.14302e-11	0.299237	0.0156636	0.982261	2.90325e-11	0.251879	0.00220971	0.0473578	0.87111	-0.561631	1.15777e-05	NUAK family, SNF1-like kinase, 1	no	no	no
Rps6ka4	4.18207	-1.64881	1.14302e-11	-0.416953	0.00247039	-1.66274	9.43911e-12	-0.430886	1.56416e-05	0.0139333	0.970521	1.16419	5.8855e-10	ribosomal protein S6 kinase, polypeptide 4	no	no	no
Ttll1	5.68846	0.849666	1.19188e-11	0.402409	0.000159656	0.719757	2.82297e-10	0.2725	8.49994e-05	0.129909	0.448014	-0.476127	6.03467e-06	tubulin tyrosine ligase-like 1	no	no	no
Scd1	7.92599	-1.7677	1.1932e-11	-0.997103	3.96255e-07	-1.76559	1.32749e-11	-0.994998	1.14757e-09	-0.00210517	0.99631	0.777856	3.57007e-06	stearoyl-Coenzyme A desaturase 1	no	1to5kb,inter	no
Adgrb2	7.66615	-0.908584	1.21744e-11	-0.198413	0.0348777	-0.911015	1.28747e-11	-0.200844	0.00185785	0.002431	0.993926	0.658106	1.45679e-08	adhesion G protein-coupled receptor B2	1to5kb,intron,shore,g4,ccre	no	intron,shore
Aldoc	8.19966	-3.38128	1.21744e-11	-0.767521	0.00050134	-3.31411	1.75482e-11	-0.700359	2.12919e-05	-0.0671622	0.867042	2.42067	2.99059e-10	aldolase C, fructose-bisphosphate	no	no	no
Igf2bp3	3.62657	1.82031	1.29072e-11	0.583349	0.0192923	1.74666	2.24282e-11	0.509704	0.00183028	0.0736453	0.910321	-1.5327	5.28952e-08	insulin-like growth factor 2 mRNA binding protein 3	no	no	no
Slc1a1	6.60234	-0.788581	1.35208e-11	-0.512366	2.19386e-07	-0.809721	8.08952e-12	-0.533507	3.26963e-11	0.0211407	0.91239	0.539839	2.69129e-08	solute carrier family 1 (neuronal/epithelial high affinity glutamate transporter, system Xag), member 1	no	no	no
Dlg1	6.68844	-0.818367	1.35219e-11	-0.337244	0.000189646	-0.8995	1.73613e-12	-0.418378	1.1101e-08	0.0811335	0.561682	0.950772	8.34528e-13	discs large MAGUK scaffold protein 1	promoter,1to5kb,shore,ccre	no	no
Galnt13	5.30905	-1.06871	1.38723e-11	-0.398742	0.000212306	-1.18741	1.21708e-12	-0.51744	4.83706e-09	0.118698	0.463657	0.584623	4.07103e-07	polypeptide N-acetylgalactosaminyltransferase 13	no	1to5kb,shore,intron,ccre,shelf	intron,shore
Impact	7.16721	-0.706954	1.4273e-11	-0.292258	0.000225275	-0.698441	2.06199e-11	-0.283745	1.18644e-06	-0.00851271	0.966747	1.19359	2.86658e-16	impact, RWD domain protein	no	no	no
Paqr7	4.22921	-2.16835	1.48143e-11	-0.767786	5.72856e-06	-1.88849	3.62073e-10	-0.487927	1.18259e-05	-0.279859	0.243052	2.40254	2.01091e-15	progestin and adipoQ receptor family member VII	no	no	no
Kbtbd11	6.00762	-0.972121	1.49143e-11	-0.396851	9.57689e-05	-0.988984	1.0565e-11	-0.413713	8.77239e-08	0.0168625	0.945801	0.858692	6.59245e-11	kelch repeat and BTB (POZ) domain containing 11	promoter,1to5kb,exon,island,shore,ccre,3UTR	promoter,1to5kb,exon,island,ccre,3UTR,shore	promoter,1to5kb,exon,3UTR,shore
Kctd16	5.14585	-1.32498	1.54545e-11	-1.13586	9.0223e-10	-1.30357	2.33744e-11	-1.11444	3.58635e-13	-0.0214124	0.945801	1.84052	4.25231e-14	potassium channel tetramerisation domain containing 16	promoter,5UTR,exon,intron,inter	promoter,5UTR,exon,intron,inter	promoter,5UTR,exon,intron,inter
U2af1	5.40965	0.884557	1.55038e-11	0.486985	3.69445e-05	0.817933	6.56838e-11	0.420361	4.4644e-07	0.066624	0.770005	-0.649085	1.21058e-07	U2 small nuclear ribonucleoprotein auxiliary factor (U2AF) 1	no	no	no
Zc3h12c	5.50467	0.927109	1.55382e-11	0.5407	1.43531e-05	0.81746	1.60944e-10	0.431052	4.72841e-07	0.109648	0.595041	-0.889519	5.10084e-10	zinc finger CCCH type containing 12C	no	no	no
Fubp1	8.13185	0.631549	1.56231e-11	0.296154	0.000157921	0.612085	3.43743e-11	0.27669	1.37946e-06	0.0194641	0.910059	-0.852063	1.7665e-13	far upstream element (FUSE) binding protein 1	no	no	no
Usp7	7.76613	0.58238	1.56864e-11	0.310273	2.61309e-05	0.542216	7.94584e-11	0.270109	3.90983e-07	0.0401645	0.757903	-0.486019	4.18092e-09	ubiquitin specific peptidase 7	no	no	no
Htr1a	3.42442	-1.73051	1.60674e-11	-1.23518	2.44019e-09	-1.57889	1.34559e-10	-1.08356	1.21367e-11	-0.151622	0.505956	1.44684	4.16238e-11	5-hydroxytryptamine (serotonin) receptor 1A	promoter,5UTR,exon,3UTR,island,shore,g4	promoter,shore,5UTR,exon,island,g4,3UTR	promoter,5UTR,exon,shore,3UTR,island
Nono	8.34964	0.625571	1.62933e-11	0.537921	1.77842e-08	0.501598	1.7519e-09	0.413949	1.14965e-09	0.123973	0.247229	-0.84518	2.97092e-13	non-POU-domain-containing, octamer binding protein	no	no	no
Igsf9b	7.38489	-0.97262	1.63916e-11	-0.574877	1.10863e-06	-0.918014	6.33391e-11	-0.520271	4.98916e-09	-0.0546057	0.781163	0.841251	3.57102e-10	immunoglobulin superfamily, member 9B	intron,enhancer,shore,ccre	no	no
Cers1	5.99535	-1.15553	1.67487e-11	-0.267584	0.017992	-1.12279	3.38776e-11	-0.234837	0.00226766	-0.0327463	0.902179	0.88108	2.21811e-09	ceramide synthase 1	no	no	no
5430416N02Rik	4.36634	1.06595	1.68601e-11	0.51818	0.000333945	0.958099	1.02086e-10	0.41033	2.46126e-05	0.10785	0.686866	-0.81191	1.46862e-07	RIKEN cDNA 5430416N02 gene	no	no	no
Wipi2	6.51888	-0.702235	1.6909e-11	-0.615524	1.13635e-09	-0.706045	1.58774e-11	-0.619334	1.34901e-13	0.00380964	0.98698	0.5966	4.87272e-10	WD repeat domain, phosphoinositide interacting 2	no	no	no
Arhgef25	4.66449	-1.6266	1.72105e-11	-0.571719	0.000191418	-1.57218	3.84567e-11	-0.517292	3.3741e-06	-0.0544271	0.855827	0.699856	6.39897e-06	Rho guanine nucleotide exchange factor (GEF) 25	no	no	no
Brinp1	7.23261	-0.608517	1.79567e-11	-0.414149	5.04729e-07	-0.735374	2.90172e-13	-0.541006	1.02355e-12	0.126858	0.171991	0.913812	2.04152e-14	bone morphogenic protein/retinoic acid inducible neural specific 1	no	no	no
Cckbr	3.04129	-2.74063	1.79567e-11	-2.16106	1.59002e-10	-2.6115	5.34794e-11	-2.03193	7.09401e-13	-0.12913	0.663769	4.95108	2.65535e-16	cholecystokinin B receptor	intron,shore	promoter,5UTR,exon,island,shore,ccre,intron	promoter,shore,ccre,5UTR,exon,island,intron
Atp6v0e2	8.03627	-0.725859	1.94229e-11	-0.447747	1.18805e-06	-0.650076	2.35433e-10	-0.371964	2.55391e-08	-0.075783	0.556846	0.552194	9.39404e-09	ATPase, H+ transporting, lysosomal V0 subunit E2	no	no	no
C1ql1	2.3781	-3.27497	1.95122e-11	-0.640697	0.00777427	-3.33455	1.20591e-11	-0.700276	4.5124e-05	0.0595793	0.915565	1.77859	2.68795e-08	complement component 1, q subcomponent-like 1	5UTR,exon,intron,island,shore,shelf,g4,ccre,promoter,1to5kb	intron,shelf,g4,promoter,1to5kb,5UTR,exon,island,shore,ccre,intergenic	intron,shelf,g4,promoter,1to5kb,5UTR,exon,island,shore,ccre
Psd2	5.72714	0.981	1.95684e-11	0.315732	0.00851166	0.991205	1.53222e-11	0.325937	8.38982e-05	-0.0102053	0.978673	-0.523759	1.77551e-05	pleckstrin and Sec7 domain containing 2	no	no	no
Mtfp1	3.93029	-2.03444	1.96778e-11	-0.581004	0.000209104	-2.00277	2.86031e-11	-0.549334	1.36358e-06	-0.0316698	0.93589	1.90002	3.6625e-13	mitochondrial fission process 1	no	no	no
Tmem132b	7.3363	-0.840551	1.99249e-11	-0.347272	0.000269214	-0.770327	1.4868e-10	-0.277048	2.94924e-05	-0.0702246	0.660226	1.19441	1.97556e-14	transmembrane protein 132B	1to5kb,shelf,inter,shore,promoter,5UTR,exon,g4,ccre,intron,enhancer,island	1to5kb,shelf,promoter,shore,exon,intron,g4,ccre	1to5kb,shelf
Oxsr1	6.23856	0.760317	1.99776e-11	0.235907	0.00971586	0.670507	2.40842e-10	0.146098	0.0130236	0.0898092	0.569992	-0.432805	5.7895e-06	oxidative-stress responsive 1	no	no	no
Tbc1d16	7.20348	1.30616	2.01044e-11	0.281529	0.0434012	1.41711	5.61302e-12	0.39248	0.000107439	-0.110951	0.680715	-0.716836	3.57521e-06	TBC1 domain family, member 16	no	no	no
Mllt3	6.22181	1.00174	2.05306e-11	0.537943	4.93915e-05	0.932943	8.05265e-11	0.469145	5.7464e-07	0.0687988	0.789816	-1.03498	1.33083e-10	myeloid/lymphoid or mixed-lineage leukemia; translocated to, 3	no	no	no
Armc10	5.5075	0.930211	2.16218e-11	0.336707	0.00430932	0.822028	2.13449e-10	0.228524	0.00281655	0.108183	0.604664	-0.88991	1.00632e-09	armadillo repeat containing 10	no	no	no
Camsap3	5.81654	0.804324	2.24696e-11	0.285306	0.00511615	0.783546	3.82365e-11	0.264528	0.000171915	0.020778	0.93735	-0.71676	4.68207e-09	calmodulin regulated spectrin-associated protein family, member 3	no	no	no
Qk	9.53573	-0.999019	2.3856e-11	-0.306845	0.00231836	-0.856818	4.97043e-10	-0.164644	0.0116001	-0.142201	0.337095	0.661977	5.8627e-08	quaking	no	no	no
Kmt5a	6.02048	0.734543	2.40253e-11	0.702811	1.55118e-08	0.620114	7.62917e-10	0.588382	2.06328e-10	0.114429	0.413889	-0.750542	1.05588e-09	lysine methyltransferase 5A	no	no	no
Anapc5	7.81928	0.598425	2.40258e-11	0.166296	0.0158525	0.591496	3.42219e-11	0.159367	0.00072194	0.00692907	0.973946	-0.387261	4.41275e-07	anaphase-promoting complex subunit 5	no	no	no
Gmip	3.49018	1.83661	2.40258e-11	0.904412	0.000788966	1.97645	7.91221e-12	1.04425	2.97842e-07	-0.139838	0.817241	-1.42035	5.01772e-07	Gem-interacting protein	no	no	no
Zfp558	3.45958	1.80089	2.40258e-11	0.762581	0.00377667	2.15261	1.92803e-12	1.11429	1.38739e-07	-0.351712	0.461037	-1.55	1.01432e-07	zinc finger protein 558	no	no	no
Cxcr4	3.30709	1.76355	2.44276e-11	0.554544	0.0318797	1.77504	2.08057e-11	0.566034	0.00112639	-0.0114903	0.992076	-0.677248	0.00484001	chemokine (C-X-C motif) receptor 4	no	no	no
Anxa6	5.70408	-1.18249	2.46368e-11	-0.532952	2.16533e-05	-1.08846	1.64329e-10	-0.438923	7.98256e-07	-0.0940289	0.648179	1.30217	6.49103e-13	annexin A6	intron,shore,ccre	no	no
Stau1	6.39565	0.676388	2.47851e-11	0.31339	0.00026407	0.741679	3.96e-12	0.37868	2.5988e-08	-0.0652903	0.672117	-0.412845	2.3455e-06	staufen double-stranded RNA binding protein 1	no	1to5kb,inter,intergenic	no
Hnrnph3	5.33611	0.898843	2.50383e-11	0.589286	5.48693e-06	0.633718	1.5258e-08	0.32416	5.14615e-05	0.265125	0.100448	-1.12263	4.82524e-12	heterogeneous nuclear ribonucleoprotein H3	no	no	no
Hrk	5.67063	-1.01558	2.61028e-11	-1.65824	1.39386e-15	-1.1208	2.71057e-12	-1.76347	1.78913e-20	0.105225	0.519271	1.32806	1.74197e-14	harakiri, BCL2 interacting protein (contains only BH3 domain)	1to5kb,intron,shore,g4,promoter,5UTR,exon,island,enhancer,shelf	1to5kb,inter,g4,ccre,promoter,exon,intron,shore,island,enhancer,shelf	1to5kb,inter,ccre,promoter,exon,intron,shore,g4,island,3UTR,enhancer,shelf
Lrp11	6.8013	-0.693583	2.66595e-11	-0.466467	4.4982e-07	-0.833189	4.74469e-13	-0.606073	8.19105e-13	0.139606	0.201805	0.16267	0.0221428	low density lipoprotein receptor-related protein 11	1to5kb,intron,shore	1to5kb,intron,shore	no
Ankrd12	7.85109	0.774082	2.66996e-11	0.353349	0.000300696	0.590681	6.73016e-09	0.169949	0.00617634	0.183401	0.162629	-0.573509	9.03129e-08	ankyrin repeat domain 12	no	no	no
Bcl2l2	5.83951	-0.846292	2.66996e-11	-0.840386	5.9508e-11	-0.861452	1.83746e-11	-0.855546	3.44557e-15	0.0151605	0.946501	0.990044	3.84133e-13	BCL2-like 2	no	no	no
Fem1c	5.61443	0.848292	2.68003e-11	0.483306	2.60947e-05	0.703865	9.21338e-10	0.338879	7.45094e-06	0.144427	0.40516	-0.590111	3.6808e-07	fem 1 homolog c	no	no	no
Hpcal4	7.12396	-1.65544	2.6919e-11	-1.13379	2.28122e-08	-1.7526	1.06496e-11	-1.23094	6.34661e-12	0.0971539	0.682233	2.7942	6.52568e-15	hippocalcin-like 4	1to5kb,shelf,promoter,shore,ccre	1to5kb,shore,shelf,promoter,g4,ccre,intron	1to5kb,shore,shelf,promoter,ccre,5UTR,exon,intron
Sh3rf1	6.62452	0.72694	2.69237e-11	0.351228	0.000212306	0.673027	1.40935e-10	0.297315	8.75651e-06	0.0539133	0.752555	-0.313719	0.000363613	SH3 domain containing ring finger 1	no	no	no
Serf1	4.68367	1.40118	2.75907e-11	0.567388	0.00321746	1.40845	2.25373e-11	0.574658	2.11053e-05	-0.00727017	0.9929	-0.820022	2.02118e-05	small EDRK-rich factor 1	1to5kb,shore	no	no
Abca8b	4.72212	-1.20889	2.76877e-11	-0.965262	1.96217e-09	-1.22915	1.8876e-11	-0.985526	2.14043e-13	0.0202646	0.945801	2.14381	2.20081e-16	ATP-binding cassette, sub-family A (ABC1), member 8b	no	no	no
Pigq	5.70541	-0.92517	2.76877e-11	-0.263432	0.00532667	-0.922022	3.11967e-11	-0.260284	9.01616e-05	-0.00314802	0.9929	0.5855	9.34671e-08	phosphatidylinositol glycan anchor biosynthesis, class Q	no	no	no
Ubfd1	6.85349	0.664557	2.76877e-11	0.206457	0.00932106	0.686767	1.51123e-11	0.228668	5.01845e-05	-0.0222105	0.908901	-0.347219	1.92825e-05	ubiquitin family domain containing 1	no	no	no
Plekha8	4.95899	0.948438	2.836e-11	0.52141	8.11636e-05	1.04617	4.51966e-12	0.619146	4.94872e-09	-0.0977359	0.691287	-0.707607	2.44113e-07	pleckstrin homology domain containing, family A (phosphoinositide binding specific) member 8	no	no	no
Anxa7	5.99223	-0.83788	2.91658e-11	-0.46535	4.05289e-06	-0.841824	2.77239e-11	-0.469294	2.57029e-09	0.0039445	0.990675	1.06218	2.00975e-13	annexin A7	no	no	no
Ifrd1	6.06336	0.654275	2.94853e-11	0.321723	0.000210353	0.671344	1.81265e-11	0.338792	2.44955e-07	-0.0170688	0.936605	-0.586709	4.73493e-09	interferon-related developmental regulator 1	no	no	no
Anks1	5.31039	1.06584	3.00408e-11	0.741778	1.98536e-06	1.03798	4.61885e-11	0.713916	1.37406e-09	0.0278627	0.942609	-0.713546	1.09622e-06	ankyrin repeat and SAM domain containing 1	no	no	no
Grin2a	7.02792	-1.13043	3.01887e-11	-0.716064	5.1213e-07	-1.24241	4.8968e-12	-0.828044	3.10852e-11	0.11198	0.52663	1.38113	1.64182e-12	glutamate receptor, ionotropic, NMDA2A (epsilon 1)	promoter,1to5kb,5UTR,exon,intron,island,shore,ccre	exon,intron,shore,island,promoter,1to5kb,ccre,5UTR	intron,inter,promoter,5UTR,exon,island,shore,ccre,1to5kb
Hdac5	6.757	0.817475	3.01887e-11	0.515096	4.47065e-06	0.796941	5.37048e-11	0.494562	5.6599e-09	0.0205342	0.93735	-0.563612	3.32179e-07	histone deacetylase 5	no	no	no
Eif2s2	6.81447	0.661281	3.04309e-11	0.190373	0.0172669	0.607395	1.85705e-10	0.136487	0.00975283	0.0538855	0.724469	-0.419556	1.37392e-06	eukaryotic translation initiation factor 2, subunit 2 (beta)	no	1to5kb,intron,shore	promoter,1to5kb,intron,shore,ccre
Csmd1	7.0957	-1.12399	3.15566e-11	-0.619837	2.75735e-06	-1.07754	8.3201e-11	-0.573393	1.24605e-08	-0.0464441	0.840687	0.669532	2.96892e-07	CUB and Sushi multiple domains 1	intron,shore,shelf,g4,ccre	intron,inter,promoter,1to5kb,shore	no
Kcnab1	3.89933	-1.79912	3.15784e-11	-1.29161	6.4552e-11	-1.85637	1.50958e-11	-1.34885	1.3907e-15	0.0572448	0.854626	3.1238	2.2052e-18	potassium voltage-gated channel, shaker-related subfamily, beta member 1	no	1to5kb,intron,inter	no
Ppp1r12b	7.42317	0.690151	3.17819e-11	0.259929	0.00205553	0.639243	1.72178e-10	0.20902	0.000280583	0.0509083	0.75202	-0.0846512	0.266513	protein phosphatase 1, regulatory subunit 12B	intron,inter	intron,inter	no
Ap1s2	6.54797	0.856905	3.18511e-11	0.593122	1.45133e-06	0.859625	3.15628e-11	0.595843	6.20111e-10	-0.0027206	0.993926	-0.823474	9.00269e-10	adaptor-related protein complex 1, sigma 2 subunit	no	no	intron,inter
Fdps	6.90403	0.989813	3.23897e-11	0.318147	0.00811053	1.04472	1.28177e-11	0.373051	2.33046e-05	-0.0549036	0.827583	-1.38753	3.66694e-13	farnesyl diphosphate synthetase	no	no	no
Xylt1	6.33042	-1.34933	3.38937e-11	-0.479309	0.000339189	-1.25991	1.47625e-10	-0.38988	3.2478e-05	-0.0894284	0.692542	0.810068	1.12098e-07	xylosyltransferase 1	1to5kb,shelf	no	no
Fam50a	4.78263	1.03297	3.41092e-11	0.787681	4.78374e-07	0.599452	3.59802e-07	0.354159	6.43062e-05	0.433522	0.0384292	-0.803691	9.33416e-08	family with sequence similarity 50, member A	no	no	no
Zfp553	5.34418	0.852108	3.52339e-11	0.487295	5.22588e-05	0.764104	2.77022e-10	0.399291	1.88161e-06	0.0880037	0.667948	-0.796109	3.90508e-09	zinc finger protein 553	no	no	no
Marcks	9.45915	0.762182	3.61637e-11	0.384979	7.1487e-05	0.731881	9.32892e-11	0.354679	6.9115e-07	0.0303009	0.878316	-0.771022	2.13811e-10	myristoylated alanine rich protein kinase C substrate	no	no	no
5730409E04Rik	4.60889	-1.83235	3.62312e-11	-0.611748	0.000132043	-1.73291	1.31185e-10	-0.512315	5.68617e-06	-0.099433	0.726525	1.34779	1.87328e-10	RIKEN cDNA 5730409E04Rik gene	1to5kb,shelf,inter	1to5kb,shelf,inter	1to5kb,shelf,shore
Tes	3.82739	1.69261	3.62312e-11	0.720267	0.00182889	1.44499	3.63334e-10	0.472647	0.00105812	0.247621	0.565914	-1.53586	8.6568e-09	testin LIM domain protein	promoter,1to5kb,exon,intron,shore,ccre	no	no
Ncdn	8.78435	-1.16982	3.67621e-11	-0.260564	0.0182788	-1.17823	3.60261e-11	-0.268977	0.000600824	0.00841217	0.978454	1.34384	5.21758e-12	neurochondrin	no	no	no
Acat1	7.7226	0.652964	3.73845e-11	0.160999	0.0397115	0.771457	1.26719e-12	0.279492	3.07209e-06	-0.118493	0.335023	-0.239751	0.00142463	acetyl-Coenzyme A acetyltransferase 1	no	no	no
Tab3	5.57651	0.958931	3.99133e-11	0.584277	3.61106e-05	0.869536	2.57868e-10	0.494881	8.77321e-07	0.0893954	0.706752	-1.20823	1.37683e-11	TGF-beta activated kinase 1/MAP3K7 binding protein 3	no	no	no
Dcbld2	5.87475	0.779731	4.03387e-11	0.237834	0.014824	0.787097	3.37892e-11	0.2452	0.00025718	-0.00736631	0.98099	-0.685289	6.20535e-09	discoidin, CUB and LCCL domain containing 2	no	no	no
Efnb2	6.75148	1.01179	4.06299e-11	0.512291	0.000102337	0.929595	2.05291e-10	0.430092	2.8291e-06	0.0821993	0.738515	-1.26248	3.16202e-12	ephrin B2	no	no	no
Sema6c	4.26754	1.48523	4.13065e-11	1.05006	4.38232e-06	1.46524	4.91401e-11	1.03007	2.26388e-09	0.0199907	0.977493	-1.65443	2.07297e-10	sema domain, transmembrane domain (TM), and cytoplasmic domain, (semaphorin) 6C	promoter,exon,intron,3UTR,island,shore,shelf,g4,ccre,intergenic	promoter,1to5kb,exon,intron,3UTR,shelf,g4,island,shore,intergenic,ccre	promoter,exon,intron,3UTR,shore,shelf,g4
Ttll7	7.28444	-0.755411	4.13065e-11	-0.166789	0.0463899	-0.886347	1.29467e-12	-0.297725	3.28635e-06	0.130936	0.293986	1.15776	8.81463e-15	tubulin tyrosine ligase-like family, member 7	no	no	no
Ctcf	6.40242	0.621443	4.25367e-11	0.378042	9.74757e-06	0.597679	9.64846e-11	0.354277	2.333e-08	0.0237645	0.898275	-0.693342	3.28084e-11	CCCTC-binding factor	no	no	no
Epb41l2	6.41619	-0.99857	4.27761e-11	-0.254932	0.0136088	-0.904263	4.04668e-10	-0.160625	0.0180491	-0.094307	0.601694	1.25899	1.348e-13	erythrocyte membrane protein band 4.1 like 2	no	no	no
Nfib	9.03848	1.63025	4.46465e-11	0.511883	0.00179922	1.5471	1.06495e-10	0.428729	0.000209305	0.0831541	0.773783	-1.12874	7.99294e-08	nuclear factor I/B	intron,inter,ccre	no	intron,inter
Arf4	6.92706	0.659659	4.47382e-11	0.307522	0.000272908	0.657843	5.15176e-11	0.305706	8.71367e-07	0.001816	0.994857	-0.430058	9.60129e-07	ADP-ribosylation factor 4	no	no	no
Camk1d	6.6476	-0.788575	4.64702e-11	-1.04347	3.04725e-12	-0.750056	1.53292e-10	-1.00495	6.58242e-16	-0.0385191	0.833786	1.4327	5.91609e-16	calcium/calmodulin-dependent protein kinase ID	intron,shore	intron,shore,shelf	intron,inter,ccre
Lig3	5.79787	0.825412	4.96768e-11	0.293975	0.00667752	0.893637	1.07557e-11	0.362201	6.14763e-06	-0.0682258	0.752541	-0.613035	2.96579e-07	ligase III, DNA, ATP-dependent	no	no	no
Sncaip	5.06188	1.29461	5.19067e-11	0.854556	1.42834e-05	1.2704	6.56838e-11	0.83034	1.61712e-08	0.0242162	0.960645	-1.62104	2.27101e-11	synuclein, alpha interacting protein (synphilin)	no	no	no
Reps2	7.14737	-0.666475	5.42713e-11	-0.25361	0.00107212	-0.795807	1.16915e-12	-0.382942	5.44617e-09	0.129332	0.244747	0.59813	8.81069e-10	RALBP1 associated Eps domain containing protein 2	intron,inter,ccre	exon,3UTR,inter,intron,1to5kb,shelf	exon,intron,inter
Inhba	4.4283	1.89879	5.44239e-11	2.2262	1.48974e-08	1.67169	2.29547e-10	1.9991	6.22297e-11	0.227103	0.601696	-3.27306	1.61765e-12	inhibin beta-A	1to5kb,intron,enhancer,inter,g4,ccre	intron,inter,g4	1to5kb,intron,enhancer,inter,ccre
Macroh2a2	5.68606	0.906828	5.46758e-11	0.636372	2.88035e-06	1.11211	1.24648e-12	0.841653	4.83565e-12	-0.205281	0.300136	-1.07668	3.03966e-11	macroH2A.2 histone	no	no	no
Rnf152	4.29346	2.46095	5.48082e-11	0.861464	0.00685967	2.12565	1.9533e-10	0.526161	0.00675687	0.335302	0.570357	-1.55634	4.50826e-06	ring finger protein 152	no	no	no
Pcdh8	6.89446	0.820158	5.55773e-11	0.484557	2.33928e-05	0.821276	6.03141e-11	0.485675	2.82265e-08	-0.00111812	0.998336	-0.422556	6.08554e-05	protocadherin 8	1to5kb,exon,intron,island,shore,ccre,promoter,g4	no	1to5kb,exon,3UTR,shore
Arhgdib	2.72073	1.99067	5.56377e-11	1.97014	2.07959e-07	2.29297	7.47994e-12	2.27244	3.34552e-12	-0.302297	0.604664	-2.56853	2.06851e-10	Rho, GDP dissociation inhibitor (GDI) beta	no	no	no
Glrb	6.75869	-0.618062	5.56377e-11	-0.247032	0.000529003	-0.640015	2.81195e-11	-0.268986	5.51556e-07	0.0219535	0.891527	0.815165	1.55814e-13	glycine receptor, beta subunit	no	no	no
Trnp1	5.23468	-0.922525	5.56377e-11	-0.444066	2.0724e-05	-1.04108	3.45436e-12	-0.562618	1.72768e-10	0.118551	0.431375	1.4853	1.16594e-15	TMF1-regulated nuclear protein 1	intron,shelf,ccre,shore,g4,promoter,5UTR,exon,3UTR,island,1to5kb	promoter,exon,intron,3UTR,island,shore,shelf,g4,ccre,1to5kb	intron,shelf,shore,g4,ccre,promoter,exon,3UTR,island,1to5kb
Zfp821	5.6197	0.801685	5.61436e-11	0.471112	2.45175e-05	0.664113	1.91139e-09	0.33354	5.85057e-06	0.137572	0.419882	-0.88339	7.31134e-11	zinc finger protein 821	1to5kb,shelf	no	no
Lsm14b	6.81862	0.646261	5.72106e-11	0.213713	0.00778804	0.667322	3.22929e-11	0.234774	4.16806e-05	-0.0210612	0.914582	-0.392575	3.70498e-06	LSM family member 14B	1to5kb,shore,g4	1to5kb,shelf,shore,g4	1to5kb,shore,shelf,g4
Tpm4	6.12811	0.909985	5.81499e-11	0.708366	5.59429e-07	1.11536	1.21708e-12	0.913739	1.05157e-12	-0.205374	0.283344	-0.951889	5.02258e-10	tropomyosin 4	no	no	no
Isyna1	3.0647	2.03542	5.97783e-11	1.08354	0.000506159	1.8823	1.54096e-10	0.930421	1.08603e-05	0.153122	0.826814	-1.56725	9.67184e-07	myo-inositol 1-phosphate synthase A1	no	no	no
Ndrg2	8.50857	-3.06297	6.01678e-11	-0.62739	0.00390254	-2.96784	1.02791e-10	-0.532259	0.000552252	-0.095131	0.806536	2.61747	2.53282e-10	N-myc downstream regulated gene 2	no	no	no
Rnf38	6.34042	0.804716	6.09479e-11	0.445514	8.3301e-05	0.870463	1.3472e-11	0.511262	1.36895e-08	-0.0657476	0.746313	-1.11146	1.09649e-12	ring finger protein 38	no	no	no
Clock	6.9473	-0.765316	6.12104e-11	-0.250982	0.00470746	-0.713598	3.06277e-10	-0.199265	0.000994786	-0.0517177	0.756677	0.493196	5.52784e-07	circadian locomotor output cycles kaput	no	no	no
Cct8	8.15811	0.541691	6.13126e-11	0.250729	0.000312564	0.454871	2.41865e-09	0.163909	0.00037672	0.0868198	0.396662	-0.389071	2.14219e-07	chaperonin containing Tcp1, subunit 8 (theta)	no	no	no
Ppp1r18	3.90032	1.27109	6.13126e-11	0.719558	0.000152887	1.23204	9.09183e-11	0.68051	5.82984e-07	0.0390486	0.93735	-1.28022	3.18773e-09	protein phosphatase 1, regulatory subunit 18	no	no	no
Nsd2	8.09848	0.551093	6.13682e-11	0.218663	0.00135746	0.677848	8.81872e-13	0.345418	3.5853e-09	-0.126755	0.210421	-0.567077	1.38557e-10	nuclear receptor binding SET domain protein 2	no	no	no
Nfe2l1	7.55054	-0.565567	6.15082e-11	-0.462434	3.41438e-08	-0.501653	8.91993e-10	-0.39852	2.4515e-10	-0.0639139	0.547834	0.480986	4.78324e-09	nuclear factor, erythroid derived 2,-like 1	no	no	no
Rbm17	6.37757	0.699911	6.18695e-11	0.365432	0.000139204	0.62244	6.88966e-10	0.287961	1.40553e-05	0.0774712	0.614671	-0.613924	1.26643e-08	RNA binding motif protein 17	no	no	no
Pak2	6.58003	0.696447	6.21243e-11	0.316425	0.000503098	0.823191	2.23305e-12	0.443169	4.83706e-09	-0.126744	0.379856	-0.541522	7.106e-08	p21 (RAC1) activated kinase 2	no	no	no
Nnat	10.3042	1.126	6.25412e-11	0.25383	0.0276794	1.10953	9.06683e-11	0.237361	0.00301947	0.0164692	0.950371	-0.341419	0.00232483	neuronatin	no	no	no
Morc2a	7.02436	0.580049	6.30251e-11	0.326361	4.3857e-05	0.573594	8.99858e-11	0.319905	1.07762e-07	0.00645517	0.976329	-0.643535	7.70215e-11	microrchidia 2A	no	no	no
Mpv17	4.94463	-1.10726	6.40709e-11	-0.590602	4.05289e-06	-0.858789	1.58464e-08	-0.342131	3.32928e-05	-0.248471	0.131899	0.998248	1.11475e-10	MpV17 mitochondrial inner membrane protein	no	no	no
Lingo1	6.50069	-0.833473	6.46348e-11	-0.953732	4.3022e-11	-0.854607	4.15145e-11	-0.974866	3.22736e-15	0.021134	0.925964	1.05764	1.05857e-12	leucine rich repeat and Ig domain containing 1	exon,3UTR,shore,intergenic,island,5UTR,intron,g4,shelf,ccre,promoter,1to5kb,inter	exon,island,shore,5UTR,intron,g4,ccre,1to5kb,shelf,inter,promoter	exon,island,shore,5UTR,intron,g4,ccre,1to5kb,shelf,inter,promoter
Fbxl16	7.58756	-0.943776	6.56389e-11	-0.344322	0.00139351	-0.937074	8.60302e-11	-0.337619	1.92993e-05	-0.0067023	0.982366	1.16941	3.90789e-12	F-box and leucine-rich repeat protein 16	1to5kb,enhancer,inter,g4,exon,intron,3UTR,island,shore	promoter,1to5kb,exon,intron,shore,g4,3UTR,island	promoter,1to5kb,exon,intron,shore,g4,3UTR
Ppp2r2c	8.45163	-0.618463	6.56531e-11	-0.402488	1.32182e-06	-0.672723	1.18785e-11	-0.456747	5.39594e-11	0.0542595	0.670372	0.645371	5.42996e-11	protein phosphatase 2, regulatory subunit B, gamma	promoter,1to5kb,5UTR,exon,island,shore,shelf,g4,ccre,intron,enhancer,inter	1to5kb,shelf,promoter,5UTR,exon,intron,enhancer,island,shore,g4,ccre,inter	1to5kb,shelf,promoter,island,shore,g4,ccre,5UTR,exon,intron,enhancer,inter
Cdk14	7.47611	-0.71393	6.6052e-11	-0.203612	0.0130297	-0.767834	1.50024e-11	-0.257516	1.99106e-05	0.0539042	0.724087	0.154595	0.0402178	cyclin-dependent kinase 14	no	no	no
Gprin2	4.18013	1.39416	6.62955e-11	0.680837	0.000783821	1.69535	2.91418e-12	0.982033	6.70691e-09	-0.301196	0.400456	-1.3108	1.32538e-08	G protein regulated inducer of neurite outgrowth 2	no	no	no
Plcl1	5.2329	-1.0658	6.79415e-11	-0.270564	0.0142929	-0.944484	1.02941e-09	-0.149243	0.039845	-0.121321	0.499304	0.533039	6.59871e-06	phospholipase C-like 1	no	no	no
Itm2c	7.93014	-1.97327	6.93655e-11	-0.449267	0.00571107	-2.0802	3.26913e-11	-0.556198	1.66883e-05	0.106932	0.692285	1.55735	2.06985e-09	integral membrane protein 2C	no	no	no
Rab8b	6.19499	0.727431	6.97381e-11	0.522396	1.73242e-06	0.673459	3.34261e-10	0.468424	7.54784e-09	0.0539715	0.773783	-0.514719	7.36415e-07	RAB8B, member RAS oncogene family	no	no	no
C2cd2l	6.6295	-0.816867	7.06396e-11	-0.418137	6.3086e-05	-0.758752	3.85689e-10	-0.360022	1.8287e-06	-0.0581152	0.741043	1.33367	1.31731e-14	C2 calcium-dependent domain containing 2-like	no	no	no
Tspan2	4.02377	-1.60281	7.1597e-11	-0.960772	1.77842e-08	-1.50622	2.97919e-10	-0.864179	2.61488e-11	-0.0965928	0.723422	1.57351	2.67444e-13	tetraspanin 2	no	no	no
Syne2	6.74672	0.739598	7.21655e-11	0.307024	0.00140656	0.873633	2.67531e-12	0.441059	2.16801e-08	-0.134034	0.381278	-0.91403	6.81891e-12	spectrin repeat containing, nuclear envelope 2	no	no	no
Nolc1	6.30747	0.615807	7.22746e-11	0.47418	3.94536e-07	0.484689	7.92379e-09	0.343062	6.94916e-08	0.131118	0.274996	-0.71884	2.7176e-11	nucleolar and coiled-body phosphoprotein 1	no	no	no
Nr2f1	6.55822	0.627261	7.36206e-11	0.161159	0.03943	0.608705	1.41525e-10	0.142603	0.00585886	0.018556	0.927031	-0.540204	1.01543e-08	nuclear receptor subfamily 2, group F, member 1	promoter,intron,shelf,inter,1to5kb,5UTR,exon,shore,ccre	exon,3UTR,inter,ccre	promoter,exon,intron,inter,g4,ccre,1to5kb,5UTR,shore
Mast2	6.84942	0.664204	7.39032e-11	0.29427	0.000692467	0.637257	1.83875e-10	0.267323	1.33203e-05	0.0269467	0.891527	-0.927047	4.10345e-13	microtubule associated serine/threonine kinase 2	no	no	no
Rhobtb1	3.85979	1.20075	7.40994e-11	0.709675	0.000132043	1.23213	4.71881e-11	0.741054	1.09997e-07	-0.0313787	0.947157	-1.31086	1.13621e-09	Rho-related BTB domain containing 1	no	no	no
Zfp90	4.96222	1.31363	7.54518e-11	0.432989	0.0156335	1.27738	1.14653e-10	0.396743	0.000826322	0.0362459	0.945079	-0.987065	4.59614e-07	zinc finger protein 90	no	no	no
2900052N01Rik	2.65103	-3.02954	7.56169e-11	-1.19762	9.88903e-07	-2.70965	9.9288e-10	-0.877735	2.81603e-07	-0.319884	0.299947	3.80029	5.08066e-15	RIKEN cDNA 2900052N01 gene	no	no	no
Atp1b1	9.33215	-0.526081	7.56169e-11	-0.120252	0.0499543	-0.525517	8.99858e-11	-0.119687	0.00389437	-0.000564744	0.998523	0.982481	2.19436e-16	ATPase, Na+/K+ transporting, beta 1 polypeptide	no	no	no
Maco1	6.6143	0.613922	7.56169e-11	0.361533	2.13923e-05	0.609825	9.33851e-11	0.357436	2.5792e-08	0.004097	0.987128	-0.639787	2.38025e-10	macoilin 1	no	1to5kb,shore,ccre,shelf	1to5kb,shore,ccre,shelf
Ensa	7.46934	-0.613811	7.74632e-11	-0.187237	0.00875913	-0.618046	7.63318e-11	-0.191472	0.000146072	0.0042351	0.984482	0.461337	4.19697e-08	endosulfine alpha	no	no	no
Zdhhc15	3.86444	-1.35444	7.83273e-11	-0.806292	2.1148e-07	-1.19969	1.22158e-09	-0.651546	5.8533e-09	-0.154746	0.46096	1.15798	8.58912e-11	zinc finger, DHHC domain containing 15	no	no	intron,inter
Pex5l	5.75305	-1.56897	8.29609e-11	-0.47325	0.00113046	-1.589	6.90787e-11	-0.493288	5.81806e-06	0.0200383	0.951192	2.56197	1.35035e-14	peroxisomal biogenesis factor 5-like	exon,intron,shore,1to5kb	exon,intron,shore,shelf,5UTR,island,ccre,promoter,1to5kb,g4	exon,intron,shelf,shore,ccre
Sparcl1	9.72345	-2.16615	8.49651e-11	-0.803719	6.3086e-05	-2.0014	2.99956e-10	-0.638968	8.54474e-06	-0.164751	0.517637	2.90246	1.73477e-12	SPARC-like 1	no	no	no
Tubb4b	7.51078	-0.719884	8.59706e-11	-0.160919	0.0496875	-0.679183	3.34261e-10	-0.120218	0.0263128	-0.0407014	0.810122	0.908451	8.87271e-13	tubulin, beta 4B class IVB	no	no	no
Prox1	5.12826	1.15529	8.82198e-11	0.702036	7.66371e-05	1.08873	2.36244e-10	0.635475	8.07451e-07	0.0665613	0.846827	-0.987313	1.31377e-07	prospero homeobox 1	intron,inter,ccre,promoter,1to5kb,shore,enhancer,island,g4	intron,inter,ccre,g4,exon,1to5kb,promoter,shore,island	intron,inter,ccre,g4,1to5kb,shelf,shore,promoter,island
Usp42	5.18554	0.908809	8.86017e-11	0.522432	6.20381e-05	0.783649	1.30573e-09	0.397272	5.60583e-06	0.12516	0.560429	-0.814132	1.27174e-08	ubiquitin specific peptidase 42	no	no	no
Nwd1	6.39776	-1.31294	8.89658e-11	-0.551859	7.01098e-05	-1.01251	1.50982e-08	-0.251432	0.00332403	-0.300427	0.0964063	1.9169	1.57598e-14	NACHT and WD repeat domain containing 1	no	no	no
Usp3	5.92783	0.781105	9.03136e-11	0.340099	0.00152733	0.88903	7.47957e-12	0.448024	1.31755e-07	-0.107925	0.541347	-0.771777	2.3102e-09	ubiquitin specific peptidase 3	no	no	no
Pakap	6.41112	-0.89921	9.13492e-11	-0.227147	0.0258965	-0.917858	6.39088e-11	-0.245795	0.000555675	0.0186476	0.942804	0.739785	7.66339e-09	paralemmin A kinase anchor protein	intron,shore,ccre	1to5kb,shore,intron,ccre,inter	1to5kb,shore,intron,ccre
Tmem170b	7.68912	0.656909	9.15634e-11	0.30252	0.000490861	0.675877	5.83826e-11	0.321487	8.31265e-07	-0.0189679	0.925964	-0.40276	5.01613e-06	transmembrane protein 170B	no	no	no
Hspa4l	6.80374	-0.722941	9.17448e-11	-0.388007	2.24886e-05	-0.79779	1.14931e-11	-0.462856	9.39126e-10	0.074849	0.590406	0.903479	1.27856e-12	heat shock protein 4 like	no	no	no
Gpm6a	10.79	-0.477394	9.21728e-11	-0.219464	0.000265568	-0.45915	2.4e-10	-0.20122	3.92607e-06	-0.0182446	0.886868	0.316284	6.59077e-07	glycoprotein m6a	no	no	no
Pla2g7	7.29292	-2.78547	9.24027e-11	-0.612373	0.00116637	-2.48473	5.91782e-10	-0.311626	0.0082029	-0.300747	0.266303	4.08918	2.56649e-14	phospholipase A2, group VII (platelet-activating factor acetylhydrolase, plasma)	no	no	no
Map6	7.72337	0.622447	9.69615e-11	0.186076	0.018235	0.600445	2.29547e-10	0.164073	0.00220014	0.0220024	0.904758	-0.0982041	0.175947	microtubule-associated protein 6	no	no	no
Bmpr1b	4.97883	-1.5552	9.94617e-11	-0.449379	0.00142032	-1.36998	1.73921e-09	-0.264165	0.00397284	-0.185214	0.42105	1.05463	2.1346e-09	bone morphogenetic protein receptor, type 1B	no	promoter,1to5kb,shore,shelf	promoter,1to5kb,shore
Dmtn	6.87094	-0.849556	9.94617e-11	-0.427254	7.93982e-05	-0.915642	2.17647e-11	-0.49334	1.4751e-08	0.066086	0.712709	1.06677	3.55253e-12	dematin actin binding protein	exon,intron,inter,promoter,1to5kb,ccre,5UTR,shore,3UTR,island,shelf,g4	1to5kb,exon,3UTR,inter,intron,g4,promoter,enhancer,ccre,shore,shelf,island,5UTR	1to5kb,exon,3UTR,inter,promoter,intron,enhancer,ccre,shore,island
Ilf3	6.92682	0.573485	9.94617e-11	0.326496	3.49671e-05	0.561879	1.61719e-10	0.31489	8.33379e-08	0.0116057	0.948198	-0.880474	4.96742e-14	interleukin enhancer binding factor 3	no	no	no
Zhx3	7.35958	-0.774533	1.03712e-10	-0.341087	0.000354686	-0.684267	1.60185e-09	-0.250821	0.000120463	-0.0902654	0.537991	0.855676	2.9595e-11	zinc fingers and homeoboxes 3	no	no	no
Fam135b	6.50344	-0.854656	1.06343e-10	-0.98452	3.21862e-11	-0.869295	8.10264e-11	-0.999159	2.34063e-15	0.014639	0.950189	1.62245	1.62147e-16	family with sequence similarity 135, member B	no	no	no
Atp6v1c1	7.16559	-0.630947	1.06932e-10	-0.21415	0.00401571	-0.706718	9.86345e-12	-0.289921	5.52608e-07	0.0757709	0.524562	0.696683	2.31093e-11	ATPase, H+ transporting, lysosomal V1 subunit C1	no	no	no
Tesk1	5.98429	0.751886	1.07082e-10	0.402684	0.000151888	0.861752	7.72909e-12	0.51255	4.17455e-09	-0.109866	0.517921	-0.568143	3.31427e-07	testis specific protein kinase 1	no	no	no
Fut8	6.24193	-0.678376	1.0792e-10	-0.352368	3.65927e-05	-0.685253	9.33016e-11	-0.359245	3.75747e-08	0.00687701	0.976781	0.22979	0.00196437	fucosyltransferase 8	no	no	no
Extl1	2.54846	-2.85735	1.10557e-10	-1.13284	1.40641e-06	-2.76619	2.33034e-10	-1.04168	3.85903e-09	-0.0911562	0.833786	4.11355	3.26882e-16	exostosin-like glycosyltransferase 1	1to5kb,5UTR,exon,intron,inter,g4,ccre	1to5kb,intron,inter,g4,exon,ccre,promoter,5UTR	1to5kb,exon,intron,inter,g4,ccre,5UTR
Mapk9	7.68158	-0.601547	1.17728e-10	-0.241652	0.00137471	-0.68688	7.3463e-12	-0.326986	8.77876e-08	0.0853333	0.448189	0.376729	2.47567e-06	mitogen-activated protein kinase 9	no	no	no
Nampt	6.58419	0.651674	1.17728e-10	0.267642	0.00205767	0.504038	1.79727e-08	0.120007	0.0305748	0.147635	0.240819	-0.401632	7.03578e-06	nicotinamide phosphoribosyltransferase	no	no	no
Osbp2	5.21258	-0.935293	1.20874e-10	-0.528733	7.68336e-06	-1.09183	3.54153e-12	-0.685272	3.43773e-11	0.156539	0.299868	0.631946	1.79404e-07	oxysterol binding protein 2	intron,shore,ccre,island,g4,promoter,5UTR,exon,1to5kb	intron,shore,island,ccre,1to5kb,g4,shelf	exon,intron,island,shore,ccre,promoter,5UTR,g4,1to5kb,shelf
Shank3	6.4742	-0.897191	1.22045e-10	-0.624669	5.04729e-07	-0.847131	4.6204e-10	-0.574609	1.43998e-09	-0.0500601	0.810718	0.611023	2.49966e-07	SH3 and multiple ankyrin repeat domains 3	promoter,1to5kb,exon,intron,enhancer,shore,ccre,3UTR,island,g4	promoter,1to5kb,exon,enhancer,shore,ccre,intron,g4,3UTR,island	promoter,1to5kb,enhancer,shore,ccre,exon,intron,shelf,3UTR,island,g4
Abca1	7.54117	-1.16037	1.23993e-10	-0.425629	0.000505765	-0.900515	1.54085e-08	-0.165775	0.028423	-0.259854	0.130114	2.48326	3.50039e-17	ATP-binding cassette, sub-family A (ABC1), member 1	no	no	no
Lrrtm3	4.61355	-1.57595	1.24158e-10	-1.05177	2.01426e-08	-1.58161	1.14653e-10	-1.05744	3.70011e-12	0.00566182	0.992158	1.96567	6.21497e-14	leucine rich repeat transmembrane neuronal 3	exon,intron,inter,ccre	exon,intron,inter,ccre	exon,intron,inter,ccre
Dmxl1	7.76355	0.616051	1.27864e-10	0.352838	3.75349e-05	0.504426	7.47399e-09	0.241212	2.44354e-05	0.111626	0.353599	-0.615016	8.1601e-10	Dmx-like 1	no	no	no
Mef2c	9.31073	-0.740346	1.28532e-10	-0.613911	3.19407e-08	-0.757333	9.08152e-11	-0.630897	5.97378e-12	0.0169866	0.93735	-0.0726026	0.356058	myocyte enhancer factor 2C	no	no	no
Chd1	6.1616	0.743717	1.29165e-10	0.385146	0.000230378	0.65903	1.38322e-09	0.30046	2.61711e-05	0.0846867	0.630785	-0.737789	2.01061e-09	chromodomain helicase DNA binding protein 1	no	no	no
Ptprn	7.30714	-0.812991	1.31734e-10	-0.462147	2.8437e-05	-0.92847	8.95628e-12	-0.577627	1.07251e-09	0.11548	0.421074	1.37765	3.58581e-14	protein tyrosine phosphatase, receptor type, N	1to5kb,intron,inter,5UTR,exon,g4,ccre,promoter	promoter,exon,intron,inter,g4,1to5kb,5UTR,ccre	1to5kb,intron,inter,5UTR,exon,g4,ccre,promoter
Nfix	8.53972	1.41019	1.34751e-10	0.685799	7.94439e-05	1.27559	6.68356e-10	0.5512	8.96928e-06	0.134599	0.561216	-0.81612	3.90661e-06	nuclear factor I/X	promoter,5UTR,exon,intron,island,shore,g4,ccre,3UTR,1to5kb,shelf,inter,enhancer	5UTR,exon,intron,shore,ccre,promoter,3UTR,g4,1to5kb,inter,shelf	promoter,5UTR,exon,intron,island,shore,g4,ccre,3UTR,1to5kb,inter,shelf
Enpp2	5.31947	-0.996579	1.35189e-10	-0.522683	7.44204e-06	-0.735547	7.72127e-08	-0.26165	0.000303503	-0.261032	0.0908322	1.48091	4.04246e-15	ectonucleotide pyrophosphatase/phosphodiesterase 2	no	no	promoter,exon,intron,shore,g4,ccre
Pcgf3	7.34482	0.506891	1.36501e-10	0.239205	0.000417712	0.461313	1.03365e-09	0.193626	3.75047e-05	0.0455782	0.703346	-0.223101	0.000433362	polycomb group ring finger 3	no	1to5kb,shelf,inter,intergenic	1to5kb,shore,shelf
Fbxo28	5.84085	0.699732	1.38597e-10	0.322871	0.000529003	0.559399	8.91333e-09	0.182539	0.00176141	0.140333	0.351167	-0.524341	1.88983e-07	F-box protein 28	no	no	no
Creb1	7.06557	0.616454	1.38922e-10	0.323421	0.000136862	0.543525	1.86918e-09	0.250493	1.72464e-05	0.0729287	0.589842	-0.78171	6.43302e-12	cAMP responsive element binding protein 1	no	no	no
Fam126a	6.22691	0.744244	1.38922e-10	0.301585	0.00205414	0.666755	1.12368e-09	0.224097	0.000497652	0.0774884	0.679464	-0.617827	3.27524e-08	family with sequence similarity 126, member A	no	no	no
Pde10a	7.22533	0.605398	1.40314e-10	0.347061	5.05091e-05	0.600682	1.8253e-10	0.342345	1.1135e-07	0.00471607	0.984482	-0.75008	1.32418e-11	phosphodiesterase 10A	promoter,1to5kb,5UTR,exon,intron,shore,ccre,shelf,inter	promoter,1to5kb,5UTR,exon,shore,intron,g4,ccre,shelf,inter,island	promoter,1to5kb,5UTR,exon,shore,intron,g4,ccre,inter,shelf
Pcsk2	7.17304	-0.969541	1.41736e-10	-1.07287	1.8616e-10	-1.10486	1.10248e-11	-1.20819	4.65652e-15	0.135323	0.40516	1.55159	4.05169e-14	proprotein convertase subtilisin/kexin type 2	promoter,1to5kb,exon,intron,inter,ccre,g4	promoter,1to5kb,exon,intron,inter,g4,ccre	promoter,1to5kb,exon,intron,inter,ccre,g4
Calb1	5.67168	-1.93515	1.42992e-10	-1.35194	3.07911e-09	-1.97529	9.81518e-11	-1.39208	8.19105e-13	0.0401333	0.910696	1.67546	2.11962e-11	calbindin 1	1to5kb,exon,intron,inter,g4	1to5kb,exon,intron,inter,g4	1to5kb,5UTR,exon,intron,inter,g4
Emc7	6.32495	-0.781005	1.45783e-10	-0.412378	2.65923e-05	-0.712886	1.10628e-09	-0.344259	8.23534e-07	-0.068119	0.676004	0.929806	3.31801e-12	ER membrane protein complex subunit 7	no	no	no
Aff2	5.9222	0.757262	1.46928e-10	0.630396	6.62848e-07	0.686812	1.02514e-09	0.559947	3.68837e-09	0.0704497	0.716824	-1.31213	3.43372e-14	AF4/FMR2 family, member 2	no	no	no
Crybg3	4.37138	1.22869	1.49945e-10	0.402619	0.0317826	1.11213	7.34147e-10	0.286055	0.0192315	0.116564	0.747849	-0.634075	0.000452366	beta-gamma crystallin domain containing 3	no	promoter,1to5kb,shore	no
Rapgef5	6.77725	-0.675389	1.5024e-10	-0.338151	7.29783e-05	-0.674516	1.67334e-10	-0.337278	1.46224e-07	-0.000873325	0.998336	0.535113	1.88714e-08	Rap guanine nucleotide exchange factor (GEF) 5	promoter,5UTR,exon,intron,island,shore,g4,ccre,inter	promoter,1to5kb,5UTR,exon,intron,island,shore,g4,ccre,inter	1to5kb,intron,shore,shelf,promoter,island,g4,ccre,exon,inter
Chn2	5.37403	0.970595	1.52833e-10	0.405754	0.00261626	1.04413	3.90003e-11	0.479292	1.58458e-06	-0.0735379	0.803562	-0.216254	0.0723074	chimerin 2	1to5kb,shore	no	no
Smc1a	7.17264	0.60373	1.52833e-10	0.195935	0.0134218	0.565376	6.44513e-10	0.157581	0.00320068	0.0383537	0.811114	-0.481529	1.10353e-07	structural maintenance of chromosomes 1A	1to5kb,intron,inter,exon,3UTR,intergenic	exon,intron,inter	intron,inter,exon,3UTR,1to5kb
Gpr68	2.29838	-2.28677	1.5312e-10	-0.490233	0.0100571	-2.40692	4.58073e-11	-0.610378	1.31627e-05	0.120144	0.725797	2.31901	4.09355e-12	G protein-coupled receptor 68	exon,intron,shore,ccre,promoter,5UTR,island,g4,1to5kb	promoter,5UTR,exon,intron,island,shore,g4,ccre,1to5kb	exon,intron,shore,ccre,promoter,5UTR,island,1to5kb
Ppm1l	7.53866	0.640827	1.53653e-10	0.657786	3.06729e-09	0.507027	1.65862e-08	0.523985	6.33782e-11	0.133801	0.282643	-0.810213	8.21935e-12	protein phosphatase 1 (formerly 2C)-like	no	no	no
Fbxw7	7.60352	-0.599104	1.55323e-10	-0.742035	2.52799e-11	-0.656991	2.35059e-11	-0.799921	4.42172e-16	0.0578863	0.646665	0.886237	9.72087e-14	F-box and WD-40 domain protein 7	no	no	no
Tnfaip8l3	3.26195	-1.41261	1.60054e-10	-1.07356	2.72649e-07	-1.41936	1.41088e-10	-1.08031	3.76557e-10	0.00675146	0.988093	1.84229	2.52131e-11	tumor necrosis factor, alpha-induced protein 8-like 3	exon,intron,shore,ccre	exon,intron,shore,ccre	no
Fads2	8.67013	-0.635101	1.64027e-10	-0.391235	7.76515e-06	-0.622865	2.76811e-10	-0.378998	1.44243e-08	-0.0122368	0.947365	0.533997	1.41524e-08	fatty acid desaturase 2	no	no	no
Cacng8	4.87365	-1.15285	1.65573e-10	-0.363946	0.00385341	-1.27323	1.72827e-11	-0.484328	6.95976e-07	0.120382	0.538789	1.46974	1.5743e-12	calcium channel, voltage-dependent, gamma subunit 8	promoter,1to5kb,exon,intron,island,shore,ccre	promoter,1to5kb,exon,intron,island,shore,ccre	promoter,1to5kb,exon,intron,island,shore,ccre
D430019H16Rik	8.07467	0.629951	1.67565e-10	0.198758	0.0126272	0.60183	4.74774e-10	0.170636	0.00152563	0.0281217	0.878923	-0.221274	0.00325653	RIKEN cDNA D430019H16 gene	no	no	no
Tmem183a	6.51653	0.743106	1.67565e-10	0.297771	0.00276985	0.860955	9.5844e-12	0.41562	1.2979e-07	-0.117849	0.48438	-0.449148	9.75314e-06	transmembrane protein 183A	no	no	no
Usp53	5.47706	-1.00256	1.6828e-10	-0.46266	0.000103174	-1.00633	1.58459e-10	-0.466428	1.9913e-07	0.00376793	0.9929	1.07707	2.66627e-11	ubiquitin specific peptidase 53	no	no	no
Nek7	5.38779	-1.27543	1.71936e-10	-0.426247	0.00145446	-1.17211	1.1016e-09	-0.322931	0.000388584	-0.103316	0.659347	1.54961	9.91609e-13	NIMA (never in mitosis gene a)-related expressed kinase 7	no	no	no
Smad2	6.37562	0.699704	1.7486e-10	0.202752	0.0297246	0.805867	1.11306e-11	0.308915	8.76208e-06	-0.106163	0.499304	-0.754038	3.98663e-10	SMAD family member 2	no	no	no
Sp4	6.12259	0.676437	1.7524e-10	0.408319	3.95317e-05	0.784902	9.61676e-12	0.516784	5.64823e-10	-0.108465	0.479834	-0.826446	3.20912e-11	trans-acting transcription factor 4	no	no	no
Sv2a	7.89439	-0.719058	1.77228e-10	-0.191974	0.0241077	-0.752245	7.56462e-11	-0.225161	0.00018976	0.0331869	0.858752	0.339652	8.53771e-05	synaptic vesicle glycoprotein 2 a	no	no	no
Psme4	7.03566	0.659552	1.81012e-10	0.294661	0.000899575	0.707137	4.79363e-11	0.342246	4.26975e-07	-0.0475854	0.788242	-0.561197	2.80323e-08	proteasome (prosome, macropain) activator subunit 4	no	no	no
Pik3r1	8.70411	0.535514	1.81022e-10	0.172431	0.0118306	0.485939	1.48105e-09	0.122855	0.00695599	0.0495759	0.692719	-0.447894	2.84808e-08	phosphoinositide-3-kinase regulatory subunit 1	no	no	no
Mt1	7.87049	-2.38136	1.83456e-10	-0.471137	0.0139739	-2.2562	4.41169e-10	-0.345977	0.00775758	-0.125161	0.696698	3.49746	3.06743e-12	metallothionein 1	promoter,1to5kb,enhancer,shore,shelf,ccre,exon,intron,3UTR,g4	promoter,1to5kb,shore,shelf,exon,intron,3UTR,ccre	1to5kb,shelf,exon,intron,3UTR,shore,ccre
Zfp60	6.20061	0.839307	1.85309e-10	0.31073	0.00588519	0.840933	1.77193e-10	0.312356	6.90469e-05	-0.00162609	0.997488	-0.876112	6.72121e-10	zinc finger protein 60	no	no	no
Csrp2	4.16806	1.45139	1.87639e-10	0.957989	3.81414e-05	1.47393	1.34204e-10	0.98053	1.97299e-08	-0.0225403	0.975659	-1.57907	1.71201e-09	cysteine and glycine-rich protein 2	no	no	no
C030017B01Rik	4.53719	-1.44022	1.88113e-10	-1.28256	3.83286e-10	-1.50374	7.16817e-11	-1.34609	1.50067e-14	0.0635209	0.828604	1.95887	4.65001e-14	RIKEN cDNA C030017B01 gene	no	no	no
Acad11	4.67781	-1.46199	1.88306e-10	-0.31287	0.0211078	-1.32792	1.62014e-09	-0.178806	0.0433891	-0.134064	0.581559	1.84074	6.05602e-14	acyl-Coenzyme A dehydrogenase family, member 11	no	no	no
Chpt1	6.07168	-1.51287	1.88826e-10	-0.537431	0.000374365	-1.27913	4.6794e-09	-0.303691	0.00182823	-0.23374	0.275185	1.68554	6.60006e-12	choline phosphotransferase 1	no	no	no
9530059O14Rik	4.33173	-1.19738	1.90194e-10	-0.591832	3.12097e-05	-0.943299	3.07967e-08	-0.337755	0.000263103	-0.254077	0.163143	1.25139	4.03938e-11	RIKEN cDNA 9530059O14 gene	1to5kb,shore,intergenic,g4,promoter,exon,enhancer,island,ccre,intron,shelf,inter	promoter,1to5kb,enhancer,island,shore,intergenic,g4,ccre,exon,intron,shelf,inter	1to5kb,shore,intergenic,g4,promoter,enhancer,island,ccre,intron,shelf,inter
Set	7.67738	0.596105	1.91094e-10	0.188042	0.014427	0.583864	3.23977e-10	0.175801	0.000832337	0.0122404	0.947814	-0.741236	9.60362e-12	SET nuclear oncogene	no	1to5kb,shelf,inter	no
Map6d1	3.60011	-1.71594	2.00127e-10	-0.37396	0.0216142	-1.66847	3.6961e-10	-0.326487	0.00332597	-0.0474733	0.894837	1.37828	2.12388e-09	MAP6 domain containing 1	no	no	no
Col23a1	3.46814	-1.82573	2.00615e-10	-1.06504	3.21031e-08	-1.81904	2.147e-10	-1.05835	5.73231e-12	-0.0066819	0.992076	2.9123	2.1216e-16	collagen, type XXIII, alpha 1	no	intron,shore	no
Sptb	6.51435	-1.26574	2.14953e-10	-0.591813	3.31839e-05	-1.3786	4.15977e-11	-0.704673	3.42166e-09	0.11286	0.598151	0.993138	4.53046e-09	spectrin beta, erythrocytic	intron,shore,enhancer,island,ccre,promoter,1to5kb,5UTR,exon,g4,shelf	intron,shore,promoter,1to5kb,island,shelf,g4,ccre	intron,shore,promoter,1to5kb,g4,shelf
Pqbp1	6.34289	0.632644	2.22634e-10	0.388576	4.86364e-05	0.519022	1.07687e-08	0.274953	2.19894e-05	0.113623	0.389621	-0.703323	5.07386e-10	polyglutamine binding protein 1	no	no	no
Arpp19	7.21353	0.567085	2.24896e-10	0.291541	0.000251962	0.607736	6.06143e-11	0.332192	9.20236e-08	-0.040651	0.786579	-0.567828	1.89629e-09	cAMP-regulated phosphoprotein 19	no	no	no
Camk2a	7.53669	-2.02903	2.29309e-10	-0.407323	0.0180709	-2.15558	9.64016e-11	-0.533877	7.62318e-05	0.126554	0.652572	2.82839	6.21087e-12	calcium/calmodulin-dependent protein kinase II alpha	no	no	no
Fam155a	5.85259	-0.907563	2.29382e-10	-0.391845	0.000257033	-0.894535	3.21079e-10	-0.378817	1.33628e-06	-0.0130276	0.961374	0.19749	0.0332829	family with sequence similarity 155, member A	no	no	1to5kb,shelf
Ptges3	6.51926	0.658516	2.29834e-10	0.195519	0.0232005	0.683746	1.11727e-10	0.220749	0.000221175	-0.0252303	0.907546	-0.251996	0.0020821	prostaglandin E synthase 3	no	no	no
Ahsa2	5.26711	0.935089	2.30861e-10	0.465683	0.000481339	0.877423	6.90508e-10	0.408017	8.72143e-06	0.0576661	0.849966	-1.06089	1.84428e-10	AHA1, activator of heat shock protein ATPase 2	no	no	no
Zfp652	6.94897	0.588748	2.30861e-10	0.34392	5.68709e-05	0.624284	7.73837e-11	0.379456	1.62912e-08	-0.035536	0.829208	-0.713443	3.77577e-11	zinc finger protein 652	intron,island,shore,g4,ccre,1to5kb,enhancer,shelf,promoter,5UTR,exon,3UTR,inter	intron,shore,ccre,1to5kb,g4,promoter,enhancer,shelf,5UTR,exon,3UTR,island,inter	intron,shore,1to5kb,g4,promoter,enhancer,ccre,shelf,5UTR,exon,3UTR,island
Pdap1	6.95613	0.598874	2.32861e-10	0.498303	2.42304e-07	0.449451	6.01453e-08	0.34888	9.29541e-08	0.149423	0.193708	-0.503934	6.19062e-08	PDGFA associated protein 1	no	no	no
Herc3	6.8791	-0.65824	2.36118e-10	-0.404704	6.87266e-06	-0.611373	1.23961e-09	-0.357838	6.36359e-08	-0.0468669	0.76211	0.166382	0.0230929	hect domain and RLD 3	no	no	no
Eif4a1	8.32045	0.526508	2.40286e-10	0.398812	6.27633e-07	0.639973	4.53235e-12	0.512277	1.28929e-12	-0.113465	0.278359	-0.670926	5.42632e-12	eukaryotic translation initiation factor 4A1	no	no	no
Gmfb	7.83394	-0.623004	2.40286e-10	-0.377625	8.26181e-06	-0.637604	1.61864e-10	-0.392226	3.52303e-09	0.0146002	0.939796	0.416265	6.41178e-07	glia maturation factor, beta	no	1to5kb,shore	no
Pdcl3	5.12064	0.781109	2.44862e-10	0.45392	0.000115369	0.835693	6.71301e-11	0.508504	2.54301e-08	-0.054584	0.825066	-0.678601	7.28695e-08	phosducin-like 3	no	no	no
Astn1	8.5867	-0.646003	2.45322e-10	-0.233852	0.00444776	-0.578591	2.71436e-09	-0.166441	0.00267254	-0.0674118	0.62382	0.230541	0.00284729	astrotactin 1	no	no	no
Sbf2	7.45622	0.584496	2.46667e-10	0.330282	6.61257e-05	0.609916	1.14644e-10	0.355702	2.95361e-08	-0.0254199	0.886583	-0.685476	4.93384e-11	SET binding factor 2	no	no	1to5kb,shore,ccre
Galnt18	4.7529	-1.23754	2.50108e-10	-0.593211	3.51797e-05	-1.10577	2.96948e-09	-0.461436	3.80657e-06	-0.131775	0.541347	1.78143	6.12545e-14	polypeptide N-acetylgalactosaminyltransferase 18	intron,enhancer,shore	intron,enhancer,shore	no
Tmbim6	7.93013	-0.696878	2.50108e-10	-0.195307	0.0194246	-0.717557	1.4868e-10	-0.215986	0.000237816	0.0206792	0.917427	0.722078	1.69275e-10	transmembrane BAX inhibitor motif containing 6	no	no	no
Cnksr2	8.12058	-0.758727	2.55964e-10	-0.44869	2.17736e-05	-0.823436	5.28036e-11	-0.513399	3.79815e-09	0.0647088	0.690158	0.454147	7.67533e-06	connector enhancer of kinase suppressor of Ras 2	no	no	no
Rin1	2.95877	-2.00073	2.56744e-10	-0.502119	0.0080334	-1.96152	3.98711e-10	-0.462912	0.000538219	-0.039207	0.925788	2.66852	1.66203e-12	Ras and Rab interactor 1	promoter,1to5kb,5UTR,exon,intron,3UTR,inter,g4,ccre	promoter,1to5kb,5UTR,exon,intron,3UTR,inter,g4,ccre	promoter,1to5kb,inter,5UTR,exon,intron,ccre,3UTR,g4
Fem1b	8.73896	0.464116	2.59715e-10	0.218296	0.000498517	0.387583	1.0356e-08	0.141763	0.000629236	0.0765333	0.418114	-0.414068	1.13868e-08	fem 1 homolog b	no	no	no
Hk1	8.58572	-0.509497	2.60384e-10	-0.277534	6.64238e-05	-0.572609	2.3747e-11	-0.340646	3.06875e-09	0.0631118	0.537282	0.519658	6.14292e-10	hexokinase 1	no	no	no
Tmem59l	6.00058	-0.888347	2.67004e-10	-0.525191	2.97049e-06	-0.897635	2.17245e-10	-0.534479	1.13234e-09	0.00928813	0.975722	1.00381	4.51387e-12	transmembrane protein 59-like	1to5kb,exon,intron,3UTR,shelf,shore,ccre,promoter,5UTR,enhancer,island,g4	1to5kb,exon,intron,3UTR,shore,shelf,ccre,promoter,5UTR,island,g4,enhancer	1to5kb,exon,intron,shore,shelf,g4,ccre,promoter,enhancer,island,5UTR
Cmtm4	6.75051	-0.587455	2.67906e-10	-0.446223	1.86727e-07	-0.5028	7.2223e-09	-0.361568	4.46869e-09	-0.0846547	0.464312	0.926284	1.54879e-14	CKLF-like MARVEL transmembrane domain containing 4	no	no	no
Dnajc27	6.0243	-0.842223	2.74442e-10	-0.389097	0.000169064	-0.75015	3.41759e-09	-0.297024	2.84906e-05	-0.092073	0.581559	0.957258	1.30045e-11	DnaJ heat shock protein family (Hsp40) member C27	no	no	no
Ugp2	6.51359	-0.909649	2.74573e-10	-0.404103	0.000262216	-0.692161	7.4879e-08	-0.186614	0.00776532	-0.217488	0.162465	1.01247	1.65328e-11	UDP-glucose pyrophosphorylase 2	no	no	no
Arpc5	7.52004	0.578101	2.83104e-10	0.223973	0.0033782	0.534699	1.49278e-09	0.180572	0.000481774	0.0434011	0.776162	-0.00500997	0.946907	actin related protein 2/3 complex, subunit 5	no	no	no
Miga1	5.97095	-0.858902	2.8328e-10	-0.610839	2.73669e-07	-0.953805	2.86031e-11	-0.705742	3.98409e-12	0.0949031	0.564412	0.803838	5.10084e-10	mitoguardin 1	no	no	no
Amph	7.60653	-0.505124	2.85974e-10	-0.377219	6.35951e-07	-0.516384	1.99598e-10	-0.38848	1.84648e-10	0.0112603	0.944826	0.313147	4.44099e-06	amphiphysin	no	no	no
Gpr22	6.30297	-0.758144	2.88997e-10	-0.924905	5.18946e-11	-0.908028	5.7966e-12	-1.07479	2.15152e-16	0.149884	0.27071	1.33477	5.88187e-15	G protein-coupled receptor 22	no	no	no
Tollip	6.67239	-0.645888	2.91229e-10	-0.443729	1.06935e-06	-0.560858	5.90123e-09	-0.358699	3.41525e-08	-0.0850299	0.50567	0.493603	5.48907e-08	toll interacting protein	1to5kb,intron,shelf	1to5kb,intron,shore,inter	intron,inter
Rnps1	6.93122	0.600469	2.93524e-10	0.20194	0.0136502	0.578231	6.97783e-10	0.179701	0.00133183	0.0222387	0.906254	-0.428218	1.43395e-06	RNA binding protein with serine rich domain 1	no	no	no
Pum3	6.15497	0.603192	2.96309e-10	0.352691	6.00129e-05	0.462694	4.23582e-08	0.212193	0.000157558	0.140498	0.266679	-0.543171	1.75827e-08	pumilio RNA-binding family member 3	no	no	no
Fnbp4	6.64345	0.57297	2.97742e-10	0.282247	0.000619677	0.503853	4.07586e-09	0.21313	0.000158401	0.0691168	0.598736	-0.697695	6.77093e-11	formin binding protein 4	no	no	no
Rragd	6.86231	-0.642934	2.98389e-10	-0.359558	2.80845e-05	-0.616594	7.9859e-10	-0.333218	1.50333e-07	-0.0263403	0.883477	0.55063	8.78352e-09	Ras-related GTP binding D	no	no	1to5kb,shore
Hbs1l	6.30135	0.600366	3.01609e-10	0.201989	0.0111351	0.507491	7.45259e-09	0.109114	0.0316021	0.0928748	0.495419	-0.305304	0.000110594	Hbs1-like (S. cerevisiae)	no	no	no
Fbxo2	3.89021	-3.17422	3.05574e-10	-0.469642	0.0102871	-3.15246	3.5372e-10	-0.447878	0.000363222	-0.021764	0.966783	3.04171	1.17619e-13	F-box protein 2	promoter,1to5kb,intron,shore,g4,exon,3UTR,island,shelf,intergenic,ccre	promoter,1to5kb,intron,shore,g4,exon,3UTR,island,shelf,intergenic,ccre	promoter,1to5kb,intron,shore,g4,exon,island,3UTR,shelf,intergenic,ccre
Rtn3	8.91076	-0.497682	3.05781e-10	-0.257157	0.000117671	-0.575833	1.50057e-11	-0.335308	2.13352e-09	0.0781514	0.418623	0.332118	1.2753e-06	reticulon 3	no	no	no
Slc23a2	6.416	-0.771416	3.06205e-10	-0.331379	0.000425718	-0.690108	3.46445e-09	-0.250071	9.2334e-05	-0.0813077	0.607685	0.256111	0.00261814	solute carrier family 23 (nucleobase transporters), member 2	no	no	no
Iws1	6.76183	0.69814	3.06875e-10	0.371039	0.000234244	0.60424	5.43551e-09	0.277139	5.36756e-05	0.0939005	0.546163	-0.846097	5.67938e-11	IWS1, SUPT6 interacting protein	no	no	no
Lxn	5.18422	-1.66382	3.36042e-10	-0.917864	2.59208e-06	-1.60583	7.04079e-10	-0.859876	1.49394e-08	-0.0579882	0.858752	1.62482	2.1599e-10	latexin	no	no	no
Wdr90	3.98073	1.26974	3.36042e-10	0.479602	0.0103125	1.19239	8.70111e-10	0.402251	0.000982953	0.0773512	0.869342	-1.10625	1.12698e-07	WD repeat domain 90	no	no	no
Sema7a	4.91206	1.36897	3.43941e-10	0.81456	0.000209177	1.61971	2.75115e-11	1.0653	4.88744e-09	-0.25074	0.512056	-1.36602	2.09379e-08	sema domain, immunoglobulin domain (Ig), and GPI membrane anchor, (semaphorin) 7A	no	no	no
Atp1a1	8.27443	-0.628735	3.48493e-10	-0.426477	2.67398e-06	-0.705471	3.32683e-11	-0.503213	6.50955e-11	0.0767356	0.545516	0.934828	1.86008e-13	ATPase, Na+/K+ transporting, alpha 1 polypeptide	1to5kb,shore	no	no
Tceal9	6.40189	0.660616	3.48904e-10	0.405532	3.58963e-05	0.569098	6.2184e-09	0.314013	3.05057e-06	0.0915184	0.545478	-0.608916	1.39779e-08	transcription elongation factor A like 9	no	no	no
Dusp1	4.31859	1.1693	3.49328e-10	0.845823	3.04154e-05	0.952749	9.6895e-09	0.629274	4.39114e-06	0.216549	0.462425	-1.00547	6.57676e-07	dual specificity phosphatase 1	no	no	no
Tmem150c	5.61348	-0.721901	3.53471e-10	-0.557202	4.31683e-07	-0.843347	1.17552e-11	-0.678648	3.57857e-12	0.121446	0.357904	0.652014	9.61803e-09	transmembrane protein 150C	no	no	no
Phlpp1	6.99966	-0.599471	3.56059e-10	-0.300445	0.000173012	-0.512567	9.63276e-09	-0.21354	8.25277e-05	-0.0869044	0.47026	0.832935	8.79348e-13	PH domain and leucine rich repeat protein phosphatase 1	no	no	no
Baz1a	3.46605	1.43106	3.58522e-10	0.851481	0.000276508	1.01423	6.79401e-08	0.434655	0.0022717	0.416826	0.225741	-1.07641	3.91943e-06	bromodomain adjacent to zinc finger domain 1A	no	no	no
Setx	7.52593	0.493233	3.5882e-10	0.163705	0.0120158	0.529347	9.50071e-11	0.199819	2.46608e-05	-0.0361143	0.786579	-0.497561	1.32021e-09	senataxin	no	no	no
Kctd4	4.68437	-1.39328	3.60434e-10	-0.881518	2.6004e-07	-1.46654	1.13807e-10	-0.954777	1.45324e-11	0.0732595	0.796279	1.22043	2.66666e-10	potassium channel tetramerisation domain containing 4	no	no	no
Cd99l2	6.57147	-0.617583	3.65256e-10	-0.415841	2.43595e-06	-0.487958	4.50901e-08	-0.286215	1.49642e-06	-0.129626	0.264146	0.428983	5.13636e-07	CD99 antigen-like 2	no	no	no
Cyld	6.0905	-1.02475	3.65256e-10	-0.826926	1.5984e-08	-0.99087	8.03112e-10	-0.793048	6.62107e-12	-0.0338776	0.902875	0.940267	3.29073e-10	CYLD lysine 63 deubiquitinase	no	no	1to5kb,shore
Slc22a17	7.46089	-0.94154	3.79713e-10	-0.422513	0.000204923	-0.928197	5.6232e-10	-0.40917	1.14188e-06	-0.0133425	0.962136	0.68812	7.07943e-08	solute carrier family 22 (organic cation transporter), member 17	no	no	no
Smurf1	6.0037	0.707908	3.82208e-10	0.310909	0.00192297	0.711292	3.62025e-10	0.314293	1.10913e-05	-0.00338419	0.9929	-0.566306	2.44104e-07	SMAD specific E3 ubiquitin protein ligase 1	no	1to5kb,shore	no
Akap8	6.6799	0.655673	3.82299e-10	0.351158	0.000252393	0.671596	2.54673e-10	0.367081	3.841e-07	-0.015923	0.945801	-0.646745	5.58069e-09	A kinase (PRKA) anchor protein 8	no	no	no
Phc1	5.7639	0.813284	3.90087e-10	0.660628	2.51536e-06	0.690981	8.23525e-09	0.538326	8.91884e-08	0.122302	0.516345	-1.15868	1.05077e-11	polyhomeotic 1	no	no	no
Myef2	7.353	0.587085	3.90544e-10	0.337015	7.79989e-05	0.547111	1.77112e-09	0.297041	1.25197e-06	0.0399737	0.803562	-0.902046	2.37921e-13	myelin basic protein expression factor 2, repressor	no	no	no
Scp2	5.65828	-0.997301	3.90584e-10	-0.384819	0.00089317	-0.843182	1.38522e-08	-0.230699	0.00229627	-0.15412	0.394102	1.30106	4.89939e-13	sterol carrier protein 2, liver	no	no	no
Elfn2	6.53928	-0.733355	3.97675e-10	-0.420606	3.04537e-05	-0.668183	3.05957e-09	-0.355434	9.32838e-07	-0.0651719	0.692719	0.550201	1.87183e-07	leucine rich repeat and fibronectin type III, extracellular 2	exon,intron,3UTR,island,shore,g4,1to5kb,ccre,shelf,5UTR,promoter	exon,intron,3UTR,island,shore,g4,1to5kb,shelf,enhancer,ccre,promoter	exon,intron,3UTR,island,shore,g4,1to5kb,shelf,promoter,5UTR
Arhgap35	8.88663	0.444005	3.98864e-10	0.390214	1.00855e-07	0.497576	4.3641e-11	0.443785	2.16103e-12	-0.053571	0.59081	-0.355294	1.70854e-07	Rho GTPase activating protein 35	no	promoter,1to5kb,intron,shore	1to5kb,intron,shore
Tpp1	5.14281	-1.54015	4.05192e-10	-0.330765	0.0310508	-1.4494	1.43627e-09	-0.240017	0.0195639	-0.0907478	0.749686	1.09389	5.34872e-08	tripeptidyl peptidase I	no	no	no
Dock7	6.94978	0.746251	4.07234e-10	0.418806	0.000109142	0.78643	1.57155e-10	0.458984	3.85724e-08	-0.0401786	0.864073	-0.908916	4.11733e-11	dedicator of cytokinesis 7	no	no	no
Tmem30a	8.11613	-0.536897	4.08306e-10	-0.382498	1.21895e-06	-0.530628	5.97726e-10	-0.376229	9.44302e-10	-0.00626948	0.975659	0.635529	2.26445e-11	transmembrane protein 30A	no	no	no
Ppp1r3c	5.6604	-1.79681	4.15151e-10	-0.552413	0.00103514	-1.58561	4.29689e-09	-0.341219	0.00208153	-0.211194	0.389621	1.19	3.22384e-08	protein phosphatase 1, regulatory subunit 3C	no	no	no
Ncl	8.30148	0.686355	4.18746e-10	0.414112	4.1027e-05	0.61898	3.61746e-09	0.346737	1.40954e-06	0.0673744	0.685914	-0.456905	3.90216e-06	nucleolin	no	no	no
Eml2	6.05744	-1.04057	4.20917e-10	-0.537795	2.65555e-05	-0.94289	3.58625e-09	-0.440116	1.08686e-06	-0.097679	0.646075	1.60842	1.30148e-14	echinoderm microtubule associated protein like 2	1to5kb,intron,shore,shelf,g4,promoter,exon,island,ccre	1to5kb,intron,shore,shelf,ccre,promoter	1to5kb,intron,shore,ccre,exon,island,promoter
Zscan21	5.012	0.88414	4.30659e-10	0.428925	0.00106238	0.894397	3.34502e-10	0.439182	3.08815e-06	-0.0102573	0.979809	-0.939144	1.96111e-09	zinc finger and SCAN domain containing 21	no	no	no
Cntn5	5.29176	-0.985014	4.32431e-10	-1.27141	3.57103e-12	-0.85206	9.69921e-09	-1.13846	3.0173e-15	-0.132954	0.472709	1.49276	1.86162e-14	contactin 5	no	intron,inter	intron,inter
Rgs10	4.20222	1.06315	4.34601e-10	0.878633	1.19507e-06	0.719512	2.28465e-07	0.534991	1.75423e-06	0.343642	0.146736	-0.62924	6.01285e-05	regulator of G-protein signalling 10	1to5kb,intron,shelf,ccre,enhancer,island,shore,promoter,exon,5UTR,g4	1to5kb,intron,shelf,shore,enhancer,island,ccre,promoter	1to5kb,intron,shore,shelf,enhancer,island,g4,ccre,promoter
Sorbs2	7.69985	-0.937267	4.35441e-10	-0.335199	0.00344302	-1.03827	6.86256e-11	-0.436202	1.70392e-06	0.101003	0.561682	0.0894922	0.382773	sorbin and SH3 domain containing 2	no	no	no
Erbin	7.34171	-0.756454	4.37598e-10	-0.256359	0.00658095	-0.661715	7.60333e-09	-0.16162	0.00946776	-0.0947386	0.537282	0.134228	0.116214	Erbb2 interacting protein	1to5kb,shore	no	1to5kb,shore,shelf,ccre
Diaph1	5.44824	0.737564	4.41664e-10	0.234641	0.0258929	0.714234	8.14928e-10	0.21131	0.00260134	0.023331	0.934631	-0.228656	0.0188392	diaphanous related formin 1	no	no	no
Faah	5.13133	-0.977798	4.4965e-10	-0.657619	1.04244e-06	-1.02038	1.80594e-10	-0.700204	1.52777e-10	0.0425846	0.863315	1.1028	3.04766e-11	fatty acid amide hydrolase	exon,intron,shelf,inter,intergenic,g4,island,shore,ccre,enhancer,promoter,5UTR,1to5kb	exon,intron,shelf,inter,intergenic,g4,island,shore,ccre,enhancer,promoter,5UTR,1to5kb	exon,shelf,inter,intergenic,intron,g4,shore,ccre,island,enhancer,promoter,1to5kb
Draxin	4.78305	1.83246	4.50259e-10	0.746862	0.00584245	1.96156	1.88105e-10	0.875961	1.69094e-05	-0.129099	0.824893	-1.96571	1.17842e-08	dorsal inhibitory axon guidance protein	no	no	no
Evl	7.30377	0.621666	4.51417e-10	0.399529	1.97596e-05	0.639952	2.82551e-10	0.417814	9.45301e-09	-0.0182851	0.933857	-0.607593	4.84607e-09	Ena-vasodilator stimulated phosphoprotein	no	no	no
Mmd2	7.30054	-1.41478	4.69208e-10	-0.732768	1.1057e-05	-1.21009	7.2542e-09	-0.528079	3.53709e-06	-0.204689	0.339426	1.99404	8.34528e-13	monocyte to macrophage differentiation-associated 2	no	no	no
Fam102b	7.05172	0.812243	4.73985e-10	0.225598	0.0386911	0.786349	9.87276e-10	0.199704	0.0059015	0.0258943	0.925214	-0.219326	0.0293499	family with sequence similarity 102, member B	no	no	no
Plxnc1	7.11742	-0.667433	4.73985e-10	-0.708204	5.31506e-10	-0.600031	4.75961e-09	-0.640802	6.04173e-13	-0.0674022	0.648372	1.48435	1.25604e-17	plexin C1	no	no	no
Tmem163	3.9069	-1.37374	4.74748e-10	-0.452758	0.00127075	-1.3643	5.6232e-10	-0.443326	1.0029e-05	-0.0094321	0.982654	2.37735	2.20399e-15	transmembrane protein 163	intron,inter,ccre,1to5kb,shore,shelf,promoter,5UTR,exon,island,g4	intron,inter,g4,ccre,1to5kb,shore,promoter,5UTR,exon,shelf	intron,inter,g4,1to5kb,shore,promoter,5UTR,exon,ccre,shelf
Synj1	7.7489	-0.69024	4.75577e-10	-0.315332	0.000680267	-0.770901	5.10053e-11	-0.395993	9.27539e-08	0.0806612	0.576008	0.335468	0.000173048	synaptojanin 1	no	no	no
Negr1	8.55812	-0.526841	4.79384e-10	-0.693598	3.19757e-11	-0.560266	1.49967e-10	-0.727023	1.23544e-15	0.0334251	0.803562	0.331987	5.82464e-06	neuronal growth regulator 1	no	no	no
Ptar1	6.74117	-0.769756	4.823e-10	-0.299707	0.00173976	-0.803266	2.12154e-10	-0.333217	2.7276e-06	0.0335101	0.875321	0.350588	0.000165981	protein prenyltransferase alpha subunit repeat containing 1	no	no	no
Axl	4.53114	-2.15746	4.95124e-10	-0.693399	0.000170363	-1.90353	6.6174e-09	-0.439465	0.000299921	-0.253933	0.36327	1.87367	1.50806e-11	AXL receptor tyrosine kinase	no	no	no
Zranb1	6.6989	0.664817	4.95124e-10	0.417471	3.09655e-05	0.571546	9.3723e-09	0.324201	2.59601e-06	0.0932707	0.542206	-0.8205	4.41604e-11	zinc finger, RAN-binding domain containing 1	no	no	no
Aldh7a1	5.89339	-1.13378	4.95648e-10	-0.322451	0.00825412	-1.00374	6.81586e-09	-0.192409	0.0153389	-0.130042	0.537282	1.49347	1.39207e-13	aldehyde dehydrogenase family 7, member A1	no	no	no
Psap	9.56386	-0.76113	4.96135e-10	-0.309081	0.000968096	-0.674647	5.68302e-09	-0.222598	0.000423175	-0.0864832	0.565856	1.01893	2.19634e-12	prosaposin	no	no	no
Snhg11	6.62581	-1.28775	5.02969e-10	-0.590911	0.000105303	-1.12451	5.96644e-09	-0.427672	4.17441e-05	-0.163239	0.430892	2.71861	7.49414e-15	small nucleolar RNA host gene 11	1to5kb,5UTR,exon,intron,shore	1to5kb,shore,promoter,5UTR,exon,intron	1to5kb,shore,promoter,5UTR,exon,island,intron
Plekho1	4.7299	0.948662	5.03078e-10	0.997639	2.37559e-08	1.02107	1.33614e-10	1.07004	7.55661e-13	-0.072404	0.823374	-1.19061	1.26511e-10	pleckstrin homology domain containing, family O member 1	no	no	no
Ephb1	4.76359	0.929153	5.09921e-10	0.427927	0.00211455	0.875575	1.42502e-09	0.374348	7.66746e-05	0.0535783	0.871775	-0.561109	4.25036e-05	Eph receptor B1	intron,inter,ccre,g4,shore,shelf,1to5kb	intron,inter,g4,ccre,promoter,1to5kb,shore	intron,inter,ccre,shelf,promoter,shore,1to5kb
P4ha3	2.40219	-2.85168	5.11697e-10	-1.34636	3.57244e-06	-2.61037	3.76033e-09	-1.10506	2.78165e-07	-0.241309	0.488393	2.2488	1.1154e-09	procollagen-proline, 2-oxoglutarate 4-dioxygenase (proline 4-hydroxylase), alpha polypeptide III	promoter,shore,intron	promoter,1to5kb,shore	promoter,1to5kb,shore,intron
Raf1	6.85052	0.63583	5.17869e-10	0.477985	1.78032e-06	0.639748	4.97199e-10	0.481904	6.79153e-10	-0.0039182	0.991384	-0.821421	1.30404e-11	v-raf-leukemia viral oncogene 1	no	no	no
Senp6	7.37902	0.553841	5.17869e-10	0.176966	0.0193848	0.51993	2.07242e-09	0.143055	0.00483294	0.033911	0.832116	-0.466416	9.10944e-08	SUMO/sentrin specific peptidase 6	no	no	no
Tesc	2.35255	-2.79029	5.32458e-10	-1.08113	2.77155e-05	-3.08936	5.16591e-11	-1.38019	4.00717e-10	0.299064	0.353599	2.8914	3.11515e-12	tescalcin	promoter,1to5kb,5UTR,exon,intron,enhancer,island,shore,shelf,g4,ccre	1to5kb,shore,shelf,promoter,5UTR,exon,intron,enhancer,island,g4,ccre	1to5kb,shore,promoter,exon,island,5UTR,intron,enhancer,g4,ccre
Ppp3r1	8.05522	-0.639211	5.41831e-10	-0.316977	0.000229177	-0.716088	5.53394e-11	-0.393853	1.54304e-08	0.0768767	0.566025	0.496742	1.28537e-07	protein phosphatase 3, regulatory subunit B, alpha isoform (calcineurin B, type I)	no	no	no
Smim1	1.76875	-3.1536	5.49375e-10	-1.18266	0.000200804	-3.07652	1.01082e-09	-1.10559	2.68378e-06	-0.0770704	0.904628	3.54552	2.07663e-12	small integral membrane protein 1	promoter,1to5kb,5UTR,exon,intron,inter,g4	promoter,1to5kb,5UTR,exon,intron,3UTR,inter,g4	promoter,5UTR,exon,intron,inter,1to5kb,g4,3UTR
Xpo1	7.89105	0.649602	5.50598e-10	0.398682	3.04537e-05	0.560451	1.08393e-08	0.309532	2.7068e-06	0.0891508	0.541347	-0.791383	3.64511e-11	exportin 1	no	no	no
Lgmn	6.00481	-0.790788	5.60173e-10	-0.23296	0.0159894	-0.708406	6.06881e-09	-0.150578	0.018483	-0.0823818	0.629158	0.630318	4.69366e-08	legumain	no	no	no
Slc4a3	6.75858	-0.635675	5.79115e-10	-0.207062	0.00884712	-0.608929	1.58461e-09	-0.180316	0.000806745	-0.0267459	0.884465	0.375032	6.83197e-06	solute carrier family 4 (anion exchanger), member 3	no	no	no
Pcdh1	7.34094	-0.815798	5.94873e-10	-0.325703	0.00208178	-0.871496	1.77196e-10	-0.381402	2.62505e-06	0.0556982	0.773432	0.960479	1.04358e-10	protocadherin 1	promoter,1to5kb,intron,shore,ccre,5UTR,exon,island,g4,enhancer	exon,3UTR,shore,island,promoter,1to5kb,intron,g4	promoter,1to5kb,intron,shore,5UTR,exon,island,g4,ccre
Angpt1	5.54844	-1.42257	5.97778e-10	-0.378032	0.00904482	-1.39024	1.01082e-09	-0.345702	0.000555773	-0.0323303	0.9276	0.459251	0.00102623	angiopoietin 1	no	no	1to5kb,intron,enhancer,inter,ccre
Gabrb2	7.00315	-0.606782	6.06816e-10	-0.39453	5.042e-06	-0.732905	1.11306e-11	-0.520652	1.09901e-11	0.126122	0.274996	0.585076	1.56814e-09	gamma-aminobutyric acid (GABA) A receptor, subunit beta 2	no	no	no
Pabpc4	5.3697	0.791334	6.06965e-10	0.390733	0.000917982	0.652897	1.87926e-08	0.252295	0.000878005	0.138438	0.47508	-0.558545	3.64687e-06	poly(A) binding protein, cytoplasmic 4	no	no	no
Ccnjl	3.4181	-1.82687	6.08267e-10	-0.422223	0.0425383	-1.95355	1.37118e-10	-0.5489	0.000384942	0.126677	0.672117	1.12828	5.49749e-06	cyclin J-like	no	no	1to5kb,shelf
Trim28	7.41044	0.700503	6.18541e-10	0.430231	3.80564e-05	0.718006	4.24026e-10	0.447734	2.27535e-08	-0.0175025	0.945801	-0.804408	1.81487e-10	tripartite motif-containing 28	no	no	no
Bak1	5.02135	-1.09968	6.20045e-10	-0.540293	0.000515486	-0.92576	2.2215e-08	-0.366377	0.000689935	-0.173917	0.380218	0.4158	0.00312862	BCL2-antagonist/killer 1	no	no	no
Flii	6.05281	0.689455	6.20045e-10	0.275134	0.00545539	0.620433	4.68736e-09	0.206112	0.0016534	0.0690218	0.718074	-0.544294	4.84434e-07	flightless I actin binding protein	no	no	no
Tmem131l	6.05322	0.812729	6.20045e-10	0.504135	6.32565e-05	0.900474	9.39269e-11	0.59188	4.25348e-09	-0.087745	0.707843	-1.23714	9.3984e-13	transmembrane 131 like	no	no	no
Epn2	6.73245	-0.638472	6.26275e-10	-0.320896	0.000157921	-0.467732	2.88738e-07	-0.150156	0.00503258	-0.17074	0.143322	0.506506	6.02857e-08	epsin 2	no	no	no
U2surp	7.53821	0.538592	6.35939e-10	0.267153	0.000586884	0.631109	2.85901e-11	0.35967	1.69944e-08	-0.092517	0.432062	-0.652208	8.50715e-11	U2 snRNP-associated SURP domain containing	no	no	no
Klf13	6.77225	-0.774727	6.3852e-10	-0.490364	6.59824e-06	-0.772126	7.72492e-10	-0.487762	5.9466e-09	-0.0026014	0.993926	0.802054	3.31538e-10	Kruppel-like factor 13	no	no	no
D3Ertd751e	3.71652	-1.31186	6.44186e-10	-0.405333	0.00874006	-1.25284	1.78635e-09	-0.346316	0.00129849	-0.059017	0.840687	0.824428	2.41152e-06	DNA segment, Chr 3, ERATO Doi 751, expressed	no	no	no
Gria2	9.91498	-0.520828	6.61539e-10	-0.441844	1.46025e-07	-0.557301	1.83875e-10	-0.478318	1.00192e-11	0.0364739	0.785621	0.170033	0.00803427	glutamate receptor, ionotropic, AMPA2 (alpha 2)	no	no	no
Usp45	5.59131	-0.735304	6.63419e-10	-0.299355	0.00118848	-0.813657	7.67696e-11	-0.377708	1.64988e-07	0.0783525	0.611127	0.553073	1.21146e-07	ubiquitin specific petidase 45	no	no	no
L3mbtl3	5.8996	0.687723	6.65646e-10	0.29883	0.00259054	0.681102	8.28609e-10	0.292209	2.62453e-05	0.00662114	0.983849	-0.855806	5.83063e-11	L3MBTL3 histone methyl-lysine binding protein	no	no	no
Glo1	5.72484	-0.959607	6.92307e-10	-0.255976	0.0186138	-0.850301	9.15995e-09	-0.14667	0.0384987	-0.109306	0.569519	0.921218	2.97891e-10	glyoxalase 1	no	no	no
Bcas3	4.92251	-1.20303	6.94097e-10	-0.359052	0.00640523	-1.12919	2.84109e-09	-0.285218	0.00129654	-0.0738344	0.783376	0.586621	1.79389e-05	breast carcinoma amplified sequence 3	intron,inter,1to5kb,ccre,exon,promoter,enhancer,g4,3UTR,shelf,shore	1to5kb,intron,inter,ccre,enhancer,g4,promoter,exon,3UTR,shelf	intron,inter,1to5kb,enhancer,ccre,exon,g4,3UTR,shelf,shore
Aen	5.98569	0.623748	6.9575e-10	0.454871	6.28823e-06	0.591281	2.02463e-09	0.422404	1.63818e-08	0.0324671	0.876455	-0.320538	0.000261423	apoptosis enhancing nuclease	no	no	no
Cblb	5.36763	0.805286	7.06931e-10	0.478494	0.000123247	0.565241	3.12774e-07	0.238449	0.00176141	0.240045	0.167355	-1.19132	1.88271e-12	Casitas B-lineage lymphoma b	no	no	no
Thumpd1	6.22165	0.620432	7.07439e-10	0.325544	0.000400967	0.589143	2.03565e-09	0.294256	6.22847e-06	0.0312884	0.878923	-0.435623	3.30042e-06	THUMP domain containing 1	no	1to5kb,intron,shore	no
Acat2	6.33173	0.725556	7.33575e-10	0.345353	0.00136825	0.836687	4.99182e-11	0.456484	9.85629e-08	-0.111131	0.535433	-1.24978	7.10166e-14	acetyl-Coenzyme A acetyltransferase 2	no	no	no
Rbfox3	6.36671	-0.971443	7.33713e-10	-0.415329	0.00087972	-1.15231	2.48814e-11	-0.5962	2.12955e-08	0.180871	0.286963	0.671955	1.02187e-06	RNA binding protein, fox-1 homolog (C. elegans) 3	intron,shore,g4,promoter,1to5kb,5UTR,exon,island,ccre,shelf	intron,inter,ccre,promoter,1to5kb,5UTR,exon,island,shore,shelf,g4	intron,shore,promoter,1to5kb,5UTR,exon,island,g4,ccre,shelf,inter
Ctr9	7.0022	0.552409	7.54466e-10	0.302948	0.000212471	0.585198	2.67637e-10	0.335736	1.06769e-07	-0.0327882	0.841561	-0.135458	0.0564964	CTR9 homolog, Paf1/RNA polymerase II complex component	no	no	no
Asrgl1	7.46268	-2.00168	7.56067e-10	-0.622473	0.000898739	-1.81328	3.81196e-09	-0.434069	0.000562749	-0.188404	0.488276	1.94658	3.34582e-10	asparaginase like 1	no	no	no
Grm5	8.72558	-0.523612	7.62042e-10	-0.553045	2.72129e-09	-0.580744	9.88038e-11	-0.610177	5.29845e-14	0.0571322	0.630785	0.354863	2.11003e-06	glutamate receptor, metabotropic 5	no	no	no
Extl2	5.54865	-0.964616	8.01773e-10	-0.304089	0.00609594	-0.908018	3.05235e-09	-0.247491	0.000901728	-0.0565982	0.810711	0.521484	7.48638e-06	exostosin-like glycosyltransferase 2	no	no	no
Supt16	7.34774	0.481665	8.21168e-10	0.228775	0.00096149	0.410147	2.02612e-08	0.157257	0.000661333	0.0715174	0.511042	-0.598333	5.40917e-11	SPT16, facilitates chromatin remodeling subunit	no	no	no
Grin3a	5.88618	-0.96271	8.32389e-10	-0.500069	5.89811e-05	-0.928992	1.91341e-09	-0.466352	3.26027e-07	-0.0337172	0.90247	0.752639	3.76836e-08	glutamate receptor ionotropic, NMDA3A	intron,shore,5UTR,exon,island,ccre,promoter,1to5kb	promoter,5UTR,exon,intron,island,shore,ccre	exon,intron,shore,ccre,5UTR,island
Dact2	3.08393	-1.97822	8.36118e-10	-1.14456	1.54758e-07	-2.03292	4.64445e-10	-1.19926	1.43987e-11	0.0546976	0.895424	2.90614	1.30038e-14	dishevelled-binding antagonist of beta-catenin 2	1to5kb,intron,shore,g4,ccre,promoter,5UTR,exon,island	promoter,1to5kb,5UTR,exon,intron,island,shore,g4,ccre	1to5kb,intron,shore,g4,ccre,promoter,5UTR,exon,island
Nacad	6.15492	0.745852	8.4644e-10	0.339382	0.00262809	0.781798	3.65589e-10	0.375328	6.19313e-06	-0.0359464	0.887793	-0.740095	1.65329e-08	NAC alpha domain containing	no	no	no
Actr1b	7.02615	-0.560667	8.46632e-10	-0.45651	2.41616e-07	-0.6537	3.55686e-11	-0.549543	1.68102e-12	0.0930326	0.411371	0.335645	1.10674e-05	ARP1 actin-related protein 1B, centractin beta	no	no	no
Srsf3	7.0904	0.561301	8.54468e-10	0.311201	0.000151928	0.622703	1.18786e-10	0.372603	1.1911e-08	-0.0614018	0.680085	-0.790644	2.46813e-12	serine and arginine-rich splicing factor 3	no	no	no
Rpf2	5.36093	0.76383	8.548e-10	0.450991	0.000348834	0.578357	1.20329e-07	0.265518	0.00122599	0.185473	0.283243	-0.646359	8.33734e-07	ribosome production factor 2 homolog	no	no	no
Firre	5.06087	-1.12492	8.62146e-10	-0.367444	0.00366585	-1.01237	8.28182e-09	-0.254896	0.00234413	-0.112548	0.614894	0.711902	4.51445e-07	functional intergenic repeating RNA element	no	no	no
Acox1	7.93523	-0.561301	8.7527e-10	-0.160364	0.0277126	-0.496828	1.15816e-08	-0.0958918	0.0459749	-0.0644727	0.607456	0.715558	1.15047e-11	acyl-Coenzyme A oxidase 1, palmitoyl	no	no	no
Shoc2	6.98296	0.534815	8.79028e-10	0.277506	0.000420073	0.39932	2.12777e-07	0.14201	0.00460949	0.135495	0.223147	-0.373919	3.35395e-06	Shoc2, leucine rich repeat scaffold protein	no	no	no
Snrpd1	5.81069	0.658845	8.88523e-10	0.410564	8.52386e-05	0.568799	1.38525e-08	0.320518	7.81685e-06	0.0900463	0.588351	-0.732873	1.5294e-09	small nuclear ribonucleoprotein D1	no	no	no
Slco1c1	5.09373	-1.66098	8.9254e-10	-0.745705	2.33928e-05	-1.49166	7.71955e-09	-0.57639	2.68289e-06	-0.169315	0.516135	2.4385	5.53908e-14	solute carrier organic anion transporter family, member 1c1	no	no	no
Zfp292	7.45408	0.671549	8.9254e-10	0.253026	0.00775425	0.627966	3.74433e-09	0.209443	0.00112608	0.0435832	0.827405	-0.681615	4.095e-09	zinc finger protein 292	no	no	no
Vsnl1	7.80172	-1.35107	9.0153e-10	-0.651285	0.000103711	-1.55647	1.02595e-10	-0.856688	1.81057e-08	0.205403	0.305502	2.27054	2.9982e-12	visinin-like 1	no	1to5kb,intron,shore,ccre,shelf	1to5kb,intron,shore,ccre
Abcg4	4.92703	-1.12391	9.06376e-10	-0.28975	0.0248356	-1.07945	2.26789e-09	-0.245288	0.0047457	-0.0444623	0.878923	0.407964	0.00115052	ATP binding cassette subfamily G member 4	no	no	no
Pcp4l1	3.87247	-1.83943	9.33632e-10	-0.454348	0.011933	-1.7988	1.57873e-09	-0.413709	0.000945504	-0.0406394	0.922716	1.89777	1.05608e-10	Purkinje cell protein 4-like 1	intron,shelf,inter,ccre,shore,promoter,5UTR,exon	intron,inter,shelf,ccre,shore,5UTR,exon,island,g4,promoter,1to5kb	intron,inter,shelf,ccre,shore,promoter,5UTR,exon,island,g4
Dhx29	5.8578	0.600805	9.40872e-10	0.462062	5.40749e-06	0.584878	1.66133e-09	0.446135	7.92912e-09	0.0159273	0.945778	-0.613599	1.16425e-08	DEAH (Asp-Glu-Ala-His) box polypeptide 29	no	no	no
Galt	3.98677	-1.61211	9.56331e-10	-0.457899	0.00377728	-1.51465	3.85153e-09	-0.360443	0.000716836	-0.0974564	0.757957	0.863885	8.8731e-07	galactose-1-phosphate uridyl transferase	no	no	no
Cmtm5	3.17833	-2.94942	9.91299e-10	-0.631946	0.00402597	-2.73743	4.93278e-09	-0.419958	0.0043462	-0.211989	0.548603	2.48414	5.32569e-11	CKLF-like MARVEL transmembrane domain containing 5	no	no	no
S1pr1	6.2814	-2.43211	9.91299e-10	-0.924121	6.00129e-05	-2.06813	1.26344e-08	-0.560139	0.00016699	-0.363982	0.188774	2.57533	8.51875e-11	sphingosine-1-phosphate receptor 1	no	no	no
Dcaf6	6.36144	-0.619144	9.915e-10	-0.494779	3.30881e-07	-0.600838	2.03975e-09	-0.476473	3.03138e-10	-0.018306	0.925964	0.563591	1.00815e-08	DDB1 and CUL4 associated factor 6	no	no	no
Stxbp5l	5.76051	-1.27074	9.915e-10	-0.630784	4.08999e-05	-1.34435	3.38353e-10	-0.704393	1.28576e-08	0.0736093	0.785621	0.912509	7.65434e-08	syntaxin binding protein 5-like	5UTR,exon,intron,shore,promoter,ccre,1to5kb	no	no
Tmem191c	4.13322	-1.51312	9.915e-10	-0.521188	0.00120561	-1.497	1.3025e-09	-0.505069	1.2544e-05	-0.0161187	0.971187	1.2624	2.06848e-09	transmembrane protein 191C	promoter,exon,intron,3UTR,island,shore,g4,ccre	promoter,exon,intron,3UTR,island,shore,g4,ccre	promoter,exon,intron,island,ccre,3UTR,shore
Wdr17	5.17815	-1.06739	9.915e-10	-0.814634	1.07252e-07	-0.986543	5.52945e-09	-0.733784	3.08872e-10	-0.0808496	0.734268	0.733707	1.99577e-07	WD repeat domain 17	no	no	no
Snhg5	4.94768	0.863463	9.95861e-10	0.406298	0.00271555	0.908874	3.8072e-10	0.451708	4.71573e-06	-0.0454104	0.888381	-1.01927	8.62011e-10	small nucleolar RNA host gene 5	no	no	no
Smpdl3a	4.38712	-1.88025	9.99384e-10	-0.779341	3.21419e-05	-1.63623	1.84396e-08	-0.535314	2.13685e-05	-0.244027	0.380218	2.09607	9.2131e-13	sphingomyelin phosphodiesterase, acid-like 3A	no	no	no
Fgfr1op2	5.58915	-0.806232	1.00065e-09	-0.20111	0.0487523	-0.739371	6.43007e-09	-0.134249	0.0464183	-0.066861	0.725142	0.445695	2.89931e-05	FGFR1 oncogene partner 2	no	no	no
Armcx6	3.36985	1.36736	1.00273e-09	0.651643	0.00475948	1.38953	7.43572e-10	0.673811	3.24598e-05	-0.022168	0.975867	-1.18802	1.03118e-06	armadillo repeat containing, X-linked 6	no	1to5kb,inter,ccre	1to5kb,inter
Rab27b	4.11203	-1.2363	1.00273e-09	-0.746178	1.6991e-06	-1.41774	4.68098e-11	-0.927619	7.26515e-12	0.181441	0.379856	1.82525	1.00066e-13	RAB27B, member RAS oncogene family	no	no	no
Srsf11	7.03569	0.516611	1.03372e-09	0.371789	7.77882e-06	0.396664	1.54656e-07	0.251843	5.64941e-06	0.119946	0.27621	-0.706065	1.22581e-11	serine and arginine-rich splicing factor 11	no	no	no
Sfpq	8.43253	0.470144	1.08638e-09	0.210323	0.00188665	0.529069	1.14196e-10	0.269248	3.52949e-07	-0.0589255	0.599866	-0.663479	4.27113e-12	splicing factor proline/glutamine rich (polypyrimidine tract binding protein associated)	no	no	no
Plxna2	8.42245	0.764592	1.09699e-09	0.455893	6.35256e-05	0.71477	4.30638e-09	0.406071	1.02835e-06	0.0498224	0.812747	-1.14875	2.19297e-12	plexin A2	no	no	no
Adam22	8.25677	-0.494702	1.11654e-09	-0.362278	2.07026e-06	-0.522883	4.05168e-10	-0.390459	3.07628e-10	0.0281816	0.837368	0.566083	1.72515e-10	a disintegrin and metallopeptidase domain 22	no	no	no
Napepld	3.26051	-1.59731	1.11947e-09	-0.367517	0.0293731	-1.8778	2.75674e-11	-0.648013	1.00267e-06	0.280496	0.222224	1.0874	2.40096e-07	N-acyl phosphatidylethanolamine phospholipase D	no	no	no
Eid1	8.61993	0.52712	1.13004e-09	0.146156	0.0499535	0.515524	2.05837e-09	0.134561	0.00712903	0.0115953	0.947816	-0.280492	0.000161166	EP300 interacting inhibitor of differentiation 1	no	no	no
Chgb	7.88807	-0.572849	1.13817e-09	-0.359593	3.11449e-05	-0.716991	1.07098e-11	-0.503735	6.84981e-11	0.144142	0.183277	0.861159	1.21048e-12	chromogranin B	no	no	no
Ttyh1	7.93228	-1.61443	1.14974e-09	-0.984507	2.82416e-06	-1.53568	2.77082e-09	-0.905754	3.59799e-08	-0.0787534	0.793636	1.67753	6.72359e-10	tweety family member 1	no	no	no
Sema4a	3.70191	-1.45195	1.1502e-09	-1.03757	2.43149e-07	-1.35032	5.72175e-09	-0.935935	1.24277e-09	-0.101634	0.726261	0.60447	0.00015339	sema domain, immunoglobulin domain (Ig), transmembrane domain (TM) and short cytoplasmic domain, (semaphorin) 4A	no	no	promoter,1to5kb,intron,inter,ccre
Gdi2	8.2309	0.428084	1.17382e-09	0.161986	0.00667752	0.404065	4.22088e-09	0.137967	0.000701045	0.0240194	0.852745	-0.244417	4.85823e-05	guanosine diphosphate (GDP) dissociation inhibitor 2	no	no	no
Laptm4b	5.08885	-1.47035	1.17382e-09	-0.418355	0.00482451	-1.36231	5.99939e-09	-0.310308	0.00164944	-0.108047	0.711999	1.29657	2.31713e-10	lysosomal-associated protein transmembrane 4B	no	no	no
Igip	5.41814	-1.1317	1.17524e-09	-0.616404	1.1411e-05	-1.12737	1.34183e-09	-0.612076	9.44217e-09	-0.00432859	0.9929	1.4886	3.3104e-13	IgA inducing protein	no	no	no
Tmcc2	6.6007	-0.752041	1.17643e-09	-0.334655	0.000727195	-0.767987	8.35432e-10	-0.350601	1.75002e-06	0.0159464	0.947304	0.0802479	0.361356	transmembrane and coiled-coil domains 2	no	no	no
Rnf138	5.09236	0.8206	1.20713e-09	0.528021	4.50343e-05	0.61124	1.69499e-07	0.31866	7.83707e-05	0.209361	0.289493	-0.831573	6.38511e-09	ring finger protein 138	no	no	no
Pigs	5.40923	-0.784181	1.22634e-09	-0.355943	0.000484044	-0.792016	1.04684e-09	-0.363779	1.36023e-06	0.00783534	0.978296	0.552366	5.11884e-07	phosphatidylinositol glycan anchor biosynthesis, class S	no	no	no
Pou6f1	6.6636	0.57476	1.24245e-09	0.428972	6.67069e-06	0.585647	9.67618e-10	0.43986	3.54687e-09	-0.0108876	0.95987	-0.706708	2.02614e-10	POU domain, class 6, transcription factor 1	1to5kb,shelf	1to5kb,exon,enhancer,shore,g4,ccre	no
Arhgap5	8.25947	-0.66545	1.24883e-09	-0.528625	4.01502e-07	-0.596587	1.27021e-08	-0.459762	2.85102e-09	-0.068863	0.660734	0.974944	5.84149e-13	Rho GTPase activating protein 5	no	no	no
Schip1	7.47703	-0.516805	1.25064e-09	-0.527162	6.83002e-09	-0.587723	9.48879e-11	-0.59808	7.71671e-14	0.0709174	0.524112	0.899173	2.07772e-14	schwannomin interacting protein 1	no	1to5kb,intron,inter,promoter	promoter,intron,inter,1to5kb,enhancer,shore,ccre,g4
Aldh6a1	5.94923	-1.47544	1.26245e-09	-0.627069	0.00011964	-1.29982	1.35584e-08	-0.451446	4.51047e-05	-0.175622	0.467762	1.59416	3.97742e-11	aldehyde dehydrogenase family 6, subfamily A1	no	1to5kb,intron,shelf,inter,promoter,exon,g4,ccre	1to5kb,intron,shelf,ccre,shore
1110032A03Rik	4.86221	-0.918612	1.27662e-09	-0.407461	0.00199477	-1.03503	9.67874e-11	-0.523883	6.39215e-07	0.116422	0.517921	0.686456	2.32616e-06	RIKEN cDNA 1110032A03 gene	no	no	no
Epc1	6.38345	0.608695	1.2887e-09	0.393126	4.32597e-05	0.570191	4.74753e-09	0.354622	3.2559e-07	0.0385038	0.840687	-0.763519	9.47287e-11	enhancer of polycomb homolog 1	no	1to5kb,shore	no
Cacng2	5.67981	-0.837906	1.28938e-09	-0.517073	2.66849e-05	-0.924951	1.61843e-10	-0.604117	2.34434e-09	0.0870442	0.634941	0.0766813	0.453186	calcium channel, voltage-dependent, gamma subunit 2	1to5kb,intron,shore,g4,ccre	no	intron,inter
Cck	6.28704	-1.98757	1.33837e-09	-1.23023	9.91083e-07	-1.98167	1.53594e-09	-1.22434	3.82378e-09	-0.0058959	0.9929	2.73495	2.10701e-11	cholecystokinin	promoter,1to5kb,5UTR,exon,intron,3UTR,island,shore,ccre,shelf	promoter,1to5kb,5UTR,exon,intron,3UTR,island,shore,ccre,shelf	intron,shore,promoter,exon,3UTR,island,ccre,1to5kb,5UTR,shelf
Lrrc7	7.78107	-0.74143	1.34083e-09	-0.403317	0.000127566	-0.732009	1.99244e-09	-0.393895	6.09901e-07	-0.0094215	0.973151	0.266435	0.00397969	leucine rich repeat containing 7	no	no	no
Flot1	6.15459	-0.685231	1.34476e-09	-0.494558	2.32724e-06	-0.781952	8.72334e-11	-0.591279	3.77827e-11	0.0967213	0.495942	0.830198	5.92907e-11	flotillin 1	no	no	1to5kb,shore,shelf
Xrn2	6.96673	0.528302	1.34476e-09	0.267579	0.00057934	0.500402	4.18751e-09	0.239679	1.19994e-05	0.0278998	0.873533	-0.547653	3.06119e-09	5'-3' exoribonuclease 2	no	intron,inter	no
Itpka	3.65168	-2.045	1.34612e-09	-1.32411	2.48443e-08	-1.8917	7.3055e-09	-1.17081	9.4027e-11	-0.153301	0.64513	4.10539	8.68017e-16	inositol 1,4,5-trisphosphate 3-kinase A	promoter,1to5kb,shore,ccre,5UTR,exon,intron,island,g4,enhancer	1to5kb,inter,promoter,shore,ccre,exon,intron,enhancer,island,g4	promoter,1to5kb,shore,ccre,exon,intron,enhancer,island,g4
Arih1	7.09561	0.467681	1.35067e-09	0.26677	0.000153192	0.415155	1.46333e-08	0.214244	1.12895e-05	0.0525262	0.663569	-0.57177	1.08573e-10	ariadne RBR E3 ubiquitin protein ligase 1	no	no	no
Sult4a1	7.08092	-0.70066	1.3525e-09	-0.259291	0.0047107	-0.753162	3.31209e-10	-0.311793	4.8022e-06	0.0525021	0.771318	0.912434	6.96095e-12	sulfotransferase family 4A, member 1	promoter,5UTR,exon,island,shore,ccre	1to5kb,intron,shore	no
Bach1	5.90544	0.728039	1.37766e-09	0.52274	1.20832e-05	0.784671	3.51067e-10	0.579372	1.108e-09	-0.0566324	0.813863	-0.763278	4.70291e-09	BTB and CNC homology 1, basic leucine zipper transcription factor 1	no	no	no
Npcd	6.44842	-1.36647	1.43386e-09	-0.68881	3.89682e-05	-1.33305	2.41865e-09	-0.655384	3.01846e-07	-0.0334256	0.92043	1.47041	2.65806e-10	neuronal pentraxin chromo domain	intron,shore,shelf,exon,enhancer,island,ccre,promoter,1to5kb,g4	intron,shore,shelf,exon,enhancer,island,promoter,1to5kb,g4	1to5kb,exon,intron,inter,g4,shore,enhancer,island,promoter,ccre,shelf
Ncald	8.20356	-0.652122	1.43863e-09	-0.646526	9.59176e-09	-0.718026	2.18353e-10	-0.71243	2.23305e-13	0.0659039	0.671426	0.653081	2.06204e-09	neurocalcin delta	intron,shore	no	no
Ccn3	5.72671	-2.32081	1.44331e-09	-2.57912	2.02624e-10	-2.04787	1.05367e-08	-2.30618	2.49053e-12	-0.27294	0.342567	5.36921	8.80932e-13	cellular communication network factor 3	exon,intron,island,shore	exon,intron,island,shore	exon,intron,island,shore
Lrrn3	7.16818	0.628804	1.44667e-09	0.387082	7.40182e-05	0.618495	2.24163e-09	0.376772	2.10675e-07	0.0103094	0.967369	-0.818572	3.88048e-11	leucine rich repeat protein 3, neuronal	no	no	no
Arl2bp	6.61346	-0.695269	1.51495e-09	-0.360659	0.000149068	-0.537765	2.35253e-07	-0.203154	0.000904102	-0.157505	0.255659	0.471804	1.34751e-06	ADP-ribosylation factor-like 2 binding protein	no	no	no
Lrp4	5.72041	-1.77874	1.52223e-09	-1.14928	1.76676e-07	-1.47365	4.2597e-08	-0.844194	3.7329e-08	-0.305085	0.222416	2.2742	1.21048e-12	low density lipoprotein receptor-related protein 4	no	no	no
Epha6	6.09124	-1.02109	1.53966e-09	-0.525907	0.000199449	-1.07124	6.81622e-10	-0.576064	2.67614e-07	0.0501573	0.841561	1.04	5.68535e-09	Eph receptor A6	no	promoter,1to5kb,exon,intron,shore,ccre,shelf	no
Hmgcll1	3.41083	-1.76796	1.53974e-09	-0.852336	1.39241e-05	-1.42159	1.44587e-07	-0.505963	7.77885e-05	-0.346374	0.210421	0.740172	3.29006e-05	3-hydroxymethyl-3-methylglutaryl-Coenzyme A lyase-like 1	no	no	no
Abcb9	3.89504	-2.0032	1.54808e-09	-0.497075	0.00521849	-1.77982	1.99789e-08	-0.273689	0.0180478	-0.223386	0.47429	1.59825	1.43687e-10	ATP-binding cassette, sub-family B (MDR/TAP), member 9	1to5kb,intron,shore,promoter,5UTR,exon,island,g4,ccre	1to5kb,intron,island,shore,g4,ccre	1to5kb,intron,shore,g4,ccre
Htr2a	3.45556	-1.30451	1.55472e-09	-1.52483	3.59608e-11	-1.31592	1.31008e-09	-1.53625	3.68338e-15	0.0114181	0.978325	1.42644	2.68533e-11	5-hydroxytryptamine (serotonin) receptor 2A	exon,intron,inter,ccre,g4	5UTR,exon,inter,ccre,intron,g4	5UTR,exon,intron,inter,ccre
Nol4l	6.19227	0.710041	1.56353e-09	0.289819	0.00868904	0.898865	1.75711e-11	0.478643	1.16131e-07	-0.188824	0.25785	-1.11156	2.5527e-12	nucleolar protein 4-like	no	no	no
Wscd2	4.75196	-1.06112	1.58038e-09	-0.301658	0.0130297	-1.20908	8.99858e-11	-0.449612	1.16928e-06	0.147953	0.454822	0.759555	1.25833e-07	WSC domain containing 2	exon,intron,shore,g4,ccre	5UTR,exon,intron,inter,g4,ccre	exon,inter,ccre
Naa60	5.88131	-0.661844	1.59832e-09	-0.448764	4.64389e-06	-0.656973	2.00726e-09	-0.443893	4.19101e-09	-0.00487091	0.985719	0.434724	2.73394e-06	N(alpha)-acetyltransferase 60, NatF catalytic subunit	no	no	no
Casc3	6.3108	0.492107	1.60004e-09	0.351055	1.88103e-05	0.420251	3.32233e-08	0.279199	1.25197e-06	0.0718554	0.543183	-0.564203	1.43775e-09	cancer susceptibility candidate 3	no	no	no
Fbxo3	6.67214	-0.604734	1.62379e-09	-0.171433	0.0294907	-0.558043	8.972e-09	-0.124743	0.016363	-0.0466901	0.768328	0.450601	4.1427e-07	F-box protein 3	no	no	no
Serinc3	7.30326	-0.503943	1.62625e-09	-0.218999	0.00161213	-0.484596	4.08901e-09	-0.199652	4.60233e-05	-0.019347	0.903855	0.804578	1.66735e-13	serine incorporator 3	no	no	no
Ccdc50	7.17616	0.538374	1.70483e-09	0.260395	0.0010864	0.476258	1.8964e-08	0.198278	0.000233931	0.0621167	0.659347	-0.887227	1.96174e-13	coiled-coil domain containing 50	no	no	no
Bc1	10.0268	-1.73441	1.70982e-09	-0.459615	0.00671779	-1.48773	1.69399e-08	-0.212934	0.0467016	-0.246681	0.322375	2.96294	1.00868e-12	brain cytoplasmic RNA 1	no	no	no
Ube4b	7.23556	0.536187	1.71061e-09	0.297996	0.000252481	0.498317	7.79479e-09	0.260126	6.37574e-06	0.0378707	0.813863	-0.38117	3.68959e-06	ubiquitination factor E4B	no	no	no
Rpl7a	7.66992	0.611731	1.74129e-09	0.344114	0.000201204	0.549366	1.51088e-08	0.281749	1.18569e-05	0.0623646	0.706477	-0.603407	1.02537e-08	ribosomal protein L7A	no	no	no
Mapk8	8.06997	0.494098	1.74702e-09	0.222445	0.00232944	0.453302	1.05698e-08	0.181649	0.000297869	0.0407966	0.770224	-0.565237	7.09759e-10	mitogen-activated protein kinase 8	1to5kb,shore	no	no
Trim33	7.38938	0.464047	1.74774e-09	0.216066	0.00163728	0.40406	2.72778e-08	0.156079	0.000696332	0.0599871	0.59911	-0.487293	3.6731e-09	tripartite motif-containing 33	no	no	no
Cfdp1	6.88466	0.590604	1.77528e-09	0.200405	0.0225957	0.616282	8.79223e-10	0.226083	0.000269802	-0.0256778	0.900897	-0.401364	1.20622e-05	craniofacial development protein 1	no	no	no
Lss	6.76135	0.628664	1.77535e-09	0.349165	0.000399763	0.739117	8.24797e-11	0.459618	1.3169e-08	-0.110453	0.470564	-1.23089	9.06872e-15	lanosterol synthase	no	no	no
Cdipt	6.02026	-0.873265	1.83007e-09	-0.454697	0.000124963	-0.815237	8.02074e-09	-0.396669	2.75724e-06	-0.0580281	0.796996	0.825323	3.67068e-09	CDP-diacylglycerol--inositol 3-phosphatidyltransferase (phosphatidylinositol synthase)	no	no	no
Tprgl	5.78196	-0.794215	1.85261e-09	-0.314481	0.00137104	-0.795791	1.86283e-09	-0.316057	7.01867e-06	0.00157593	0.996414	0.905753	2.4819e-11	transformation related protein 63 regulated like	no	no	no
Kcnn1	3.01609	-1.67806	1.86627e-09	-0.665539	0.000220869	-1.8161	3.16693e-10	-0.803578	1.77633e-08	0.138039	0.646445	1.20203	2.15974e-08	potassium intermediate/small conductance calcium-activated channel, subfamily N, member 1	no	no	no
Rapgef4	6.65108	-0.549836	1.87975e-09	-0.275337	0.000423239	-0.563772	1.26568e-09	-0.289274	8.02892e-07	0.0139366	0.941658	0.592598	9.25424e-10	Rap guanine nucleotide exchange factor (GEF) 4	no	no	no
Zfp385b	4.62284	0.749875	1.93398e-09	0.328099	0.00908414	0.631006	3.92709e-08	0.20923	0.0112766	0.118869	0.552014	-0.198916	0.0843165	zinc finger protein 385B	intron,shelf,enhancer,island,shore,g4,ccre,promoter,5UTR,exon,1to5kb	intron,shore,enhancer,island,g4,ccre,promoter,1to5kb,exon	intron,enhancer,shore,g4,ccre,promoter,exon,1to5kb
Ccdc74a	3.41094	-1.74	1.95999e-09	-0.366577	0.0350679	-1.77412	1.30185e-09	-0.400702	0.000779058	0.0341249	0.938616	2.28439	2.31037e-12	coiled-coil domain containing 74A	no	no	no
P4ha1	5.62986	-0.85037	1.97603e-09	-0.395857	0.000463667	-0.860647	1.61671e-09	-0.406134	1.23683e-06	0.0102771	0.974695	0.944516	2.00407e-10	procollagen-proline, 2-oxoglutarate 4-dioxygenase (proline 4-hydroxylase), alpha 1 polypeptide	no	no	no
Nhsl2	4.37819	-1.90956	2.00242e-09	-1.06584	1.23258e-06	-1.93532	1.60474e-09	-1.0916	7.39762e-10	0.0257617	0.951173	1.81864	1.3783e-10	NHS-like 2	5UTR,exon,island,g4,ccre,intron,shore,inter,1to5kb	1to5kb,shore,shelf,ccre,promoter,5UTR,exon,intron,island,g4,inter	1to5kb,shore,promoter,exon,intron,island,g4,ccre,inter
Itprid2	4.83097	-0.89143	2.0044e-09	-0.534112	7.53024e-06	-0.745463	7.67084e-08	-0.388145	1.6388e-06	-0.145967	0.411924	1.22172	4.42383e-13	ITPR interacting domain containing 2	no	no	no
Tent4a	5.55221	0.710017	2.01748e-09	0.426436	0.000180934	0.588477	5.4942e-08	0.304896	5.09265e-05	0.121541	0.5065	-0.668717	6.19062e-08	terminal nucleotidyltransferase 4A	no	no	no
Spire2	4.16301	1.01349	2.03734e-09	0.623706	0.000263554	0.797343	8.99582e-08	0.40756	0.000190389	0.216146	0.425191	-0.904278	3.8535e-07	spire type actin nucleation factor 2	no	no	no
Atad2b	6.15627	0.660966	2.06978e-09	0.340618	0.000932475	0.71358	5.13452e-10	0.393233	4.61538e-07	-0.0526147	0.803562	-0.817742	2.66997e-10	ATPase family, AAA domain containing 2B	no	no	no
Syngap1	7.65831	-0.685303	2.07607e-09	-0.565884	1.00277e-06	-0.766064	2.45893e-10	-0.646645	6.11762e-11	0.080761	0.59911	0.382959	9.91907e-05	synaptic Ras GTPase activating protein 1 homolog (rat)	no	no	no
Atp2b4	7.44128	-1.58351	2.09159e-09	-1.42311	3.47896e-08	-1.58243	2.35078e-09	-1.42203	8.26102e-11	-0.00108091	0.998729	2.26552	1.56756e-11	ATPase, Ca++ transporting, plasma membrane 4	promoter,1to5kb,inter	no	no
Anapc1	7.61029	0.416228	2.09704e-09	0.136887	0.0217825	0.480606	1.32523e-10	0.201264	6.90552e-06	-0.0643775	0.514677	-0.665709	4.14563e-13	anaphase promoting complex subunit 1	no	no	no
Rasa1	6.6767	0.627534	2.1305e-09	0.305894	0.0012511	0.614115	3.46525e-09	0.292474	1.35053e-05	0.0134197	0.956239	-0.869747	1.42242e-11	RAS p21 protein activator 1	no	no	no
Wipi1	4.53752	-1.441	2.1305e-09	-0.653999	7.12854e-05	-1.19675	9.66825e-08	-0.409753	0.000150022	-0.244247	0.328835	1.92638	1.76878e-13	WD repeat domain, phosphoinositide interacting 1	no	1to5kb,shore,ccre	1to5kb,shore,shelf
Akt1	7.29174	0.634744	2.15427e-09	0.353611	0.000276179	0.633603	2.49739e-09	0.35247	8.78618e-07	0.00114079	0.998227	-0.573662	7.52291e-08	thymoma viral proto-oncogene 1	promoter,1to5kb,5UTR,exon,intron,island,shore,ccre,g4,3UTR	1to5kb,shore,promoter,5UTR,exon,intron,island,ccre,3UTR,g4	promoter,1to5kb,island,shore,ccre,5UTR,exon,intron,3UTR,g4
Tgoln1	6.32836	-0.666051	2.16031e-09	-0.216041	0.013808	-0.766547	1.1606e-10	-0.316537	2.18146e-06	0.100496	0.477829	0.574103	4.07906e-08	trans-golgi network protein	no	no	no
Smarcc1	7.17173	0.688367	2.18207e-09	0.443729	5.40969e-05	0.641562	9.11483e-09	0.396924	5.60797e-07	0.0468048	0.828604	-0.715736	6.41416e-09	SWI/SNF related, matrix associated, actin dependent regulator of chromatin, subfamily c, member 1	no	no	no
Manf	5.70874	0.664068	2.2799e-09	0.309059	0.00272431	0.726529	4.30392e-10	0.371521	1.44686e-06	-0.0624616	0.769685	-0.573132	3.36318e-07	mesencephalic astrocyte-derived neurotrophic factor	no	no	no
Hyou1	7.15757	0.449012	2.36706e-09	0.192443	0.00413173	0.393421	3.18607e-08	0.136852	0.0022432	0.0555914	0.630785	-0.311846	7.53202e-06	hypoxia up-regulated 1	no	no	no
Atp6ap1	7.81549	-0.522543	2.46115e-09	-0.274364	0.000273767	-0.549064	1.02514e-09	-0.300885	1.96838e-07	0.0265216	0.867258	0.531415	3.1952e-09	ATPase, H+ transporting, lysosomal accessory protein 1	no	no	no
Fnip2	5.88441	0.795566	2.47431e-09	0.496754	0.000120355	0.695012	2.72507e-08	0.3962	6.90654e-06	0.100553	0.661392	-0.832809	9.33664e-09	folliculin interacting protein 2	no	no	no
Mt2	6.03136	-2.50653	2.47431e-09	-0.659877	0.000746144	-2.24475	1.53212e-08	-0.398099	0.00163522	-0.261778	0.372188	3.34161	2.36434e-13	metallothionein 2	promoter,1to5kb,5UTR,exon,enhancer,island,shore,g4,ccre,intron	promoter,1to5kb,exon,enhancer,shore,ccre,5UTR,intron,3UTR,island	promoter,1to5kb,exon,enhancer,shore,g4,ccre,3UTR
Smchd1	6.83037	0.545764	2.48785e-09	0.262874	0.00141829	0.558976	1.72115e-09	0.276086	4.35637e-06	-0.0132117	0.947496	-0.648476	4.11152e-10	SMC hinge domain containing 1	no	no	no
Ulk2	7.50789	0.477585	2.59324e-09	0.215295	0.00240308	0.418229	3.50049e-08	0.155939	0.000992102	0.0593563	0.630801	-0.418466	1.34439e-07	unc-51 like kinase 2	no	no	no
Mchr1	2.43244	-2.10879	2.64919e-09	-0.455215	0.0340555	-2.12286	2.32648e-09	-0.469284	0.0016237	0.0140697	0.98099	2.58893	1.03612e-11	melanin-concentrating hormone receptor 1	no	exon,intron,inter	no
Tnfrsf19	6.26937	-0.709816	2.66504e-09	-0.362935	0.000228615	-0.6565	1.38565e-08	-0.309618	8.04615e-06	-0.0533168	0.777471	1.49631	3.43314e-16	tumor necrosis factor receptor superfamily, member 19	no	1to5kb,intron,shelf	no
Rrn3	6.77618	0.558954	2.67715e-09	0.234701	0.00573237	0.604715	6.45118e-10	0.280462	7.96974e-06	-0.0457608	0.788242	-0.653195	9.20464e-10	RRN3 RNA polymerase I transcription factor homolog (yeast)	no	no	no
Zcchc14	7.03708	0.594413	2.69851e-09	0.549297	2.45969e-07	0.638846	7.49226e-10	0.593729	1.45324e-11	-0.0444323	0.812295	-0.858386	7.92643e-12	zinc finger, CCHC domain containing 14	no	no	no
Tnks	8.08374	0.57304	2.7188e-09	0.459079	2.01451e-06	0.55966	4.88337e-09	0.445699	2.10214e-09	0.0133801	0.947814	-1.11701	6.26444e-15	tankyrase, TRF1-interacting ankyrin-related ADP-ribose polymerase	no	no	no
Arhgef10	4.54114	-1.10782	2.73034e-09	-0.314297	0.012021	-1.00548	2.04803e-08	-0.211964	0.00952209	-0.102334	0.673295	1.28647	8.18244e-12	Rho guanine nucleotide exchange factor (GEF) 10	no	no	no
Klhl3	5.0059	-0.86168	2.78575e-09	-0.409199	0.000377206	-0.969551	2.17996e-10	-0.51707	2.10166e-08	0.107871	0.545067	0.232568	0.0206531	kelch-like 3	no	no	no
Pdzd2	5.70324	-1.21283	2.78678e-09	-1.16954	1.01961e-08	-1.18365	4.72506e-09	-1.14037	9.51729e-12	-0.0291787	0.93431	1.77351	3.02849e-12	PDZ domain containing 2	no	intron,shore	exon,shelf,ccre,promoter,5UTR,intron,inter,shore
Maff	1.95645	2.07235	2.78768e-09	1.03496	0.00642542	2.13982	2.06797e-09	1.10243	4.1396e-05	-0.0674718	0.947304	-0.944488	0.00684897	v-maf musculoaponeurotic fibrosarcoma oncogene family, protein F (avian)	1to5kb,shelf,inter,intron,shore,ccre	promoter,1to5kb,5UTR,exon,intron,shore	intron,shore,g4
Zfp110	4.94277	0.834878	2.81299e-09	0.441356	0.000842878	0.756583	1.45775e-08	0.363061	4.27619e-05	0.0782951	0.78362	-0.699807	5.48761e-07	zinc finger protein 110	no	no	no
Suv39h2	3.68263	1.01205	2.817e-09	0.401398	0.0224061	0.969215	5.34096e-09	0.35856	0.0022723	0.042838	0.921413	-0.838902	4.39309e-06	suppressor of variegation 3-9 2	no	no	no
Rab40b	4.07348	-1.13155	2.85326e-09	-0.852789	3.95916e-07	-1.08429	7.0689e-09	-0.805537	6.31246e-10	-0.0472524	0.878172	1.91189	1.06153e-13	Rab40B, member RAS oncogene family	no	no	intron,shore
Bcl7c	5.06468	0.86117	2.86643e-09	0.392421	0.00460707	0.941685	5.90097e-10	0.472937	3.47464e-06	-0.0805159	0.788981	-0.968409	4.53854e-09	B cell CLL/lymphoma 7C	no	no	no
Gng13	2.03912	-2.75457	2.8866e-09	-0.828406	0.00133728	-2.70468	4.46667e-09	-0.778516	3.33257e-05	-0.0498898	0.932084	4.68744	4.85522e-16	guanine nucleotide binding protein (G protein), gamma 13	promoter,1to5kb,shore,5UTR,exon,intron,island,g4	1to5kb,shelf,promoter,5UTR,exon,intron,island,shore	1to5kb,shore,promoter,5UTR,exon,intron,island,g4
Dusp3	6.28114	-0.705371	2.9096e-09	-0.539884	1.3752e-06	-0.522262	8.94026e-07	-0.356775	1.64116e-06	-0.183109	0.193708	0.945209	1.03872e-11	dual specificity phosphatase 3 (vaccinia virus phosphatase VH1-related)	no	promoter,1to5kb,5UTR,exon,intron,shore,shelf	promoter,1to5kb,intron,shore,ccre
Dagla	5.70719	-0.754747	2.92283e-09	-0.47752	4.02563e-05	-0.746431	3.9825e-09	-0.469204	1.12586e-07	-0.0083161	0.977924	0.321178	0.00155102	diacylglycerol lipase, alpha	no	no	no
Gad2	7.4511	-1.50876	2.95969e-09	-0.321504	0.0446111	-1.50659	3.37133e-09	-0.31933	0.00425361	-0.0021737	0.996933	0.579001	0.000491097	glutamic acid decarboxylase 2	1to5kb,shelf,promoter,shore,ccre,5UTR,exon,island,intron,g4,enhancer	1to5kb,exon,intron,3UTR,shelf,inter,island,shore,g4,ccre,enhancer	1to5kb,intron,inter,exon,3UTR,shelf,island,shore,ccre,enhancer
Napg	7.09157	-0.481428	2.99515e-09	-0.273767	0.000143299	-0.509305	1.07651e-09	-0.301643	7.10834e-08	0.0278761	0.842675	0.542144	7.03378e-10	N-ethylmaleimide sensitive fusion protein attachment protein gamma	no	no	no
Msantd3	4.84407	0.817073	3.05056e-09	0.501882	0.000313892	0.853043	1.41352e-09	0.537852	2.63909e-07	-0.0359696	0.914541	-0.714829	7.29899e-07	Myb/SANT-like DNA-binding domain containing 3	no	no	no
Ssrp1	7.27284	0.539217	3.06143e-09	0.283473	0.000822684	0.488095	2.23795e-08	0.232351	7.95075e-05	0.0511225	0.737854	-0.651233	5.98396e-10	structure specific recognition protein 1	no	no	no
Dlx6os1	6.75066	0.828505	3.06668e-09	1.40796	3.83642e-12	0.853072	1.91941e-09	1.43253	1.5367e-16	-0.0245675	0.942953	-1.96246	2.40946e-16	distal-less homeobox 6, opposite strand 1	intron,inter,g4,ccre,promoter,exon,1to5kb,enhancer,shelf,intergenic,shore,island,3UTR	intron,inter,g4,ccre,promoter,enhancer,1to5kb,shelf,intergenic,exon,shore,island,5UTR,3UTR	intron,inter,g4,ccre,promoter,enhancer,1to5kb,shelf,intergenic,exon,shore,island,3UTR
Gde1	6.58236	-0.727639	3.07909e-09	-0.444088	2.24886e-05	-0.634642	4.92997e-08	-0.351091	1.51192e-06	-0.0929966	0.573004	0.95973	5.51169e-12	glycerophosphodiester phosphodiesterase 1	no	no	no
Exoc1	6.21183	0.644861	3.10067e-09	0.22877	0.0178508	0.615632	7.55042e-09	0.199541	0.00187998	0.0292289	0.904628	-0.451152	7.75452e-06	exocyst complex component 1	no	no	no
Cacnb2	5.42419	-0.751648	3.13982e-09	-0.277152	0.0114703	-0.933978	2.98143e-11	-0.459482	2.8407e-07	0.18233	0.210421	0.181196	0.0701715	calcium channel, voltage-dependent, beta 2 subunit	no	no	no
Lyrm9	5.55291	-0.753694	3.24936e-09	-0.380052	0.000302868	-0.7378	5.32149e-09	-0.364159	2.07434e-06	-0.0158932	0.947604	0.276655	0.00331394	LYR motif containing 9	no	no	intron,shelf,ccre
Crcp	5.02823	0.812267	3.25822e-09	0.296623	0.0236701	0.89948	5.41884e-10	0.383836	4.46192e-05	-0.0872137	0.747902	-0.489229	0.000154545	calcitonin gene-related peptide-receptor component protein	1to5kb,intron,shore	no	no
3110080E11Rik	3.43248	-1.91472	3.26003e-09	-1.09078	3.01558e-06	-1.71273	3.4279e-08	-0.888792	1.52303e-07	-0.201993	0.525996	0.747127	0.000153123	RIKEN cDNA 3110080E11 gene	no	no	no
Dact1	4.85301	1.13242	3.2612e-09	0.519236	0.00446451	1.20339	1.16619e-09	0.59021	6.7168e-06	-0.0709737	0.882751	-0.978616	6.09201e-07	dishevelled-binding antagonist of beta-catenin 1	no	no	no
Shank2	7.39903	-0.939057	3.27132e-09	-0.365216	0.00343661	-0.922909	4.99189e-09	-0.349068	0.000111443	-0.0161483	0.954813	0.629202	4.52896e-06	SH3 and multiple ankyrin repeat domains 2	no	no	no
Kdm1a	7.11324	0.524505	3.2715e-09	0.234454	0.00296131	0.516022	4.91126e-09	0.225972	4.63675e-05	0.00848289	0.970212	-0.646689	2.13029e-10	lysine (K)-specific demethylase 1A	no	no	no
Tsg101	5.8764	0.61478	3.30108e-09	0.44682	1.87886e-05	0.599971	5.26707e-09	0.432011	2.81701e-08	0.0148089	0.950914	-0.748756	5.45479e-10	tumor susceptibility gene 101	no	no	no
Dclk3	3.85792	-1.86092	3.33836e-09	-0.502918	0.00554707	-1.61479	6.50218e-08	-0.256786	0.0296379	-0.246132	0.419983	1.26577	1.58235e-08	doublecortin-like kinase 3	promoter,inter,5UTR,exon,intron,g4,ccre	no	promoter,inter
Eif3c	8.11465	0.419131	3.39968e-09	0.19198	0.00232505	0.367572	4.52611e-08	0.14042	0.000907112	0.0515596	0.634941	-0.293794	6.59746e-06	eukaryotic translation initiation factor 3, subunit C	no	no	no
Adcy8	5.0042	-0.931889	3.41865e-09	-0.285121	0.0164164	-0.809198	6.09475e-08	-0.162431	0.0375944	-0.122691	0.536054	0.77201	6.10471e-08	adenylate cyclase 8	intron,shore,promoter,5UTR,exon,island,g4,ccre,1to5kb	intron,shore,ccre,5UTR,exon,island,g4,promoter,1to5kb	intron,shelf,shore,ccre,5UTR,exon,island,g4,promoter,1to5kb
Plekhg2	4.20112	1.40799	3.49687e-09	0.970163	0.000157785	1.19297	3.41958e-08	0.755142	1.23598e-05	0.21502	0.61723	-1.66137	9.48331e-09	pleckstrin homology domain containing, family G (with RhoGef domain) member 2	no	no	no
Vxn	6.83885	-0.718122	3.54694e-09	-0.633455	1.4993e-07	-0.841858	1.40935e-10	-0.75719	1.07195e-12	0.123736	0.419882	1.85287	1.38887e-17	vexin	no	no	no
Phf13	4.44641	0.851067	3.5615e-09	0.358858	0.0102629	0.770296	1.84694e-08	0.278087	0.00237277	0.080771	0.784007	-0.458839	0.000601721	PHD finger protein 13	no	no	no
Arfgef3	8.15751	-0.607845	3.5685e-09	-0.53206	3.1301e-07	-0.697485	2.35992e-10	-0.621701	4.88819e-12	0.0896403	0.511766	0.575296	2.55388e-08	ARFGEF family member 3	no	no	no
Srsf1	8.30443	0.587626	3.6147e-09	0.405243	2.65555e-05	0.564275	8.972e-09	0.381892	1.03728e-07	0.023351	0.91067	-0.840793	1.14044e-11	serine and arginine-rich splicing factor 1	no	no	no
Mindy2	6.86236	-0.557803	3.64249e-09	-0.289454	0.000346244	-0.423901	6.67303e-07	-0.155551	0.00281807	-0.133903	0.25678	0.438791	4.0355e-07	MINDY lysine 48 deubiquitinase 2	no	no	no
Cyp4v3	2.64754	-2.44435	3.65524e-09	-1.10762	1.41174e-05	-2.10837	8.01332e-08	-0.771645	9.4793e-06	-0.335972	0.346475	3.15497	8.09812e-13	cytochrome P450, family 4, subfamily v, polypeptide 3	intron,shore	no	no
Larp7	4.52378	0.875092	3.68214e-09	0.694237	1.15093e-05	0.70315	1.25814e-07	0.522295	8.91361e-07	0.171942	0.477664	-0.84723	1.23633e-07	La ribonucleoprotein domain family, member 7	no	no	no
Magoh	5.0039	0.913861	3.73595e-09	0.531457	0.000706723	0.898751	4.8045e-09	0.516347	4.29698e-06	0.0151097	0.974563	-0.744292	3.24583e-06	mago homolog, exon junction complex core component	no	no	no
Pnma2	6.38624	-0.657013	3.76218e-09	-0.459187	4.89717e-06	-0.593899	3.00666e-08	-0.396073	5.89992e-08	-0.0631145	0.707843	0.625437	7.8881e-09	paraneoplastic antigen MA2	promoter,1to5kb,island,shore,ccre	1to5kb,shore,ccre,promoter,island	promoter,1to5kb,island,shore,ccre,intron
Lingo2	5.27682	-1.00372	3.82332e-09	-1.18151	5.12591e-10	-1.05989	1.30685e-09	-1.23769	3.00332e-14	0.0561741	0.833381	1.32209	1.52265e-11	leucine rich repeat and Ig domain containing 2	intron,inter,promoter,1to5kb,5UTR,exon,island,shore,g4,ccre,shelf	1to5kb,intron,shore,promoter,ccre,exon,shelf	1to5kb,intron,shore,g4,ccre,promoter,5UTR,exon,shelf
Gramd1a	6.89208	0.658123	3.83355e-09	0.25772	0.0106805	0.7211	7.48434e-10	0.320696	1.48575e-05	-0.0629768	0.751235	-0.552898	6.09161e-07	GRAM domain containing 1A	no	no	no
Sars	7.74893	0.525883	3.86485e-09	0.270407	0.00102343	0.430835	1.66683e-07	0.175359	0.00131255	0.0950478	0.448014	-0.45574	3.47956e-07	seryl-aminoacyl-tRNA synthetase	no	no	no
Acp2	5.94133	-0.711606	3.8883e-09	-0.513348	1.92808e-06	-0.729697	2.45428e-09	-0.531439	4.71356e-10	0.0180914	0.941658	0.234126	0.00672089	acid phosphatase 2, lysosomal	no	no	no
Diaph2	4.66486	-1.07017	3.88886e-09	-0.537086	0.000334433	-1.12521	1.40571e-09	-0.592127	3.1079e-07	0.0550415	0.844261	0.409797	0.00237412	diaphanous related formin 2	no	no	no
Slc7a11	5.92202	-2.6434	3.89244e-09	-1.19485	9.13454e-06	-2.12582	1.05563e-07	-0.677267	6.297e-05	-0.51758	0.0843301	1.86754	1.38107e-08	solute carrier family 7 (cationic amino acid transporter, y+ system), member 11	no	no	no
Syt14	5.68323	0.752817	3.89732e-09	0.297269	0.01177	0.645997	5.4942e-08	0.19045	0.0119793	0.10682	0.620725	-0.883224	1.4959e-09	synaptotagmin XIV	no	1to5kb,shelf,inter	no
Snapin	4.87332	-0.883521	3.92676e-09	-0.453784	0.000114145	-0.745823	1.15659e-07	-0.316086	5.78021e-05	-0.137698	0.46096	0.655024	1.90601e-07	SNAP-associated protein	no	no	no
Cdv3	6.62856	0.601376	3.95468e-09	0.352233	0.00021374	0.580949	7.93241e-09	0.331806	1.25334e-06	0.020427	0.933857	-0.152121	0.0643483	carnitine deficiency-associated gene expressed in ventricle 3	no	no	no
Strip1	6.4519	0.71282	3.99218e-09	0.466107	6.76814e-05	0.645014	2.5298e-08	0.398302	1.23996e-06	0.0678053	0.762036	-0.656757	1.08048e-07	striatin interacting protein 1	no	no	no
Arrb1	7.77605	-0.487895	4.00494e-09	-0.627047	2.33864e-10	-0.482977	5.59645e-09	-0.622128	3.4912e-14	-0.00491873	0.98099	0.32214	9.26455e-06	arrestin, beta 1	no	no	no
Mapk1ip1l	6.77246	0.502395	4.02321e-09	0.25538	0.00160287	0.471599	1.49754e-08	0.224583	8.09509e-05	0.0307966	0.850308	-0.488339	8.18591e-08	mitogen-activated protein kinase 1 interacting protein 1-like	no	no	no
Gls	8.25512	-0.593847	4.04182e-09	-0.231988	0.00592598	-0.592085	4.92861e-09	-0.230226	0.000111867	-0.00176225	0.995248	0.254401	0.00150873	glutaminase	no	no	no
Ercc5	5.36486	0.765476	4.05785e-09	0.417552	0.000734958	0.710041	1.47866e-08	0.362118	1.95834e-05	0.0554345	0.839962	-0.707903	1.43135e-07	excision repair cross-complementing rodent repair deficiency, complementation group 5	no	no	no
Itga4	3.11399	-1.82859	4.1175e-09	-0.597246	0.0141564	-1.94948	1.06416e-09	-0.718137	0.000127868	0.12089	0.724134	0.680386	0.00392971	integrin alpha 4	exon,intron,shore,ccre,shelf	no	exon,intron,shore,ccre
Dusp26	4.2491	-1.5396	4.17446e-09	-0.764181	2.09926e-05	-1.42741	2.0635e-08	-0.651987	3.75064e-07	-0.112194	0.727031	1.07217	3.697e-08	dual specificity phosphatase 26 (putative)	no	no	promoter,1to5kb,intron,shore
H3f3a	6.51707	0.670024	4.19865e-09	0.36536	0.000623542	0.757907	4.38893e-10	0.453243	6.69329e-08	-0.0878829	0.651893	-0.738846	4.14998e-09	H3.3 histone A	no	no	no
Pde8b	4.12774	-1.43975	4.20771e-09	-0.558354	0.000667181	-1.4724	2.64618e-09	-0.591004	1.12701e-06	0.0326504	0.936955	1.97535	9.69922e-13	phosphodiesterase 8B	exon,intron,island,promoter,1to5kb,shore	intron,shore,g4,promoter,1to5kb	intron,shelf,shore,g4,ccre,inter,promoter,5UTR,exon,1to5kb
Focad	5.39784	-0.785589	4.23758e-09	-0.361458	0.000586884	-0.687655	6.2728e-08	-0.263524	0.000193203	-0.097934	0.582426	0.0246524	0.800162	focadhesin	no	no	no
Slf2	6.67644	0.600823	4.38867e-09	0.232245	0.0120051	0.589594	6.80604e-09	0.221016	0.000498305	0.0112293	0.964963	-0.502136	7.19502e-07	SMC5-SMC6 complex localization factor 2	no	no	no
1810037I17Rik	4.83034	-1.08949	4.43305e-09	-0.378671	0.00347537	-1.03403	1.34267e-08	-0.323209	0.000247748	-0.0554627	0.848505	1.03845	7.94281e-10	RIKEN cDNA 1810037I17 gene	no	no	no
Sez6l	7.11699	-1.11736	4.44795e-09	-0.479279	0.000701096	-1.19683	1.49678e-09	-0.558744	6.94769e-07	0.0794647	0.751235	0.866952	1.87046e-07	seizure related 6 homolog like	no	intron,inter,g4	intron,shore
Xkr4	7.41981	-0.660591	4.47571e-09	-0.420826	3.42103e-05	-0.655798	5.86452e-09	-0.416033	6.46745e-08	-0.0047928	0.986882	0.0185468	0.838122	X-linked Kx blood group related 4	no	no	no
Grem2	3.65763	-1.2441	4.50361e-09	-0.934813	5.731e-07	-1.09889	5.81243e-08	-0.789608	1.05131e-08	-0.145205	0.562786	1.34554	4.35029e-10	gremlin 2, DAN family BMP antagonist	no	no	no
B230334C09Rik	7.24938	-0.837022	4.5447e-09	-0.689412	8.66751e-07	-0.842192	4.59134e-09	-0.694582	8.27336e-10	0.00517035	0.989024	0.448159	0.000112282	RIKEN cDNA B230334C09 gene	no	no	no
Mcc	4.67279	-1.29191	4.55191e-09	-0.469024	0.00377054	-1.10537	1.04963e-07	-0.282481	0.00864099	-0.186544	0.458506	0.497291	0.00121485	mutated in colorectal cancers	promoter,1to5kb,exon,intron,shore,ccre,island,g4,shelf	promoter,1to5kb,exon,intron,shore,ccre,inter,g4	intron,shelf,exon,island,shore,g4,1to5kb
Sltm	6.59903	0.567237	4.55191e-09	0.331282	0.000316378	0.466864	1.607e-07	0.230909	0.000167628	0.100373	0.479284	-0.733122	1.94003e-10	SAFB-like, transcription modulator	no	no	no
Leng1	3.84928	0.898531	4.62556e-09	0.459074	0.00596096	0.972908	1.17078e-09	0.533451	1.40209e-05	-0.0743777	0.828604	-0.652137	7.207e-05	leukocyte receptor cluster (LRC) member 1	no	no	no
Hdac9	7.39688	0.785452	4.7245e-09	0.426474	0.000501027	0.632142	1.96708e-07	0.273163	0.000701785	0.153311	0.38895	-0.870398	5.32033e-09	histone deacetylase 9	intron,inter,exon,island,shore,ccre,1to5kb,g4	intron,shore,ccre	intron,shore,ccre
Dcun1d4	5.79576	-0.723033	4.78572e-09	-0.345812	0.000540225	-0.74593	2.6505e-09	-0.368708	7.49524e-07	0.0228967	0.923835	0.224443	0.0114917	DCN1, defective in cullin neddylation 1, domain containing 4 (S. cerevisiae)	no	no	no
Dlg4	8.43249	-0.530774	4.80001e-09	-0.401008	6.42793e-06	-0.525923	6.61822e-09	-0.396158	8.59214e-09	-0.00485042	0.98345	0.931244	1.89418e-13	discs large MAGUK scaffold protein 4	no	no	no
Cldn10	3.31769	-3.55105	4.85852e-09	-0.783028	0.000685854	-3.22232	3.09013e-08	-0.454301	0.0024929	-0.328726	0.365861	4.93754	6.12017e-14	claudin 10	intron,inter,promoter,5UTR,exon,island,shore,g4,ccre	intron,inter,ccre,promoter,1to5kb,shore,5UTR,exon,island,g4,shelf	intron,inter,1to5kb,shore,promoter,ccre,5UTR,exon,island,g4
Man2b1	5.15101	-0.882165	4.9214e-09	-0.354694	0.00189102	-0.833461	1.61616e-08	-0.30599	9.99047e-05	-0.0487039	0.842753	1.06555	3.06075e-11	mannosidase 2, alpha B1	no	no	no
Setbp1	7.35225	0.542575	4.9214e-09	0.392474	2.32647e-05	0.56916	2.25882e-09	0.419059	9.13512e-09	-0.0265847	0.889602	-0.811165	1.0178e-11	SET binding protein 1	no	no	no
Pgm2l1	8.82106	-1.08028	4.94058e-09	-1.00278	6.25354e-08	-1.18174	1.31648e-09	-1.10424	1.93121e-11	0.101458	0.637385	1.73174	3.63893e-12	phosphoglucomutase 2-like 1	no	no	no
Rps6ka6	5.05981	0.90232	5.01003e-09	0.518916	0.00047431	0.701204	2.78015e-07	0.3178	0.000636915	0.201116	0.412274	-0.85891	9.86556e-08	ribosomal protein S6 kinase polypeptide 6	no	no	no
Eml1	5.78301	0.921451	5.01046e-09	0.366523	0.0111339	0.879285	1.08135e-08	0.324357	0.00068879	0.0421662	0.912254	-0.657831	9.7974e-06	echinoderm microtubule associated protein like 1	no	no	no
Vps25	5.53565	-0.589723	5.01046e-09	-0.233367	0.00797542	-0.669202	3.73582e-10	-0.312846	3.34625e-06	0.079479	0.557079	0.10745	0.177921	vacuolar protein sorting 25	1to5kb,exon,3UTR,shore,ccre	no	no
Dhx15	7.74757	0.502887	5.01351e-09	0.300789	0.000225608	0.412033	2.11708e-07	0.209936	0.00013079	0.0908531	0.456898	-0.667917	1.05608e-10	DEAH (Asp-Glu-Ala-His) box polypeptide 15	no	no	no
Cacna2d3	6.36867	-0.572228	5.03105e-09	-0.600064	8.14801e-09	-0.718916	4.34565e-11	-0.746752	8.5222e-15	0.146688	0.214202	1.0506	1.73174e-14	calcium channel, voltage-dependent, alpha2/delta subunit 3	exon,intron,inter,shelf,shore,g4,ccre,1to5kb	intron,inter,exon,shore,ccre,1to5kb,g4,shelf	intron,inter,1to5kb,island,shore,g4,ccre
Pkd2	5.5719	-0.846321	5.16608e-09	-0.334187	0.00281501	-0.820834	1.00495e-08	-0.308701	7.56146e-05	-0.0254863	0.928044	0.34623	0.001041	polycystin 2, transient receptor potential cation channel	no	no	no
Fech	5.56196	-0.662037	5.23288e-09	-0.356878	0.000199195	-0.633425	1.34267e-08	-0.328266	2.07864e-06	-0.0286125	0.893255	0.429747	7.13858e-06	ferrochelatase	no	no	no
Eri1	4.91727	0.8942	5.40433e-09	0.378956	0.00984207	0.885455	6.08526e-09	0.370211	0.000210664	0.00874527	0.98594	-0.655722	1.22908e-05	exoribonuclease 1	no	no	no
Gmpr	4.09446	-1.2096	5.51829e-09	-0.29227	0.0382791	-1.1423	1.8313e-08	-0.224969	0.01509	-0.067301	0.827797	1.33223	1.04358e-10	guanosine monophosphate reductase	1to5kb,intron,shore,shelf	no	1to5kb,shelf
Nsg1	8.67054	0.499685	5.61017e-09	0.279106	0.000404103	0.490294	9.2699e-09	0.269715	2.72297e-06	0.00939079	0.962136	-0.762281	3.55253e-12	neuron specific gene family member 1	no	no	no
4930570G19Rik	3.41334	-1.35878	5.74869e-09	-0.745642	8.15273e-05	-1.18268	9.53026e-08	-0.569544	1.8814e-05	-0.176098	0.501528	0.749209	3.49082e-05	RIKEN cDNA 4930570G19 gene	no	no	no
Eme2	5.01399	-0.813871	5.77494e-09	-0.272149	0.0135071	-0.822868	4.74874e-09	-0.281146	0.000262387	0.00899714	0.977924	0.477569	3.05438e-05	essential meiotic structure-specific endonuclease subunit 2	no	no	no
Haus7	3.84244	1.32479	5.82584e-09	0.481232	0.0426604	1.43731	1.79159e-09	0.593746	0.000295945	-0.112514	0.83952	-1.06886	1.04568e-05	HAUS augmin-like complex, subunit 7	no	no	no
Numb	4.30443	-1.05588	5.87127e-09	-0.394182	0.00423775	-0.936085	6.86953e-08	-0.274386	0.0029436	-0.119796	0.606905	0.962002	1.71965e-08	NUMB endocytic adaptor protein	no	no	no
Pspc1	6.21291	0.582697	5.96177e-09	0.376324	0.000102907	0.511862	6.15632e-08	0.305489	4.68985e-06	0.070835	0.682516	-0.722991	4.82776e-10	paraspeckle protein 1	no	no	no
Ccdc190	2.72261	-2.38538	6.04469e-09	-1.29925	1.40918e-06	-2.23614	2.36445e-08	-1.15001	1.08945e-08	-0.149239	0.725797	3.03834	1.61381e-12	coiled-coil domain containing 190	no	no	no
Cul3	7.92853	0.53559	6.10392e-09	0.220043	0.0078332	0.471407	7.24162e-08	0.15586	0.00464462	0.0641836	0.661392	-0.41704	2.4166e-06	cullin 3	no	no	no
Agfg2	5.03354	-0.923035	6.14465e-09	-0.336248	0.0064448	-0.783185	1.60454e-07	-0.196398	0.0154877	-0.13985	0.483691	0.843469	2.15974e-08	ArfGAP with FG repeats 2	no	no	no
Copg1	7.49334	-0.463157	6.1475e-09	-0.210071	0.00213673	-0.396922	1.2674e-07	-0.143836	0.0016248	-0.0662355	0.547232	0.24724	0.000200956	coatomer protein complex, subunit gamma 1	no	no	no
Kcnma1	7.86482	-0.979074	6.18514e-09	-0.551881	0.000105359	-1.03241	2.86912e-09	-0.605217	1.52615e-07	0.0533366	0.828825	0.467702	0.000286236	potassium large conductance calcium-activated channel, subfamily M, alpha member 1	intron,inter,1to5kb,shore,promoter,exon,3UTR,island,ccre	intron,inter,g4,exon,3UTR,1to5kb,shelf,promoter,island,shore,ccre	exon,intron,3UTR,inter,g4,1to5kb,shelf,shore,promoter,ccre
Fchsd2	7.14846	0.535147	6.19241e-09	0.258978	0.00207885	0.562985	2.65818e-09	0.286816	3.8873e-06	-0.0278385	0.885994	-0.442576	9.17955e-07	FCH and double SH3 domains 2	no	no	no
Utp14a	4.76821	0.765663	6.28646e-09	0.258962	0.0437526	0.678376	4.7287e-08	0.171675	0.0378006	0.0872869	0.727092	-0.633552	2.94566e-06	UTP14A small subunit processome component	no	no	no
Scrn1	8.51718	-0.472516	6.35414e-09	-0.208307	0.00306218	-0.463917	1.0442e-08	-0.199707	6.35389e-05	-0.00859928	0.96142	0.516844	2.86368e-09	secernin 1	no	no	no
Lrba	6.11652	-0.621789	6.35547e-09	-0.241918	0.00553295	-0.646131	3.12642e-09	-0.26626	2.23232e-05	0.0243417	0.905451	0.232983	0.00417721	LPS-responsive beige-like anchor	promoter,5UTR,exon,intron,shore,ccre,1to5kb,inter,g4,shelf,3UTR,island,enhancer	1to5kb,shore,intron,inter,exon,g4,ccre,promoter,shelf,3UTR,island,5UTR,enhancer	1to5kb,intron,inter,exon,g4,ccre,promoter,shelf,shore,3UTR,island,enhancer
Map3k13	5.21676	0.931093	6.3761e-09	0.360222	0.0250889	0.839043	3.57953e-08	0.268172	0.0119172	0.0920506	0.765564	-0.97099	1.14253e-07	mitogen-activated protein kinase kinase kinase 13	no	no	no
Cntn3	4.33594	-1.09733	6.38428e-09	-0.480101	0.000614173	-1.14526	2.64775e-09	-0.528037	5.39851e-07	0.0479362	0.876455	0.573591	3.59301e-05	contactin 3	no	intron,shore,ccre	no
Exoc5	7.05558	0.508921	6.38788e-09	0.258253	0.00117828	0.432058	1.3119e-07	0.18139	0.000573737	0.076863	0.565033	-0.649954	1.82554e-10	exocyst complex component 5	no	no	no
Top1	7.50592	0.543306	6.51654e-09	0.266262	0.00193694	0.459889	1.50041e-07	0.182844	0.00136567	0.0834172	0.543528	-0.531404	5.40625e-08	topoisomerase (DNA) I	no	no	no
Lrp8	7.06105	0.610153	6.54987e-09	0.395251	9.64426e-05	0.50208	2.27485e-07	0.287178	2.59413e-05	0.108073	0.484569	-0.740404	7.73483e-10	low density lipoprotein receptor-related protein 8, apolipoprotein e receptor	promoter,1to5kb,intron,shore	no	no
Lamp2	7.15627	-0.863261	6.64742e-09	-0.300068	0.00957768	-0.790916	3.57953e-08	-0.227723	0.00346222	-0.0723447	0.73894	0.673531	5.07678e-07	lysosomal-associated membrane protein 2	no	no	no
Rimkla	4.24966	1.10887	6.64932e-09	0.693062	0.000400324	1.01236	2.60785e-08	0.596554	8.34881e-06	0.0965079	0.823435	-0.483345	0.00566349	ribosomal modification protein rimK-like family member A	no	no	no
Kcnc2	5.36528	-1.53665	6.65278e-09	-0.60965	0.00044633	-1.44758	2.10175e-08	-0.52058	2.14228e-05	-0.0890698	0.789083	0.309093	0.0360362	potassium voltage gated channel, Shaw-related subfamily, member 2	1to5kb,shore,5UTR,exon,intron,island,ccre	exon,intron,island,shore	exon,intron,shore
Lsm11	6.70709	-0.715754	6.65786e-09	-0.343586	0.0009535	-0.789338	1.01082e-09	-0.41717	2.37173e-07	0.073584	0.688339	0.352586	0.000363613	U7 snRNP-specific Sm-like protein LSM11	no	no	no
Slc1a3	9.82302	-1.79206	6.7089e-09	-0.543754	0.00558782	-1.67029	1.9876e-08	-0.421986	0.00176971	-0.121767	0.712709	1.90968	3.73858e-09	solute carrier family 1 (glial high affinity glutamate transporter), member 3	no	no	no
Mbtps2	5.23445	0.737458	6.92374e-09	0.276985	0.0227851	0.871839	3.54995e-10	0.411366	5.86929e-06	-0.134381	0.535433	-0.832591	9.67493e-09	membrane-bound transcription factor peptidase, site 2	no	no	no
R3hcc1	4.73408	1.00061	6.95183e-09	0.356295	0.0334539	0.898277	3.74989e-08	0.253965	0.0174835	0.10233	0.776162	-0.573492	0.000400962	R3H domain and coiled-coil containing 1	no	no	no
Wtap	5.77884	0.584912	6.97101e-09	0.266126	0.00467124	0.597863	4.82105e-09	0.279076	2.74377e-05	-0.0129502	0.959292	-0.611849	2.17703e-08	Wilms tumour 1-associating protein	no	no	no
Lurap1	4.53905	-0.971986	7.23314e-09	-0.777595	2.73337e-07	-0.993561	4.70735e-09	-0.799171	4.70514e-11	0.0215757	0.946779	1.76745	2.17901e-14	leucine rich adaptor protein 1	intron,enhancer,shore,ccre	no	no
Dbpht2	7.15582	-1.31914	7.27651e-09	-1.64821	1.66058e-09	-1.25078	1.83975e-08	-1.57985	4.96066e-12	-0.0683593	0.819316	2.49912	1.15537e-12	DNA binding protein with his-thr domain	no	no	no
Gtf3c4	6.75015	0.501224	7.28807e-09	0.26911	0.000892425	0.514852	4.83992e-09	0.282739	2.16422e-06	-0.0136285	0.946878	-0.5322	1.36489e-08	general transcription factor IIIC, polypeptide 4	no	no	no
Ube2g1	6.29784	0.544932	7.37971e-09	0.303109	0.000673811	0.500507	3.62094e-08	0.258684	2.8287e-05	0.0444247	0.804379	-0.365221	3.12083e-05	ubiquitin-conjugating enzyme E2G 1	no	no	no
Hmgb1	7.38179	0.528729	7.4266e-09	0.165207	0.0476018	0.520546	1.14198e-08	0.157024	0.0052302	0.00818306	0.973151	-0.599605	4.78598e-09	high mobility group box 1	no	no	no
B3gat1	7.06014	-0.696958	7.44344e-09	-0.751876	9.63432e-09	-0.579897	2.55167e-07	-0.634815	8.13922e-11	-0.117061	0.466841	0.961186	1.79235e-11	beta-1,3-glucuronyltransferase 1 (glucuronosyltransferase P)	no	no	no
Degs1	5.87596	-0.790601	7.5187e-09	-0.617637	1.10644e-06	-0.796047	7.03671e-09	-0.623082	4.36078e-10	0.00544565	0.988098	0.980621	6.56855e-11	delta(4)-desaturase, sphingolipid 1	1to5kb,shore	1to5kb,shore	no
Large1	7.58792	-0.546721	7.53948e-09	-0.414594	4.41406e-06	-0.523103	2.02246e-08	-0.390976	1.05657e-08	-0.0236177	0.899565	0.427982	9.69752e-07	LARGE xylosyl- and glucuronyltransferase 1	no	no	no
Insm1	2.85479	1.63099	7.56946e-09	1.14938	0.00013881	1.42013	5.72441e-08	0.938517	3.86873e-06	0.210866	0.726261	-1.85589	1.74677e-08	insulinoma-associated 1	1to5kb,shore,ccre	no	no
Arl6ip1	7.45369	-0.504503	7.58265e-09	-0.551094	6.8776e-09	-0.420276	2.53858e-07	-0.466868	4.18409e-11	-0.0842261	0.477829	0.368089	2.30372e-06	ADP-ribosylation factor-like 6 interacting protein 1	no	no	no
Fam131b	6.09567	-0.696244	7.58941e-09	-0.511086	3.31623e-06	-0.875172	6.32434e-11	-0.690014	3.45438e-12	0.178928	0.210421	0.357281	0.000171068	family with sequence similarity 131, member B	no	no	no
Eif3d	6.79462	0.594595	7.62836e-09	0.364493	0.000217733	0.572897	1.64919e-08	0.342795	1.52451e-06	0.0216979	0.927259	-0.617523	2.19202e-08	eukaryotic translation initiation factor 3, subunit D	no	no	no
Cdc25a	3.71434	1.21246	7.76451e-09	0.824632	0.000162674	0.958404	2.47136e-07	0.570579	4.58307e-05	0.254053	0.487557	-1.41228	7.42386e-09	cell division cycle 25A	no	no	no
Rassf5	2.56298	-2.20942	7.92514e-09	-1.23629	1.3082e-06	-2.15136	1.4476e-08	-1.17823	1.6569e-09	-0.0580593	0.91365	2.35045	1.25129e-11	Ras association (RalGDS/AF-6) domain family member 5	exon,intron,island,shore,ccre	exon,intron,island,shore,ccre	intron,shore
Zfp260	6.47344	0.621261	7.97422e-09	0.202396	0.040728	0.610136	1.20795e-08	0.191271	0.00384006	0.0111247	0.968212	-0.406871	4.95509e-05	zinc finger protein 260	no	no	no
Ablim2	4.78799	-0.841148	8.0548e-09	-0.468717	0.000204399	-0.69967	2.88027e-07	-0.327239	0.000130826	-0.141478	0.446984	0.956493	1.27447e-09	actin-binding LIM protein 2	exon,intron,island,ccre,shore,inter	1to5kb,shore,intron,island,ccre,shelf,inter	intron,shore,ccre,inter,g4,exon
Ssbp4	4.88014	-1.01687	8.21595e-09	-0.307773	0.0143496	-0.931527	4.88993e-08	-0.222426	0.00713373	-0.0853469	0.737854	0.696368	7.51494e-07	single stranded DNA binding protein 4	1to5kb,exon,island,shore,ccre	promoter,1to5kb,island,shore,ccre	promoter,1to5kb,island,shore,g4,ccre
Sos1	7.07638	0.660786	8.26455e-09	0.44033	0.000108958	0.706454	2.75683e-09	0.485998	5.45311e-08	-0.045668	0.834031	-0.401661	0.000149697	SOS Ras/Rac guanine nucleotide exchange factor 1	no	no	no
Daam2	4.68532	-1.67887	8.30721e-09	-0.844043	7.06706e-05	-1.40208	1.92752e-07	-0.567252	8.01125e-05	-0.276791	0.30457	2.2068	1.21921e-10	dishevelled associated activator of morphogenesis 2	intron,inter,ccre	no	no
Tmem179	4.90898	-1.59615	8.40983e-09	-1.02724	3.17163e-07	-1.54537	1.65666e-08	-0.976465	3.18077e-10	-0.0507767	0.902875	1.55598	5.51742e-11	transmembrane protein 179	promoter,1to5kb,intron,shore	promoter,1to5kb,intron,shore	promoter,5UTR,exon,intron,island,shore,1to5kb
Tsn	6.85713	0.525528	8.43969e-09	0.227791	0.00575972	0.682169	6.05907e-11	0.384432	2.10238e-08	-0.156641	0.231203	-0.434275	1.03527e-06	translin	no	no	no
Plaa	7.23454	0.46953	8.49353e-09	0.228629	0.00249015	0.43952	3.258e-08	0.198619	0.000154617	0.0300104	0.848744	-0.428953	2.69679e-07	phospholipase A2, activating protein	no	no	no
Gtf3c6	5.34763	0.657264	8.55467e-09	0.431336	0.000274616	0.659641	8.14204e-09	0.433713	7.98256e-07	-0.00237705	0.995248	-0.506488	1.3753e-05	general transcription factor IIIC, polypeptide 6, alpha	no	no	no
Spon1	6.68051	-1.24263	8.55468e-09	-0.721794	2.48866e-05	-0.972657	4.88846e-07	-0.451824	5.12137e-05	-0.26997	0.222224	0.984492	1.26566e-07	spondin 1, (f-spondin) extracellular matrix protein	promoter,shore,ccre,exon,intron,island,enhancer,g4,shelf,inter	promoter,1to5kb,shore,5UTR,exon,island,ccre,intron,enhancer,g4,shelf,inter	promoter,1to5kb,shore,intron,island,ccre,enhancer,shelf,inter
Far2	4.27286	-0.948759	8.84686e-09	-0.528837	0.000103921	-0.981267	4.54261e-09	-0.561345	7.86531e-08	0.0325084	0.912606	0.994881	2.3032e-09	fatty acyl CoA reductase 2	promoter,exon,intron,enhancer,shore	intron,inter	no
Traf7	6.11799	0.586848	8.85043e-09	0.336737	0.000679804	0.590845	8.28182e-09	0.340734	2.50232e-06	-0.00399696	0.992158	-0.807098	1.46248e-10	TNF receptor-associated factor 7	no	no	no
Fbl	4.05131	1.22086	8.97037e-09	0.813551	0.000205468	0.98863	1.944e-07	0.581319	3.79579e-05	0.232232	0.539786	-1.17903	2.57265e-07	fibrillarin	no	no	no
Fasn	9.25552	0.516118	9.00497e-09	0.407021	6.60559e-06	0.565817	1.7979e-09	0.45672	5.79132e-10	-0.0496991	0.749047	-0.617608	1.15228e-09	fatty acid synthase	no	no	no
Matk	5.66485	-0.737836	9.10016e-09	-0.430077	0.000143119	-0.792355	2.26411e-09	-0.484596	4.57531e-08	0.0545185	0.792473	1.05761	1.59348e-11	megakaryocyte-associated tyrosine kinase	promoter,1to5kb,exon,3UTR,inter,g4,intron,shelf,shore,5UTR,island	promoter,1to5kb,exon,3UTR,inter,intron,shelf,shore,5UTR,island,g4	promoter,1to5kb,exon,intron,3UTR,inter,ccre,shelf,shore,5UTR,island,g4
Acin1	7.22279	0.457167	9.13588e-09	0.298498	0.000106034	0.433419	2.76215e-08	0.274749	9.30851e-07	0.0237489	0.886583	-0.554674	1.13636e-09	apoptotic chromatin condensation inducer 1	no	no	no
Ttc3	10.4378	0.369887	9.13588e-09	0.162641	0.00479819	0.369636	1.08092e-08	0.162391	7.33653e-05	0.00025042	0.999061	-0.188877	0.000643806	tetratricopeptide repeat domain 3	no	no	no
Mthfd2	4.3648	1.06084	9.25897e-09	0.426715	0.0224639	1.24537	6.82237e-10	0.611248	9.52393e-06	-0.184533	0.604985	-0.636451	0.000416583	methylenetetrahydrofolate dehydrogenase (NAD+ dependent), methenyltetrahydrofolate cyclohydrolase	no	no	no
Nsg2	9.9482	0.532972	9.32176e-09	0.427153	4.80456e-06	0.465797	1.19743e-07	0.359978	9.85629e-08	0.0671749	0.640429	-0.461246	4.89075e-07	neuron specific gene family member 2	no	no	no
Egr3	4.36017	-1.50241	9.45827e-09	-1.61259	3.81919e-08	-1.2755	1.70144e-07	-1.38568	1.45743e-09	-0.226911	0.386712	3.07467	1.79155e-11	early growth response 3	1to5kb,shelf,intergenic,shore,promoter,enhancer,island,g4,ccre,5UTR,exon,intron,3UTR	1to5kb,shore,promoter,g4,ccre,5UTR,exon,intron,3UTR,island,shelf,intergenic	1to5kb,shore,promoter,g4,ccre,5UTR,exon,intron,3UTR,island,shelf,intergenic
Ctsa	5.94258	-0.603728	9.59244e-09	-0.203635	0.0161648	-0.61913	6.16461e-09	-0.219037	0.000207515	0.0154015	0.945801	0.504735	2.06913e-07	cathepsin A	no	no	no
Iqschfp	7.41497	-0.4743	9.68497e-09	-0.521708	1.18444e-08	-0.553119	4.92704e-10	-0.600527	1.13035e-13	0.0788187	0.482224	0.914802	2.2583e-14	Iqcj and Schip1 fusion protein	exon,intron,3UTR,inter	1to5kb,intron,inter,promoter	promoter,intron,inter,1to5kb,enhancer,shore,ccre,g4
Ttll11	3.26432	-1.41141	9.71996e-09	-0.537328	0.00150937	-1.43897	6.67344e-09	-0.564885	4.69343e-06	0.0275571	0.947365	1.06795	9.27749e-08	tubulin tyrosine ligase-like family, member 11	no	no	no
Usp10	6.22247	0.483268	9.71996e-09	0.326121	9.74213e-05	0.424936	1.03069e-07	0.267789	4.47553e-06	0.0583325	0.685947	-0.511412	2.64525e-08	ubiquitin specific peptidase 10	no	no	promoter,1to5kb,shore,ccre
Fbxl19	6.48732	0.737959	9.89925e-09	0.276043	0.0198873	0.823622	1.45477e-09	0.361706	2.46608e-05	-0.0856629	0.722623	-0.579057	3.98808e-06	F-box and leucine-rich repeat protein 19	no	no	no
Shisal1	6.1366	-0.643919	1.0072e-08	-0.393339	0.000114666	-0.605919	3.59283e-08	-0.35534	1.57905e-06	-0.0379993	0.849817	1.28603	2.17901e-14	shisa like 1	intron,shelf,promoter,1to5kb,shore	promoter,1to5kb,shore	no
Cpped1	4.16008	-1.51608	1.04381e-08	-0.429832	0.0135056	-1.3638	8.89755e-08	-0.277554	0.0157441	-0.152277	0.626248	1.24821	1.87893e-08	calcineurin-like phosphoesterase domain containing 1	no	no	no
Metrn	5.4575	-1.78918	1.05769e-08	-0.68843	0.000290552	-1.36309	1.07448e-06	-0.262335	0.0243797	-0.426095	0.114254	2.49882	5.62066e-13	meteorin, glial cell differentiation regulator	no	promoter,1to5kb,5UTR,exon,intron,island,g4,ccre	no
Hpca	6.22139	-2.77321	1.06452e-08	-0.770768	0.00419159	-2.90689	5.92428e-09	-0.904448	2.85338e-05	0.133681	0.755726	2.14449	2.28945e-07	hippocalcin	promoter,1to5kb,intron,shore,5UTR,exon,ccre,g4	promoter,5UTR,exon,intron,shore,shelf,1to5kb,g4	no
Clu	7.31384	-2.69521	1.07574e-08	-0.959913	0.000789767	-2.69388	1.18745e-08	-0.958585	1.42994e-05	-0.00132764	0.998994	3.01961	1.79571e-09	clusterin	no	no	no
Fggy	1.96923	-2.21998	1.07746e-08	-0.706521	0.00768927	-1.95077	1.58836e-07	-0.43731	0.0123929	-0.269211	0.558311	1.54903	5.49032e-07	FGGY carbohydrate kinase domain containing	no	intron,inter	no
Psip1	8.61742	0.47698	1.07746e-08	0.364894	1.85545e-05	0.374414	8.77122e-07	0.262328	6.44808e-06	0.102566	0.37416	-0.560179	3.92877e-09	PC4 and SFRS1 interacting protein 1	no	no	no
Atp6v1a	8.89996	-0.385675	1.08041e-08	-0.465412	2.72129e-09	-0.422538	2.07092e-09	-0.502275	8.47448e-14	0.0368632	0.734944	0.527184	4.997e-11	ATPase, H+ transporting, lysosomal V1 subunit A	no	no	no
Cbx1	5.90392	0.721495	1.08041e-08	0.486701	0.00010972	0.72826	9.2998e-09	0.493465	1.32656e-07	-0.00676455	0.986335	-0.717777	9.16596e-08	chromobox 1	no	no	no
Bhlhe40	4.85995	-1.20884	1.11989e-08	-0.414846	0.00659989	-1.10168	7.20777e-08	-0.307688	0.00257804	-0.107158	0.712612	0.667554	2.47512e-05	basic helix-loop-helix family, member e40	no	no	1to5kb,exon,intron,shore,ccre
Scamp5	8.09029	-0.540808	1.12077e-08	-0.382018	1.99857e-05	-0.486098	9.46282e-08	-0.327308	4.04307e-07	-0.0547097	0.718105	0.404253	3.36146e-06	secretory carrier membrane protein 5	no	no	no
Gtf2e2	4.35623	0.959841	1.12179e-08	0.36431	0.0257569	0.887891	3.59254e-08	0.29236	0.00555804	0.0719497	0.853859	-0.420177	0.00573119	general transcription factor II E, polypeptide 2 (beta subunit)	no	no	no
Acly	8.55861	0.503251	1.12981e-08	0.22028	0.00631802	0.473631	4.00228e-08	0.19066	0.00058736	0.0296196	0.866133	-0.524805	2.76924e-08	ATP citrate lyase	no	no	no
Pank3	7.94129	0.49093	1.12981e-08	0.20836	0.00717438	0.487125	1.50566e-08	0.204555	0.000163341	0.00380492	0.988455	-0.502588	2.93493e-08	pantothenate kinase 3	no	no	no
Sgcb	5.90929	-0.636926	1.14863e-08	-0.314518	0.000798282	-0.514461	6.4481e-07	-0.192053	0.00173836	-0.122465	0.400826	0.893087	1.12486e-11	sarcoglycan, beta (dystrophin-associated glycoprotein)	promoter,1to5kb,shore,g4,5UTR,exon,intron,island,ccre	promoter,1to5kb,shore,g4,5UTR,exon,intron,island,ccre,shelf	promoter,1to5kb,shore,island,ccre,intron
Thoc5	5.20125	0.723484	1.15174e-08	0.325278	0.00702128	0.683354	3.02821e-08	0.285149	0.00042101	0.0401295	0.893929	-0.756943	4.22983e-08	THO complex 5	no	no	no
Agtrap	3.43464	-1.87714	1.16081e-08	-0.641903	0.00126358	-1.64907	1.5861e-07	-0.413833	0.0016366	-0.22807	0.495942	1.97877	3.1073e-11	angiotensin II, type I receptor-associated protein	no	no	no
Ptprn2	7.38699	-0.614951	1.16319e-08	-0.541481	8.35473e-07	-0.687195	1.45477e-09	-0.613725	3.29786e-11	0.0722437	0.653657	0.933691	7.50293e-12	protein tyrosine phosphatase, receptor type, N polypeptide 2	intron,inter,shelf,g4,ccre,exon,promoter,1to5kb,enhancer,shore,island	intron,inter,shelf,ccre,exon,promoter,1to5kb,enhancer,island,shore,g4	intron,shore,inter,ccre,shelf,g4,exon,promoter,1to5kb,enhancer,island
Sidt1	3.34285	-1.42037	1.18407e-08	-0.69405	0.000276852	-1.58594	1.14699e-09	-0.859626	2.80029e-08	0.165576	0.538789	1.73255	3.10472e-10	SID1 transmembrane family, member 1	promoter,5UTR,exon,island,shore,ccre,1to5kb	promoter,5UTR,exon,island,ccre,1to5kb,shore,shelf	promoter,1to5kb,shore,shelf
Pde4b	6.42424	-0.502095	1.18443e-08	-0.18982	0.0112801	-0.545008	2.53933e-09	-0.232734	2.11053e-05	0.0429133	0.770224	0.315309	3.94299e-05	phosphodiesterase 4B, cAMP specific	intron,inter,exon,ccre	promoter,1to5kb,shore,intron,enhancer,island,g4,ccre,shelf,inter,5UTR,exon	promoter,1to5kb,shore,intron,shelf
Gtpbp4	5.94113	0.574379	1.19554e-08	0.272183	0.00428713	0.54094	3.58636e-08	0.238743	0.000239198	0.0334396	0.880534	-0.461573	3.68546e-06	GTP binding protein 4	no	no	no
Chd5	8.16024	0.484799	1.20356e-08	0.345746	3.95317e-05	0.355011	2.85891e-06	0.215958	8.86243e-05	0.129788	0.25785	-0.496402	4.1026e-08	chromodomain helicase DNA binding protein 5	1to5kb,intron,shore,g4,ccre,promoter,shelf	1to5kb,intron,shore,ccre,exon,shelf,g4	intron,shelf,inter
Rasa3	7.16527	-0.548085	1.22018e-08	-0.180804	0.0293822	-0.539849	1.85413e-08	-0.172568	0.00234542	-0.00823585	0.972484	0.338634	6.59739e-05	RAS p21 protein activator 3	no	no	no
Csgalnact1	4.12741	-1.28408	1.25382e-08	-0.911863	7.35937e-07	-1.05205	6.12249e-07	-0.679833	1.0795e-07	-0.23203	0.360102	0.86716	4.97515e-07	chondroitin sulfate N-acetylgalactosaminyltransferase 1	no	intron,shore	intron,shore
Ctsf	4.85305	-1.27322	1.26347e-08	-0.568646	0.000302229	-1.20652	3.82278e-08	-0.501943	5.79796e-06	-0.0667036	0.845122	1.41146	4.53593e-11	cathepsin F	no	promoter,1to5kb,exon,intron,shore,g4,ccre	no
Me3	4.21407	-1.30299	1.26991e-08	-0.310908	0.0427872	-1.2633	2.39327e-08	-0.271211	0.00729935	-0.0396972	0.917204	1.20311	3.28458e-09	malic enzyme 3, NADP(+)-dependent, mitochondrial	no	no	no
Fbxo45	5.92617	0.593254	1.27846e-08	0.417573	5.33827e-05	0.433569	2.29753e-06	0.257887	8.83697e-05	0.159685	0.295553	-0.565909	1.54288e-07	F-box protein 45	no	no	no
Gprc5b	6.22044	-2.12121	1.29401e-08	-0.52707	0.0116851	-1.92735	5.63661e-08	-0.333209	0.0157731	-0.193861	0.545628	1.96459	9.93519e-09	G protein-coupled receptor, family C, group 5, member B	no	no	no
Pcdh15	5.98816	-0.947755	1.29464e-08	-0.499975	0.00030679	-0.885684	4.84914e-08	-0.437903	1.06717e-05	-0.0620718	0.812295	1.23908	1.46248e-10	protocadherin 15	promoter,1to5kb,exon,island,shore,g4,ccre,intron	1to5kb,shelf,g4,promoter,shore,intron,inter	promoter,1to5kb,shore,island,g4,ccre,intron,inter
Acbd3	5.92744	0.55302	1.30961e-08	0.42068	2.37777e-05	0.404261	2.48484e-06	0.271921	2.57159e-05	0.148759	0.290869	-0.427226	6.95538e-06	acyl-Coenzyme A binding domain containing 3	no	no	no
Ccnt1	6.58541	0.519291	1.31447e-08	0.175219	0.0376352	0.458963	1.28184e-07	0.114891	0.0372291	0.0603281	0.702482	-0.453359	9.27398e-07	cyclin T1	no	no	no
Irs1	6.47599	0.628183	1.31447e-08	0.242507	0.018627	0.625192	1.55934e-08	0.239516	0.000700875	0.00299149	0.993926	-0.416386	6.19019e-05	insulin receptor substrate 1	no	no	no
P4hb	7.50396	0.506717	1.31809e-08	0.232286	0.00428315	0.486238	3.18446e-08	0.211808	0.000172675	0.0204783	0.915698	-0.271637	0.000505558	prolyl 4-hydroxylase, beta polypeptide	no	no	no
Slc38a1	7.86742	0.60445	1.3183e-08	0.293602	0.00303818	0.554939	6.93941e-08	0.244092	0.000344115	0.0495106	0.797759	-0.936413	1.33069e-11	solute carrier family 38, member 1	no	no	no
Lyar	4.27835	0.777111	1.31996e-08	0.439933	0.00517645	0.614567	5.80655e-07	0.277389	0.0085324	0.162544	0.469267	-0.989025	2.6486e-08	Ly1 antibody reactive clone	no	no	no
Zbtb37	6.33945	0.826992	1.32646e-08	0.268423	0.0449748	0.912088	2.64618e-09	0.353519	0.000178419	-0.0850958	0.758805	-0.938074	1.05866e-08	zinc finger and BTB domain containing 37	no	no	no
Nek10	2.32395	-2.10578	1.34079e-08	-1.8806	5.23861e-09	-2.3367	1.47629e-09	-2.11153	1.21252e-13	0.230925	0.498544	3.50447	3.06616e-14	NIMA (never in mitosis gene a)- related kinase 10	no	no	no
1700086L19Rik	4.70392	-1.13779	1.35716e-08	-1.44956	2.52799e-11	-0.996629	1.90633e-07	-1.30839	1.74295e-14	-0.141165	0.578142	2.30002	5.47678e-16	RIKEN cDNA 1700086L19 gene	no	no	no
Sirt3	4.28181	-1.49994	1.3712e-08	-0.346747	0.0296808	-1.66457	1.53357e-09	-0.511378	8.45524e-06	0.16463	0.564066	0.913706	5.99651e-07	sirtuin 3	no	no	no
Lin7b	3.00855	-2.31492	1.38335e-08	-1.21255	1.45223e-06	-2.38583	7.50822e-09	-1.28346	1.45194e-10	0.0709126	0.893255	2.63181	1.64182e-12	lin-7 homolog B (C. elegans)	promoter,1to5kb,exon,intron,island,shore,ccre	promoter,1to5kb,exon,intron,island,shore,g4,ccre	promoter,1to5kb,exon,intron,shore,g4
Gpr37l1	1.50262	-3.25947	1.38485e-08	-0.913969	0.023431	-3.15291	2.95644e-08	-0.807405	0.00290434	-0.106565	0.915698	1.58456	0.000181083	G protein-coupled receptor 37-like 1	no	no	no
St8sia2	6.01024	2.00212	1.38608e-08	0.690982	0.018511	1.99145	1.54619e-08	0.680314	0.000986512	0.0106679	0.992871	-1.57838	4.76828e-06	ST8 alpha-N-acetyl-neuraminide alpha-2,8-sialyltransferase 2	no	no	no
Zbtb5	5.02486	0.806484	1.39428e-08	0.396123	0.00361447	0.814689	1.15816e-08	0.404329	2.13646e-05	-0.00820553	0.98594	-0.755367	3.35901e-07	zinc finger and BTB domain containing 5	no	no	no
Fam114a2	5.41322	0.66755	1.40381e-08	0.385807	0.000783821	0.58951	1.16988e-07	0.307767	6.93622e-05	0.0780394	0.725797	-0.49334	1.53105e-05	family with sequence similarity 114, member A2	no	no	no
Arhgap26	6.55857	-0.563824	1.45776e-08	-0.567508	1.0453e-07	-0.646831	1.05369e-09	-0.650515	1.98815e-12	0.0830071	0.545628	1.54801	4.41788e-17	Rho GTPase activating protein 26	intron,inter,1to5kb,shore,promoter,g4	intron,inter,promoter,shore,1to5kb,ccre	intron,inter,1to5kb,shore,promoter,g4
Hnrnpa2b1	8.25863	0.524227	1.4798e-08	0.324903	0.000206144	0.486665	6.53751e-08	0.287341	3.98373e-06	0.0375622	0.832227	-0.701859	1.54886e-10	heterogeneous nuclear ribonucleoprotein A2/B1	no	no	no
Eml6	6.28393	-0.54674	1.482e-08	-0.432105	3.68935e-06	-0.54062	2.02014e-08	-0.425985	3.52005e-09	-0.00612053	0.979307	1.05074	3.82024e-14	echinoderm microtubule associated protein like 6	1to5kb,exon,intron,island,shore,5UTR,ccre	1to5kb,exon,intron,island,shore	promoter,1to5kb,intron,shore,5UTR,exon,island,ccre
Ywhah	8.28229	-0.480296	1.49262e-08	-0.166145	0.0275663	-0.615454	1.09783e-10	-0.301303	5.9816e-07	0.135158	0.201922	0.494852	4.15311e-08	tyrosine 3-monooxygenase/tryptophan 5-monooxygenase activation protein, eta polypeptide	no	no	no
Smim10l1	7.14798	-0.5572	1.51256e-08	-0.278235	0.00187885	-0.638571	1.14502e-09	-0.359606	3.40673e-07	0.081371	0.553426	0.554184	7.57632e-08	small integral membrane protein 10 like 1	no	no	no
Hnrnpm	7.22681	0.454131	1.51578e-08	0.448337	3.32021e-07	0.416873	7.97503e-08	0.411079	7.3467e-10	0.0372577	0.803054	-0.74281	3.3561e-12	heterogeneous nuclear ribonucleoprotein M	no	no	no
Alyref	6.18565	0.574812	1.51655e-08	0.576085	3.1706e-07	0.405009	4.83368e-06	0.406282	7.27865e-08	0.169803	0.240861	-0.956422	2.6532e-12	Aly/REF export factor	no	no	no
Ankib1	7.30159	0.413009	1.51682e-08	0.23838	0.000507112	0.401977	2.82114e-08	0.227348	4.32169e-06	0.0110324	0.947365	-0.297116	1.3753e-05	ankyrin repeat and IBR domain containing 1	no	no	no
Srgap1	5.9506	1.53019	1.52186e-08	0.92836	0.000285416	1.46744	2.60651e-08	0.865609	4.31111e-06	0.0627514	0.910533	-1.69843	4.42158e-08	SLIT-ROBO Rho GTPase activating protein 1	no	no	no
Oxtr	2.30533	-1.94068	1.53052e-08	-1.2771	8.42976e-07	-1.96805	1.16671e-08	-1.30448	2.90652e-10	0.0273781	0.960069	3.50266	9.84734e-15	oxytocin receptor	intron,shore,promoter,5UTR,exon,island,g4,1to5kb	promoter,1to5kb,5UTR,exon,intron,island,shore,g4	intron,shore,promoter,5UTR,exon,g4,1to5kb,island
Kdm2a	7.03209	0.381428	1.5333e-08	0.13585	0.0299292	0.400515	7.02007e-09	0.154937	0.00042331	-0.0190876	0.893364	-0.2627	4.05925e-05	lysine (K)-specific demethylase 2A	no	no	no
Med12l	5.95195	-0.643182	1.58342e-08	-0.332005	0.000786982	-0.527592	6.63238e-07	-0.216415	0.000968555	-0.11559	0.454192	0.381398	7.64769e-05	mediator complex subunit 12-like	no	no	no
Snx32	5.23601	-0.815742	1.5919e-08	-0.404112	0.000789707	-0.717903	1.92628e-07	-0.306274	0.00018976	-0.0978383	0.634941	0.314457	0.00393754	sorting nexin 32	no	no	no
Cdk13	7.12791	0.436362	1.59414e-08	0.364153	6.34718e-06	0.365965	3.97912e-07	0.293757	2.78003e-07	0.0703966	0.541304	-0.372929	1.57734e-06	cyclin-dependent kinase 13	no	no	no
Lbh	5.70037	0.776008	1.6073e-08	0.680677	6.89689e-06	1.00127	1.85991e-10	0.905939	1.46862e-11	-0.225262	0.309052	-1.03511	9.32664e-10	limb-bud and heart	no	no	no
Aars	8.56592	0.365897	1.61702e-08	0.322821	2.50094e-06	0.316697	2.45308e-07	0.27362	4.4672e-08	0.0492005	0.629158	-0.193659	0.000821761	alanyl-tRNA synthetase	no	1to5kb,intron,shelf,ccre,promoter,5UTR,exon,shore,g4	1to5kb,intron,shelf,ccre,promoter,5UTR,exon,g4
Slc7a14	6.60578	-0.837772	1.63084e-08	-0.328523	0.00649624	-0.764983	9.14434e-08	-0.255734	0.00181739	-0.0727885	0.745877	1.04819	5.08886e-10	solute carrier family 7 (cationic amino acid transporter, y+ system), member 14	1to5kb,intron,shore,ccre	no	no
Kcnh3	4.58065	-1.62448	1.64066e-08	-1.11923	2.23992e-07	-1.63256	1.55583e-08	-1.12731	7.70615e-11	0.00807716	0.990595	2.56992	8.00789e-14	potassium voltage-gated channel, subfamily H (eag-related), member 3	1to5kb,shelf,intergenic,shore,ccre,promoter,5UTR,exon,intron,enhancer,island,inter	1to5kb,shelf,inter,intergenic,shore,ccre,island,promoter,5UTR,exon,intron,enhancer	1to5kb,shelf,intergenic,shore,ccre,promoter,5UTR,exon,intron,island,inter
Cacng3	4.48368	-2.19405	1.64354e-08	-0.773028	0.00154866	-2.18058	1.92581e-08	-0.759563	4.47574e-05	-0.0134643	0.98099	1.51963	1.23666e-06	calcium channel, voltage-dependent, gamma subunit 3	promoter,1to5kb,inter,5UTR,exon,intron	promoter,1to5kb,inter,exon,intron	1to5kb,inter,exon,intron
Kat6b	6.56933	0.639977	1.64644e-08	0.287157	0.00701397	0.587612	7.97666e-08	0.234792	0.00103381	0.0523648	0.813863	-0.729605	9.34946e-09	K(lysine) acetyltransferase 6B	no	no	no
Apbb2	6.81683	0.548403	1.65521e-08	0.419793	2.8437e-05	0.511432	6.53751e-08	0.382823	2.08657e-07	0.0369707	0.847998	-0.502057	6.65791e-07	amyloid beta (A4) precursor protein-binding, family B, member 2	no	no	intron,inter
Kctd13	6.23446	0.628888	1.66739e-08	0.469616	5.03224e-05	0.489869	1.21904e-06	0.330598	2.11571e-05	0.139019	0.394982	-0.411226	0.000118582	potassium channel tetramerisation domain containing 13	no	no	no
Oga	8.74449	0.385369	1.72014e-08	0.185898	0.00286179	0.403617	8.36771e-09	0.204146	8.004e-06	-0.0182476	0.900897	-0.150011	0.00871699	O-GlcNAcase	no	no	no
Prdm2	6.36315	0.501339	1.73756e-08	0.45031	3.85919e-06	0.412903	5.47942e-07	0.361874	1.78462e-07	0.0884354	0.512056	-0.842543	5.74014e-12	PR domain containing 2, with ZNF domain	no	no	no
Tbca	5.32282	0.890869	1.73969e-08	0.321945	0.0305096	0.843948	4.08254e-08	0.275025	0.0043217	0.0469205	0.905104	-0.585616	7.88882e-05	tubulin cofactor A	no	1to5kb,shore	no
Ibtk	5.56341	0.725601	1.74976e-08	0.32743	0.00783467	0.818729	2.23071e-09	0.420558	3.84715e-06	-0.0931282	0.713647	-0.734495	1.13503e-07	inhibitor of Bruton agammaglobulinemia tyrosine kinase	no	no	no
Slc2a1	4.46483	-1.10959	1.75245e-08	-0.760876	1.35809e-05	-0.814812	5.07429e-06	-0.466095	5.45332e-05	-0.294781	0.189436	1.57157	2.77477e-11	solute carrier family 2 (facilitated glucose transporter), member 1	no	no	no
Slain1	6.26904	0.651262	1.79589e-08	0.3904	0.000751425	0.622013	4.37956e-08	0.361151	1.23748e-05	0.0292493	0.911774	-1.02191	2.54904e-11	SLAIN motif family, member 1	no	no	no
Zfp365	6.31678	-1.64926	1.83562e-08	-0.604997	0.0016507	-1.68456	1.45775e-08	-0.640292	1.42289e-05	0.0352949	0.936605	1.63849	8.87463e-09	zinc finger protein 365	no	no	no
Cst3	8.39623	-2.5554	1.8489e-08	-0.562222	0.0296758	-2.5266	2.37652e-08	-0.533422	0.00322735	-0.0287999	0.965403	2.15658	6.59584e-08	cystatin C	no	no	no
Plbd2	4.81178	-0.911609	1.874e-08	-0.377111	0.00483661	-0.923604	1.50566e-08	-0.389105	5.114e-05	0.0119941	0.975215	0.859535	8.18503e-08	phospholipase B domain containing 2	no	no	no
Arhgap6	1.90183	-1.93422	1.90113e-08	-0.896591	0.000486552	-1.7043	2.39025e-07	-0.666677	0.000207395	-0.229914	0.531774	2.25786	3.0046e-10	Rho GTPase activating protein 6	promoter,1to5kb,shore,shelf,g4,5UTR,exon,ccre,island,intron,inter	5UTR,exon,shore,ccre,intron,island,shelf,promoter,1to5kb,inter	5UTR,exon,island,shore,ccre,intron,shelf,inter,3UTR
Emd	5.34597	0.669787	1.91825e-08	0.431616	0.000503505	0.730234	4.33983e-09	0.492063	2.29842e-07	-0.0604471	0.807993	-0.691975	2.07275e-07	emerin	no	no	no
Acsf2	3.36226	-2.07706	1.92512e-08	-0.803131	0.000390316	-1.6431	1.72e-06	-0.369173	0.0114457	-0.433958	0.206292	2.66678	2.06638e-12	acyl-CoA synthetase family member 2	promoter,1to5kb,exon,intron,inter,ccre,5UTR,g4	1to5kb,exon,intron,inter,ccre,promoter,5UTR,g4	promoter,1to5kb,exon,intron,inter,ccre,g4,shore
Serinc2	2.05252	1.58975	1.95737e-08	1.23592	0.000232048	1.26249	5.04899e-07	0.908671	4.635e-05	0.327254	0.532282	-2.17119	5.85526e-09	serine incorporator 2	1to5kb,inter	no	no
Parp3	3.19345	-1.97378	2.01025e-08	-0.553503	0.0083547	-1.88165	5.43847e-08	-0.461369	0.00112539	-0.0921335	0.839658	2.17873	6.58767e-11	poly (ADP-ribose) polymerase family, member 3	no	no	no
Kcnb1	6.56992	-0.820474	2.0193e-08	-0.33575	0.00443627	-0.842272	1.37435e-08	-0.357548	2.90353e-05	0.0217981	0.942004	0.996476	5.24978e-10	potassium voltage gated channel, Shab-related subfamily, member 1	promoter,1to5kb,intron,shore,ccre,exon,island,5UTR,g4	promoter,1to5kb,5UTR,exon,intron,island,g4,3UTR,shore	promoter,1to5kb,intron,shore,5UTR,exon,island,g4
Gpsm2	4.71	0.829649	2.06212e-08	0.32344	0.0259397	0.728885	1.6393e-07	0.222676	0.0168005	0.100764	0.731165	-0.359514	0.00777473	G-protein signalling modulator 2 (AGS3-like, C. elegans)	no	no	no
Sfxn5	7.23901	-2.27598	2.07821e-08	-0.874393	0.000638794	-2.07221	8.28726e-08	-0.670624	0.000167416	-0.203769	0.583131	2.59239	1.22776e-09	sideroflexin 5	no	no	no
Cdk5r1	7.98473	0.56909	2.11768e-08	0.326442	0.000632808	0.637505	2.9227e-09	0.394858	1.23812e-07	-0.0684157	0.692542	-0.69499	1.63053e-09	cyclin-dependent kinase 5, regulatory subunit 1 (p35)	no	no	no
Igf2bp2	2.53721	1.42846	2.12723e-08	0.691533	0.0149942	1.25012	1.42562e-07	0.513199	0.00558799	0.178334	0.752541	-1.41028	1.91852e-06	insulin-like growth factor 2 mRNA binding protein 2	no	no	1to5kb,shore
Rasgrp1	5.3577	-1.52241	2.12723e-08	-0.518517	0.00377299	-1.60946	8.89313e-09	-0.605563	1.09115e-05	0.0870459	0.793456	2.2533	5.17809e-11	RAS guanyl releasing protein 1	no	promoter,5UTR,exon,island,shore,ccre	no
Nup107	4.80166	0.711958	2.13676e-08	0.317021	0.00971586	0.641993	1.12105e-07	0.247056	0.00198151	0.0699658	0.792473	-0.79735	2.12373e-08	nucleoporin 107	no	no	no
Topors	5.77883	0.673937	2.13676e-08	0.277998	0.0173766	0.630239	6.94879e-08	0.2343	0.00267739	0.0436974	0.870858	-0.575054	3.40657e-06	topoisomerase I binding, arginine/serine-rich	no	no	no
B3gnt7	1.90627	1.64795	2.15856e-08	0.678925	0.0302325	1.42066	3.84479e-07	0.451636	0.0268423	0.227289	0.72114	-1.33572	2.09236e-05	UDP-GlcNAc:betaGal beta-1,3-N-acetylglucosaminyltransferase 7	promoter,1to5kb,shore,5UTR,exon,intron,island,g4,ccre	promoter,1to5kb,shore,ccre,5UTR,exon,intron,island,g4	promoter,1to5kb,shore,5UTR,exon,intron
Agbl4	2.02044	-2.10697	2.18402e-08	-1.41021	2.05903e-06	-2.00461	6.23475e-08	-1.30785	9.05397e-09	-0.102363	0.837368	2.0816	2.32567e-09	ATP/GTP binding protein-like 4	intron,inter	intron,inter	intron,inter,ccre
Sumo3	6.58321	0.495453	2.20594e-08	0.579015	2.56046e-08	0.486999	3.24851e-08	0.57056	5.98555e-12	0.00845472	0.973151	-0.573551	7.87687e-09	small ubiquitin-like modifier 3	no	no	no
Csf2ra	4.39925	0.715193	2.20765e-08	0.503604	0.000638136	0.608641	3.12372e-07	0.397051	0.000105352	0.106552	0.648179	-0.563932	7.55077e-05	colony stimulating factor 2 receptor, alpha, low-affinity (granulocyte-macrophage)	no	no	no
Ppp2r5a	6.04023	-0.732446	2.20765e-08	-0.331364	0.00248028	-0.620309	5.16173e-07	-0.219227	0.00247755	-0.112137	0.532607	1.25135	4.23176e-13	protein phosphatase 2, regulatory subunit B', alpha	no	no	no
Mea1	6.06109	0.526159	2.21254e-08	0.202749	0.0227461	0.497201	6.34384e-08	0.173791	0.00348748	0.0289579	0.890291	-0.226732	0.00659067	male enhanced antigen 1	no	no	no
Grm7	5.98987	-0.658615	2.22335e-08	-1.30039	2.74542e-13	-0.682355	1.22571e-08	-1.32413	1.17983e-17	0.0237404	0.92043	1.67679	1.99695e-16	glutamate receptor, metabotropic 7	promoter,intron,shore,1to5kb,exon,island,g4,ccre,inter	promoter,exon,intron,island,shore,ccre,1to5kb,shelf	1to5kb,intron,shore,ccre,shelf
Hcn4	5.1811	0.679616	2.25571e-08	0.250791	0.0406145	0.812674	1.02514e-09	0.383849	2.04774e-05	-0.133057	0.519166	-0.520043	2.8846e-05	hyperpolarization-activated, cyclic nucleotide-gated K+ 4	1to5kb,shore,exon,island,ccre,intron	1to5kb,shelf,shore	1to5kb,shore
Ruvbl1	5.00831	0.699353	2.25722e-08	0.366445	0.00438781	0.545275	1.25993e-06	0.212366	0.010466	0.154078	0.441971	-0.681577	7.54263e-07	RuvB-like protein 1	no	no	no
Slc45a4	5.49456	-0.682048	2.28987e-08	-0.210891	0.0295318	-0.614555	1.73704e-07	-0.143398	0.0235749	-0.0674933	0.725797	0.40543	4.51427e-05	solute carrier family 45, member 4	promoter,1to5kb,exon,shore	no	no
Noc2l	6.31434	0.561066	2.2973e-08	0.420355	4.78132e-05	0.593844	8.85376e-09	0.453133	1.68684e-08	-0.0327786	0.883137	-0.473842	3.09042e-06	NOC2 like nucleolar associated transcriptional repressor	no	no	no
Satb2	6.33668	1.44482	2.29759e-08	1.00469	7.39237e-05	1.36899	4.67432e-08	0.928853	9.53575e-07	0.0758363	0.878923	-2.0295	1.48928e-09	special AT-rich sequence binding protein 2	1to5kb,intron,shore,g4,ccre,5UTR,exon,island,promoter,enhancer,shelf,inter	1to5kb,exon,intron,island,shore,ccre,promoter,g4,5UTR,enhancer,shelf,inter	promoter,1to5kb,intron,shore,ccre,exon,g4,5UTR,enhancer,shelf,inter
Pacc1	4.08093	1.08955	2.30117e-08	0.398465	0.0449031	1.0723	2.91994e-08	0.381215	0.00334583	0.0172504	0.978511	-0.952693	4.19098e-06	proton activated chloride channel 1	no	no	no
Actr3b	6.17911	-0.651399	2.30803e-08	-0.352678	0.000451	-0.725317	2.92539e-09	-0.426597	6.43787e-08	0.0739183	0.673886	0.680849	9.19077e-09	ARP3 actin-related protein 3B	no	no	no
Safb	6.66735	0.511305	2.31337e-08	0.379908	4.09476e-05	0.356182	9.10722e-06	0.224785	0.000154187	0.155123	0.222224	-0.556922	2.73443e-08	scaffold attachment factor B	no	no	no
Ccdc39	4.69387	-0.780697	2.31856e-08	-0.966129	1.28753e-09	-0.755239	4.59993e-08	-0.940672	3.71215e-13	-0.0254577	0.928827	0.86869	2.26316e-09	coiled-coil domain containing 39	no	no	no
Mex3c	6.24419	0.552264	2.32254e-08	0.238106	0.0100978	0.520567	6.9186e-08	0.206409	0.000896559	0.0316972	0.886583	-0.513461	4.67911e-07	mex3 RNA binding family member C	no	no	no
Anp32e	7.04399	0.457333	2.42144e-08	0.271734	0.000557482	0.516591	2.81475e-09	0.330992	9.04257e-08	-0.0592583	0.670372	-0.267537	0.000313524	acidic (leucine-rich) nuclear phosphoprotein 32 family, member E	no	no	no
Cpe	9.94647	-1.19484	2.42175e-08	-0.683533	6.82173e-05	-1.23568	1.68213e-08	-0.72438	2.13893e-07	0.0408464	0.900897	1.95794	2.31414e-11	carboxypeptidase E	no	no	no
Fam120c	6.25947	-0.751499	2.42175e-08	-0.221546	0.0452261	-0.745123	3.10242e-08	-0.21517	0.00383246	-0.00637573	0.985291	0.458781	5.49662e-05	family with sequence similarity 120, member C	no	no	no
Ahctf1	6.49468	0.553603	2.43793e-08	0.363449	0.00018701	0.494433	1.8203e-07	0.304279	6.53162e-06	0.0591699	0.749657	-0.621356	1.38395e-08	AT hook containing transcription factor 1	no	no	no
Csmd3	6.3454	-0.950491	2.43793e-08	-0.67907	5.69089e-06	-0.971901	1.75826e-08	-0.70048	3.49654e-09	0.0214096	0.947365	0.636309	5.12475e-06	CUB and Sushi multiple domains 3	no	no	intron,shelf
Egfl7	2.46634	-1.70234	2.50552e-08	-0.683118	0.00127741	-1.54764	1.69247e-07	-0.528418	0.000274786	-0.154699	0.682739	1.8826	4.01645e-10	EGF-like domain 7	no	no	no
Osbpl11	5.13014	0.67731	2.52427e-08	0.269282	0.0204303	0.722751	8.39635e-09	0.314723	0.000104182	-0.0454408	0.876305	-0.355404	0.00129972	oxysterol binding protein-like 11	no	no	no
Camkv	7.63562	-0.561324	2.54129e-08	-0.500674	9.98157e-07	-0.632868	2.79723e-09	-0.572218	3.11513e-11	0.0715436	0.637651	1.04572	1.3782e-13	CaM kinase-like vesicle-associated	no	no	no
5730455P16Rik	6.20461	-0.522869	2.54247e-08	-0.290517	0.000457523	-0.43762	7.00981e-07	-0.205267	0.000222861	-0.0852497	0.517921	0.512556	4.44311e-08	RIKEN cDNA 5730455P16 gene	no	no	no
Tra2b	6.73013	0.540142	2.55412e-08	0.267184	0.00368971	0.55645	1.6385e-08	0.283492	1.88203e-05	-0.0163076	0.945801	-0.680277	1.82502e-09	transformer 2 beta	no	no	no
Nop2	5.74315	0.555197	2.56736e-08	0.498698	3.7892e-06	0.438238	1.34181e-06	0.38174	2.61746e-07	0.116958	0.459285	-0.506093	9.79359e-07	NOP2 nucleolar protein	no	no	no
Ebna1bp2	5.82546	0.580454	2.56848e-08	0.212731	0.03186	0.544084	8.12266e-08	0.176362	0.00681992	0.0363698	0.876782	-0.503624	2.15797e-06	EBNA1 binding protein 2	no	no	no
Grhl1	2.19432	-2.03863	2.59575e-08	-0.807997	0.00097479	-2.00549	3.73505e-08	-0.774855	1.27604e-05	-0.0331418	0.952608	2.39759	1.31378e-10	grainyhead like transcription factor 1	intron,island,shore,ccre	intron,shore,ccre	1to5kb,shore,intron,island,ccre
Ndst4	3.30624	-1.49162	2.59575e-08	-0.783639	0.000132897	-1.52336	1.72655e-08	-0.815383	1.99738e-07	0.0317445	0.945801	1.10756	6.11938e-07	N-deacetylase/N-sulfotransferase (heparin glucosaminyl) 4	no	no	no
Enah	8.30158	0.542535	2.59672e-08	0.29932	0.00144895	0.436761	1.20062e-06	0.193547	0.00198172	0.105774	0.45626	-0.526955	3.33009e-07	ENAH actin regulator	no	no	no
Gas7	8.68798	-0.482865	2.70717e-08	-0.386257	1.02981e-05	-0.460528	7.51288e-08	-0.363919	3.72417e-08	-0.0223374	0.900471	0.250705	0.000900038	growth arrest specific 7	promoter,1to5kb,shore,5UTR,exon,intron,island,g4,ccre	promoter,5UTR,exon,intron,island,shore,g4,ccre	1to5kb,shore
Zfp354c	6.49984	0.587835	2.71382e-08	0.3555	0.000555777	0.490862	6.12811e-07	0.258527	0.000169536	0.0969731	0.569519	-0.803876	3.44751e-10	zinc finger protein 354C	no	no	no
Camk4	5.84032	-0.792729	2.72478e-08	-1.10641	1.50877e-10	-0.799278	2.51192e-08	-1.11296	1.51206e-14	0.00654926	0.985736	1.41538	2.47744e-13	calcium/calmodulin-dependent protein kinase IV	no	no	no
Faap100	4.79136	1.10056	2.74928e-08	0.406554	0.0355809	1.18825	8.72096e-09	0.494238	0.000201055	-0.0876847	0.862845	-0.369297	0.03557	Fanconi anemia core complex associated protein 100	no	no	no
Smc3	7.15575	0.581785	2.7782e-08	0.254668	0.00999077	0.516313	2.48732e-07	0.189195	0.00414565	0.0654726	0.724087	-0.464781	7.04084e-06	structural maintenance of chromosomes 3	no	no	no
Kcnq3	6.8691	-1.59854	2.81922e-08	-1.11851	5.76793e-06	-1.68505	1.4476e-08	-1.20502	9.57317e-09	0.0865136	0.806687	0.622392	0.000937043	potassium voltage-gated channel, subfamily Q, member 3	no	no	no
Parp1	7.28406	0.475532	2.81922e-08	0.179132	0.0228245	0.469296	4.04867e-08	0.172896	0.00128786	0.00623588	0.978511	-0.233963	0.00187886	poly (ADP-ribose) polymerase family, member 1	no	no	no
Pink1	7.20488	-1.10521	2.81922e-08	-0.573213	0.000263813	-1.09977	3.39534e-08	-0.567767	2.05803e-06	-0.00544557	0.992158	1.33549	1.15287e-09	PTEN induced putative kinase 1	no	1to5kb,inter,intergenic	no
Fyn	7.99764	0.361911	2.8229e-08	0.330676	1.49235e-06	0.254027	1.08584e-05	0.222791	1.1342e-06	0.107885	0.222224	-0.232612	9.26718e-05	Fyn proto-oncogene	no	no	no
Cdr2l	5.18077	0.685417	2.83001e-08	0.829586	5.50186e-08	0.699254	2.02548e-08	0.843423	6.93939e-12	-0.0138374	0.969586	-1.01242	2.29873e-10	cerebellar degeneration-related protein 2-like	no	no	no
Dnmt1	7.14441	0.484895	2.91811e-08	0.281502	0.000822691	0.502827	1.70405e-08	0.299434	1.68159e-06	-0.0179317	0.931867	-0.760578	1.85579e-11	DNA methyltransferase (cytosine-5) 1	no	no	1to5kb,intron,shelf,inter
Hnmt	3.76237	-1.56374	2.95446e-08	-0.503996	0.00511615	-1.69511	5.62793e-09	-0.63536	1.77679e-06	0.131364	0.702482	0.984088	1.10186e-06	histamine N-methyltransferase	no	no	no
Txnrd3	3.95336	0.958792	2.97586e-08	0.424848	0.0149838	1.04853	7.03132e-09	0.514591	3.34292e-05	-0.0897425	0.827797	-0.484011	0.00300402	thioredoxin reductase 3	no	no	no
Ing1	4.95354	0.721791	3.00047e-08	0.40569	0.00113732	0.578175	9.72333e-07	0.262073	0.000876485	0.143616	0.516138	-0.421281	0.000334538	inhibitor of growth family, member 1	no	no	no
Stam2	5.72776	0.593951	3.02641e-08	0.349661	0.000939178	0.566895	6.96551e-08	0.322606	1.36117e-05	0.0270556	0.915698	-0.482301	6.71124e-06	signal transducing adaptor molecule (SH3 domain and ITAM motif) 2	no	no	no
Cacnb4	6.76581	-0.711337	3.03061e-08	-0.377696	0.000777977	-0.715608	3.0362e-08	-0.381968	3.89827e-06	0.0042713	0.992158	0.425519	9.9673e-05	calcium channel, voltage-dependent, beta 4 subunit	intron,shore,ccre,exon,island	exon,intron,island,g4,ccre	intron,shore,ccre,exon,island
Carm1	5.85521	0.549988	3.04208e-08	0.24914	0.0112477	0.595142	7.93241e-09	0.294295	3.54002e-05	-0.0451542	0.82701	-0.559905	2.90024e-07	coactivator-associated arginine methyltransferase 1	no	no	no
Larp6	3.60699	-1.57394	3.06861e-08	-0.612367	0.0010455	-1.34405	6.70018e-07	-0.382468	0.00181739	-0.229899	0.474448	1.22975	2.54961e-08	La ribonucleoprotein domain family, member 6	no	no	no
Ap3b2	7.63182	0.438674	3.14507e-08	0.206812	0.00543273	0.395999	2.18344e-07	0.164137	0.00112348	0.042675	0.766479	-0.158153	0.0204048	adaptor-related protein complex 3, beta 2 subunit	exon,intron,inter	exon,intron,inter,g4	exon,intron,inter
Prpf38a	5.62764	0.518187	3.22893e-08	0.320834	0.00060516	0.517794	3.36439e-08	0.320442	2.31436e-06	0.000392395	0.999061	-0.584976	2.80463e-08	PRP38 pre-mRNA processing factor 38 (yeast) domain containing A	no	no	no
Srpk1	6.30908	0.498824	3.23742e-08	0.314567	0.000420073	0.484393	5.82454e-08	0.300136	2.99932e-06	0.014431	0.947365	-0.709997	2.11683e-10	serine/arginine-rich protein specific kinase 1	no	no	no
Myorg	4.78458	-2.19783	3.26101e-08	-0.615595	0.00432042	-1.95041	2.27838e-07	-0.368176	0.00927274	-0.247419	0.456597	1.78145	1.97902e-08	myogenesis regulating glycosidase (putative)	5UTR,exon,intron,3UTR,island,shore,ccre,shelf	exon,3UTR,island,shore,ccre,5UTR,intron,shelf,promoter	exon,3UTR,island,shore,ccre,5UTR,intron,shelf
Cyth2	6.29074	0.550853	3.26651e-08	0.463407	1.0547e-05	0.576499	1.57164e-08	0.489052	2.76859e-09	-0.0256458	0.91239	-0.448151	5.96893e-06	cytohesin 2	no	no	no
Tmem121b	4.80125	-0.994229	3.26651e-08	-0.407162	0.00385341	-0.899435	2.33335e-07	-0.312368	0.00100777	-0.0947935	0.724469	0.393622	0.00274176	transmembrane protein 121B	exon,island,g4,ccre	no	no
Lamp1	8.75104	-0.764151	3.33267e-08	-0.264539	0.0170159	-0.684754	2.20356e-07	-0.185142	0.012287	-0.0793972	0.685914	0.899614	4.78869e-09	lysosomal-associated membrane protein 1	no	no	no
Agfg1	7.4187	0.430075	3.35028e-08	0.166684	0.0192588	0.462811	9.9198e-09	0.19942	8.6238e-05	-0.0327361	0.83157	-0.402498	4.05547e-07	ArfGAP with FG repeats 1	no	no	no
Grasp	4.26421	-0.742558	3.37767e-08	-0.37919	0.00957768	-0.743379	3.48171e-08	-0.380012	0.000489093	0.000821503	0.998729	1.08535	2.73195e-08	GRP1 (general receptor for phosphoinositides 1)-associated scaffold protein	no	no	no
Sardh	4.07883	-1.73678	3.38685e-08	-0.60983	0.00213952	-1.47563	7.3672e-07	-0.348687	0.00725281	-0.261143	0.419983	1.36961	2.40379e-08	sarcosine dehydrogenase	no	no	no
Galntl6	4.89484	-0.95044	3.42659e-08	-0.631046	3.18171e-05	-0.923	6.33475e-08	-0.603605	1.06933e-07	-0.0274407	0.93735	0.415292	0.00151331	UDP-N-acetyl-alpha-D-galactosamine:polypeptide N-acetylgalactosaminyltransferase-like 6	no	no	no
St13	8.23943	0.422608	3.42659e-08	0.189318	0.00760894	0.40289	9.31322e-08	0.169601	0.000514321	0.0197173	0.904758	-0.0692448	0.287448	suppression of tumorigenicity 13	no	no	no
Psma4	6.98209	0.474278	3.42741e-08	0.240396	0.00346009	0.420321	3.13008e-07	0.186438	0.000800189	0.0539578	0.723644	-0.349203	2.66308e-05	proteasome subunit alpha 4	no	no	no
Morc3	5.80727	0.659656	3.44855e-08	0.302149	0.00876411	0.54779	7.47767e-07	0.190283	0.0102455	0.111866	0.578413	-0.489025	2.76964e-05	microrchidia 3	no	no	no
Tkt	8.16559	0.403733	3.46308e-08	0.174814	0.0101662	0.507086	5.07958e-10	0.278167	3.06317e-07	-0.103353	0.31447	-0.411453	1.15341e-07	transketolase	no	no	no
Lzts3	5.35304	-0.663627	3.46919e-08	-0.530827	6.49554e-06	-0.635028	8.55697e-08	-0.502229	1.71891e-08	-0.0285986	0.904758	0.599711	3.5177e-07	leucine zipper, putative tumor suppressor family member 3	1to5kb,exon,3UTR,island,shore,ccre,intron,shelf,g4,promoter	1to5kb,exon,3UTR,shore,ccre,intron,island,shelf,g4	1to5kb,exon,3UTR,shore,ccre,island,intron,g4
Otud7a	5.05634	-0.703579	3.47354e-08	-0.266118	0.0108094	-0.722541	2.14389e-08	-0.285081	0.00010405	0.0189626	0.945472	0.7998	2.63385e-09	OTU domain containing 7A	promoter,exon,intron,shelf,g4,ccre,3UTR,enhancer,island,shore,intergenic	1to5kb,intron,shore,promoter,exon,shelf,ccre,3UTR,island,intergenic	exon,intron,3UTR,island,shore,intergenic,ccre
Bdh1	7.03624	0.483098	3.52208e-08	0.448459	1.84771e-06	0.652348	1.30176e-10	0.617709	1.21731e-12	-0.16925	0.162909	-0.273518	0.000535914	3-hydroxybutyrate dehydrogenase, type 1	no	1to5kb,intron,shelf,shore	1to5kb,intron,shore,shelf,ccre
Pcbp4	6.49292	0.669185	3.57043e-08	0.451841	0.000200653	0.659928	4.8465e-08	0.442583	6.30424e-07	0.0092576	0.978743	-0.700689	9.44121e-08	poly(rC) binding protein 4	no	no	no
Cntn6	4.21247	-1.02879	3.57129e-08	-0.862683	2.43149e-07	-0.867887	8.97175e-07	-0.70178	5.28389e-09	-0.160904	0.495942	1.11113	6.94955e-10	contactin 6	no	no	no
Aqp11	3.29162	-1.38413	3.62514e-08	-0.497332	0.00460707	-1.61431	1.45483e-09	-0.727512	1.36707e-07	0.23018	0.390295	0.664112	0.000155368	aquaporin 11	no	no	1to5kb,exon,intron,shore,ccre
Suz12	5.56094	0.668653	3.75581e-08	0.433346	0.000316093	0.658163	4.95979e-08	0.422857	1.02196e-06	0.0104893	0.977924	-0.571359	2.69438e-06	SUZ12 polycomb repressive complex 2 subunit	no	no	no
1810055G02Rik	5.34377	0.525723	3.75629e-08	0.276177	0.00828713	0.409066	2.44142e-06	0.15952	0.0230054	0.116657	0.424137	-0.340904	0.000704922	RIKEN cDNA 1810055G02 gene	no	no	no
Tbcb	6.03908	0.6427	3.75783e-08	0.260987	0.0189254	0.638673	4.38933e-08	0.256959	0.00065905	0.00402739	0.9929	-0.55893	2.513e-06	tubulin folding cofactor B	no	no	no
Caprin1	9.18245	0.331897	3.75806e-08	0.281512	6.80407e-06	0.306237	1.82719e-07	0.255853	3.66902e-08	0.0256597	0.823679	-0.36125	3.33341e-08	cell cycle associated protein 1	no	no	no
Cpne4	5.5833	-0.698605	3.80035e-08	-1.30424	9.83103e-13	-0.89004	2.74048e-10	-1.49568	2.68176e-18	0.191435	0.218866	1.06289	8.96474e-12	copine IV	5UTR,exon,intron,inter	5UTR,exon,intron,inter,g4	5UTR,exon,intron,inter
Vars	5.84235	0.744543	3.83609e-08	0.386178	0.00346174	0.698391	1.14068e-07	0.340026	0.000151657	0.0461518	0.885994	-0.668784	1.67932e-06	valyl-tRNA synthetase	no	no	no
Dgat2	4.81101	-0.943396	3.86648e-08	-0.771475	3.65185e-07	-0.886854	1.31965e-07	-0.714934	4.93814e-10	-0.0565415	0.845122	1.4593	4.80497e-13	diacylglycerol O-acyltransferase 2	no	promoter,1to5kb,shore,ccre	no
Eif3b	6.15797	0.668761	3.89379e-08	0.332621	0.00395332	0.591512	3.07117e-07	0.255372	0.00076862	0.0772485	0.743087	-0.422682	0.000166048	eukaryotic translation initiation factor 3, subunit B	no	no	no
Tpmt	3.78275	-1.07047	3.94859e-08	-0.4154	0.00663279	-0.918532	7.26759e-07	-0.263462	0.00948526	-0.151938	0.539786	0.577081	0.000160382	thiopurine methyltransferase	no	no	no
Terf2	5.57162	0.505082	3.95327e-08	0.238507	0.00938488	0.405525	1.55439e-06	0.13895	0.0200451	0.0995566	0.495942	-0.39359	2.47036e-05	telomeric repeat binding factor 2	no	no	no
Nrg3	6.01672	-0.626404	3.97169e-08	-0.535923	3.50303e-06	-0.644345	2.54472e-08	-0.553864	1.55404e-09	0.0179411	0.943484	0.263595	0.00509684	neuregulin 3	1to5kb,enhancer,shore	no	1to5kb,enhancer,shore
A630036G19Rik	1.4946	-3.60058	3.98382e-08	-1.93352	0.000248126	-3.43674	1.07832e-07	-1.76968	4.80218e-06	-0.16384	0.881506	1.18259	0.00679615	RIKEN cDNA A630036G19 gene	no	no	no
G3bp2	8.35825	0.380027	3.98382e-08	0.239021	0.000329355	0.306056	1.83076e-06	0.16505	0.000211476	0.0739709	0.470564	-0.298618	7.67747e-06	GTPase activating protein (SH3 domain) binding protein 2	no	no	no
Rtf1	6.45187	0.452144	4.01709e-08	0.345568	5.77159e-05	0.394427	4.64234e-07	0.28785	2.16422e-06	0.0577172	0.685947	-0.447753	4.09086e-07	RTF1, Paf1/RNA polymerase II complex component	no	no	1to5kb,inter
Dennd5b	7.42988	0.434617	4.03865e-08	0.463512	2.15938e-07	0.396388	2.29085e-07	0.425284	4.50085e-10	0.0382287	0.797759	-0.678203	2.95877e-11	DENN/MADD domain containing 5B	no	no	no
Gtdc1	4.90357	0.829497	4.06705e-08	0.453947	0.00225968	0.613868	3.7792e-06	0.238318	0.00932552	0.215629	0.383352	-0.705739	3.9541e-06	glycosyltransferase-like domain containing 1	no	no	no
Thrb	5.25849	-0.864012	4.08353e-08	-0.941744	1.24774e-08	-0.846867	6.42405e-08	-0.924599	3.57857e-12	-0.0171447	0.958106	1.11769	1.27134e-10	thyroid hormone receptor beta	1to5kb,shore,promoter,5UTR,exon,intron,island,ccre	intron,shore,shelf	intron,shore,shelf
Nmt2	7.26126	0.416044	4.09003e-08	0.178375	0.0111257	0.51007	1.0227e-09	0.272401	6.98773e-07	-0.0940263	0.400826	-0.113376	0.076875	N-myristoyltransferase 2	no	no	no
Zfp804a	5.51472	0.935068	4.13676e-08	1.02967	7.0165e-07	0.685419	3.66993e-06	0.780016	6.20641e-08	0.249649	0.322163	-1.35015	1.49984e-09	zinc finger protein 804A	intron,shore	no	no
Mier3	5.97478	0.530013	4.16673e-08	0.404164	5.49798e-05	0.454721	5.76031e-07	0.328872	2.2726e-06	0.0752921	0.659347	-0.565588	9.26015e-08	MIER family member 3	no	no	no
Gnl2	6.47238	0.442976	4.24156e-08	0.351293	3.1641e-05	0.298119	2.40733e-05	0.206436	0.000144267	0.144857	0.193708	-0.408877	1.20186e-06	guanine nucleotide binding protein-like 2 (nucleolar)	no	no	1to5kb,intron,shore,shelf
Dab1	7.39725	0.544424	4.29517e-08	0.449253	1.67047e-05	0.491355	2.89377e-07	0.396184	1.87003e-07	0.0530686	0.773783	-0.883249	1.74297e-11	disabled 1	promoter,1to5kb,shore,5UTR,exon,intron,island,g4,ccre,shelf	promoter,1to5kb,5UTR,exon,intron,island,shore,g4,ccre,shelf,inter	1to5kb,shelf,promoter,shore,intron,island,ccre,g4,inter
Morf4l1	6.95793	0.432899	4.29517e-08	0.195047	0.00848626	0.464856	1.32685e-08	0.227004	2.3302e-05	-0.0319568	0.840562	-0.272502	0.000184669	mortality factor 4 like 1	no	no	no
Slc2a6	3.76557	-1.10287	4.31348e-08	-0.652008	3.63955e-05	-1.03818	1.4469e-07	-0.587318	2.65516e-07	-0.0646898	0.841561	0.847948	2.54265e-07	solute carrier family 2 (facilitated glucose transporter), member 6	no	promoter,1to5kb,shore,ccre,shelf	promoter,1to5kb,shore,ccre
Cybrd1	4.09916	-1.63063	4.32769e-08	-0.670006	0.000885207	-1.40927	6.67303e-07	-0.448647	0.000846549	-0.221359	0.491498	1.20018	2.2699e-07	cytochrome b reductase 1	promoter,5UTR,exon,island,shore,ccre	promoter,1to5kb,shore,exon,intron,island,ccre	intron,shore
Abcf1	6.91222	0.447707	4.38198e-08	0.304101	0.000202806	0.377762	8.91543e-07	0.234155	3.05173e-05	0.0699457	0.590406	-0.285692	0.000194149	ATP-binding cassette, sub-family F (GCN20), member 1	no	no	no
S100a16	4.12765	-2.63332	4.39732e-08	-0.585858	0.00687417	-2.58248	6.53146e-08	-0.535017	0.000328321	-0.0508412	0.9298	2.3336	1.16562e-10	S100 calcium binding protein A16	no	no	no
Slc36a1	4.96799	-0.890998	4.45706e-08	-0.277111	0.0296515	-0.873936	6.90162e-08	-0.260049	0.00241287	-0.017062	0.95987	0.820703	8.03512e-08	solute carrier family 36 (proton/amino acid symporter), member 1	no	no	no
Dcaf1	5.92481	0.539599	4.4633e-08	0.225571	0.0176337	0.492738	2.17635e-07	0.17871	0.00449173	0.0468604	0.815713	-0.539167	3.37793e-07	DDB1 and CUL4 associated factor 1	no	no	no
Mtmr1	5.3803	-0.643779	4.50199e-08	-0.291282	0.00263906	-0.654625	3.40914e-08	-0.302128	1.27142e-05	0.0108464	0.968933	0.241537	0.00639455	myotubularin related protein 1	no	no	no
Tent5a	2.69385	1.22681	4.53032e-08	0.540839	0.0257354	1.15472	1.07359e-07	0.468749	0.00325948	0.0720901	0.905275	-0.477721	0.0318485	terminal nucleotidyltransferase 5A	exon,intron,island,shore,g4,ccre,promoter,5UTR	exon,intron,island,shore,g4,ccre	exon,shore,ccre,intron,island,g4,promoter,5UTR
Csrnp2	5.79083	0.710598	4.55257e-08	0.40836	0.00158232	0.766916	1.32541e-08	0.464678	1.29701e-06	-0.0563177	0.846123	-0.672533	9.15899e-07	cysteine-serine-rich nuclear protein 2	no	no	no
Epha3	5.58263	0.677513	4.55257e-08	0.769501	1.43325e-07	0.59575	3.80807e-07	0.687739	2.70043e-10	0.0817628	0.73894	-1.62892	3.21315e-15	Eph receptor A3	no	no	no
Zc3h18	6.20871	0.442341	4.59443e-08	0.285291	0.000490861	0.374654	8.24053e-07	0.217604	9.56413e-05	0.0676869	0.613206	-0.533082	1.33196e-08	zinc finger CCCH-type containing 18	no	no	no
Epc2	6.76537	0.566668	4.65336e-08	0.220916	0.0280911	0.50026	4.4364e-07	0.154508	0.0207698	0.0664077	0.721985	-0.664879	2.33275e-08	enhancer of polycomb homolog 2	no	no	no
Bsg	8.11696	-0.517255	4.65973e-08	-0.178683	0.03356	-0.50124	9.56343e-08	-0.162668	0.00428357	-0.016015	0.939796	0.659046	1.30958e-09	basigin	no	no	no
Ap3m2	6.58525	-0.536289	4.66723e-08	-0.649902	8.17244e-09	-0.512271	1.21332e-07	-0.625884	3.65553e-12	-0.0240186	0.904758	0.431157	2.90239e-06	adaptor-related protein complex 3, mu 2 subunit	no	no	promoter,1to5kb,intron,enhancer,shore,g4,ccre
Dpp8	7.86896	-0.396786	4.66814e-08	-0.269153	9.82179e-05	-0.440597	7.33928e-09	-0.312964	1.36895e-08	0.043811	0.716531	0.266052	4.95343e-05	dipeptidylpeptidase 8	no	no	no
Zcchc24	6.18051	-1.40385	4.6837e-08	-0.392022	0.0202875	-1.26639	2.46598e-07	-0.254554	0.0220885	-0.137467	0.64513	1.3172	3.18408e-08	zinc finger, CCHC domain containing 24	no	no	no
Sspn	4.18018	-1.46781	4.75504e-08	-0.569437	0.00261688	-1.31111	4.06539e-07	-0.412736	0.001202	-0.156701	0.634444	1.02158	1.35442e-06	sarcospan	no	no	no
Atg9a	6.16842	-0.808823	4.93372e-08	-0.364604	0.00320577	-0.810853	5.17432e-08	-0.366634	3.63127e-05	0.00202962	0.996059	0.766658	1.17558e-07	autophagy related 9A	no	no	no
Ik	7.11156	0.484619	4.95071e-08	0.349413	0.000118383	0.352716	9.65486e-06	0.21751	0.000263907	0.131903	0.293011	-0.418909	3.88026e-06	IK cytokine	no	no	no
Sf3a1	7.13182	0.401443	4.99615e-08	0.470411	6.19923e-08	0.293367	9.32596e-06	0.362334	3.94055e-09	0.108077	0.297159	-0.341911	4.60274e-06	splicing factor 3a, subunit 1	no	no	no
Mdc1	5.4814	0.62154	5.00253e-08	0.438077	0.000476576	0.603003	8.80103e-08	0.41954	4.49172e-06	0.0185369	0.947365	-0.956413	4.07527e-10	mediator of DNA damage checkpoint 1	no	no	no
Cacna1e	8.41353	-0.822902	5.11287e-08	-0.836565	3.49653e-07	-0.830436	5.04088e-08	-0.844098	5.70951e-10	0.00753323	0.982725	1.16999	6.14292e-10	calcium channel, voltage-dependent, R type, alpha 1E subunit	promoter,5UTR,exon,intron,inter,1to5kb,ccre	5UTR,exon,intron,inter,promoter,1to5kb	intron,inter,1to5kb,promoter,ccre
Clip2	7.349	0.507149	5.16805e-08	0.210917	0.0150094	0.591004	3.57693e-09	0.294773	5.79326e-06	-0.0838553	0.5749	-0.304979	0.000329548	CAP-GLY domain containing linker protein 2	no	no	no
Setd2	7.75483	0.402716	5.19806e-08	0.178693	0.0105935	0.400181	6.70567e-08	0.176158	0.000314137	0.00253519	0.992871	-0.411314	1.9451e-07	SET domain containing 2	no	no	no
Hnrnpr	7.6913	0.529502	5.32154e-08	0.259035	0.00515979	0.392949	7.79694e-06	0.122482	0.0410307	0.136553	0.328728	-0.698084	1.40206e-09	heterogeneous nuclear ribonucleoprotein R	no	no	no
Usp22	9.21039	0.358992	5.39097e-08	0.275112	3.57872e-05	0.372457	3.21696e-08	0.288576	2.17538e-08	-0.0134644	0.930349	-0.876299	1.21324e-15	ubiquitin specific peptidase 22	no	no	no
Kcnv1	5.07255	-1.57515	5.39695e-08	-1.119	2.27552e-06	-1.504	1.24205e-07	-1.04786	1.29932e-08	-0.0711447	0.858278	1.1722	4.27919e-07	potassium channel, subfamily V, member 1	no	no	no
Zfp941	4.20702	-1.17586	5.40755e-08	-0.491051	0.00262549	-1.00273	1.08583e-06	-0.317926	0.00324117	-0.173125	0.517921	0.533526	0.000603939	zinc finger protein 941	no	no	promoter,1to5kb,intron,inter
Apcdd1	4.18406	0.98776	5.49621e-08	0.493731	0.0131372	1.02728	2.89599e-08	0.533256	0.000132039	-0.039525	0.940237	-1.02273	1.27718e-06	adenomatosis polyposis coli down-regulated 1	no	no	no
Psmc6	7.05148	0.465347	5.51218e-08	0.194929	0.0155925	0.476538	4.0534e-08	0.206121	0.000258357	-0.0111917	0.957066	-0.315824	9.33708e-05	proteasome (prosome, macropain) 26S subunit, ATPase, 6	no	no	no
Gja1	7.0539	-1.87882	5.55396e-08	-0.571563	0.0083567	-1.74053	1.74354e-07	-0.43328	0.00313964	-0.138284	0.721092	3.27472	2.19219e-11	gap junction protein, alpha 1	promoter,1to5kb,5UTR,exon,intron,inter,g4,ccre	promoter,1to5kb,inter,ccre,5UTR,exon,intron,g4	no
Fam98a	5.64728	0.556946	5.65048e-08	0.282939	0.00564357	0.574619	3.43734e-08	0.300612	3.63341e-05	-0.017673	0.946914	-0.157095	0.0899638	family with sequence similarity 98, member A	no	no	no
Reep5	8.16799	-0.396186	5.66929e-08	-0.291253	4.47353e-05	-0.417831	2.42434e-08	-0.312898	2.02749e-08	0.0216449	0.883772	0.445068	1.7578e-08	receptor accessory protein 5	promoter,1to5kb,shore	no	no
Ets2	5.6725	-0.672605	5.74005e-08	-0.31961	0.00327713	-0.65145	1.11375e-07	-0.298456	9.4118e-05	-0.0211541	0.93735	0.494711	1.16347e-05	E26 avian leukemia oncogene 2, 3' domain	1to5kb,intron,shore,ccre	no	1to5kb,intron,shore,ccre
Rnf6	5.21117	-0.664794	5.82062e-08	-0.239945	0.015946	-0.786879	2.04211e-09	-0.362029	1.55386e-06	0.122085	0.458962	0.694285	1.51602e-08	ring finger protein (C3H2C3 type) 6	no	no	no
Abhd16a	5.08215	-0.733338	5.87829e-08	-0.220101	0.0475477	-0.716501	9.50365e-08	-0.203264	0.0059394	-0.0168369	0.951068	0.419568	0.000174499	abhydrolase domain containing 16A	no	no	no
Lrfn2	4.94148	-0.809325	5.88869e-08	-0.678389	2.37337e-06	-0.647995	3.2375e-06	-0.517059	2.71724e-07	-0.161331	0.413889	0.805231	4.70902e-08	leucine rich repeat and fibronectin type III domain containing 2	no	no	1to5kb,shore
Pfkfb3	5.49472	0.645666	5.90829e-08	0.331067	0.00501271	0.676057	2.83775e-08	0.361458	1.79797e-05	-0.0303912	0.919016	-0.389095	0.000547213	6-phosphofructo-2-kinase/fructose-2,6-biphosphatase 3	promoter,shore,ccre	1to5kb,intron,shore,ccre,promoter,5UTR,exon,island	1to5kb,intron,shore,ccre,promoter
Gmeb2	4.60462	0.820999	5.92423e-08	0.403867	0.00997616	0.843926	3.84486e-08	0.426794	9.40556e-05	-0.0229273	0.957036	-0.604373	9.14105e-05	glucocorticoid modulatory element binding protein 2	no	no	no
Smad4	6.2511	0.516732	6.04902e-08	0.374382	0.000134549	0.494603	1.37803e-07	0.352252	7.98256e-07	0.0221294	0.923046	-0.585015	4.59233e-08	SMAD family member 4	no	no	no
Cntnap5c	3.52199	-1.95906	6.0997e-08	-0.591547	0.0098419	-1.98081	4.96145e-08	-0.613294	0.000160171	0.0217472	0.973151	0.100847	0.628076	contactin associated protein-like 5C	no	no	no
Plxdc2	6.50232	-0.67107	6.16195e-08	-0.435056	0.000193484	-0.697972	3.34232e-08	-0.461958	2.56809e-07	0.0269021	0.914683	0.999866	1.15146e-10	plexin domain containing 2	promoter,5UTR,exon,intron,shore,ccre	no	intron,shore,ccre
Nfatc2	2.50473	-1.84701	6.31376e-08	-0.913251	0.000311458	-1.6944	3.42887e-07	-0.760648	2.43658e-05	-0.152603	0.724087	1.71317	3.52597e-08	nuclear factor of activated T cells, cytoplasmic, calcineurin dependent 2	promoter,5UTR,exon,intron,island,shore,ccre,1to5kb,g4	intron,shore,ccre,promoter,1to5kb,g4,shelf,island	promoter,intron,shore,ccre,g4,1to5kb
Fads1	8.14302	-0.42569	6.38665e-08	-0.220953	0.00233275	-0.345306	2.61976e-06	-0.14057	0.0035054	-0.0803834	0.476675	0.160109	0.015282	fatty acid desaturase 1	no	no	no
Eif2b5	6.36148	0.441321	6.42841e-08	0.289708	0.000347273	0.374105	1.08393e-06	0.222492	5.10655e-05	0.0672159	0.630785	-0.356054	9.89594e-06	eukaryotic translation initiation factor 2B, subunit 5 epsilon	1to5kb,enhancer,shore,ccre	1to5kb,shelf,enhancer,shore,ccre	1to5kb,enhancer,shore,ccre
Armcx2	7.40513	0.380958	6.43423e-08	0.289353	6.11341e-05	0.285356	8.07667e-06	0.193752	5.53899e-05	0.0956013	0.346752	-0.44255	2.30312e-08	armadillo repeat containing, X-linked 2	no	no	no
Shkbp1	3.34739	0.897586	6.77867e-08	0.679935	0.000451	1.01739	9.13013e-09	0.799743	1.16229e-07	-0.119809	0.745663	-1.34716	2.1038e-09	Sh3kbp1 binding protein 1	promoter,1to5kb,exon,intron,3UTR,shore,shelf,g4,ccre	promoter,1to5kb,exon,intron,3UTR,shore,shelf,g4,ccre	promoter,1to5kb,exon,intron,3UTR,shore,shelf,g4,ccre
Mrtfb	7.01112	-0.831494	6.80381e-08	-0.310461	0.016839	-0.895446	2.25947e-08	-0.374413	0.000113455	0.0639521	0.789083	1.00894	1.53532e-08	myocardin related transcription factor B	no	no	no
Cnot6	6.24666	0.72594	6.80873e-08	0.423728	0.00127075	0.749112	4.15022e-08	0.4469	2.62505e-06	-0.0231726	0.947365	-0.807256	4.7527e-08	CCR4-NOT transcription complex, subunit 6	no	no	no
Kcnt1	4.24302	-1.17328	6.80962e-08	-0.483956	0.00215855	-1.13216	1.42562e-07	-0.44284	5.41061e-05	-0.041116	0.915698	1.51728	3.43432e-11	potassium channel, subfamily T, member 1	promoter,5UTR,exon,intron,island,shore,g4,ccre	intron,shore,ccre	no
Uba2	6.65717	0.482412	6.8168e-08	0.424833	7.4309e-06	0.507072	3.06779e-08	0.449494	1.663e-09	-0.0246607	0.904789	-0.601792	4.92938e-09	ubiquitin-like modifier activating enzyme 2	no	no	no
Mta2	6.124	0.560304	6.91391e-08	0.410974	0.000129282	0.589955	3.01768e-08	0.440624	7.55398e-08	-0.0296505	0.904634	-0.695413	9.15967e-09	metastasis-associated gene family, member 2	no	no	no
Dnttip2	5.48655	0.493637	6.96102e-08	0.251801	0.0060898	0.561767	7.41456e-09	0.319931	3.22758e-06	-0.0681301	0.692542	-0.292191	0.00083014	deoxynucleotidyltransferase, terminal, interacting protein 2	no	no	no
Nedd4l	7.44125	0.519893	6.9634e-08	0.33704	0.000490861	0.40008	5.66097e-06	0.217227	0.000689941	0.119813	0.394982	-0.96544	1.67363e-12	neural precursor cell expressed, developmentally down-regulated gene 4-like	no	no	no
Trim67	5.61122	2.34867	7.0999e-08	1.56764	0.000400967	2.38412	6.52316e-08	1.60309	2.39408e-06	-0.0354537	0.977924	-2.56848	4.78551e-07	tripartite motif-containing 67	5UTR,exon,island,ccre,intron,shore	1to5kb,shelf,shore,intron,inter	intron,shore
Spin1	7.78024	0.377485	7.11039e-08	0.139061	0.0300243	0.329303	8.26309e-07	0.090879	0.0302839	0.0481816	0.689761	-0.170968	0.00469974	spindlin 1	no	no	no
Mybbp1a	5.84658	0.680889	7.17891e-08	0.518901	8.43035e-05	0.563009	1.52992e-06	0.401021	7.31042e-06	0.11788	0.589061	-0.673025	6.09259e-07	MYB binding protein (P160) 1a	no	no	no
Smpd1	6.22308	-0.566831	7.31629e-08	-0.339354	0.000317503	-0.505474	6.21519e-07	-0.277996	2.12754e-05	-0.0613572	0.725142	0.571121	5.83381e-08	sphingomyelin phosphodiesterase 1, acid lysosomal	no	no	no
Pcgf2	4.01586	0.840924	7.37295e-08	0.654332	0.000377206	0.75349	3.82672e-07	0.566898	1.2123e-05	0.0874338	0.801293	-1.07284	6.90412e-08	polycomb group ring finger 2	no	no	no
Doc2a	3.4432	-1.50646	7.46348e-08	-0.655111	0.000658673	-1.49481	8.91962e-08	-0.643463	3.22758e-06	-0.0116478	0.984629	0.911274	5.00407e-06	double C2, alpha	promoter,5UTR,exon,intron,shore,ccre	exon,intron,shore	promoter,5UTR,exon,intron,shore,ccre
Rgs14	1.67633	-2.87628	7.49165e-08	-1.73346	9.19386e-06	-2.88811	7.11576e-08	-1.7453	1.53688e-08	0.0118382	0.992158	4.88406	1.17619e-13	regulator of G-protein signaling 14	1to5kb,inter,intron,enhancer,promoter,exon,3UTR,g4	1to5kb,shelf,inter,intron,ccre,promoter,exon,3UTR,g4	1to5kb,intron,inter,exon,promoter,g4,3UTR
Hnrnpk	8.68761	0.371702	7.53769e-08	0.243525	0.000274616	0.394336	3.01816e-08	0.266159	2.00403e-07	-0.0226336	0.87698	-0.450147	6.51566e-09	heterogeneous nuclear ribonucleoprotein K	no	no	no
Pdzd4	7.53568	0.506585	7.54614e-08	0.262697	0.00353444	0.477284	2.37942e-07	0.233395	0.000183204	0.0293013	0.886583	-0.416147	7.81788e-06	PDZ domain containing 4	no	no	no
Ptpru	4.44612	-1.26762	7.57225e-08	-0.908592	8.68373e-07	-1.28972	5.55321e-08	-0.930693	1.33139e-10	0.0221007	0.960393	1.64161	4.08044e-12	protein tyrosine phosphatase, receptor type, U	no	1to5kb,shore,shelf	1to5kb,shelf,shore
Cbln4	2.53269	-2.13958	7.65344e-08	-1.35044	2.8442e-06	-2.08517	1.33115e-07	-1.29603	4.55499e-09	-0.0544102	0.932077	1.70215	3.39315e-08	cerebellin 4 precursor protein	intron,shore,ccre,1to5kb,promoter,5UTR,exon,island	1to5kb,5UTR,exon,intron,island,shore,ccre,promoter	1to5kb,exon,intron,island,shore,ccre,promoter,5UTR
Tspan33	3.38266	-1.44362	7.68951e-08	-0.710766	0.000528784	-1.45829	6.53751e-08	-0.725436	1.91281e-06	0.0146696	0.978658	2.20396	2.87167e-11	tetraspanin 33	no	1to5kb,shelf,promoter,shore	promoter,1to5kb,shore
Rps6	6.40312	0.520661	7.90149e-08	0.244306	0.0095847	0.433056	1.76374e-06	0.156701	0.0110331	0.087605	0.582426	-0.58812	5.93158e-08	ribosomal protein S6	no	no	no
Sem1	6.80288	0.476377	7.96552e-08	0.281737	0.00174888	0.327163	3.10908e-05	0.132523	0.0230899	0.149214	0.231203	-0.408292	9.30319e-06	SEM1, 26S proteasome complex subunit	no	no	no
Arrdc4	5.21773	-0.847104	8.01913e-08	-0.811106	1.56137e-07	-0.71247	1.8874e-06	-0.676472	2.02486e-09	-0.134634	0.535433	0.752628	1.67466e-07	arrestin domain containing 4	no	no	no
Caskin1	6.6309	-0.521546	8.07389e-08	-0.263159	0.00318735	-0.50923	1.39283e-07	-0.250843	7.3605e-05	-0.0123163	0.954046	0.266355	0.00155799	CASK interacting protein 1	no	no	no
Gpnmb	2.06965	1.72956	8.10905e-08	1.02773	0.0119149	1.98467	1.34267e-08	1.28285	2.11848e-05	-0.255114	0.750587	-1.21468	0.00155395	glycoprotein (transmembrane) nmb	no	1to5kb,inter	no
Zcchc7	5.89709	-0.66096	8.23464e-08	-0.384547	0.000528784	-0.567756	1.32754e-06	-0.291344	0.000120705	-0.0932032	0.614671	0.465053	2.39042e-05	zinc finger, CCHC domain containing 7	no	no	no
Ruvbl2	5.38285	0.675814	8.3778e-08	0.434107	0.000813798	0.641014	2.00507e-07	0.399307	1.10729e-05	0.0347998	0.912183	-0.766567	8.13322e-08	RuvB-like protein 2	no	no	no
Snrnp40	4.89195	0.759563	8.49738e-08	0.361765	0.0105935	0.723164	1.82754e-07	0.325366	0.000573737	0.0363991	0.922623	-0.649485	8.36497e-06	small nuclear ribonucleoprotein 40 (U5)	no	no	no
Rusc2	7.46706	0.432532	8.6606e-08	0.381719	9.03982e-06	0.354648	2.61976e-06	0.303834	4.9662e-07	0.0778845	0.532607	-0.569511	2.42935e-09	RUN and SH3 domain containing 2	promoter,exon,intron,inter,ccre,3UTR,g4	promoter,exon,intron,3UTR,inter,ccre	exon,intron,inter,g4,3UTR
Hnrnpf	5.13822	0.593302	8.66891e-08	0.438137	0.000135132	0.570958	1.6201e-07	0.415793	4.9886e-07	0.0223436	0.940834	-0.403605	0.000149058	heterogeneous nuclear ribonucleoprotein F	no	no	no
Asxl3	5.85269	1.01944	8.68326e-08	0.952736	9.07196e-06	1.02412	8.46916e-08	0.957416	1.15078e-08	-0.00467959	0.993926	-1.77295	8.14316e-11	additional sex combs like 3, transcriptional regulator	no	no	no
Mdn1	7.06065	0.525778	8.7685e-08	0.418662	3.72102e-05	0.531995	7.93451e-08	0.42488	3.62632e-08	-0.00621782	0.98338	-0.747912	4.57979e-10	midasin AAA ATPase 1	no	no	no
Zfp367	4.28116	-0.909926	8.79149e-08	-0.379884	0.0048188	-0.974101	2.33933e-08	-0.444059	6.41488e-06	0.0641749	0.818118	0.490242	0.000217498	zinc finger protein 367	no	no	1to5kb,shelf
Insyn2a	4.80392	0.69667	8.82029e-08	0.751226	1.36922e-06	0.737843	3.5456e-08	0.792399	1.82246e-10	-0.0411735	0.90247	-0.829473	6.56755e-08	inhibitory synaptic factor 2A	exon,intron,shore	no	no
Ski	7.52277	0.426211	8.82185e-08	0.370321	1.59368e-05	0.379622	7.21779e-07	0.323732	2.30179e-07	0.0465887	0.746313	-0.459784	1.77632e-07	ski sarcoma viral oncogene homolog (avian)	no	no	no
Unc5d	6.44558	-0.640327	8.82185e-08	-0.546169	5.09513e-06	-0.659565	5.6054e-08	-0.565407	2.11237e-09	0.0192375	0.943484	0.223302	0.0208511	unc-5 netrin receptor D	intron,shore,shelf,ccre,1to5kb	promoter,1to5kb,shore,g4,ccre,shelf	1to5kb,shore
Vps13b	6.78047	-0.509158	8.86654e-08	-0.284252	0.000968096	-0.425996	2.15479e-06	-0.20109	0.000494247	-0.0831627	0.552071	0.37136	1.78627e-05	vacuolar protein sorting 13B	no	no	no
Usf1	5.99145	0.627457	8.89051e-08	0.264323	0.01962	0.63108	8.34109e-08	0.267946	0.000509059	-0.00362333	0.99329	-0.370201	0.000697678	upstream transcription factor 1	no	1to5kb,exon,shelf	1to5kb,intron,inter,exon,shelf
Necab3	2.26452	-2.49133	8.89226e-08	-1.74383	3.80549e-07	-2.42906	1.55543e-07	-1.68156	3.07628e-10	-0.0622699	0.934689	3.84036	5.53016e-13	N-terminal EF-hand calcium binding protein 3	no	no	no
Dlg2	8.80962	-0.616922	9.41686e-08	-0.311999	0.0028816	-0.548226	7.20742e-07	-0.243304	0.000737778	-0.0686951	0.699241	0.466808	1.91635e-05	discs large MAGUK scaffold protein 2	intron,inter	intron,inter	no
Calm3	10.5975	-0.397163	9.44343e-08	-0.166823	0.0151823	-0.427577	2.82455e-08	-0.197237	7.44271e-05	0.0304145	0.827583	0.668293	1.36602e-11	calmodulin 3	no	no	no
Sik2	5.98223	0.547299	9.51041e-08	0.372776	0.000540547	0.459038	1.76372e-06	0.284515	0.000107327	0.0882605	0.614671	-0.871472	1.46248e-10	salt inducible kinase 2	promoter,1to5kb,shore	no	no
Rflnb	3.32234	-1.91889	9.67674e-08	-0.564023	0.00936654	-1.84401	2.12452e-07	-0.48914	0.000800482	-0.0748828	0.888082	1.94422	5.12982e-10	refilin B	intron,enhancer,shore	intron,shore,enhancer,ccre,1to5kb	intron,shore,promoter,ccre
Svop	6.42603	-0.718766	9.72909e-08	-0.391194	0.000655397	-0.689319	2.23945e-07	-0.361747	8.83358e-06	-0.0294474	0.915276	0.572978	1.8347e-06	SV2 related protein	no	no	no
Csrp1	5.50902	-1.63178	9.77291e-08	-0.855281	0.000124851	-1.2487	5.2025e-06	-0.472196	0.000837949	-0.383086	0.190257	1.92469	1.78378e-09	cysteine and glycine-rich protein 1	no	no	no
Msh6	5.85276	0.498758	9.78603e-08	0.308131	0.0010864	0.424998	1.38596e-06	0.23437	0.000217996	0.0737602	0.660919	-0.42622	8.26306e-06	mutS homolog 6	no	no	no
Cdkn2aipnl	5.4202	0.558583	9.78701e-08	0.238061	0.0233619	0.709144	1.57198e-09	0.388622	1.58458e-06	-0.150561	0.386927	-0.318796	0.00145334	CDKN2A interacting protein N-terminal like	no	no	no
Smurf2	6.06312	0.50067	9.78701e-08	0.294315	0.00154965	0.464951	3.50589e-07	0.258597	5.64506e-05	0.0357182	0.864098	-0.500507	5.49032e-07	SMAD specific E3 ubiquitin protein ligase 2	no	no	no
Arid2	6.98767	0.532736	9.81014e-08	0.520934	2.47437e-06	0.568401	3.51916e-08	0.556599	4.0546e-10	-0.0356652	0.87076	-0.758174	7.07356e-10	AT rich interactive domain 2 (ARID, RFX-like)	no	no	no
Crebl2	3.34975	-1.31707	1.00273e-07	-0.353711	0.0377108	-1.31301	1.07352e-07	-0.349651	0.00202307	-0.00406006	0.994857	1.43857	1.11852e-09	cAMP responsive element binding protein-like 2	no	no	no
A230006K03Rik	2.33935	-1.44127	1.00374e-07	-1.14982	1.05079e-05	-1.55084	2.3212e-08	-1.25939	4.64606e-09	0.10957	0.770224	2.20972	1.82554e-10	RIKEN cDNA A230006K03 gene	no	no	no
Ralgps1	6.75313	0.471064	1.03856e-07	0.214158	0.0114186	0.473049	1.05516e-07	0.216144	0.000237631	-0.00198518	0.994585	-0.487319	2.64914e-07	Ral GEF with PH domain and SH3 binding motif 1	1to5kb,exon,3UTR,inter	no	no
Mak16	5.47708	0.665752	1.04273e-07	0.546277	5.31324e-05	0.478678	1.51631e-05	0.359203	4.15393e-05	0.187074	0.346752	-0.653625	1.26615e-06	MAK16 homolog	no	no	no
Tmem131	7.02234	0.679467	1.05217e-07	0.461846	0.000338132	0.599657	8.27026e-07	0.382036	2.46944e-05	0.0798101	0.72076	-0.861705	1.37225e-08	transmembrane protein 131	no	no	no
Ptpre	5.49049	-0.648607	1.0523e-07	-0.304327	0.00528903	-0.685332	3.95021e-08	-0.341051	1.82955e-05	0.0367246	0.877941	0.931069	3.38049e-10	protein tyrosine phosphatase, receptor type, E	exon,intron,enhancer,island,shore,ccre,inter	exon,intron,enhancer,shore,ccre	exon,intron,enhancer,shore,ccre
Tuba1a	11.5389	0.691156	1.05546e-07	0.380178	0.00107884	0.70407	9.26192e-08	0.393092	9.05869e-06	-0.012914	0.962282	-0.973564	2.14825e-09	tubulin, alpha 1A	no	no	no
Ankrd34a	4.10208	-0.910568	1.0563e-07	-0.457538	0.00287335	-0.977415	2.77698e-08	-0.524385	5.66086e-06	0.0668469	0.813863	1.38256	4.60352e-10	ankyrin repeat domain 34A	no	no	no
Fat3	8.15245	0.499609	1.0627e-07	0.237976	0.0084477	0.449813	7.21266e-07	0.18818	0.00204354	0.0497956	0.777445	-0.838131	1.94531e-11	FAT atypical cadherin 3	1to5kb,shore	no	1to5kb,shore
Agbl5	4.22462	0.750582	1.0671e-07	0.376489	0.0130604	0.858193	1.18745e-08	0.4841	1.33282e-05	-0.107611	0.721092	-0.943189	4.62517e-08	ATP/GTP binding protein-like 5	no	no	no
Pon2	5.70408	-1.74886	1.0685e-07	-0.505035	0.0131942	-1.72104	1.44663e-07	-0.477213	0.000925627	-0.0278225	0.953162	2.15236	2.36271e-09	paraoxonase 2	no	no	1to5kb,shore
A930017M01Rik	2.77484	-2.16592	1.07344e-07	-1.2278	1.20832e-05	-2.00711	4.78647e-07	-1.06899	1.59954e-07	-0.158811	0.750587	1.40362	6.66014e-07	Smg-5 homolog, nonsense mediated mRNA decay factor pseudogene	no	no	no
Mpv17l	6.08805	-0.472091	1.07948e-07	-0.471241	9.42676e-07	-0.50562	3.30207e-08	-0.50477	1.27921e-10	0.0335286	0.840687	0.830164	6.56419e-12	Mpv17 transgene, kidney disease mutant-like	intron,shore	no	5UTR,exon,intron,3UTR,shore
Plcg1	6.91323	0.446141	1.08026e-07	0.299917	0.000349385	0.537155	4.25076e-09	0.390932	1.09408e-08	-0.0910146	0.495942	-0.664218	2.35989e-10	phospholipase C, gamma 1	no	no	no
Rbbp4	7.18163	0.458789	1.08559e-07	0.319949	0.000188099	0.44624	1.92539e-07	0.3074	8.46893e-07	0.0125485	0.950701	-0.571267	6.24334e-09	retinoblastoma binding protein 4, chromatin remodeling factor	no	no	no
Trim35	7.68809	0.435635	1.08807e-07	0.360841	2.01657e-05	0.43866	1.09327e-07	0.363866	1.79198e-08	-0.00302484	0.992158	-0.586122	1.31193e-09	tripartite motif-containing 35	no	no	no
Ash2l	6.56979	0.425507	1.08997e-07	0.414383	2.67284e-06	0.374749	9.79666e-07	0.363625	1.8667e-08	0.0507583	0.730018	-0.60839	6.60897e-10	ASH2 like histone lysine methyltransferase complex subunit	no	no	no
Tcta	4.01411	-1.00692	1.09877e-07	-0.838824	5.39382e-07	-0.879441	1.34028e-06	-0.711343	4.94872e-09	-0.12748	0.634941	0.8049	3.06732e-07	T cell leukemia translocation altered gene	no	no	no
Gm10862	2.88895	-2.12278	1.13273e-07	-0.677571	0.010668	-2.16645	7.83157e-08	-0.721242	0.000149709	0.0436708	0.945589	-0.0248162	0.91966	predicted gene 10862	no	no	no
Gm2a	6.54467	-1.15275	1.1506e-07	-0.432676	0.00844592	-0.954598	1.97419e-06	-0.234519	0.027814	-0.198157	0.425191	1.22989	4.42794e-08	GM2 ganglioside activator protein	1to5kb,inter	no	no
Fndc1	4.19387	-0.985664	1.15893e-07	-0.584488	0.00127741	-0.973693	1.51828e-07	-0.572517	2.41934e-05	-0.0119715	0.978058	1.44652	6.60952e-09	fibronectin type III domain containing 1	intron,shore	intron,shore,promoter,1to5kb	intron,shore,g4,1to5kb
Rbm3	6.70324	0.512233	1.1685e-07	0.558266	4.78374e-07	0.659699	1.34579e-09	0.705733	1.21731e-12	-0.147467	0.326748	-0.746971	4.84547e-10	RNA binding motif (RNP1, RRM) protein 3	no	no	no
2900026A02Rik	4.79821	-0.744194	1.17378e-07	-0.923338	4.4223e-09	-0.790603	3.84486e-08	-0.969746	2.20274e-13	0.0464085	0.858278	1.34759	7.44133e-13	RIKEN cDNA 2900026A02 gene	intron,enhancer,island,ccre	no	promoter,1to5kb,intron,island,g4,ccre
Gpr162	6.46264	-0.551353	1.18853e-07	-0.34144	0.000346244	-0.596357	2.99957e-08	-0.386444	1.43305e-07	0.045004	0.812408	0.474679	1.72923e-06	G protein-coupled receptor 162	no	no	no
Ctso	3.87947	-1.91723	1.19025e-07	-0.652201	0.0030038	-1.59368	2.96998e-06	-0.328649	0.02089	-0.323552	0.365732	2.17032	1.63325e-10	cathepsin O	no	no	no
Erich3	3.49845	-1.16178	1.19048e-07	-0.8831	2.69951e-05	-1.30046	1.31749e-08	-1.02178	4.32482e-09	0.138681	0.630785	1.68457	1.2365e-09	glutamate rich 3	no	no	no
Cdk11b	5.72847	0.652399	1.19058e-07	0.300992	0.0154069	0.51029	5.56529e-06	0.158883	0.0477101	0.142109	0.480309	-0.370156	0.00173986	cyclin-dependent kinase 11B	no	no	no
Lpar2	1.87089	1.71855	1.22061e-07	0.980356	0.0051141	1.3047	1.32426e-05	0.566505	0.0120448	0.413851	0.495449	-1.59231	6.84209e-06	lysophosphatidic acid receptor 2	no	no	no
Amfr	7.27102	-0.488625	1.23307e-07	-0.240289	0.00338776	-0.376524	1.02525e-05	-0.128188	0.0156738	-0.112101	0.389621	0.540659	2.19202e-08	autocrine motility factor receptor	no	no	no
Prdx2	8.26905	0.460754	1.23964e-07	0.234262	0.00458422	0.479726	7.02372e-08	0.253233	2.18319e-05	-0.0189712	0.925964	-0.272933	0.000575279	peroxiredoxin 2	no	no	no
Ranbp1	6.7494	0.474176	1.24315e-07	0.425217	1.54798e-05	0.320767	5.16205e-05	0.271808	2.69409e-05	0.153409	0.230519	-0.72316	3.45702e-10	RAN binding protein 1	no	no	no
Akap1	6.01373	0.538547	1.25945e-07	0.555001	1.34344e-06	0.546379	1.03109e-07	0.562833	3.71496e-10	-0.00783213	0.979548	-0.371627	0.000146264	A kinase (PRKA) anchor protein 1	no	no	no
Rgs7	6.18916	-0.425742	1.26674e-07	-0.578823	8.94195e-09	-0.386099	7.79252e-07	-0.53918	1.08705e-11	-0.0396433	0.786394	0.455654	1.96408e-07	regulator of G protein signaling 7	no	intron,inter	intron,inter
Ankrd33b	3.87337	-0.851929	1.28336e-07	-0.657991	0.000111514	-0.836821	1.88355e-07	-0.642883	8.44691e-07	-0.0151082	0.967369	2.69296	8.25671e-14	ankyrin repeat domain 33B	exon,3UTR,inter,intron,1to5kb,shore,shelf,ccre,enhancer,g4,promoter,5UTR,island	exon,3UTR,inter,1to5kb,intron,enhancer,shore,shelf,g4,ccre,island,promoter,5UTR	exon,3UTR,inter,1to5kb,intron,shelf,ccre,enhancer,shore,g4,promoter,5UTR,island
Elp3	6.89652	0.489796	1.31486e-07	0.263776	0.00332969	0.449871	5.95638e-07	0.223851	0.000260268	0.0399245	0.834701	-0.45463	1.85703e-06	elongator acetyltransferase complex subunit 3	no	no	no
Glrx2	5.60851	-0.563178	1.33675e-07	-0.412149	5.36087e-05	-0.465469	3.7792e-06	-0.31444	7.62397e-06	-0.0977091	0.531774	0.263546	0.00286934	glutaredoxin 2 (thioltransferase)	no	no	no
Nlgn3	8.08412	-0.367778	1.34306e-07	-0.26387	0.000150202	-0.423159	1.15044e-08	-0.319251	1.50136e-08	0.0553808	0.607544	0.077791	0.194485	neuroligin 3	no	no	no
1500009C09Rik	5.3289	-0.750688	1.37139e-07	-0.367926	0.00217176	-0.586841	9.57895e-06	-0.204079	0.00868431	-0.163847	0.395097	0.967915	5.29994e-10	RIKEN cDNA 1500009C09 gene	no	no	no
BC005537	7.74078	0.391704	1.41366e-07	0.188072	0.00877093	0.339637	1.72522e-06	0.136006	0.00451337	0.0520666	0.686652	-0.741186	1.88271e-12	cDNA sequence BC005537	no	no	no
Nkiras1	5.51579	-0.560189	1.42454e-07	-0.308581	0.00188118	-0.531474	3.88531e-07	-0.279866	6.53811e-05	-0.0287151	0.895886	0.825873	3.61088e-10	NFKB inhibitor interacting Ras-like protein 1	no	no	no
Ppp1r15a	4.60899	0.728897	1.44839e-07	0.304015	0.0382908	0.776006	5.43062e-08	0.351124	0.000507987	-0.0471087	0.894093	0.0758248	0.592566	protein phosphatase 1, regulatory subunit 15A	no	no	no
Ppp2r5e	6.71296	0.626797	1.45255e-07	0.345461	0.00325914	0.532299	2.09885e-06	0.250964	0.00135519	0.0944976	0.641978	-0.438016	0.000143813	protein phosphatase 2, regulatory subunit B', epsilon	no	no	no
Erap1	3.81021	-1.27883	1.45961e-07	-0.47833	0.00805854	-1.06366	4.14202e-06	-0.263166	0.0265496	-0.215165	0.476675	1.14863	1.07059e-07	endoplasmic reticulum aminopeptidase 1	no	no	no
Adcy1	9.20969	-0.619273	1.47244e-07	-0.548829	3.9972e-06	-0.510081	3.46019e-06	-0.439637	2.32053e-07	-0.109192	0.498465	0.186415	0.0412629	adenylate cyclase 1	promoter,1to5kb,shore,ccre,exon,intron,island,g4,shelf	1to5kb,shore,shelf,ccre,exon,intron,island,g4	1to5kb,shore,shelf,exon,intron,island,ccre,g4
Nxf1	6.40886	0.469052	1.48631e-07	0.365872	0.000113341	0.440573	4.64611e-07	0.337392	1.01144e-06	0.0284793	0.887407	-0.696826	7.07088e-10	nuclear RNA export factor 1	no	no	no
Zfp608	6.81563	0.482097	1.50101e-07	0.462837	5.07846e-06	0.395544	4.00579e-06	0.376283	1.74271e-07	0.0865535	0.557617	-0.866507	8.56808e-12	zinc finger protein 608	no	no	no
Brox	6.54966	0.566223	1.51803e-07	0.271425	0.00978575	0.552361	2.42656e-07	0.257563	0.000350964	0.0138619	0.960505	-0.579214	5.20286e-07	BRO1 domain and CAAX motif containing	no	no	no
Iars	6.63062	0.500963	1.51952e-07	0.30721	0.00142186	0.595908	7.77157e-09	0.402154	1.3927e-07	-0.0949446	0.541211	-0.369711	8.63805e-05	isoleucine-tRNA synthetase	no	no	no
Zfp334	5.98545	0.504251	1.55565e-07	0.242115	0.0106806	0.533464	6.31708e-08	0.271328	5.49311e-05	-0.0292136	0.900897	-0.461561	3.93152e-06	zinc finger protein 334	no	no	no
Nsfl1c	6.56043	0.454239	1.57312e-07	0.235637	0.005518	0.434239	3.61558e-07	0.215637	0.000234097	0.0199999	0.923647	-0.357253	3.13915e-05	NSFL1 (p97) cofactor (p47)	no	no	no
Zkscan16	3.3272	-1.33976	1.60733e-07	-0.875291	1.25437e-05	-1.43403	4.3542e-08	-0.969562	1.1147e-09	0.0942709	0.802415	2.06406	3.43265e-12	zinc finger with KRAB and SCAN domains 16	no	no	no
Vwc2	2.24969	-2.15466	1.61594e-07	-0.685121	0.0152952	-2.12254	2.26464e-07	-0.653004	0.000626947	-0.0321169	0.97098	1.20135	4.63766e-05	von Willebrand factor C domain containing 2	promoter,1to5kb,island,shore,ccre,5UTR,exon,intron,g4,shelf,inter	1to5kb,shelf,inter,promoter,shore,5UTR,exon,intron,island,g4,ccre	1to5kb,shore,promoter,ccre,island,5UTR,exon,intron,g4,shelf,inter
Rsbn1	5.82771	0.650258	1.64077e-07	0.325604	0.00772481	0.591486	7.49379e-07	0.266832	0.000961134	0.0587722	0.831552	-0.86949	4.01746e-09	rosbin, round spermatid basic protein 1	no	no	no
Pinx1	3.73143	0.760656	1.64747e-07	0.330938	0.047689	0.788108	9.15274e-08	0.35839	0.00171792	-0.027452	0.947157	-0.662876	6.31705e-05	PIN2/TERF1 interacting, telomerase inhibitor 1	no	no	no
Rnf227	6.0657	0.545287	1.69244e-07	0.313829	0.00277498	0.416417	1.12988e-05	0.184958	0.0062545	0.12887	0.435363	-0.266003	0.00588819	ring finger protein 227	no	no	no
Pxmp4	3.94096	-1.18316	1.70893e-07	-0.811326	3.46186e-05	-0.953943	7.77952e-06	-0.582112	1.45029e-05	-0.229213	0.416065	1.44426	1.74813e-09	peroxisomal membrane protein 4	no	no	1to5kb,inter
Ivd	5.52632	-0.837271	1.71698e-07	-0.406466	0.00209513	-0.612852	3.04034e-05	-0.182046	0.0315331	-0.22442	0.283576	0.886042	1.61645e-08	isovaleryl coenzyme A dehydrogenase	no	no	no
Klhl26	4.83446	-0.765249	1.71698e-07	-0.274433	0.0215317	-0.650246	3.06092e-06	-0.15943	0.0405345	-0.115003	0.590406	0.687847	4.3059e-07	kelch-like 26	1to5kb,shelf,inter,intergenic	no	no
Smarcc2	8.67483	0.322776	1.73617e-07	0.381614	1.66056e-07	0.212271	0.000102094	0.27111	5.73215e-08	0.110505	0.191466	-0.573525	1.31527e-11	SWI/SNF related, matrix associated, actin dependent regulator of chromatin, subfamily c, member 2	no	no	no
Usp39	5.3024	0.495578	1.74637e-07	0.328881	0.000870232	0.405604	4.09835e-06	0.238906	0.000274581	0.0899742	0.587454	-0.347295	0.000219821	ubiquitin specific peptidase 39	no	no	no
Nlrp5-ps	4.11687	0.893403	1.75638e-07	0.597815	0.00130922	0.998519	3.30207e-08	0.702932	5.5089e-07	-0.105117	0.795295	-0.75484	3.43244e-05	NLR family, pyrin domain containing 5, pseudogene	no	no	no
Tbcel	5.53394	-0.65975	1.76104e-07	-0.272931	0.0111155	-0.620077	5.67232e-07	-0.233258	0.00129065	-0.0396726	0.87484	0.700154	4.47599e-08	tubulin folding cofactor E-like	no	no	no
Rcn1	6.05819	-0.686326	1.77736e-07	-0.737079	1.25754e-07	-0.56966	4.58295e-06	-0.620414	1.41882e-09	-0.116665	0.539786	0.745356	3.05848e-08	reticulocalbin 1	no	no	no
Hgf	2.75226	-2.55867	1.77965e-07	-1.38949	1.11154e-05	-2.02201	1.06394e-05	-0.852829	4.52204e-05	-0.536665	0.232095	3.03258	3.7326e-11	hepatocyte growth factor	no	no	no
Dmrtb1	2.02356	-1.90311	1.79649e-07	-0.692527	0.00866752	-1.87604	2.39092e-07	-0.665452	0.000343825	-0.0270747	0.968045	1.41947	3.06784e-06	DMRT-like family B with proline-rich C-terminal, 1	no	no	no
Kras	6.93899	0.451959	1.80793e-07	0.207207	0.0130978	0.4602	1.46758e-07	0.215447	0.000221592	-0.00824052	0.974163	-0.349513	3.81202e-05	Kirsten rat sarcoma viral oncogene homolog	no	no	no
Rtl9	2.68346	-1.42566	1.80872e-07	-1.29368	1.30205e-06	-1.43659	1.607e-07	-1.30461	1.30202e-09	0.0109306	0.985853	1.62444	1.91886e-08	retrotransposon Gag like 9	no	no	no
Odc1	7.54339	0.580237	1.83213e-07	0.756566	2.91729e-08	0.617006	7.3947e-08	0.793336	3.23276e-12	-0.0367693	0.878923	-0.767629	5.75267e-09	ornithine decarboxylase, structural 1	no	no	no
Hip1r	6.13385	0.631172	1.85311e-07	0.250151	0.0361388	0.596381	4.88347e-07	0.21536	0.00618259	0.0347911	0.905389	-0.514611	2.52808e-05	huntingtin interacting protein 1 related	no	1to5kb,intron,shore,ccre	no
Lmbrd1	6.59156	-0.475269	1.85446e-07	-0.377629	2.39292e-05	-0.480699	1.64893e-07	-0.38306	2.10238e-08	0.00543083	0.983016	0.607391	2.65864e-09	LMBR1 domain containing 1	no	no	no
Smim17	3.00096	-1.85087	1.85573e-07	-0.562905	0.0155526	-1.89014	1.27408e-07	-0.602177	0.000206765	0.0392721	0.947157	0.806712	0.00049546	small integral membrane protein 17	no	no	no
Clk3	6.14461	0.391794	1.87436e-07	0.227834	0.00283475	0.394082	1.82079e-07	0.230123	2.54079e-05	-0.00228855	0.992903	-0.506763	1.42691e-08	CDC-like kinase 3	no	no	no
Phf21a	6.18728	0.472178	1.89515e-07	0.221331	0.0156636	0.434583	8.02388e-07	0.183736	0.0029675	0.0375953	0.843135	-0.470152	1.85899e-06	PHD finger protein 21A	no	no	no
Npas2	3.5719	-1.273	1.89659e-07	-0.592533	0.00297952	-1.17346	8.68254e-07	-0.492997	0.000384385	-0.0995362	0.789083	1.19529	3.71836e-07	neuronal PAS domain protein 2	1to5kb,shore,g4,ccre,promoter,enhancer,5UTR,exon,island,intron,shelf	1to5kb,enhancer,shore,ccre,promoter,island,g4,5UTR,exon,intron,shelf	promoter,1to5kb,shore,g4,ccre,5UTR,exon,intron,island
Otud4	6.89668	0.464623	1.90512e-07	0.248921	0.00397975	0.37402	6.47772e-06	0.158317	0.00498665	0.0906039	0.524562	-0.106619	0.1727	OTU domain containing 4	no	no	no
Ppm1d	5.00516	0.611298	1.90792e-07	0.295447	0.0137951	0.629206	1.22141e-07	0.313355	0.00016811	-0.0179075	0.95524	-0.247783	0.0244481	protein phosphatase 1D magnesium-dependent, delta isoform	no	no	no
Terf2ip	6.23779	0.528028	1.90792e-07	0.268489	0.00756275	0.465307	1.55633e-06	0.205768	0.00208518	0.062721	0.749934	-0.114073	0.214321	telomeric repeat binding factor 2, interacting protein	no	no	no
Dkk3	5.03124	-1.35247	1.91805e-07	-1.11069	8.83655e-07	-0.975695	2.93098e-05	-0.733921	1.02107e-06	-0.376771	0.172027	2.98743	6.20798e-14	dickkopf WNT signaling pathway inhibitor 3	intron,shore,promoter,5UTR,exon,ccre	promoter,5UTR,exon,intron,shore,ccre	no
Rnft2	6.15559	-0.579885	1.9277e-07	-0.45374	2.75555e-05	-0.541356	7.02803e-07	-0.415211	1.73709e-07	-0.0385286	0.860488	0.32035	0.000737826	ring finger protein, transmembrane 2	no	no	no
Coa7	4.68271	0.677581	1.98849e-07	0.30098	0.0229827	0.681444	1.78056e-07	0.304842	0.000648149	-0.00386264	0.993926	-0.44561	0.000490059	cytochrome c oxidase assembly factor 7	no	no	no
Rwdd2a	3.30926	-1.58743	2.00631e-07	-0.796416	0.000379702	-1.71278	4.66589e-08	-0.921767	1.16765e-07	0.125351	0.75534	2.18524	1.75189e-10	RWD domain containing 2A	no	no	no
Zfp536	5.90892	0.614488	2.00631e-07	0.999649	1.01564e-09	0.614789	2.08099e-07	0.99995	1.03642e-13	-0.000301049	0.999254	-1.20275	3.38982e-12	zinc finger protein 536	1to5kb,shore,shelf	1to5kb,shore,shelf	intron,inter
Hnrnpc	7.70543	0.422335	2.03608e-07	0.338691	5.36842e-05	0.324197	1.44057e-05	0.240554	1.9965e-05	0.0981376	0.422562	-0.329773	3.11859e-05	heterogeneous nuclear ribonucleoprotein C	no	no	no
Sorcs3	5.359	-0.873007	2.03608e-07	-0.312723	0.0257015	-0.774758	1.71625e-06	-0.214474	0.0210433	-0.0982489	0.707843	0.462822	0.000771984	sortilin-related VPS10 domain containing receptor 3	promoter,1to5kb,shore,ccre,intron,shelf,inter	1to5kb,shore,ccre,intron,shelf,inter	intron,shore,ccre,shelf,inter,g4
Taf9b	5.28093	-0.680793	2.0408e-07	-0.249156	0.0294426	-0.741699	4.32421e-08	-0.310062	0.000133881	0.0609063	0.788981	0.899002	2.44906e-09	TATA-box binding protein associated factor 9B	no	no	no
Eef1e1	4.98833	0.949669	2.08242e-07	0.554886	0.00246647	0.746519	5.78788e-06	0.351736	0.00204745	0.20315	0.544846	-0.818703	9.8003e-06	eukaryotic translation elongation factor 1 epsilon 1	no	no	no
Glra3	2.04179	-1.68231	2.08999e-07	-0.946392	0.000198902	-1.77315	7.76238e-08	-1.03723	9.10873e-08	0.0908336	0.866523	0.737626	0.00118335	glycine receptor, alpha 3 subunit	intron,inter	intron,inter	1to5kb,inter,intron
Hmgb3	5.99045	0.627528	2.09828e-07	0.69467	9.26002e-07	0.625733	2.25574e-07	0.692874	3.36613e-10	0.00179566	0.997174	-0.950536	6.30918e-10	high mobility group box 3	no	no	no
Ccnd2	7.64081	-0.980092	2.1e-07	-0.672167	6.7852e-05	-0.886502	9.97377e-07	-0.578576	2.67116e-06	-0.0935906	0.726712	1.10816	3.62188e-08	cyclin D2	promoter,1to5kb,intron,enhancer,shore,shelf,g4,ccre,island	promoter,1to5kb,intron,enhancer,shore,g4,ccre,island,shelf	promoter,1to5kb,intron,enhancer,shore,g4,ccre,island,shelf
Ldb1	6.46658	0.431881	2.10898e-07	0.441259	2.47437e-06	0.495978	2.06017e-08	0.505356	8.60614e-11	-0.0640974	0.672312	-0.655829	4.53234e-10	LIM domain binding 1	no	no	no
Sdc1	3.52538	1.13409	2.12044e-07	0.971567	7.91641e-05	1.05366	5.96306e-07	0.891141	3.24277e-07	0.0804262	0.893255	-1.21875	8.12899e-07	syndecan 1	no	no	no
Gsk3b	8.50013	0.601941	2.21091e-07	0.226079	0.0367009	0.602971	2.44641e-07	0.227109	0.00235713	-0.00102984	0.998523	-0.51588	1.05253e-05	glycogen synthase kinase 3 beta	no	no	no
Cic	7.63605	0.465482	2.22385e-07	0.186217	0.0365061	0.49045	1.03789e-07	0.211185	0.000689941	-0.0249682	0.903217	-0.484012	8.27378e-07	capicua transcriptional repressor	no	no	no
Pdcd4	6.4504	-0.547567	2.27476e-07	-0.186581	0.0428227	-0.622318	2.29348e-08	-0.261332	6.89537e-05	0.0747512	0.659258	0.876735	2.66627e-11	programmed cell death 4	no	no	no
Ccng2	5.51374	0.726803	2.28808e-07	0.339757	0.0139242	0.727117	2.23888e-07	0.340071	0.000276437	-0.000314491	0.999254	-0.761692	4.89153e-07	cyclin G2	no	no	no
Cldn12	5.09162	-0.676216	2.2965e-07	-0.384781	0.000933001	-0.647831	5.21984e-07	-0.356396	1.55318e-05	-0.028385	0.916679	1.02871	8.82571e-11	claudin 12	intron,inter	intron,inter	intron,inter
Lancl3	4.3562	0.76251	2.30468e-07	0.760321	1.12299e-05	0.815947	8.32978e-08	0.813758	1.99863e-09	-0.0534366	0.891527	-1.22	5.1026e-10	LanC lantibiotic synthetase component C-like 3 (bacterial)	no	no	no
Eif4enif1	5.94682	0.428616	2.31e-07	0.19399	0.0211927	0.415494	4.15286e-07	0.180868	0.00161667	0.0131222	0.947821	-0.442018	1.29869e-06	eukaryotic translation initiation factor 4E nuclear import factor 1	no	no	no
Pdgfb	3.20081	-1.62994	2.33641e-07	-1.1385	1.02712e-05	-1.63816	2.2363e-07	-1.14672	1.43534e-08	0.00822123	0.992158	3.69312	7.8209e-13	platelet derived growth factor, B polypeptide	1to5kb,intron,shore,ccre,promoter,exon,enhancer,island,g4,5UTR	promoter,1to5kb,5UTR,exon,intron,enhancer,island,shore,shelf,g4,ccre	promoter,exon,intron,island,shore,g4,ccre,enhancer,1to5kb,5UTR
Ubr1	6.43741	0.536317	2.34099e-07	0.333348	0.00119538	0.463736	2.4557e-06	0.260767	0.00015932	0.0725809	0.716531	-0.503124	2.51263e-06	ubiquitin protein ligase E3 component n-recognin 1	no	no	no
Rfx3	7.93236	-0.490187	2.34693e-07	-1.20251	3.64129e-14	-0.396035	8.6945e-06	-1.10835	1.56271e-17	-0.0941524	0.500015	1.03	1.43209e-13	regulatory factor X, 3 (influences HLA class II expression)	no	no	no
Cpsf7	6.29032	0.432366	2.36106e-07	0.165796	0.0492502	0.37673	2.37024e-06	0.110161	0.0470611	0.0556354	0.723644	-0.670618	5.31772e-10	cleavage and polyadenylation specific factor 7	no	no	no
Snrpa1	4.88028	0.758416	2.44874e-07	0.429969	0.00529468	0.661704	1.87641e-06	0.333257	0.00101626	0.0967117	0.757131	-0.774116	1.84766e-06	small nuclear ribonucleoprotein polypeptide A'	no	no	1to5kb,intron,shelf
Kat6a	7.41533	0.638477	2.46078e-07	0.398522	0.00122371	0.713573	4.73279e-08	0.473619	9.51876e-07	-0.0750961	0.731165	-0.869441	8.86231e-09	K(lysine) acetyltransferase 6A	no	no	no
Zfp773	2.02724	1.69898	2.46078e-07	1.12103	0.00158157	1.33369	1.45199e-05	0.75574	0.00112639	0.365288	0.566025	-1.74304	1.72316e-06	zinc finger protein 773	no	no	no
Usp48	6.76793	0.44058	2.47008e-07	0.2406	0.00403327	0.368947	4.51218e-06	0.168967	0.00221801	0.0716331	0.629158	-0.591152	4.72311e-09	ubiquitin specific peptidase 48	no	no	no
Efcab5	2.82682	1.23119	2.47221e-07	0.865708	0.00137595	0.993863	4.42524e-06	0.628383	0.000356004	0.237325	0.628465	-1.12964	2.1828e-05	EF-hand calcium binding domain 5	no	no	intron,inter
Gpat4	6.87913	0.437492	2.49148e-07	0.224935	0.00674277	0.449212	1.76481e-07	0.236655	6.01992e-05	-0.0117198	0.955953	-0.351042	3.05951e-05	glycerol-3-phosphate acyltransferase 4	no	no	no
Pou3f1	3.23334	1.26856	2.52254e-07	0.946485	0.000334792	1.10687	1.72009e-06	0.784798	9.442e-06	0.161687	0.781163	-1.2099	4.11731e-06	POU domain, class 3, transcription factor 1	promoter,1to5kb,intron,enhancer,shore,shelf,exon,island,ccre,3UTR	1to5kb,intron,enhancer,shelf,g4,ccre,promoter,shore,exon,3UTR,island	1to5kb,intron,shelf,promoter,enhancer,shore,exon,island,ccre,3UTR
Pgr	4.07673	-0.979352	2.5259e-07	-0.514821	0.000681317	-1.18966	5.47197e-09	-0.725127	5.02358e-09	0.210306	0.36083	1.52836	1.61433e-11	progesterone receptor	promoter,1to5kb,shore,5UTR,exon,island,ccre	1to5kb,shelf,promoter,shore,5UTR,exon,island,g4,ccre,intron	promoter,1to5kb,shore,shelf,5UTR,exon,island,ccre
Pld3	7.32441	-0.408616	2.65049e-07	-0.601575	2.46543e-09	-0.516903	3.73313e-09	-0.709862	9.47332e-15	0.108287	0.328728	0.815544	1.06862e-12	phospholipase D family, member 3	no	no	no
Fam20c	5.7837	0.582093	2.65594e-07	0.35903	0.00174717	0.629945	7.64228e-08	0.406882	1.57905e-06	-0.047852	0.857303	-0.455859	5.18552e-05	family with sequence similarity 20, member C	no	no	no
Synpo2	3.26098	-1.80611	2.69635e-07	-0.809786	0.000992098	-1.40089	1.94075e-05	-0.404574	0.0118628	-0.405212	0.273678	2.57196	9.3954e-11	synaptopodin 2	no	no	no
Jakmip2	6.86772	0.481287	2.7307e-07	0.207566	0.022175	0.456517	7.16199e-07	0.182796	0.00269833	0.02477	0.91067	-0.367464	6.17142e-05	janus kinase and microtubule interacting protein 2	no	no	no
Rpl4	9.04902	0.379716	2.81563e-07	0.187839	0.00843901	0.339915	1.99373e-06	0.148038	0.0020678	0.0398011	0.776257	-0.507778	5.1051e-09	ribosomal protein L4	no	no	no
Rcbtb1	5.87228	0.528941	2.83033e-07	0.435398	6.21144e-05	0.42762	7.47411e-06	0.334077	5.30048e-06	0.101321	0.572379	-0.587249	2.03525e-07	regulator of chromosome condensation (RCC1) and BTB (POZ) domain containing protein 1	no	no	no
Rab1a	7.72853	0.40094	2.83076e-07	0.149152	0.0453994	0.363319	1.62221e-06	0.111532	0.0230744	0.0376202	0.806687	-0.0855125	0.213589	RAB1A, member RAS oncogene family	no	no	no
Zfp335	5.09373	0.641336	2.85614e-07	0.44229	0.000937129	0.495117	1.33549e-05	0.296071	0.000674638	0.146219	0.495942	-0.689142	9.00256e-07	zinc finger protein 335	no	no	no
Fam171a2	5.90875	0.847008	2.88048e-07	0.452285	0.00531783	0.810257	5.6701e-07	0.415534	0.000172692	0.036751	0.935452	-0.686622	3.01752e-05	family with sequence similarity 171, member A2	promoter,shore,ccre,1to5kb,shelf	no	no
Txnl4a	5.22437	0.633723	2.8865e-07	0.313368	0.0125031	0.685305	8.4062e-08	0.364949	4.12885e-05	-0.0515813	0.863384	-0.439667	0.000306078	thioredoxin-like 4A	no	no	no
Ppp4r4	4.7546	-0.708739	2.89631e-07	-0.592573	1.38414e-05	-0.877393	4.8045e-09	-0.761226	8.81772e-11	0.168653	0.353316	1.35274	3.61528e-12	protein phosphatase 4, regulatory subunit 4	no	no	no
Gpr52	1.67856	-1.863	2.9186e-07	-1.86045	1.6049e-07	-1.78229	7.15414e-07	-1.77974	1.2847e-10	-0.0807044	0.908121	2.05236	1.11784e-08	G protein-coupled receptor 52	no	no	no
Cfl1	9.86802	0.310983	2.96751e-07	0.1416	0.0168452	0.369714	1.5759e-08	0.200331	7.64729e-06	-0.0587306	0.536054	-0.281965	6.7948e-06	cofilin 1, non-muscle	no	no	no
Ctbs	2.96867	-1.56797	3.02815e-07	-1.01123	4.38268e-05	-1.24028	1.70406e-05	-0.683544	4.46566e-05	-0.327688	0.353599	1.53218	4.35743e-08	chitobiase	no	no	no
Abce1	7.97016	0.38335	3.07001e-07	0.220498	0.00296285	0.301812	1.44861e-05	0.13896	0.00453334	0.0815382	0.48053	-0.204098	0.00316089	ATP-binding cassette, sub-family E (OABP), member 1	no	no	no
Atpaf1	3.57925	-0.76333	3.12168e-07	-0.296861	0.0272352	-0.746148	4.85148e-07	-0.279679	0.00244839	-0.0171814	0.958106	0.288194	0.0210129	ATP synthase mitochondrial F1 complex assembly factor 1	no	no	no
Prmt1	5.5416	0.754932	3.15143e-07	0.533766	0.000529003	0.866833	3.59084e-08	0.645667	6.69329e-08	-0.111902	0.724525	-0.65469	1.55275e-05	protein arginine N-methyltransferase 1	no	no	no
Usp11	7.10562	0.371189	3.17873e-07	0.177479	0.0131942	0.2918	1.48142e-05	0.0980899	0.0369326	0.0793888	0.484569	-0.594504	2.38029e-10	ubiquitin specific peptidase 11	no	no	no
Arl4c	6.97154	0.592308	3.18868e-07	0.490497	5.47803e-05	0.629606	1.27551e-07	0.527795	2.00323e-08	-0.0372981	0.891527	-0.449727	6.64991e-05	ADP-ribosylation factor-like 4C	no	no	no
Atpif1	7.70746	0.410599	3.24238e-07	0.237014	0.00321149	0.363655	2.63078e-06	0.19007	0.000544853	0.0469434	0.755715	-0.280093	0.000319116	ATPase inhibitory factor 1	no	no	no
Lhfpl2	5.27492	-0.824775	3.25238e-07	-0.670534	7.03183e-06	-0.626045	3.05738e-05	-0.471804	2.74376e-06	-0.19873	0.365732	0.91982	1.10122e-08	lipoma HMGIC fusion partner-like 2	no	no	intron,enhancer,shore,inter,promoter,1to5kb,5UTR,exon,ccre
Sptbn2	9.58216	-0.476689	3.26635e-07	-0.617792	3.25568e-08	-0.563303	2.03191e-08	-0.704405	9.38248e-13	0.0866133	0.521849	0.683703	1.45603e-09	spectrin beta, non-erythrocytic 2	no	no	no
Dpf1	5.70219	0.599426	3.26896e-07	0.301238	0.0106805	0.650652	8.98062e-08	0.352463	2.82797e-05	-0.0512252	0.851485	-0.722157	7.72602e-08	D4, zinc and double PHD fingers family 1	no	no	no
Wdr43	6.09965	0.497713	3.27805e-07	0.29585	0.00309487	0.573901	3.14966e-08	0.372038	1.05245e-06	-0.0761879	0.676718	-0.31893	0.00076509	WD repeat domain 43	no	no	no
Adgrb3	7.31988	-0.527618	3.28101e-07	-0.925756	5.18946e-11	-0.560733	1.25814e-07	-0.958871	2.43459e-15	0.0331146	0.876455	0.768372	4.99674e-10	adhesion G protein-coupled receptor B3	no	no	no
Siah3	3.79183	0.865987	3.3564e-07	0.527822	0.0116117	0.712185	5.29177e-06	0.374019	0.00784707	0.153803	0.648179	0.0305019	0.888664	siah E3 ubiquitin protein ligase family member 3	no	no	no
Atp6v0b	6.74488	-0.654794	3.36782e-07	-0.228576	0.0387123	-0.568332	3.83989e-06	-0.142113	0.0494186	-0.0864627	0.676004	0.508704	1.35704e-05	ATPase, H+ transporting, lysosomal V0 subunit B	no	no	no
Kars	6.46301	0.515078	3.3766e-07	0.336913	0.000992453	0.503674	5.20794e-07	0.32551	8.11136e-06	0.0114037	0.968051	-0.576025	2.31497e-07	lysyl-tRNA synthetase	no	no	no
Tut4	6.33039	0.550305	3.42051e-07	0.239837	0.0267167	0.640544	2.8437e-08	0.330075	2.85989e-05	-0.0902381	0.650001	-0.623884	2.70943e-07	terminal uridylyl transferase 4	no	no	no
Arl8b	8.01523	-0.321488	3.44601e-07	-0.236736	0.000208227	-0.426395	2.02296e-09	-0.341643	8.08924e-10	0.104908	0.222645	0.360396	1.88375e-07	ADP-ribosylation factor-like 8B	no	no	no
Lpcat1	6.1578	0.47592	3.44601e-07	0.399931	4.65861e-05	0.448419	9.3435e-07	0.37243	1.724e-07	0.0275008	0.904628	-0.367354	5.4384e-05	lysophosphatidylcholine acyltransferase 1	no	no	no
Prrc2b	9.16006	0.449142	3.49564e-07	0.379717	4.31779e-05	0.427627	9.0659e-07	0.358202	2.04496e-07	0.0215152	0.915004	-0.596022	8.94203e-09	proline-rich coiled-coil 2B	no	no	no
Atp6v1g1	6.13129	0.48201	3.51439e-07	0.434606	1.96655e-05	0.439648	1.58174e-06	0.392245	9.87328e-08	0.0423616	0.838334	-0.431672	7.49552e-06	ATPase, H+ transporting, lysosomal V1 subunit G1	no	no	no
Ctsl	6.94528	-0.621772	3.57442e-07	-0.592777	3.28435e-06	-0.549011	2.99011e-06	-0.520017	3.60085e-08	-0.0727609	0.723644	0.884075	1.19022e-09	cathepsin L	no	no	no
Prss35	2.67699	-2.64323	3.57442e-07	-1.04193	0.000667979	-2.71436	2.24325e-07	-1.11306	1.51139e-06	0.0711344	0.914782	1.94726	2.79297e-07	protease, serine 35	no	no	no
Srm	5.57916	0.643227	3.62297e-07	0.651002	6.67069e-06	0.572221	2.23672e-06	0.579995	3.09003e-08	0.0710065	0.794979	-0.714948	4.52253e-07	spermidine synthase	no	no	no
Crhbp	2.29342	-2.0485	3.65109e-07	-1.36212	1.45943e-05	-2.04795	3.7604e-07	-1.36157	2.00323e-08	-0.000549038	0.999254	1.56652	9.9122e-07	corticotropin releasing hormone binding protein	promoter,5UTR,exon,inter	exon,intron,inter,ccre,promoter,5UTR	intron,inter,ccre,5UTR,exon,promoter
Sf3b3	7.01188	0.399008	3.67366e-07	0.321272	8.43035e-05	0.385955	7.03159e-07	0.308219	3.05271e-07	0.0130531	0.947157	-0.453951	1.53406e-07	splicing factor 3b, subunit 3	no	no	no
Adra2c	2.79587	-1.43101	3.70944e-07	-0.51175	0.0123284	-1.43786	3.40288e-07	-0.518599	0.000246114	0.00684941	0.9929	1.58992	7.45287e-09	adrenergic receptor, alpha 2c	promoter,1to5kb,5UTR,exon,3UTR,island,shore,shelf,intergenic,g4,ccre	promoter,1to5kb,5UTR,exon,3UTR,island,shore,shelf,intergenic,g4,ccre	1to5kb,shore,shelf,promoter,5UTR,exon,3UTR,island,intergenic,g4,ccre
Vwc2l	3.126	-1.13063	3.73852e-07	-1.66503	7.97424e-11	-1.16309	2.25593e-07	-1.69749	4.68934e-15	0.0324594	0.943417	1.76534	6.7547e-12	von Willebrand factor C domain-containing protein 2-like	no	no	no
Cpne2	5.51011	-0.642862	3.73859e-07	-0.388175	0.00119329	-0.69441	9.73382e-08	-0.439723	1.25189e-06	0.0515482	0.82734	0.989557	4.72316e-10	copine II	no	no	no
Cdk4	6.74632	0.52952	3.77687e-07	0.317922	0.00231665	0.634449	1.88383e-08	0.42285	2.15964e-07	-0.104929	0.558188	-0.701743	1.04848e-08	cyclin-dependent kinase 4	no	no	no
Gpr75	2.87215	-1.18101	3.77757e-07	-0.654568	0.000807085	-1.2839	7.91847e-08	-0.757456	4.37364e-07	0.102887	0.77341	0.349605	0.039046	G protein-coupled receptor 75	no	no	no
Tmem28	4.13993	-0.728736	3.83869e-07	-0.94453	1.03584e-07	-0.953437	2.02092e-09	-1.16923	7.55661e-13	0.224701	0.210564	0.701505	3.71773e-06	transmembrane protein 28	no	no	no
Psmd4	6.60301	0.434578	3.8532e-07	0.254442	0.00297276	0.491302	5.24008e-08	0.311166	1.46109e-06	-0.0567243	0.728262	-0.194476	0.0127302	proteasome (prosome, macropain) 26S subunit, non-ATPase, 4	no	no	no
Spred1	7.60387	-0.438549	3.89413e-07	-0.201293	0.0113288	-0.36701	7.90632e-06	-0.129753	0.0133465	-0.0715391	0.601013	0.85305	1.48154e-12	sprouty protein with EVH-1 domain 1, related sequence	no	no	no
Thrsp	4.12255	-2.66382	3.89413e-07	-1.12533	0.000104237	-2.70958	3.13008e-07	-1.17109	3.6139e-07	0.0457623	0.939909	3.02431	2.35976e-09	thyroid hormone responsive	no	no	no
Cpne6	4.03125	-2.78203	3.90358e-07	-0.56947	0.0268516	-2.79306	3.86084e-07	-0.5805	0.00145298	0.0110308	0.990155	3.29795	8.7066e-09	copine VI	no	no	no
Rnf169	5.66986	-0.563708	3.90692e-07	-0.381133	0.000195339	-0.444271	1.94075e-05	-0.261696	0.000120237	-0.119437	0.467718	0.223913	0.0118563	ring finger protein 169	no	no	no
Ica1	5.84055	0.517754	3.95034e-07	0.300548	0.00432206	0.477186	1.51181e-06	0.25998	0.000299362	0.040568	0.862863	-0.308106	0.00184581	islet cell autoantigen 1	promoter,shore,1to5kb	promoter,1to5kb,shore	promoter,shore,1to5kb
Tom1l1	3.53592	-0.973485	3.96265e-07	-0.539948	0.000851407	-0.91982	1.11544e-06	-0.486283	2.10197e-05	-0.0536652	0.882743	1.34095	6.7735e-10	target of myb1-like 1 (chicken)	no	no	no
Clstn3	7.65374	-0.645954	4.00989e-07	-0.389398	0.000815291	-0.588615	1.96943e-06	-0.332059	4.99121e-05	-0.057339	0.797705	0.885893	2.67552e-09	calsyntenin 3	no	no	no
Psmb6	7.06381	0.440581	4.0517e-07	0.178501	0.0365792	0.550764	9.0466e-09	0.288684	6.97763e-06	-0.110183	0.42066	-0.497369	2.43608e-07	proteasome (prosome, macropain) subunit, beta type 6	no	no	no
2900064K03Rik	2.61314	-2.18118	4.09852e-07	-1.01942	0.00057716	-2.06798	1.16965e-06	-0.906219	1.46641e-05	-0.113203	0.863892	0.6703	0.00950732	RIKEN cDNA 2900064K03 gene	no	no	no
Gm10115	1.53484	-2.39366	4.10764e-07	-1.37803	0.000658456	-2.20231	2.06816e-06	-1.18668	3.68817e-05	-0.19135	0.803285	1.23187	0.000959387	predicted gene 10115	no	no	no
Vipr1	2.46969	-1.56232	4.12634e-07	-0.783777	0.000995014	-1.69414	8.98062e-08	-0.915599	5.33831e-07	0.131822	0.755715	3.02011	1.33497e-12	vasoactive intestinal peptide receptor 1	promoter,1to5kb,5UTR,exon,intron,island,shore,ccre,3UTR,g4	promoter,1to5kb,5UTR,exon,intron,island,shore,ccre,3UTR,g4	1to5kb,intron,shelf,shore,promoter,island,exon
Zer1	6.18785	-0.630412	4.17178e-07	-0.30289	0.00616706	-0.589484	1.43761e-06	-0.261961	0.000519376	-0.0409288	0.871165	0.435654	8.35578e-05	zyg-11 related, cell cycle regulator	no	no	no
Bckdha	4.54745	-1.55039	4.22729e-07	-0.593121	0.00366766	-1.3167	6.33088e-06	-0.359436	0.00692245	-0.233685	0.504687	0.911228	1.88285e-05	branched chain ketoacid dehydrogenase E1, alpha polypeptide	no	no	no
Rapgef3	4.4929	-1.48993	4.23127e-07	-0.671179	0.00127873	-1.22215	1.02378e-05	-0.403394	0.00308313	-0.267784	0.419882	1.6318	5.46177e-09	Rap guanine nucleotide exchange factor (GEF) 3	promoter,1to5kb,5UTR,exon,intron,inter,ccre	1to5kb,intron,inter,promoter,5UTR,exon	1to5kb,inter
Itgb5	5.14917	-1.7585	4.23344e-07	-0.543296	0.00866595	-1.66078	1.06444e-06	-0.445573	0.00144711	-0.0977238	0.827405	1.91514	2.27577e-09	integrin beta 5	1to5kb,shore,promoter,ccre,5UTR,exon,island,g4,intron,inter	promoter,5UTR,exon,island,shore,g4,ccre,intron,shelf,enhancer,inter	1to5kb,shore,promoter,ccre,intron,island,g4,inter
Pwp1	5.29441	0.526292	4.24707e-07	0.333945	0.00199205	0.526497	4.35613e-07	0.33415	1.29699e-05	-0.00020475	0.999254	-0.689249	2.41987e-08	PWP1 homolog, endonuclein	no	no	no
Ctdspl	4.04816	-0.903725	4.31142e-07	-0.398311	0.00626951	-0.750095	1.04314e-05	-0.244681	0.0102973	-0.15363	0.539003	0.715105	4.49834e-06	CTD (carboxy-terminal domain, RNA polymerase II, polypeptide A) small phosphatase-like	no	no	no
Osbpl2	6.31955	0.392701	4.31142e-07	0.375401	1.26346e-05	0.359058	1.95758e-06	0.341758	6.36283e-08	0.0336432	0.839479	-0.255606	0.000638161	oxysterol binding protein-like 2	no	no	no
Prdm10	5.1491	0.52962	4.33338e-07	0.35096	0.0020092	0.564866	1.59986e-07	0.386205	3.93474e-06	-0.0352452	0.893255	-0.873205	5.39813e-10	PR domain containing 10	no	no	no
Utp3	4.96947	0.545082	4.33533e-07	0.541266	1.35809e-05	0.261121	0.00315036	0.257305	0.000588204	0.283961	0.0804417	-0.631207	3.71742e-07	UTP3 small subunit processome component	no	no	no
Plekhb1	4.26694	-1.53578	4.43544e-07	-0.484395	0.0174245	-1.35264	3.53452e-06	-0.301249	0.0244764	-0.183147	0.611127	2.40028	8.12874e-11	pleckstrin homology domain containing, family B (evectins) member 1	no	no	no
Cav2	3.77941	-2.06409	4.46935e-07	-1.00978	7.39237e-05	-1.9003	1.82967e-06	-0.845999	2.66012e-06	-0.163783	0.726261	2.74507	1.92847e-11	caveolin 2	promoter,intron,inter	no	no
Leo1	5.43156	0.559656	4.46935e-07	0.321718	0.00493571	0.506912	2.1046e-06	0.268974	0.00046563	0.0527437	0.833197	-0.533271	6.4096e-06	Leo1, Paf1/RNA polymerase II complex component	no	no	no
Rps6ka5	5.46433	0.533366	4.51037e-07	0.495541	1.84887e-05	0.549884	2.75932e-07	0.51206	6.53809e-09	-0.0165184	0.953897	-0.810711	8.1601e-10	ribosomal protein S6 kinase, polypeptide 5	no	no	no
Mindy3	5.99448	-0.429589	4.53067e-07	-0.952509	2.15887e-12	-0.457077	1.65424e-07	-0.979997	9.68004e-17	0.0274878	0.877542	0.466285	3.34257e-07	MINDY lysine 48 deubiquitinase 3	no	no	no
Cmpk2	3.92704	-1.1138	4.61386e-07	-0.598254	0.000320113	-1.13533	3.21109e-07	-0.61978	3.56788e-07	0.0215259	0.962282	1.2613	1.20631e-09	cytidine monophosphate (UMP-CMP) kinase 2, mitochondrial	no	no	no
Rnf145	5.97501	-0.542083	4.6663e-07	-0.373595	0.0002131	-0.433381	1.80999e-05	-0.264894	9.16199e-05	-0.108701	0.497687	0.0669494	0.447057	ring finger protein 145	no	no	no
Gspt2	5.02713	-0.571002	4.79413e-07	-0.283793	0.00547834	-0.712795	7.36176e-09	-0.425586	1.52615e-07	0.141794	0.363637	0.303409	0.00172163	G1 to S phase transition 2	no	no	no
Fscn1	8.00263	0.530567	4.82918e-07	0.281061	0.00612558	0.607443	5.97893e-08	0.357937	4.40414e-06	-0.0768757	0.675922	-0.187323	0.0440703	fascin actin-bundling protein 1	no	no	no
Oaf	2.30685	-2.24161	4.88775e-07	-1.15905	0.000281442	-1.63786	8.9613e-05	-0.555303	0.00755776	-0.603748	0.239001	3.47791	7.86051e-12	out at first homolog	1to5kb,5UTR,exon,intron,island,shore,ccre	promoter,1to5kb,5UTR,exon,intron,island,shore,g4,ccre	1to5kb,intron,shore,ccre,5UTR,exon,island
Syt3	4.63059	-0.739067	4.90243e-07	-0.269613	0.0295318	-0.79627	1.2878e-07	-0.326816	0.00016103	0.0572028	0.830717	1.26592	1.92898e-11	synaptotagmin III	no	no	no
Zfp428	5.50824	0.640982	4.92062e-07	0.729569	1.47097e-06	0.610993	1.04862e-06	0.699579	1.24081e-09	0.0299893	0.932544	-0.635	4.29159e-06	zinc finger protein 428	no	no	no
Cadm3	8.3561	-0.411917	4.92536e-07	-0.445978	1.26873e-06	-0.505356	1.39887e-08	-0.539418	1.48001e-11	0.0934399	0.434234	0.242658	0.00133177	cell adhesion molecule 3	no	no	no
Ier2	2.44262	1.27035	5.04205e-07	0.903283	0.00159724	1.40478	1.27726e-07	1.03771	1.12576e-06	-0.13443	0.83928	-0.44247	0.0828097	immediate early response 2	no	no	no
Gask1a	1.68423	-2.54433	5.0619e-07	-1.16636	0.00377667	-2.08247	1.75924e-05	-0.704496	0.0085086	-0.461866	0.500015	1.9932	6.94099e-06	golgi associated kinase 1A	no	no	no
Clk2	5.27958	0.518722	5.09635e-07	0.231702	0.0384081	0.513793	6.15398e-07	0.226773	0.00283315	0.00492911	0.990595	-0.4696	3.46703e-05	CDC-like kinase 2	no	no	no
Tsc22d1	8.57365	0.317924	5.10085e-07	0.347078	1.03838e-06	0.35686	8.06893e-08	0.386014	5.41761e-11	-0.038936	0.740087	-0.43399	5.33016e-09	TSC22 domain family, member 1	no	no	no
Zbtb8a	2.89116	1.41612	5.10085e-07	0.921251	0.00573511	1.48627	2.56579e-07	0.99141	2.73635e-05	-0.0701594	0.93894	-1.50866	7.7979e-06	zinc finger and BTB domain containing 8a	no	no	promoter,shore
Pola1	5.02542	0.599802	5.13099e-07	0.456897	0.00035967	0.493372	9.13994e-06	0.350468	4.29727e-05	0.10643	0.64513	-0.973139	4.18409e-10	polymerase (DNA directed), alpha 1	no	no	no
Gne	5.3992	0.48722	5.14923e-07	0.326005	0.00139502	0.466512	1.04611e-06	0.305298	2.07032e-05	0.0207077	0.93735	-0.31648	0.00091215	glucosamine (UDP-N-acetyl)-2-epimerase/N-acetylmannosamine kinase	no	no	no
Lnx1	3.07611	-1.57816	5.23935e-07	-0.451627	0.0301606	-1.43915	2.76434e-06	-0.312616	0.0208465	-0.139011	0.761942	1.39037	4.86781e-08	ligand of numb-protein X 1	no	no	no
Ppp1cb	8.28296	0.326896	5.25474e-07	0.137387	0.0265353	0.303167	2.03392e-06	0.113658	0.00594861	0.0237295	0.866018	-0.198213	0.000932929	protein phosphatase 1 catalytic subunit beta	no	no	no
Emc3	5.87837	-0.503282	5.2712e-07	-0.515721	9.82199e-07	-0.439214	5.34924e-06	-0.451653	5.75959e-09	-0.0640683	0.713647	0.43992	3.93152e-06	ER membrane protein complex subunit 3	no	no	no
Ptov1	6.38814	0.549108	5.33498e-07	0.325775	0.00294943	0.549349	5.57878e-07	0.326016	2.33442e-05	-0.00024095	0.999254	-0.570159	1.06727e-06	prostate tumor over expressed gene 1	no	no	no
Ints11	5.07166	0.684164	5.40218e-07	0.501923	0.000484225	0.486162	5.99098e-05	0.30392	0.000787571	0.198002	0.391892	-0.665084	4.42843e-06	integrator complex subunit 11	no	no	no
Insr	6.5778	0.45349	5.41748e-07	0.18024	0.0435391	0.480463	2.27334e-07	0.207213	0.000707121	-0.0269732	0.90247	-0.239432	0.00441233	insulin receptor	no	no	no
Zfp41	5.13704	0.672654	5.46993e-07	0.405605	0.00299451	0.63417	1.30256e-06	0.367121	7.41094e-05	0.0384838	0.914541	-1.0695	4.25624e-10	zinc finger protein 41	no	no	no
Ptgfrn	5.6221	0.6138	5.48329e-07	0.430142	0.000815291	0.643236	2.66389e-07	0.459579	1.15222e-06	-0.0294367	0.931049	-0.378289	0.00138052	prostaglandin F2 receptor negative regulator	no	no	no
Pdcd11	5.44178	0.531041	5.49064e-07	0.304156	0.0045065	0.530576	5.66506e-07	0.303691	4.52844e-05	0.0004644	0.999061	-0.322448	0.00134545	programmed cell death 11	no	no	no
Rfc3	3.6704	0.989123	5.49265e-07	0.827032	0.000137705	0.888136	2.52825e-06	0.726045	1.35963e-06	0.100987	0.837028	-1.15859	2.62326e-07	replication factor C (activator 1) 3	no	no	no
1700016P03Rik	1.97535	1.07833	5.49266e-07	1.46421	8.04772e-06	0.642914	0.00031544	1.0288	5.21002e-06	0.435411	0.234165	-2.39764	9.75735e-11	RIKEN cDNA 1700016P03 gene	promoter,1to5kb,exon,intron,3UTR,island,shore,intergenic,g4,ccre	promoter,1to5kb,exon,intron,island,g4,ccre,shore	promoter,1to5kb,exon,intron,island,ccre,shore,g4
Usp49	5.16672	0.619214	5.53482e-07	0.413844	0.00128523	0.552868	3.01801e-06	0.347498	6.43062e-05	0.0663462	0.812747	-0.879249	5.46177e-09	ubiquitin specific peptidase 49	1to5kb,intron,shore,promoter,exon,3UTR,island,ccre	1to5kb,intron,shore	promoter,exon,3UTR,island,shore,ccre
Ncoa5	5.93311	0.451308	5.54717e-07	0.298338	0.00144843	0.438301	9.37983e-07	0.285331	1.72783e-05	0.0130074	0.956858	-0.765467	1.70284e-10	nuclear receptor coactivator 5	no	no	no
Alg2	7.14999	0.38965	5.62798e-07	0.30857	0.000157921	0.422759	1.61381e-07	0.341679	6.9863e-08	-0.0331095	0.839658	-0.145247	0.0400581	asparagine-linked glycosylation 2 (alpha-1,3-mannosyltransferase)	no	no	no
Paip1	6.95863	0.430872	5.80319e-07	0.278386	0.00138741	0.406366	1.63977e-06	0.25388	3.36078e-05	0.0245059	0.904225	-0.33988	6.97309e-05	polyadenylate binding protein-interacting protein 1	no	no	no
Pip4k2c	4.88364	-0.891986	5.83085e-07	-0.569403	0.000256482	-0.893388	5.8077e-07	-0.570805	6.57638e-07	0.001402	0.998523	0.541172	0.000206663	phosphatidylinositol-5-phosphate 4-kinase, type II, gamma	no	no	no
Myl6b	3.72473	0.857787	5.93466e-07	0.393887	0.0411741	0.726509	5.99663e-06	0.262608	0.0344931	0.131279	0.725142	-0.270605	0.127319	myosin, light polypeptide 6B	no	no	no
Nup62	5.25839	0.548895	5.94424e-07	0.256709	0.0309564	0.654262	3.50235e-08	0.362077	3.25452e-05	-0.105368	0.609436	-0.500908	3.31205e-05	nucleoporin 62	no	no	no
Cryz	3.62732	-1.44844	6.01795e-07	-0.405818	0.0371511	-1.38164	1.43761e-06	-0.339024	0.00755893	-0.0667937	0.894424	1.57973	1.67118e-09	crystallin, zeta	no	no	no
Brd9	6.301	0.432928	6.17002e-07	0.174216	0.0469557	0.47233	1.59813e-07	0.213618	0.000449657	-0.0394017	0.834232	-0.452991	1.74454e-06	bromodomain containing 9	no	no	no
Plpp3	7.45715	-2.0434	6.20381e-07	-1.01446	0.0010538	-1.72988	5.54011e-06	-0.700948	0.000760251	-0.313516	0.47429	2.03663	3.52228e-07	phospholipid phosphatase 3	no	no	no
Tsc22d2	6.56956	0.518436	6.29933e-07	0.516953	8.80562e-06	0.482187	2.11482e-06	0.480704	2.42405e-08	0.0362491	0.882829	-0.617474	1.53553e-07	TSC22 domain family, member 2	no	no	no
Gabrg1	4.5739	-1.07204	6.30723e-07	-0.851675	3.9972e-06	-1.0662	7.11561e-07	-0.845837	2.14893e-09	-0.0058373	0.9929	0.899572	5.52784e-07	gamma-aminobutyric acid (GABA) A receptor, subunit gamma 1	no	no	no
Slc9a7	4.87479	-0.783963	6.30975e-07	-0.316427	0.0120677	-0.888062	6.53751e-08	-0.420527	4.91553e-06	0.1041	0.667527	0.784014	1.08461e-07	solute carrier family 9 (sodium/hydrogen exchanger), member 7	no	no	no
Wdr46	4.07199	0.780235	6.34974e-07	0.500251	0.00294588	0.736332	1.44709e-06	0.456348	6.88024e-05	0.0439027	0.919828	-0.706373	2.41202e-05	WD repeat domain 46	no	no	no
Galnt9	4.485	-0.973149	6.52106e-07	-0.402809	0.00841255	-1.06049	1.36047e-07	-0.490152	8.75651e-06	0.0873427	0.785621	1.01986	3.81662e-08	polypeptide N-acetylgalactosaminyltransferase 9	promoter,1to5kb,5UTR,exon,intron,island,shore,g4,ccre	promoter,1to5kb,5UTR,exon,intron,island,shore,g4,ccre,shelf,3UTR,inter	1to5kb,shore,promoter,5UTR,exon,intron,island,g4,ccre
Zbtb21	5.4441	0.472501	6.72556e-07	0.282821	0.00512975	0.415106	5.00369e-06	0.225426	0.000896944	0.0573948	0.773432	-0.682532	9.93519e-09	zinc finger and BTB domain containing 21	no	no	no
Fn3krp	4.57657	-0.712114	6.80075e-07	-0.316142	0.0145917	-0.697767	1.00082e-06	-0.301795	0.000728234	-0.0143473	0.967369	0.207217	0.078322	fructosamine 3 kinase related protein	no	no	no
Tagln3	5.78921	-0.60292	6.80831e-07	-0.530984	1.46875e-05	-0.604575	6.86728e-07	-0.532639	1.37208e-08	0.00165529	0.996534	-0.0364662	0.725405	transgelin 3	no	no	no
Ipcef1	3.77305	-1.87061	6.80946e-07	-1.7425	4.55231e-08	-1.84169	9.23067e-07	-1.71358	3.33315e-11	-0.0289195	0.962678	2.72843	3.10356e-11	interaction protein for cytohesin exchange factors 1	no	no	no
Ndufaf2	3.68228	0.877291	6.96968e-07	0.681551	0.000475682	0.633726	4.92228e-05	0.437986	0.000382693	0.243565	0.452983	-0.864349	7.77746e-06	NADH:ubiquinone oxidoreductase complex assembly factor 2	no	no	no
Ptp4a1	5.94648	0.459683	7.01494e-07	0.18984	0.0411121	0.661995	1.39799e-09	0.392152	1.7311e-07	-0.202312	0.163047	-0.570051	8.65746e-08	protein tyrosine phosphatase 4a1	no	no	no
Psma7	6.38801	0.564887	7.08967e-07	0.434403	0.000250534	0.554928	9.86999e-07	0.424444	8.03697e-07	0.00995875	0.977924	-0.539883	5.12622e-06	proteasome subunit alpha 7	no	no	no
Gm1976	4.25168	-0.784308	7.20072e-07	-0.600189	4.82446e-05	-0.852293	1.6393e-07	-0.668174	8.79916e-09	0.067985	0.805087	0.447018	0.000612517	predicted gene 1976	no	no	no
Mlc1	7.19183	-1.86456	7.21769e-07	-0.581558	0.0198361	-1.72354	2.16018e-06	-0.440532	0.00867208	-0.141026	0.766479	1.93748	1.29445e-07	megalencephalic leukoencephalopathy with subcortical cysts 1 homolog (human)	no	no	no
Gpr61	3.66977	-1.04566	7.21986e-07	-0.404109	0.0149785	-1.05579	6.11964e-07	-0.414238	0.000294667	0.0101292	0.984721	0.921018	1.1184e-06	G protein-coupled receptor 61	no	no	no
Hsf2	6.07338	0.50318	7.28364e-07	0.240025	0.0181736	0.411767	1.4791e-05	0.148612	0.023518	0.0914126	0.618612	-0.355571	0.000341197	heat shock factor 2	no	no	no
Errfi1	5.17421	0.496909	7.35041e-07	0.272447	0.0104971	0.555952	1.23468e-07	0.331491	1.87732e-05	-0.0590433	0.787432	0.18935	0.0556416	ERBB receptor feedback inhibitor 1	no	no	promoter,1to5kb,5UTR,exon,intron,shore
Akirin2	6.31971	0.396384	7.48939e-07	0.29941	0.000327473	0.256603	0.000292371	0.15963	0.00244584	0.139781	0.254956	-0.41958	1.20286e-06	akirin 2	no	no	no
Pdcd2	3.8837	0.814465	7.67378e-07	0.602473	0.000985749	0.649977	1.58891e-05	0.437985	0.000242785	0.164488	0.612841	-0.739819	3.45721e-05	programmed cell death 2	no	no	no
Cenpv	4.31223	0.716923	7.68491e-07	0.490544	0.00194053	0.666023	2.17699e-06	0.439644	5.01147e-05	0.0509004	0.894837	-1.0247	1.52226e-08	centromere protein V	no	no	no
Nup54	4.676	0.68086	7.77116e-07	0.479771	0.00135002	0.683054	7.21266e-07	0.481965	6.3408e-06	-0.00219395	0.997208	-0.8686	1.1856e-07	nucleoporin 54	no	no	no
Vcan	7.36362	0.536616	7.85453e-07	0.802548	9.08184e-09	0.374732	0.000125613	0.640665	1.71211e-10	0.161884	0.328835	-1.61366	5.16554e-16	versican	no	no	1to5kb,intron,shore
Nos1	5.81225	-0.682061	7.97955e-07	-0.446466	0.00105125	-0.665866	1.28628e-06	-0.430271	1.69895e-05	-0.0161949	0.958169	0.871879	8.10884e-08	nitric oxide synthase 1, neuronal	promoter,intron,shore,ccre,5UTR,exon,island,g4	promoter,5UTR,exon,intron,island,shore,g4,ccre	5UTR,exon,intron,island,ccre,shore,shelf
Tlk1	6.70166	0.467001	8.02457e-07	0.344055	0.000563374	0.386168	1.52661e-05	0.263222	0.000109471	0.0808327	0.628097	-0.304929	0.000975535	tousled-like kinase 1	no	no	no
Sh2b2	3.93728	0.807949	8.033e-07	0.481817	0.00894887	1.0053	3.18607e-08	0.679168	1.49894e-06	-0.197351	0.545628	-1.09959	9.22637e-08	SH2B adaptor protein 2	no	no	no
Hnrnpa0	6.24115	0.687001	8.10228e-07	0.471904	0.00099964	0.776199	1.25737e-07	0.561101	2.56267e-07	-0.0891974	0.773783	-0.805926	2.15677e-07	heterogeneous nuclear ribonucleoprotein A0	no	no	no
9330121K16Rik	3.45115	-1.55845	8.26039e-07	-1.37748	1.41707e-05	-1.45298	2.70136e-06	-1.272	2.61267e-07	-0.105474	0.815713	0.56804	0.0159512	RIKEN cDNA 9330121K16 gene	no	no	no
Ccdc71l	5.15561	0.614618	8.36945e-07	0.37483	0.00429556	0.449121	6.35341e-05	0.209332	0.0118082	0.165498	0.441577	-0.95673	1.8592e-09	coiled-coil domain containing 71 like	no	no	no
Ogfr	6.40357	0.497115	8.38375e-07	0.359054	0.000639687	0.454834	3.5314e-06	0.316773	1.68107e-05	0.042281	0.850308	-0.329328	0.000757065	opioid growth factor receptor	no	no	no
Cmtr2	3.44954	1.00191	8.42967e-07	0.469494	0.0259945	0.819268	1.21103e-05	0.286848	0.0290717	0.182646	0.673104	-0.72849	0.000346121	cap methyltransferase 2	no	no	no
1110004F10Rik	6.41523	0.429359	8.63955e-07	0.351516	0.000154149	0.586803	4.34098e-09	0.50896	3.27184e-10	-0.157444	0.263073	-0.596281	1.17515e-08	RIKEN cDNA 1110004F10 gene	1to5kb,intron,shore,shelf,ccre	1to5kb,intron,shore,shelf	promoter,1to5kb,intron,shore,inter,ccre,shelf,5UTR,exon
Alyref2	2.50598	1.47883	8.64099e-07	1.02462	0.00189018	0.912325	0.000238674	0.458117	0.0188512	0.566507	0.290972	-1.16328	0.00020816	Aly/REF export factor 2	no	no	no
Sft2d2	4.26396	-1.37225	8.6528e-07	-0.509721	0.00901205	-1.45214	3.3027e-07	-0.589603	2.68461e-05	0.0798826	0.854814	1.44614	2.04e-08	SFT2 domain containing 2	no	no	no
Bptf	7.69612	0.426262	8.69474e-07	0.398915	2.89551e-05	0.357299	1.42958e-05	0.329952	1.13496e-06	0.0689631	0.649327	-0.709222	3.6879e-10	bromodomain PHD finger transcription factor	no	no	no
Hdac6	6.40556	0.42017	8.90722e-07	0.183985	0.03269	0.380407	4.46572e-06	0.144222	0.0112999	0.0397629	0.828584	-0.140401	0.0762082	histone deacetylase 6	no	no	no
Exosc9	5.65643	0.475588	8.92608e-07	0.286282	0.00426219	0.406776	9.40084e-06	0.217471	0.0010406	0.0688118	0.724087	-0.513271	1.453e-06	exosome component 9	no	no	no
Zmynd19	4.77482	0.838042	8.94655e-07	0.557196	0.00167845	0.59097	8.1155e-05	0.310124	0.00437586	0.247072	0.416065	-0.921714	8.34775e-07	zinc finger, MYND domain containing 19	no	no	no
Cdc42ep4	5.29957	0.694867	9.02469e-07	0.421558	0.00476283	0.867999	2.86091e-08	0.59469	3.18927e-07	-0.173132	0.516151	-0.556615	0.000130121	CDC42 effector protein (Rho GTPase binding) 4	no	no	no
Emc1	6.65972	-0.552922	9.02469e-07	-0.301548	0.00408845	-0.491513	6.64859e-06	-0.240139	0.000745672	-0.0614089	0.765901	0.431341	4.60051e-05	ER membrane protein complex subunit 1	no	no	no
Kcnj9	4.16504	-1.18636	9.15018e-07	-0.735858	0.000212992	-1.37537	6.69093e-08	-0.924868	1.1911e-08	0.18901	0.52663	1.95115	1.06486e-10	potassium inwardly-rectifying channel, subfamily J, member 9	no	no	no
Clta	7.52977	0.341498	9.16391e-07	0.20826	0.00319692	0.294695	9.95574e-06	0.161457	0.000749474	0.0468033	0.718074	-0.233573	0.000555111	clathrin, light polypeptide (Lca)	no	no	no
Prpf40b	5.85324	0.446862	9.241e-07	0.355666	0.000350746	0.38028	1.07453e-05	0.289084	2.60684e-05	0.0665813	0.706906	-0.839474	5.12429e-11	pre-mRNA processing factor 40B	no	no	no
Tia1	7.34615	0.458229	9.29081e-07	0.217678	0.0182788	0.504912	2.09495e-07	0.26436	6.43062e-05	-0.0466826	0.809486	-0.642202	8.63072e-09	cytotoxic granule-associated RNA binding protein 1	no	no	no
Srsf7	6.66369	0.481393	9.40564e-07	0.334431	0.000882701	0.574919	5.37467e-08	0.427956	6.75596e-08	-0.0935255	0.601013	-0.774739	5.16056e-10	serine and arginine-rich splicing factor 7	no	no	no
Rlf	6.78427	0.419771	9.43284e-07	0.218292	0.0107557	0.336226	2.69693e-05	0.134748	0.0157742	0.0835444	0.561304	-0.327368	0.000119549	rearranged L-myc fusion sequence	no	1to5kb,shelf,inter	1to5kb,shelf,inter
Cited2	5.46685	0.607891	9.50044e-07	1.23947	1.71595e-10	0.471495	3.561e-05	1.10308	2.36966e-13	0.136396	0.529901	-1.41475	1.57371e-12	Cbp/p300-interacting transactivator, with Glu/Asp-rich carboxy-terminal domain, 2	no	no	no
Pik3ca	7.00601	0.377731	9.53828e-07	0.234935	0.00239032	0.418813	1.90791e-07	0.276017	1.8511e-06	-0.0410824	0.795295	-0.411223	7.79064e-07	phosphatidylinositol-4,5-bisphosphate 3-kinase catalytic subunit alpha	no	no	no
Higd2a	5.60968	-0.557822	9.54463e-07	-0.303226	0.00352642	-0.389525	0.000190599	-0.134929	0.0436908	-0.168297	0.2988	0.72169	9.74589e-09	HIG1 domain family, member 2A	no	no	no
Snx10	6.77354	-0.433912	9.54463e-07	-0.440541	2.3783e-06	-0.448206	6.05059e-07	-0.454835	6.87864e-10	0.0142936	0.946779	0.995515	7.56704e-14	sorting nexin 10	no	no	no
Hnrnpu	9.42032	0.335506	9.59832e-07	0.13549	0.0427428	0.31875	2.48251e-06	0.118734	0.00787791	0.0167558	0.915698	-0.444849	2.29411e-08	heterogeneous nuclear ribonucleoprotein U	no	no	no
Man2a2	6.99439	-0.445874	9.67378e-07	-0.200172	0.0196123	-0.39328	7.96206e-06	-0.147578	0.00981639	-0.0525939	0.751235	0.392347	1.34585e-05	mannosidase 2, alpha 2	no	no	no
Sod1	7.10032	0.405928	9.74724e-07	0.284088	0.000766713	0.399204	1.40405e-06	0.277365	5.16876e-06	0.00672347	0.978075	-0.172141	0.0221409	superoxide dismutase 1, soluble	no	no	no
Manea	5.80261	-0.539412	9.96615e-07	-0.498118	9.76353e-06	-0.47503	8.26592e-06	-0.433736	1.09959e-07	-0.0643817	0.744416	0.300715	0.00158986	mannosidase, endo-alpha	no	no	no
Gspt1	7.26467	0.369433	9.97532e-07	0.355619	2.09334e-05	0.238199	0.000409898	0.224385	4.16379e-05	0.131234	0.239014	-0.445424	2.10156e-07	G1 to S phase transition 1	no	no	no
Sdk1	4.52959	0.64863	9.98504e-07	0.405082	0.0053187	0.734369	1.47768e-07	0.49082	4.67919e-06	-0.0857385	0.777445	-0.609637	2.77584e-05	sidekick cell adhesion molecule 1	1to5kb,inter,g4,promoter,ccre,intron	1to5kb,inter,g4,promoter,ccre,intron	1to5kb,inter,g4,promoter,ccre,intron
Gpatch4	4.43834	0.688223	1.00365e-06	0.340797	0.0343402	0.642478	2.63831e-06	0.295052	0.00609814	0.045745	0.902875	-0.565115	0.000303877	G patch domain containing 4	1to5kb,inter,intergenic	1to5kb,inter	1to5kb,inter
Sestd1	7.3745	0.442141	1.01568e-06	0.184955	0.0392342	0.494698	1.78057e-07	0.237512	0.000181735	-0.052557	0.771318	-0.535635	1.58944e-07	SEC14 and spectrin domains 1	no	no	no
Mas1	2.19745	-3.13655	1.02207e-06	-0.995457	0.0250889	-3.3103	4.92181e-07	-1.16921	0.00119846	0.173752	0.724469	5.23794	4.28388e-10	MAS1 oncogene	no	no	no
2410002F23Rik	6.39553	0.499512	1.04252e-06	0.203121	0.0488225	0.600407	5.42592e-08	0.304015	4.20902e-05	-0.100894	0.582426	-0.354692	0.00041329	RIKEN cDNA 2410002F23 gene	no	no	no
Pou3f3	7.58408	0.425991	1.05666e-06	0.564547	1.16867e-07	0.461888	3.11797e-07	0.600445	9.27949e-12	-0.0358975	0.84794	-0.984414	2.76707e-13	POU domain, class 3, transcription factor 3	no	no	no
Glcci1	5.82463	0.554392	1.06558e-06	0.457189	0.000192402	0.451312	2.09369e-05	0.35411	1.89947e-05	0.10308	0.629947	-0.888051	1.02472e-09	glucocorticoid induced transcript 1	no	no	no
Zkscan1	7.56362	0.296964	1.07014e-06	0.226495	0.000346201	0.299269	1.06444e-06	0.228799	1.11029e-06	-0.00230409	0.992344	-0.442637	3.23727e-09	zinc finger with KRAB and SCAN domains 1	no	no	no
Tcof1	4.94284	0.574122	1.08197e-06	0.332074	0.0125452	0.745012	1.67723e-08	0.502964	1.27881e-06	-0.17089	0.416065	-0.86406	2.16414e-08	treacle ribosome biogenesis factor 1	no	no	no
Cdkl3	4.51639	0.679915	1.08557e-06	0.598154	0.000146561	0.680984	1.01634e-06	0.599222	2.28469e-07	-0.00106843	0.998729	-0.726981	3.3104e-06	cyclin-dependent kinase-like 3	no	no	no
Ptpmt1	3.51863	-1.43307	1.08649e-06	-0.534823	0.0104171	-1.22574	1.4959e-05	-0.327486	0.0162069	-0.207337	0.595839	0.526161	0.00642423	protein tyrosine phosphatase, mitochondrial 1	no	no	no
Dusp14	3.62938	-0.98612	1.08813e-06	-0.494193	0.00372686	-0.886202	6.83919e-06	-0.394276	0.000664127	-0.0999171	0.766929	1.80523	1.83657e-11	dual specificity phosphatase 14	promoter,5UTR,exon,intron,shore,1to5kb,ccre	no	promoter,5UTR,exon,intron,shore,1to5kb
Mtf2	5.92378	0.500395	1.09689e-06	0.289838	0.00538464	0.504843	9.89373e-07	0.294286	5.12878e-05	-0.00444745	0.992158	-0.572376	4.70646e-07	metal response element binding transcription factor 2	no	no	no
Pls3	6.47566	-0.492442	1.10304e-06	-0.313922	0.00105142	-0.64811	7.79941e-09	-0.469591	5.2207e-09	0.155669	0.271136	0.880883	2.73008e-11	plastin 3 (T-isoform)	no	no	no
Ryk	6.1442	0.477214	1.10438e-06	0.238156	0.0169167	0.537186	1.74076e-07	0.298129	3.34292e-05	-0.0599727	0.772041	-0.305917	0.00132057	receptor-like tyrosine kinase	no	no	no
Cirbp	6.16791	0.577671	1.10658e-06	0.505218	8.15273e-05	0.572368	1.30256e-06	0.499915	1.29838e-07	0.00530316	0.992158	-0.975166	2.86734e-10	cold inducible RNA binding protein	no	no	no
Triqk	2.41379	-1.82896	1.11739e-06	-0.683619	0.0122698	-1.4971	3.15629e-05	-0.351759	0.0489836	-0.33186	0.501011	0.957385	0.000354297	triple QxxK/R motif containing	no	no	no
Ebag9	4.28698	-0.63728	1.12622e-06	-0.299084	0.0108149	-0.639653	1.08393e-06	-0.301457	0.000221592	0.00237315	0.995312	0.320597	0.00370205	estrogen receptor-binding fragment-associated gene 9	no	no	no
Exoc2	6.50325	0.40387	1.14298e-06	0.224026	0.00724753	0.426795	5.10933e-07	0.246951	3.32724e-05	-0.022925	0.910948	-0.385986	8.20931e-06	exocyst complex component 2	no	no	no
9930021J03Rik	6.6238	0.427458	1.14357e-06	0.367234	0.000151763	0.364629	1.36317e-05	0.304405	8.24037e-06	0.0628291	0.702482	-0.774022	1.42824e-10	RIKEN cDNA 9930021J03 gene	no	no	no
Wdr3	4.95872	0.631344	1.15053e-06	0.330629	0.0115779	0.552524	7.68662e-06	0.251809	0.00286437	0.0788197	0.788242	-0.618917	5.53672e-06	WD repeat domain 3	no	no	no
Pde1a	6.97232	-0.674646	1.16731e-06	-1.54885	3.47259e-11	-0.841139	4.23934e-08	-1.71534	3.22736e-15	0.166493	0.366654	2.66246	2.20363e-15	phosphodiesterase 1A, calmodulin-dependent	no	no	no
Pgs1	5.03189	-0.90054	1.18251e-06	-0.383444	0.0103297	-0.814436	6.55181e-06	-0.297341	0.00266456	-0.0861036	0.789083	0.352254	0.0105297	phosphatidylglycerophosphate synthase 1	no	no	no
Apc	10.5315	-0.375829	1.19321e-06	-0.263788	0.000623834	-0.296738	4.50112e-05	-0.184697	0.000382166	-0.0790912	0.504687	0.577741	1.34409e-09	APC, WNT signaling pathway regulator	no	no	no
Rcn2	6.73987	-0.51646	1.20671e-06	-0.421517	6.78823e-05	-0.400007	6.03488e-05	-0.305065	2.088e-05	-0.116453	0.473874	0.713331	4.55529e-09	reticulocalbin 2	no	no	no
Tmem234	5.92299	-0.50393	1.22856e-06	-0.452558	2.65923e-05	-0.462512	5.31252e-06	-0.41114	2.0189e-07	-0.0414176	0.840687	0.0738508	0.410741	transmembrane protein 234	no	no	no
Wdr45	3.9545	-0.857488	1.2418e-06	-0.63214	7.79989e-05	-0.674161	5.4131e-05	-0.448813	3.19596e-05	-0.183327	0.467762	0.927565	9.83578e-08	WD repeat domain 45	no	no	no
Nkain2	6.27936	-0.486874	1.2547e-06	-0.797555	9.0223e-10	-0.573748	7.51288e-08	-0.884429	9.47332e-15	0.0868745	0.582426	0.465538	3.28303e-06	Na+/K+ transporting ATPase interacting 2	no	no	no
Ehd2	2.37684	-1.77459	1.25628e-06	-0.822223	0.00344273	-1.34519	0.000101011	-0.392828	0.0354132	-0.429395	0.312406	1.36958	7.00276e-06	EH-domain containing 2	no	no	no
Herc6	2.34543	-1.73903	1.26249e-06	-0.722435	0.00495237	-1.64519	3.46427e-06	-0.628598	0.000360785	-0.0938373	0.876305	1.66153	1.24291e-07	hect domain and RLD 6	no	no	no
Cbx8	4.06245	0.788784	1.28495e-06	0.375791	0.0308112	0.739798	3.14815e-06	0.326805	0.00395145	0.0489863	0.914582	-0.437353	0.00677716	chromobox 8	exon,3UTR,island,shore,intergenic,g4,promoter,1to5kb,enhancer,ccre	exon,3UTR,shore,intergenic,g4,island,promoter,1to5kb,enhancer,ccre	exon,3UTR,shore,intergenic,g4,promoter,1to5kb,island,ccre,enhancer
Trim36	2.72714	1.33996	1.28885e-06	0.818642	0.00693087	1.01533	3.94649e-05	0.49401	0.00854833	0.324632	0.556373	-1.53574	1.34053e-06	tripartite motif-containing 36	promoter,exon,intron,shore,ccre,1to5kb	1to5kb,intron,shore,shelf	1to5kb,intron,shore
Kcng1	2.48258	-2.07577	1.3077e-06	-1.62297	1.37926e-06	-2.19198	5.03962e-07	-1.73918	1.51679e-10	0.116206	0.84812	1.94719	3.62617e-08	potassium voltage-gated channel, subfamily G, member 1	promoter,1to5kb,5UTR,exon,intron,island,shore,g4,ccre	intron,shelf,shore,g4,promoter,5UTR,exon,island,ccre,1to5kb	promoter,5UTR,exon,shore,1to5kb
D030028A08Rik	3.88037	0.845878	1.32731e-06	0.511936	0.00637281	0.607509	8.89693e-05	0.273567	0.0185883	0.238369	0.464081	-1.15978	4.34462e-08	RIKEN cDNA D030028A08 gene	1to5kb,intron,inter,ccre	promoter,1to5kb,5UTR,exon,intron,inter,g4,ccre	promoter,1to5kb,intron,shore,ccre,exon,inter,g4,5UTR
Otof	3.07729	-1.2898	1.32731e-06	-1.07761	5.4399e-06	-1.25681	2.12167e-06	-1.04462	7.33849e-09	-0.0329933	0.947814	2.28972	1.43145e-11	otoferlin	promoter,1to5kb,inter	no	promoter,1to5kb,inter
Plcl2	6.72851	0.435928	1.32895e-06	0.271557	0.00332457	0.438015	1.36169e-06	0.273644	3.20911e-05	-0.00208717	0.994857	-0.298881	0.000685757	phospholipase C-like 2	no	no	no
Ppp1r7	6.46845	-0.467997	1.36926e-06	-0.200843	0.0261584	-0.46689	1.55245e-06	-0.199736	0.001212	-0.00110699	0.998221	0.304656	0.000575339	protein phosphatase 1, regulatory subunit 7	no	no	no
Simc1	5.33013	0.573207	1.37299e-06	0.468422	0.00050134	0.565978	1.69314e-06	0.461192	2.5032e-06	0.0072299	0.985807	-0.8477	2.09275e-08	SUMO-interacting motifs containing 1	no	no	no
Rbpj	4.8547	0.646167	1.38988e-06	0.296797	0.0380343	0.673878	7.3672e-07	0.324508	0.000798384	-0.0277112	0.944696	-0.772464	6.66014e-07	recombination signal binding protein for immunoglobulin kappa J region	no	no	no
Gpr146	2.18278	-1.83179	1.41297e-06	-1.0001	0.000450255	-1.45883	5.54345e-05	-0.627138	0.00094428	-0.372962	0.40692	2.40817	8.1601e-10	G protein-coupled receptor 146	no	no	no
Spata2l	4.15432	-0.797841	1.41703e-06	-0.852335	2.55077e-06	-0.814011	1.04032e-06	-0.868505	1.68292e-09	0.0161706	0.967448	1.24357	2.3578e-09	spermatogenesis associated 2-like	1to5kb,exon,intron,shore,promoter,g4,ccre,5UTR,island	promoter,1to5kb,exon,intron,shore,5UTR,island,g4,ccre	promoter,1to5kb,exon,intron,shore,island,g4,ccre
Slc35a4	4.42014	-0.800132	1.41736e-06	-0.428112	0.00261688	-0.739341	5.41771e-06	-0.367321	0.000164318	-0.0607911	0.845205	0.290924	0.0223978	solute carrier family 35, member A4	no	no	no
Rpusd1	3.48001	-1.11134	1.44026e-06	-0.362152	0.0422116	-1.00836	7.61981e-06	-0.259165	0.0259137	-0.102987	0.788741	0.676203	0.000172554	RNA pseudouridylate synthase domain containing 1	no	no	no
Axin1	5.27493	0.503606	1.45099e-06	0.289089	0.00921487	0.645123	2.77729e-08	0.430606	6.15599e-07	-0.141517	0.454192	-0.432077	8.48451e-05	axin 1	no	no	no
Ppp4r2	6.21747	0.453071	1.45099e-06	0.242453	0.0111344	0.425372	3.98222e-06	0.214754	0.000845778	0.0276987	0.905275	-0.331217	0.000362011	protein phosphatase 4, regulatory subunit 2	no	no	no
Mn1	6.60398	0.558843	1.46329e-06	0.83671	2.21002e-08	0.57593	9.88733e-07	0.853797	2.22919e-12	-0.0170873	0.957036	-1.2163	1.80036e-12	meningioma 1	no	no	no
Asnsd1	5.23211	0.493149	1.47025e-06	0.251211	0.0164565	0.457647	4.5381e-06	0.21571	0.00185079	0.0355015	0.892474	-0.210717	0.0281958	asparagine synthetase domain containing 1	no	no	no
Adipor1	6.18899	-0.518398	1.47496e-06	-0.466502	2.05184e-05	-0.455661	1.21217e-05	-0.403764	2.96449e-07	-0.0627377	0.749657	0.419871	3.33775e-05	adiponectin receptor 1	no	no	no
Abca3	7.23054	-0.377674	1.47658e-06	-0.17801	0.0164164	-0.36126	3.3668e-06	-0.161596	0.00138665	-0.0164145	0.931091	0.606194	5.02258e-10	ATP-binding cassette, sub-family A (ABC1), member 3	1to5kb,intron,shore	promoter,1to5kb,5UTR,exon,intron,shore	1to5kb,intron,shore,promoter,5UTR,exon
Mro	3.58047	-1.07112	1.48477e-06	-0.523322	0.00460707	-0.861546	4.76874e-05	-0.313744	0.00985479	-0.209578	0.494031	1.341	1.13812e-08	maestro	no	no	exon,intron,inter,ccre
Arl15	5.9291	0.482535	1.48515e-06	0.261233	0.010897	0.432208	7.82229e-06	0.210906	0.00192367	0.0503265	0.82141	-0.606052	1.54429e-07	ADP-ribosylation factor-like 15	no	no	no
Gm2136	1.82421	-1.63008	1.53274e-06	-0.610531	0.0289287	-1.5242	4.95333e-06	-0.504653	0.00835245	-0.105878	0.84794	0.659884	0.0122773	predicted gene 2136	no	no	no
Sstr4	2.19262	-1.4708	1.53274e-06	-0.934613	0.000589982	-1.30277	1.17943e-05	-0.766582	7.46594e-05	-0.168031	0.702789	1.98106	1.79005e-08	somatostatin receptor 4	1to5kb,enhancer,shore,promoter,5UTR,exon,island,ccre	1to5kb,shore,promoter,g4,5UTR,exon,island,ccre	1to5kb,shelf,5UTR,exon,island,ccre,3UTR,shore,intergenic
Ngly1	4.75291	-0.729511	1.56761e-06	-0.551435	8.28609e-05	-0.656206	9.00876e-06	-0.47813	1.50082e-06	-0.0733052	0.789083	0.486162	0.00015741	N-glycanase 1	no	no	no
Zfp629	5.93971	0.411525	1.58243e-06	0.26006	0.00321534	0.314169	7.01693e-05	0.162704	0.00426761	0.097356	0.506729	-0.585353	1.42691e-08	zinc finger protein 629	no	no	no
Tmem181a	5.8972	-0.50054	1.61043e-06	-0.556332	9.58721e-07	-0.475702	3.93337e-06	-0.531494	1.08104e-09	-0.0248383	0.915698	0.557471	2.97208e-07	transmembrane protein 181A	no	no	no
Rgcc	2.7898	-1.63835	1.61517e-06	-0.897906	0.000404261	-1.28037	7.84485e-05	-0.539927	0.00120012	-0.357978	0.390883	1.47508	1.94847e-07	regulator of cell cycle	no	no	1to5kb,shore
Zfp131	6.13745	0.484689	1.62134e-06	0.249891	0.017124	0.453224	4.69144e-06	0.218426	0.0019603	0.0314647	0.900897	-0.523853	2.79842e-06	zinc finger protein 131	no	no	no
Fkbp9	5.98743	-1.06951	1.62735e-06	-0.354977	0.0385457	-0.981004	5.86321e-06	-0.266472	0.0189161	-0.0885046	0.80026	1.16633	2.37903e-07	FK506 binding protein 9	no	no	no
Igsf11	5.76317	-1.24386	1.64653e-06	-0.518971	0.0086171	-1.07401	1.26343e-05	-0.349119	0.00756165	-0.169852	0.604985	1.28037	4.68916e-07	immunoglobulin superfamily, member 11	1to5kb,intron,shelf,ccre	no	promoter,1to5kb,5UTR,exon,intron,shore
Bzw1	8.59464	0.290613	1.64738e-06	0.20149	0.00115826	0.367339	3.46445e-08	0.278215	3.68886e-08	-0.0767252	0.418268	-0.248502	4.89983e-05	basic leucine zipper and W2 domains 1	no	no	no
Sema6a	7.08085	0.648366	1.6749e-06	0.344132	0.0115991	0.502465	4.94556e-05	0.198231	0.0270932	0.145901	0.47689	-0.25352	0.0413953	sema domain, transmembrane domain (TM), and cytoplasmic domain, (semaphorin) 6A	1to5kb,shelf,ccre	no	1to5kb,shelf
Clvs2	3.7152	-1.10369	1.67914e-06	-0.520206	0.00389999	-1.14546	8.93999e-07	-0.561973	1.24778e-05	0.0417673	0.929023	0.761721	3.517e-05	clavesin 2	no	no	no
Cacna1i	5.19999	-0.981448	1.69832e-06	-0.467322	0.00406175	-0.80984	3.41381e-05	-0.295714	0.00530568	-0.171608	0.553391	0.69896	2.52808e-05	calcium channel, voltage-dependent, alpha 1I subunit	1to5kb,shore,shelf,g4,promoter,5UTR,exon,island,intron,ccre	1to5kb,shore,shelf,g4,promoter,5UTR,exon,island,intron,ccre	promoter,1to5kb,shore,g4,island,5UTR,exon,intron,ccre,shelf,inter
Larp1	7.50787	0.380663	1.7137e-06	0.184249	0.0240165	0.329084	1.67895e-05	0.13267	0.0150051	0.051579	0.730156	-0.543643	2.21901e-08	La ribonucleoprotein domain family, member 1	no	no	no
Vps37c	4.67471	-0.689661	1.71405e-06	-0.347819	0.00976592	-0.602648	1.50768e-05	-0.260806	0.00394061	-0.0870129	0.726261	0.444702	0.000677809	vacuolar protein sorting 37C	no	no	no
Ewsr1	8.03131	0.309096	1.71543e-06	0.274883	8.03523e-05	0.319397	1.15317e-06	0.285184	8.94867e-08	-0.0103012	0.947365	-0.499189	1.20747e-09	Ewing sarcoma breakpoint region 1	no	no	no
Stom	4.5355	-1.18228	1.71936e-06	-0.679434	0.000500408	-1.01655	1.82262e-05	-0.513707	0.000107487	-0.165727	0.634432	1.90681	5.4759e-11	stomatin	no	no	no
Rit1	5.09057	-0.593542	1.74447e-06	-0.545473	2.77296e-05	-0.492035	3.26843e-05	-0.443965	1.49023e-06	-0.101507	0.612615	0.231385	0.0306712	Ras-like without CAAX 1	no	no	no
Jade3	4.64671	0.553975	1.7452e-06	0.354582	0.00570792	0.617143	3.39731e-07	0.41775	8.62275e-06	-0.0631683	0.816076	-0.79634	4.50473e-08	jade family PHD finger 3	no	no	no
Snta1	3.63817	-1.61632	1.75149e-06	-0.604596	0.00907139	-1.31913	4.3797e-05	-0.307411	0.0415827	-0.297185	0.470564	1.39715	2.63946e-07	syntrophin, acidic 1	no	no	no
Mboat2	7.0582	-0.384806	1.76377e-06	-0.327058	7.75696e-05	-0.171209	0.0146148	-0.113461	0.0253411	-0.213597	0.0594528	0.315188	5.24839e-05	membrane bound O-acyltransferase domain containing 2	no	no	no
Mettl27	3.10216	-1.14978	1.77782e-06	-0.729171	0.000564561	-0.887393	9.70349e-05	-0.466781	0.000968555	-0.26239	0.411678	1.46289	1.92074e-08	methyltransferase like 27	no	no	1to5kb,exon,shore
Ccdc65	2.25097	-1.38129	1.78341e-06	-1.29776	3.08995e-06	-1.26365	8.39081e-06	-1.18013	1.9546e-08	-0.117634	0.801653	1.85436	5.73519e-09	coiled-coil domain containing 65	exon,intron,inter,3UTR,intergenic	1to5kb,inter,intron	1to5kb,inter
Vasp	4.15301	0.846342	1.78538e-06	0.458529	0.0161565	0.977448	2.26747e-07	0.589635	1.8107e-05	-0.131106	0.757131	-0.72096	0.000118409	vasodilator-stimulated phosphoprotein	no	no	no
Tmem47	7.17428	-1.22558	1.79397e-06	-0.516945	0.0118432	-1.28134	1.10905e-06	-0.572707	0.000201038	0.055762	0.900897	1.41317	4.02499e-07	transmembrane protein 47	no	no	no
Eml4	6.68811	0.375326	1.7967e-06	0.195604	0.014743	0.410449	4.72349e-07	0.230727	6.14667e-05	-0.035123	0.837028	-0.613551	1.24261e-09	echinoderm microtubule associated protein like 4	no	no	no
Zdhhc8	5.85614	-0.516162	1.7967e-06	-0.443192	0.000104237	-0.496308	3.65062e-06	-0.423338	6.08272e-07	-0.019854	0.939696	0.306057	0.00240974	zinc finger, DHHC domain containing 8	no	no	no
Dusp6	5.71899	0.611296	1.85983e-06	0.498663	0.000349385	0.600919	2.51672e-06	0.488286	1.3856e-06	0.010377	0.979722	0.457953	0.00055845	dual specificity phosphatase 6	promoter,1to5kb,exon,intron,island,shore,g4,ccre,3UTR,shelf	1to5kb,shore,ccre,promoter,exon,intron,3UTR,shelf	no
Taldo1	6.07461	0.528472	1.87095e-06	0.251993	0.0238298	0.540356	1.39573e-06	0.263878	0.000499835	-0.0118848	0.973946	-0.342256	0.00131349	transaldolase 1	no	1to5kb,shelf	no
A730089K16Rik	2.03751	1.41945	1.878e-06	1.48132	2.99333e-05	0.983092	0.00029364	1.04496	8.92547e-06	0.436361	0.434764	-1.87394	1.83852e-07	RIKEN cDNA A730089K16 gene	no	no	no
Foxn3	6.39512	0.466748	1.878e-06	0.452383	3.54658e-05	0.53226	2.46598e-07	0.517896	3.26614e-09	-0.0655126	0.745877	-0.991787	4.76617e-12	forkhead box N3	no	no	no
Pianp	4.05213	-1.02522	1.878e-06	-0.382694	0.0475564	-1.22272	8.14702e-08	-0.580197	5.02188e-05	0.197503	0.48036	0.310873	0.0789558	PILR alpha associated neural protein	1to5kb,shore,shelf,promoter,5UTR,exon,intron,island,g4,ccre,3UTR,inter	1to5kb,shore,g4,promoter,5UTR,exon,intron,shelf,ccre,3UTR,inter	1to5kb,enhancer,shelf,ccre,shore,promoter,5UTR,exon,intron,g4,3UTR,inter
Plce1	6.15438	-1.44281	1.88011e-06	-0.592547	0.00809289	-1.42488	2.38859e-06	-0.574613	0.000375284	-0.0179339	0.977493	1.41231	1.07217e-06	phospholipase C, epsilon 1	intron,shore,ccre,shelf	intron,shore,ccre	promoter,1to5kb,shore,ccre,intron,island,shelf
Efhd2	5.12515	-0.812378	1.88624e-06	-0.450778	0.00365843	-0.775356	4.12981e-06	-0.413756	0.000153153	-0.037022	0.915874	0.974053	1.62473e-07	EF hand domain containing 2	no	no	no
Mllt1	6.12629	0.489294	1.89062e-06	0.316311	0.00326428	0.57035	1.75865e-07	0.397366	1.07342e-06	-0.0810553	0.692542	-0.563449	9.74183e-07	myeloid/lymphoid or mixed-lineage leukemia; translocated to, 1	no	no	1to5kb,shelf
Gm32647	1.63198	-1.35917	1.898e-06	-0.907987	0.000903642	-1.19179	1.67895e-05	-0.740604	0.000150268	-0.167383	0.696697	0.275627	0.237889	predicted gene, 32647	no	no	no
Gpd2	6.71755	-0.440106	1.91416e-06	-0.250125	0.00571895	-0.344805	7.44345e-05	-0.154824	0.00967614	-0.0953012	0.507627	0.315901	0.000346728	glycerol phosphate dehydrogenase 2, mitochondrial	promoter,intron,shore,ccre	no	no
Khdc4	6.29615	0.379285	1.91416e-06	0.291542	0.000579455	0.375707	2.38013e-06	0.287964	2.85086e-06	0.00357815	0.991384	-0.478012	1.99274e-07	KH domain containing 4, pre-mRNA splicing factor	no	no	no
Celf3	6.8877	0.397505	1.92215e-06	0.272031	0.00225648	0.302868	9.51021e-05	0.177395	0.00274346	0.0946366	0.48617	-0.838533	9.66212e-12	CUGBP, Elav-like family member 3	no	no	no
Prdm15	4.76295	0.545676	1.95153e-06	0.388882	0.00145717	0.351818	0.000476379	0.195025	0.0100705	0.193857	0.312406	-0.789071	1.66128e-08	PR domain containing 15	no	no	no
Srrt	6.53114	0.371742	1.99022e-06	0.408251	5.87328e-06	0.281753	9.93756e-05	0.318263	3.841e-07	0.0899886	0.486669	-0.585822	2.91311e-09	serrate RNA effector molecule homolog (Arabidopsis)	no	no	no
Rimbp3	2.0717	1.40786	2.00166e-06	0.934422	0.00713455	1.36294	3.28623e-06	0.889505	0.000178683	0.0449169	0.963699	-1.33639	7.94828e-05	RIMS binding protein 3	no	no	promoter,1to5kb,shore
Pdcl	5.70878	0.52887	2.09333e-06	0.437855	0.000269783	0.447008	2.25403e-05	0.355994	1.40922e-05	0.0818617	0.722842	-0.477674	3.70104e-05	phosducin-like	no	no	no
Rhof	4.39468	-0.689804	2.09333e-06	-0.852386	1.07387e-07	-0.649007	5.87818e-06	-0.811589	8.39984e-11	-0.0407973	0.894656	1.1965	6.19732e-11	ras homolog family member F (in filopodia)	no	no	no
Srp68	5.23395	0.542704	2.10311e-06	0.429909	0.000433545	0.429782	5.03604e-05	0.316987	8.32764e-05	0.112922	0.601694	-0.382755	0.000673122	signal recognition particle 68	no	no	no
Sdr39u1	4.6462	-0.715149	2.10782e-06	-0.437865	0.0014581	-0.610355	2.58482e-05	-0.333071	0.000350395	-0.104794	0.67491	0.264522	0.0300516	short chain dehydrogenase/reductase family 39U, member 1	no	no	no
Ulk1	5.97379	0.386074	2.12341e-06	0.402999	2.07079e-05	0.38806	2.09198e-06	0.404985	2.05846e-08	-0.00198574	0.994582	-0.798645	1.81757e-11	unc-51 like kinase 1	no	no	no
Ramp1	2.70887	-2.03887	2.13632e-06	-0.873534	0.00141543	-1.86139	9.99208e-06	-0.69605	0.00017423	-0.177484	0.763341	3.60161	8.55561e-13	receptor (calcitonin) activity modifying protein 1	intron,enhancer,inter,g4,ccre	promoter,5UTR,exon,intron,inter,g4,ccre,enhancer	promoter,inter,exon,intron,g4,ccre,enhancer
Haus8	3.62954	0.90787	2.20571e-06	0.440416	0.0277296	0.721983	4.12327e-05	0.254528	0.0407165	0.185888	0.646075	-0.938459	5.97691e-06	4HAUS augmin-like complex, subunit 8	no	no	no
Tmem129	4.20508	-0.78143	2.30009e-06	-0.466475	0.00173864	-0.534251	0.000483387	-0.219296	0.0226751	-0.247179	0.283344	0.754339	2.14726e-06	transmembrane protein 129	no	no	no
Rpl36al	4.75816	0.648128	2.31735e-06	0.355759	0.0123972	0.501486	6.76679e-05	0.209118	0.019472	0.146642	0.5749	-0.536905	0.000124962	ribosomal protein L36A-like	no	no	no
Maml3	4.7897	0.623179	2.3553e-06	0.685088	3.98749e-05	0.508479	3.75399e-05	0.570388	1.37279e-06	0.1147	0.663769	-1.02572	1.32904e-08	mastermind like transcriptional coactivator 3	promoter,1to5kb,intron,inter	no	no
Gab2	6.06547	0.426496	2.3775e-06	0.22441	0.0194765	0.470452	5.47622e-07	0.268365	9.5291e-05	-0.0439553	0.827529	-0.658218	1.05345e-08	growth factor receptor bound protein 2-associated protein 2	no	no	no
Rars	6.16036	0.452037	2.3775e-06	0.252512	0.0107462	0.392909	1.84897e-05	0.193384	0.00314785	0.059128	0.766958	-0.313005	0.000956277	arginyl-tRNA synthetase	no	no	no
Dcaf13	5.60496	0.524259	2.38241e-06	0.264534	0.0223019	0.476569	9.55209e-06	0.216844	0.00442964	0.0476902	0.858278	-0.60661	1.24609e-06	DDB1 and CUL4 associated factor 13	no	no	no
Hyls1	3.60108	0.863893	2.39335e-06	0.402679	0.0482509	0.809946	5.44294e-06	0.348732	0.00813656	0.0539471	0.918251	-0.884145	1.78731e-05	HYLS1, centriolar and ciliogenesis associated	promoter,1to5kb,exon,intron,shore	promoter,1to5kb,exon,intron,shore,5UTR,island,g4	promoter,1to5kb,exon,intron,shore
Necab1	6.92213	-0.974597	2.39979e-06	-0.502442	0.00402471	-1.02978	1.24576e-06	-0.557622	2.76604e-05	0.0551793	0.881506	1.01408	1.34053e-06	N-terminal EF-hand calcium binding protein 1	no	no	no
Tardbp	7.30677	0.342193	2.42383e-06	0.246266	0.000927706	0.282883	4.05073e-05	0.186956	0.000194943	0.0593097	0.652121	-0.484503	1.64595e-08	TAR DNA binding protein	no	no	no
Kctd21	3.36171	-0.975968	2.43859e-06	-0.388296	0.0226575	-0.91571	7.06693e-06	-0.328039	0.0038792	-0.0602577	0.882751	0.656273	0.000149421	potassium channel tetramerisation domain containing 21	promoter,1to5kb,intron,shore	promoter,1to5kb,intron,shore	1to5kb,intron,shore
Mtfr1	3.45799	0.812046	2.50035e-06	0.411525	0.0322882	0.81313	2.42481e-06	0.41261	0.00131598	-0.00108425	0.999061	-0.800957	3.29006e-05	mitochondrial fission regulator 1	no	no	no
Sdr42e1	2.01339	-1.48135	2.53432e-06	-0.902864	0.000563703	-1.20521	6.44968e-05	-0.626721	0.000408121	-0.276143	0.504549	1.79415	2.40713e-08	short chain dehydrogenase/reductase family 42E, member 1	no	no	no
Zfp316	5.23162	0.521932	2.57089e-06	0.257382	0.0266753	0.625441	1.61381e-07	0.360891	1.90726e-05	-0.103509	0.646654	-0.566753	3.80844e-06	zinc finger protein 316	exon,3UTR,shore,promoter,1to5kb,intron,island,shelf,g4,ccre	exon,3UTR,island,shore,ccre,promoter,1to5kb,intron,shelf	exon,3UTR,island,shore,ccre,g4,promoter,intron
Egr2	2.26537	-1.51655	2.59696e-06	-1.36825	2.16276e-05	-1.18118	0.000121528	-1.03287	6.94785e-06	-0.335377	0.408233	1.78636	2.98931e-07	early growth response 2	1to5kb,shelf,inter,intergenic,shore,g4,promoter,5UTR,exon,intron,island,ccre,3UTR	1to5kb,shelf,inter,intergenic,promoter,5UTR,exon,intron,island,shore,g4,ccre,3UTR	1to5kb,shelf,inter,shore,promoter,island,g4,5UTR,exon,intron,ccre,3UTR,intergenic
Pnck	4.73117	-0.763586	2.60668e-06	-0.665372	1.20832e-05	-0.784505	1.66209e-06	-0.686292	4.16595e-09	0.0209191	0.953162	0.531191	8.78586e-05	pregnancy upregulated non-ubiquitously expressed CaM kinase	no	no	no
Lrrc40	5.70747	0.41861	2.60982e-06	0.246394	0.00809311	0.397288	5.80298e-06	0.225072	0.000378528	0.0213221	0.930349	-0.536692	2.20137e-07	leucine rich repeat containing 40	no	no	no
Kdm4b	6.4794	0.443758	2.63523e-06	0.217668	0.0226485	0.444208	2.75039e-06	0.218119	0.000777724	-0.000450359	0.999061	-0.332912	0.000363931	lysine (K)-specific demethylase 4B	no	no	no
Lmo2	3.13102	0.808755	2.63804e-06	0.880532	6.7852e-05	0.844507	1.43024e-06	0.916285	5.41076e-08	-0.0357527	0.946779	0.0473475	0.822319	LIM domain only 2	promoter,1to5kb,intron,shore,ccre	intron,shore	intron,shore,ccre,shelf
Aimp2	4.60115	0.571741	2.66987e-06	0.449927	0.00103581	0.431138	0.000107965	0.309324	0.000566118	0.140603	0.529847	-0.563756	2.96972e-05	aminoacyl tRNA synthetase complex-interacting multifunctional protein 2	no	no	no
Gapvd1	7.26607	0.35724	2.68538e-06	0.21972	0.00428156	0.316073	1.76182e-05	0.178553	0.000594009	0.0411669	0.791535	-0.388288	2.06899e-06	GTPase activating protein and VPS9 domains 1	no	no	no
Eps15l1	6.51257	0.303824	2.69119e-06	0.293831	6.7852e-05	0.279479	1.02525e-05	0.269486	6.31442e-07	0.024345	0.869342	-0.476334	8.68269e-09	epidermal growth factor receptor pathway substrate 15-like 1	no	no	no
Bms1	5.97494	0.391372	2.7047e-06	0.40263	2.76633e-05	0.300839	0.000102514	0.312097	2.46572e-06	0.0905328	0.528823	-0.405641	9.32653e-06	BMS1, ribosome biogenesis factor	no	no	no
Wdfy1	6.17381	0.47046	2.72356e-06	0.354766	0.000832493	0.430657	1.01518e-05	0.314963	1.9965e-05	0.0398026	0.869019	-0.649423	4.79461e-08	WD repeat and FYVE domain containing 1	no	no	intron,inter
Frat1	3.92509	0.77833	2.75412e-06	0.577563	0.00173567	0.648892	2.95914e-05	0.448124	0.000224086	0.129439	0.725797	-0.812553	1.08819e-05	frequently rearranged in advanced T cell lymphomas	no	no	no
Sfxn3	5.23613	0.649673	2.75711e-06	0.321758	0.0379589	0.853756	4.47198e-08	0.525841	7.37827e-06	-0.204083	0.419983	-0.718414	8.14955e-06	sideroflexin 3	promoter,1to5kb,5UTR,exon,intron,inter	promoter,1to5kb,5UTR,exon,intron,inter	no
Tspoap1	6.93812	-0.448585	2.7779e-06	-0.21312	0.0207584	-0.497082	5.67637e-07	-0.261617	7.92413e-05	0.0484965	0.790508	0.621889	2.44171e-08	TSPO associated protein 1	1to5kb,5UTR,exon,shelf,ccre,intron,shore,g4	no	no
Tmem175	4.39365	-0.753053	2.80634e-06	-0.314687	0.0224138	-0.75447	2.77746e-06	-0.316105	0.000737474	0.00141764	0.998523	0.548143	9.40421e-05	transmembrane protein 175	no	no	no
Dyrk1a	7.25572	0.356034	2.83254e-06	0.269441	0.000812343	0.286555	6.60533e-05	0.199962	0.000246114	0.0694783	0.59705	-0.531501	1.26691e-08	dual-specificity tyrosine-(Y)-phosphorylation regulated kinase 1a	no	no	no
Drp2	5.81636	-0.425754	2.90114e-06	-0.285986	0.0014413	-0.292367	0.000489888	-0.152599	0.00874204	-0.133387	0.328835	0.243559	0.00317315	dystrophin related protein 2	no	no	no
Nrd1	7.2102	0.352138	2.90911e-06	0.201298	0.00852699	0.326352	9.99208e-06	0.175513	0.000757512	0.0257856	0.883772	-0.244133	0.000876406	nardilysin, N-arginine dibasic convertase, NRD convertase 1	1to5kb,shelf	1to5kb,shelf,inter	1to5kb,shelf
Zc3h10	4.09274	0.760727	2.91506e-06	0.454875	0.0107664	0.619324	4.1541e-05	0.313473	0.00607226	0.141402	0.684724	-0.885669	2.2853e-06	zinc finger CCCH type containing 10	no	no	no
Brd1	6.43226	0.351401	2.98126e-06	0.372756	1.32114e-05	0.359742	2.22014e-06	0.381096	7.22405e-09	-0.00834071	0.970521	-0.41113	9.77866e-07	bromodomain containing 1	no	no	no
Adcy3	5.44936	-0.6133	2.99848e-06	-0.257405	0.0291832	-0.566973	1.08143e-05	-0.211078	0.00688186	-0.0463272	0.865525	0.45575	0.000127614	adenylate cyclase 3	no	no	no
Amt	4.55035	-1.14117	2.99848e-06	-0.830531	0.000118395	-0.666882	0.00239012	-0.356239	0.0082459	-0.474292	0.105906	1.36772	4.3379e-08	aminomethyltransferase	no	no	no
Phtf2	5.29064	0.550543	3.01079e-06	0.427401	0.000794009	0.538749	4.22708e-06	0.415606	4.47537e-06	0.0117949	0.976781	-0.67959	4.91358e-07	putative homeodomain transcription factor 2	no	no	no
Tmie	1.33482	-1.61703	3.01565e-06	-1.11371	0.000331849	-1.49281	1.19192e-05	-0.989496	6.97763e-06	-0.124217	0.852417	2.93073	2.76563e-11	transmembrane inner ear	intron,shore,shelf,ccre,5UTR,exon,island,promoter,1to5kb,g4	intron,shore,ccre,promoter,1to5kb,g4,5UTR,exon,island	5UTR,exon,intron,island,ccre,promoter,1to5kb,shelf,shore,g4
Gm3294	1.99438	1.44167	3.05164e-06	0.757729	0.0391411	1.40219	5.37463e-06	0.718253	0.0032834	0.0394757	0.972528	-1.59017	1.57371e-05	predicted gene 3294	no	exon,intron,shore,ccre,inter,promoter,1to5kb	exon,intron,shore,inter
Exosc10	6.19139	0.353903	3.06761e-06	0.386049	1.07026e-05	0.31727	1.57299e-05	0.349417	5.51298e-08	0.0366321	0.827405	-0.546615	8.17845e-09	exosome component 10	no	no	no
Tmod3	5.75236	0.494363	3.06822e-06	0.278747	0.0108958	0.462161	8.33073e-06	0.246545	0.000766859	0.0322017	0.906254	-0.410817	0.00014068	tropomodulin 3	no	no	no
Zfyve28	4.37914	-0.606794	3.08645e-06	-0.306591	0.0107664	-0.564551	9.90999e-06	-0.264348	0.00117018	-0.0422431	0.878703	0.838904	1.82908e-08	zinc finger, FYVE domain containing 28	1to5kb,intron,shore,enhancer,ccre,promoter,island	1to5kb,intron,shelf,shore,enhancer,island,ccre,promoter	1to5kb,intron,shelf,shore,enhancer,ccre
Dpyd	3.03989	-1.20334	3.10567e-06	-0.995234	8.09862e-06	-0.926186	0.000155238	-0.718079	2.22526e-06	-0.277155	0.425191	2.23241	1.97612e-12	dihydropyrimidine dehydrogenase	intron,inter	intron,inter,g4	intron,inter
Dclk2	7.33886	0.34779	3.12e-06	0.315128	0.000102502	0.343103	4.28394e-06	0.310441	2.77088e-07	0.0046873	0.984482	-0.725022	1.13487e-11	doublecortin-like kinase 2	no	no	no
Dnmt3a	8.1827	-0.400848	3.12841e-06	-0.401055	1.39241e-05	-0.356911	1.98947e-05	-0.357118	1.28283e-07	-0.0439373	0.791535	0.525413	6.1043e-08	DNA methyltransferase 3A	no	no	no
9330151L19Rik	3.68792	-1.05221	3.18751e-06	-0.510141	0.00571086	-0.905966	3.47079e-05	-0.363896	0.00298561	-0.146245	0.679001	0.700501	0.000134836	RIKEN cDNA 9330151L19 gene	no	no	no
Ggct	3.67297	-0.844975	3.27406e-06	-0.364312	0.0176084	-0.902197	1.08318e-06	-0.421534	9.15261e-05	0.0572221	0.873097	1.03795	4.79302e-08	gamma-glutamyl cyclotransferase	no	1to5kb,shore	no
Meis2	8.16698	0.373805	3.28079e-06	0.695714	8.33871e-10	0.466196	9.84042e-08	0.788105	6.58914e-15	-0.0923913	0.482065	-1.15469	2.05046e-15	Meis homeobox 2	no	no	no
Rbm4b	4.60986	0.656556	3.52272e-06	0.341203	0.0261428	0.899985	3.10242e-08	0.584633	9.94638e-07	-0.24343	0.366654	-0.861282	3.52228e-07	RNA binding motif protein 4B	no	no	no
Sde2	4.85575	0.635324	3.58324e-06	0.36957	0.010327	0.583052	1.12067e-05	0.317298	0.000834751	0.0522716	0.886316	-0.446673	0.00106547	SDE2 telomere maintenance homolog (S. pombe)	no	no	no
Susd4	5.27368	-0.608785	3.58324e-06	-0.252461	0.0261693	-0.752789	8.6816e-08	-0.396465	2.63705e-06	0.144005	0.45796	1.10505	2.52852e-11	sushi domain containing 4	promoter,1to5kb,shore,ccre	no	intron,shelf
Rab11b	5.92093	0.391749	3.67105e-06	0.371051	8.0773e-05	0.403162	2.49397e-06	0.382463	7.32887e-08	-0.0114123	0.962136	-0.34082	9.68024e-05	RAB11B, member RAS oncogene family	no	no	no
Ap1g1	7.40285	0.3535	3.673e-06	0.219666	0.00523048	0.311925	2.46561e-05	0.178092	0.000837666	0.0415747	0.789201	-0.490774	5.70426e-08	adaptor protein complex AP-1, gamma 1 subunit	no	1to5kb,inter,intergenic,shelf	1to5kb,shelf
Txndc5	6.3132	-0.483305	3.68905e-06	-0.332435	0.00139408	-0.416641	3.58359e-05	-0.265771	0.000204203	-0.0666636	0.725797	0.442623	2.45254e-05	thioredoxin domain containing 5	no	no	no
Frmd5	5.37187	0.550134	3.71471e-06	0.699099	1.38809e-06	0.517058	8.93139e-06	0.666022	1.1723e-09	0.0330769	0.91737	-1.04118	1.70737e-10	FERM domain containing 5	no	no	no
Nt5c3	5.36912	0.582388	3.75106e-06	0.410774	0.00186767	0.351436	0.0013964	0.179822	0.0263789	0.230952	0.27484	-0.52496	5.16734e-05	5'-nucleotidase, cytosolic III	no	no	1to5kb,5UTR,exon,intron,shore
Adh5	6.39748	0.450557	3.76721e-06	0.336902	0.00105934	0.489852	1.11306e-06	0.376197	9.59583e-07	-0.0392955	0.867042	-0.449539	1.34013e-05	alcohol dehydrogenase 5 (class III), chi polypeptide	no	no	no
Rngtt	5.44302	0.437839	3.8048e-06	0.250656	0.0106009	0.413375	8.7458e-06	0.226193	0.000592376	0.0244636	0.923979	-0.358728	0.000187565	RNA guanylyltransferase and 5'-phosphatase	no	no	no
Tma16	4.27542	0.770556	3.83293e-06	0.450651	0.0154153	0.602211	8.03893e-05	0.282305	0.0171372	0.168345	0.615482	-1.07444	1.73679e-07	translation machinery associated 16	no	no	no
Skida1	4.05396	0.679513	3.844e-06	0.334004	0.0372619	0.595324	2.12346e-05	0.249815	0.0150326	0.0841888	0.812817	-0.721563	1.12356e-05	SKI/DACH domain containing 1	no	no	no
F730043M19Rik	4.36182	-0.706743	3.84544e-06	-0.465246	0.000488037	-0.768073	9.60683e-07	-0.526576	1.57286e-07	0.0613299	0.833457	1.41098	1.89235e-12	RIKEN cDNA F730043M19 gene	exon,intron,inter,1to5kb,shore,shelf	no	no
Cep83os	3.6373	-1.0395	3.86173e-06	-0.353073	0.0449748	-1.09483	1.62088e-06	-0.408402	0.00058407	0.0553285	0.901718	0.277	0.0835359	centrosomal protein 83, opposite strand	no	no	no
Meis3	4.7029	0.604737	3.86178e-06	0.505887	0.00077798	0.612203	3.2429e-06	0.513352	2.64384e-06	-0.00746533	0.988387	-0.720776	2.79842e-06	Meis homeobox 3	no	no	no
Cdr2	2.82037	1.1289	3.88071e-06	0.627655	0.0261461	1.19197	1.97902e-06	0.69073	0.000358691	-0.0630748	0.936955	-1.20856	2.08383e-05	cerebellar degeneration-related 2	no	no	no
Jph3	6.28209	-0.467351	3.91847e-06	-0.334807	0.000931546	-0.531939	4.94547e-07	-0.399395	3.04368e-07	0.064588	0.724525	-0.0521775	0.569261	junctophilin 3	promoter,1to5kb,intron,shore,g4,exon,island,ccre,shelf	promoter,1to5kb,exon,intron,island,shore,g4,ccre	promoter,1to5kb,exon,intron,island,shore,g4,ccre
Pdk4	1.93088	-1.74465	3.93175e-06	-0.760855	0.00639046	-1.58075	1.94951e-05	-0.59696	0.0013885	-0.163895	0.782957	3.3231	2.9982e-12	pyruvate dehydrogenase kinase, isoenzyme 4	no	promoter,1to5kb,shore,g4,ccre	no
[truncated: 1,137 more rows]

[truncated: 2 more sheets: go.result_up_in vitro, go.result_down_in vitro]
