# Supplementary material for: LINE-1 regulates cortical development by acting as long non-coding RNAs
Source: Nat Commun. 2023 Aug 17;14:4974. doi: 10.1038/s41467-023-40743-7 (PMC10435495; doi:10.1038/s41467-023-40743-7)
Supplement: Supplementary file 7 — Supplementary Data 4 [file 41467_2023_40743_MOESM7_ESM.xlsx]

## Sheet: offtarget_mism0
	Gene.name	MGI.description	Gene.type	Off-target shL1a	Off-target shL1b	Upreg. in vivo	Downreg. in vivo	Upreg. in vitro	Downreg. in vitro	is.expressed.invivo	logFC.invivo	is.expressed.invitro	logFC.invitro
1	Fech	ferrochelatase	protein_coding	0	1	0	0	0	1	TRUE	-0.120303	TRUE	-0.480845
2	Gm42927	predicted gene 42927	processed_pseudogene	1	1	0	0	0	0	FALSE	#N/A	FALSE	#N/A
3	Gm48128	predicted gene, 48128	processed_pseudogene	1	1	0	0	0	0	FALSE	#N/A	FALSE	#N/A
4	Gm47036	predicted gene, 47036	processed_pseudogene	1	1	0	0	0	0	FALSE	#N/A	FALSE	#N/A
5	Gm47164	predicted gene, 47164	TEC	1	1	0	0	0	0	FALSE	#N/A	FALSE	#N/A
6	Gm48417	predicted gene, 48417	processed_pseudogene	1	1	0	0	0	0	FALSE	#N/A	FALSE	#N/A
7	Gm47457	predicted gene, 47457	TEC	1	1	0	0	0	0	FALSE	#N/A	FALSE	#N/A
8	Gm48493	predicted gene, 48493	processed_pseudogene	1	1	0	0	0	0	FALSE	#N/A	FALSE	#N/A
9	Gm48309	predicted gene, 48309	TEC	1	0	0	0	0	0	FALSE	#N/A	FALSE	#N/A
10	Gm17131	predicted gene 17131	unprocessed_pseudogene	0	1	0	0	0	0	FALSE	#N/A	FALSE	#N/A
11	Gm37158	predicted gene, 37158	TEC	0	1	0	0	0	0	FALSE	#N/A	FALSE	#N/A
12	Gm37515	predicted gene, 37515	processed_pseudogene	0	1	0	0	0	0	FALSE	#N/A	FALSE	#N/A
13	Gm43540	predicted gene 43540	processed_pseudogene	0	1	0	0	0	0	FALSE	#N/A	FALSE	#N/A
14	Gm42718	predicted gene 42718	processed_pseudogene	0	1	0	0	0	0	FALSE	#N/A	FALSE	#N/A
15	Gm42519	predicted gene 42519	TEC	0	1	0	0	0	0	FALSE	#N/A	FALSE	#N/A
16	Gm47476	predicted gene, 47476	processed_pseudogene	0	1	0	0	0	0	FALSE	#N/A	FALSE	#N/A
17	Gm42785	predicted gene 42785	processed_pseudogene	0	1	0	0	0	0	FALSE	#N/A	FALSE	#N/A
18	Gm45038	predicted gene 45038	processed_pseudogene	0	1	0	0	0	0	FALSE	#N/A	FALSE	#N/A
19	Olfr839-ps1	olfactory receptor 839, pseudogene 1	protein_coding	0	1	0	0	0	0	FALSE	#N/A	FALSE	#N/A
20	Gm47356	predicted gene, 47356	processed_pseudogene	0	1	0	0	0	0	FALSE	#N/A	FALSE	#N/A
21	Gm47102	predicted gene, 47102	processed_pseudogene	0	1	0	0	0	0	FALSE	#N/A	FALSE	#N/A
22	Gm48365	predicted gene, 48365	processed_pseudogene	0	1	0	0	0	0	FALSE	#N/A	FALSE	#N/A
23	Gm47932	predicted gene, 47932	processed_pseudogene	0	1	0	0	0	0	FALSE	#N/A	FALSE	#N/A
24	Gm48401	predicted gene, 48401	processed_pseudogene	0	1	0	0	0	0	FALSE	#N/A	FALSE	#N/A
25	Gm48111	predicted gene, 48111	processed_pseudogene	0	1	0	0	0	0	FALSE	#N/A	FALSE	#N/A
26	Gm47331	predicted gene, 47331	processed_pseudogene	0	1	0	0	0	0	FALSE	#N/A	FALSE	#N/A
27	Gm47968	predicted gene, 47968	processed_pseudogene	0	1	0	0	0	0	FALSE	#N/A	FALSE	#N/A
28	Gm48270	predicted gene, 48270	processed_pseudogene	0	1	0	0	0	0	FALSE	#N/A	FALSE	#N/A
29	Gm47578	predicted gene, 47578	lncRNA	0	1	0	0	0	0	FALSE	#N/A	FALSE	#N/A
30	Gm48132	predicted gene, 48132	processed_pseudogene	0	1	0	0	0	0	FALSE	#N/A	FALSE	#N/A
31	Gm47626	predicted gene, 47626	processed_pseudogene	0	1	0	0	0	0	FALSE	#N/A	FALSE	#N/A
32	Gm48498	predicted gene, 48498	processed_pseudogene	0	1	0	0	0	0	FALSE	#N/A	FALSE	#N/A
33	Vmn1r55	vomeronasal 1 receptor 55	protein_coding	0	1	0	0	0	0	FALSE	#N/A	FALSE	#N/A
34	Gm48501	predicted gene, 48501	processed_pseudogene	0	1	0	0	0	0	FALSE	#N/A	FALSE	#N/A
35	Gm48418	predicted gene, 48418	processed_pseudogene	0	1	0	0	0	0	FALSE	#N/A	FALSE	#N/A
36	Gm48415	predicted gene, 48415	processed_pseudogene	0	1	0	0	0	0	FALSE	#N/A	FALSE	#N/A
37	Gm49273	predicted gene, 49273	processed_pseudogene	0	1	0	0	0	0	FALSE	#N/A	FALSE	#N/A
38	Gm48765	predicted gene, 48765	lncRNA	0	1	0	0	0	0	FALSE	#N/A	FALSE	#N/A
39	Gm48541	predicted gene, 48541	processed_pseudogene	0	1	0	0	0	0	FALSE	#N/A	FALSE	#N/A
40	D10Wsu102e	#N/A	#N/A	0	1	0	0	0	0	TRUE	0.170982	TRUE	0.168072
41	AC160336.1	#N/A	#N/A	0	1	0	0	0	0	TRUE	-0.196995	FALSE	#N/A

## Sheet: offtarget_mism1
Gene.name	MGI.description	Gene.type	Off-target shL1a	Off-target shL1b	Upreg. in vivo	Downreg. in vivo	Upreg. in vitro	Downreg. in vitro	is.expressed.invivo	logFC.invivo	is.expressed.invitro	logFC.invitro
Kcnq1ot1	KCNQ1 overlapping transcript 1	lncRNA	1	1	0	1	0	1	TRUE	-1.34425	TRUE	-0.551571
Fech	ferrochelatase	protein_coding	0	1	0	0	0	1	TRUE	-0.120303	TRUE	-0.480845
Gm42519	predicted gene 42519	TEC	1	1	0	0	0	0	FALSE	#N/A	FALSE	#N/A
Gm42927	predicted gene 42927	processed_pseudogene	1	1	0	0	0	0	FALSE	#N/A	FALSE	#N/A
Gm47626	predicted gene, 47626	processed_pseudogene	1	1	0	0	0	0	FALSE	#N/A	FALSE	#N/A
Gm48128	predicted gene, 48128	processed_pseudogene	1	1	0	0	0	0	FALSE	#N/A	FALSE	#N/A
Gm47036	predicted gene, 47036	processed_pseudogene	1	1	0	0	0	0	FALSE	#N/A	FALSE	#N/A
Gm47632	predicted gene, 47632	processed_pseudogene	1	1	0	0	0	0	FALSE	#N/A	FALSE	#N/A
Gm48082	predicted gene, 48082	processed_pseudogene	1	1	0	0	0	0	FALSE	#N/A	FALSE	#N/A
Gm47164	predicted gene, 47164	TEC	1	1	0	0	0	0	FALSE	#N/A	FALSE	#N/A
Gm48417	predicted gene, 48417	processed_pseudogene	1	1	0	0	0	0	FALSE	#N/A	FALSE	#N/A
Gm47457	predicted gene, 47457	TEC	1	1	0	0	0	0	FALSE	#N/A	FALSE	#N/A
Gm48493	predicted gene, 48493	processed_pseudogene	1	1	0	0	0	0	FALSE	#N/A	FALSE	#N/A
Gm21750	predicted gene, 21750	protein_coding	1	0	0	0	0	0	FALSE	#N/A	FALSE	#N/A
Gm21897	predicted gene, 21897	protein_coding	1	0	0	0	0	0	FALSE	#N/A	FALSE	#N/A
Olfr46	olfactory receptor 46	protein_coding	1	0	0	0	0	0	FALSE	#N/A	FALSE	#N/A
Gm48391	predicted gene, 48391	transcribed_processed_pseudogene	1	0	0	0	0	0	FALSE	#N/A	FALSE	#N/A
Gm48309	predicted gene, 48309	TEC	1	0	0	0	0	0	FALSE	#N/A	FALSE	#N/A
Vmn1r47	vomeronasal 1 receptor 47	protein_coding	1	0	0	0	0	0	FALSE	#N/A	FALSE	#N/A
Rock1	Rho-associated coiled-coil containing protein kinase 1	protein_coding	1	0	0	0	0	0	TRUE	-0.428463	TRUE	0.0611221
Pask	PAS domain containing serine/threonine kinase	protein_coding	0	1	0	0	0	0	TRUE	-0.539664	TRUE	0.150404
Gm4117	predicted gene 4117	lncRNA	0	1	0	0	0	0	TRUE	-0.580903	FALSE	#N/A
Gm17131	predicted gene 17131	unprocessed_pseudogene	0	1	0	0	0	0	FALSE	#N/A	FALSE	#N/A
Vmn2r79	vomeronasal 2, receptor 79	protein_coding	0	1	0	0	0	0	FALSE	#N/A	FALSE	#N/A
Gm44715	predicted gene 44715	processed_pseudogene	0	1	0	0	0	0	FALSE	#N/A	FALSE	#N/A
Gm37158	predicted gene, 37158	TEC	0	1	0	0	0	0	FALSE	#N/A	FALSE	#N/A
Gm37903	predicted gene, 37903	TEC	0	1	0	0	0	0	FALSE	#N/A	FALSE	#N/A
Gm37515	predicted gene, 37515	processed_pseudogene	0	1	0	0	0	0	FALSE	#N/A	FALSE	#N/A
Gm37775	predicted gene, 37775	TEC	0	1	0	0	0	0	FALSE	#N/A	FALSE	#N/A
Gm43540	predicted gene 43540	processed_pseudogene	0	1	0	0	0	0	FALSE	#N/A	FALSE	#N/A
Gm42718	predicted gene 42718	processed_pseudogene	0	1	0	0	0	0	FALSE	#N/A	FALSE	#N/A
Gm47932	predicted gene, 47932	processed_pseudogene	0	1	0	0	0	0	FALSE	#N/A	FALSE	#N/A
Olfr639	olfactory receptor 639	protein_coding	0	1	0	0	0	0	FALSE	#N/A	FALSE	#N/A
Gm42785	predicted gene 42785	processed_pseudogene	0	1	0	0	0	0	FALSE	#N/A	FALSE	#N/A
Gm43960	predicted gene, 43960	processed_pseudogene	0	1	0	0	0	0	FALSE	#N/A	FALSE	#N/A
Gm44578	predicted gene 44578	processed_pseudogene	0	1	0	0	0	0	FALSE	#N/A	FALSE	#N/A
Gm45038	predicted gene 45038	processed_pseudogene	0	1	0	0	0	0	FALSE	#N/A	FALSE	#N/A
Gm47968	predicted gene, 47968	processed_pseudogene	0	1	0	0	0	0	FALSE	#N/A	FALSE	#N/A
Olfr839-ps1	olfactory receptor 839, pseudogene 1	protein_coding	0	1	0	0	0	0	FALSE	#N/A	FALSE	#N/A
Gm47355	predicted gene, 47355	processed_pseudogene	0	1	0	0	0	0	FALSE	#N/A	FALSE	#N/A
Olfr1490	olfactory receptor 1490	protein_coding	0	1	0	0	0	0	FALSE	#N/A	FALSE	#N/A
Gm47356	predicted gene, 47356	processed_pseudogene	0	1	0	0	0	0	FALSE	#N/A	FALSE	#N/A
Gm47102	predicted gene, 47102	processed_pseudogene	0	1	0	0	0	0	FALSE	#N/A	FALSE	#N/A
Gm48132	predicted gene, 48132	processed_pseudogene	0	1	0	0	0	0	FALSE	#N/A	FALSE	#N/A
Gm47578	predicted gene, 47578	lncRNA	0	1	0	0	0	0	FALSE	#N/A	FALSE	#N/A
Gm47056	predicted gene, 47056	processed_pseudogene	0	1	0	0	0	0	FALSE	#N/A	FALSE	#N/A
Gm48401	predicted gene, 48401	processed_pseudogene	0	1	0	0	0	0	FALSE	#N/A	FALSE	#N/A
Olfr1116	olfactory receptor 1116	protein_coding	0	1	0	0	0	0	FALSE	#N/A	FALSE	#N/A
Gm48498	predicted gene, 48498	processed_pseudogene	0	1	0	0	0	0	FALSE	#N/A	FALSE	#N/A
Gm47331	predicted gene, 47331	processed_pseudogene	0	1	0	0	0	0	FALSE	#N/A	FALSE	#N/A
Gm48365	predicted gene, 48365	processed_pseudogene	0	1	0	0	0	0	FALSE	#N/A	FALSE	#N/A
Vmn1r81	vomeronasal 1 receptor 81	protein_coding	0	1	0	0	0	0	FALSE	#N/A	FALSE	#N/A
Gm48270	predicted gene, 48270	processed_pseudogene	0	1	0	0	0	0	FALSE	#N/A	FALSE	#N/A
Gm47476	predicted gene, 47476	processed_pseudogene	0	1	0	0	0	0	FALSE	#N/A	FALSE	#N/A
Gm48786	predicted gene, 48786	processed_pseudogene	0	1	0	0	0	0	FALSE	#N/A	FALSE	#N/A
Gm47821	predicted gene, 47821	TEC	0	1	0	0	0	0	FALSE	#N/A	FALSE	#N/A
Gm48541	predicted gene, 48541	processed_pseudogene	0	1	0	0	0	0	FALSE	#N/A	FALSE	#N/A
Vmn2r59	vomeronasal 2, receptor 59	protein_coding	0	1	0	0	0	0	FALSE	#N/A	FALSE	#N/A
Gm49971	predicted gene, 49971	TEC	0	1	0	0	0	0	TRUE	-3.18866	TRUE	0.132743
Gm48260	predicted gene, 48260	processed_pseudogene	0	1	0	0	0	0	FALSE	#N/A	FALSE	#N/A
Gm48765	predicted gene, 48765	lncRNA	0	1	0	0	0	0	FALSE	#N/A	FALSE	#N/A
Gm48501	predicted gene, 48501	processed_pseudogene	0	1	0	0	0	0	FALSE	#N/A	FALSE	#N/A
Gm48418	predicted gene, 48418	processed_pseudogene	0	1	0	0	0	0	FALSE	#N/A	FALSE	#N/A
Gm48415	predicted gene, 48415	processed_pseudogene	0	1	0	0	0	0	FALSE	#N/A	FALSE	#N/A
Gm48111	predicted gene, 48111	processed_pseudogene	0	1	0	0	0	0	FALSE	#N/A	FALSE	#N/A
Vmn2r53	vomeronasal 2, receptor 53	protein_coding	0	1	0	0	0	0	FALSE	#N/A	FALSE	#N/A
Vmn1r236	vomeronasal 1 receptor 236	protein_coding	0	1	0	0	0	0	FALSE	#N/A	FALSE	#N/A
Vmn2r76	vomeronasal 2, receptor 76	protein_coding	0	1	0	0	0	0	FALSE	#N/A	FALSE	#N/A
Gm49273	predicted gene, 49273	processed_pseudogene	0	1	0	0	0	0	FALSE	#N/A	FALSE	#N/A
Vmn1r55	vomeronasal 1 receptor 55	protein_coding	0	1	0	0	0	0	FALSE	#N/A	FALSE	#N/A
Vmn2r60	vomeronasal 2, receptor 60	protein_coding	0	1	0	0	0	0	FALSE	#N/A	FALSE	#N/A
AC160336.1	#N/A	#N/A	1	1	0	0	0	0	TRUE	-0.196995	FALSE	#N/A
AC139131.1	#N/A	#N/A	0	1	0	0	0	0	FALSE	#N/A	FALSE	#N/A
Gm47678	#N/A	#N/A	0	1	0	0	0	0	FALSE	#N/A	FALSE	#N/A
D10Wsu102e	#N/A	#N/A	0	1	0	0	0	0	TRUE	0.170982	TRUE	0.168072
Gm48841	#N/A	#N/A	0	1	0	0	0	0	FALSE	#N/A	FALSE	#N/A
