# Supplementary material for: LINE-1 regulates cortical development by acting as long non-coding RNAs
Source: Nat Commun. 2023 Aug 17;14:4974. doi: 10.1038/s41467-023-40743-7 (PMC10435495; doi:10.1038/s41467-023-40743-7)
Supplement: Supplementary file 8 — Supplementary Data 5 [file 41467_2023_40743_MOESM8_ESM.xlsx]

## Sheet: Sheet 1
Gene	AveExpr	logFC.AZTvsVEH	adj.P.Val.AZTvsVEH	logFC.SHL1AvsWT	adj.P.Val.SHL1AvsWT	logFC.SHL1BvsWT	adj.P.Val.SHL1BvsWT	logFC.SHL1AvsSHCTRL	adj.P.Val.SHL1AvsSHCTRL	logFC.SHL1BvsSHCTRL	adj.P.Val.SHL1BvsSHCTRL	Description	consistent
Zfp521	4.80544	-0.37358	0.0234169	-0.628654	3.40261e-05	-0.427548	0.00444629	-0.515006	0.000439407	-0.313901	0.00187467	zinc finger protein 521	YES
Zcchc24	6.54778	-0.478722	0.00382844	-1.40385	4.6837e-08	-0.392022	0.0202875	-1.26639	2.46598e-07	-0.254554	0.0220885	zinc finger, CCHC domain containing 24	YES
Xylt1	7.64581	-0.283744	0.032652	-1.34933	3.38937e-11	-0.479309	0.000339189	-1.25991	1.47625e-10	-0.38988	3.2478e-05	xylosyltransferase 1	YES
Spon1	6.80344	-0.272551	0.0341226	-1.24263	8.55468e-09	-0.721794	2.48866e-05	-0.972657	4.88846e-07	-0.451824	5.12137e-05	spondin 1, (f-spondin) extracellular matrix protein	YES
Sox6	6.53048	-0.70083	0.00049592	-1.32948	1.17343e-14	-0.277119	0.00330613	-1.2526	5.10794e-14	-0.200243	0.0015485	SRY (sex determining region Y)-box 6	YES
Rgcc	2.66108	-0.790266	0.0194986	-1.63835	1.61517e-06	-0.897906	0.000404261	-1.28037	7.84485e-05	-0.539927	0.00120012	regulator of cell cycle	YES
Qk	9.18921	-0.344637	0.0102113	-0.999019	2.3856e-11	-0.306845	0.00231836	-0.856818	4.97043e-10	-0.164644	0.0116001	quaking, KH domain containing RNA binding	YES
Pdgfra	7.27754	-1.37388	1.33873e-06	-1.85324	3.97864e-20	-0.317526	6.51695e-05	-1.73889	2.04875e-19	-0.203176	0.000113217	platelet derived growth factor receptor, alpha polypeptide	YES
Pcdh15	6.65674	-0.478992	0.0059584	-0.947755	1.29464e-08	-0.499975	0.00030679	-0.885684	4.84914e-08	-0.437903	1.06717e-05	protocadherin 15	YES
Npas4	4.96989	1.04803	0.0498173	3.47251	1.22081e-15	1.3067	4.65004e-05	3.29417	1.51606e-15	1.12836	1.12916e-06	neuronal PAS domain protein 4	YES
Lhfpl3	6.17224	-0.798661	0.00108677	-1.54887	1.06476e-14	-0.36062	0.000383397	-1.36735	2.22597e-13	-0.179102	0.00572983	lipoma HMGIC fusion partner-like 3	YES
Lgi2	6.86783	0.482704	0.0341226	0.305127	0.03064	0.701836	0.000195463	0.337931	0.018753	0.73464	7.3407e-07	leucine-rich repeat LGI family, member 2	YES
Gpm6b	9.72412	-0.185445	0.0456872	-1.17231	1.72569e-14	-0.685677	3.94111e-09	-1.12176	4.97328e-14	-0.635126	5.34299e-12	glycoprotein m6b	YES
Epn2	7.07945	-0.33599	0.01724	-0.638472	6.26275e-10	-0.320896	0.000157921	-0.467732	2.88738e-07	-0.150156	0.00503258	epsin 2	YES
C1ql1	1.78546	-1.45126	0.00199682	-3.27497	1.95122e-11	-0.640697	0.00777427	-3.33455	1.20591e-11	-0.700276	4.5124e-05	complement component 1, q subcomponent-like 1	YES
Asrgl1	6.82924	-0.372636	0.0359704	-2.00168	7.56067e-10	-0.622473	0.000898739	-1.81328	3.81196e-09	-0.434069	0.000562749	asparaginase like 1	YES
6030443J06Rik	3.54444	-0.633825	0.00292381	-0.770974	0.000924895	-0.608317	0.0114673	-0.608617	0.0079139	-0.445959	0.00591688	RIKEN cDNA 6030443J06 gene	YES
Zfp760	3.6863	-0.375812	0.0456872	0.585196	0.000601214	0.0389902	0.869742	0.62598	0.00030343	0.0797741	0.547954	zinc finger protein 760	NO
Zfp606	4.71592	-0.302357	0.0404837	0.710081	2.78701e-08	0.111724	0.391109	0.779478	5.62793e-09	0.181121	0.023041	zinc finger protein 606	NO
Zfp36l1	5.33428	-0.735785	0.000625134	-0.912183	1.28186e-05	-0.213913	0.297484	-0.819474	5.22883e-05	-0.121204	0.378584	zinc finger protein 36, C3H type-like 1	NO
Zeb1	6.93111	-0.411739	0.00261425	-0.383117	0.000534245	-0.278565	0.0193748	-0.221565	0.0339121	-0.117013	0.136996	zinc finger E-box binding homeobox 1	NO
Wdr76	2.78858	-0.674757	0.00918031	0.0295044	0.88793	0.156876	0.519772	-0.0732384	0.718825	0.0541331	0.729701	WD repeat domain 76	NO
Wdhd1	3.50182	-0.663709	0.00261425	-0.540955	0.0187784	0.0960472	0.717329	-0.518912	0.0243434	0.11809	0.443948	WD repeat and HMG-box DNA binding protein 1	NO
Vim	7.155	-0.405525	0.0115462	0.929017	0.000146303	-0.111651	0.678613	0.789221	0.000698721	-0.251447	0.113941	vimentin	NO
Usp1	4.31143	-0.513026	0.00424833	0.503255	9.5873e-06	0.171454	0.187328	0.552286	2.57828e-06	0.220485	0.00868514	ubiquitin specific peptidase 1	NO
Uhrf1	4.24965	-0.733561	0.00119512	-0.0714033	0.601411	0.0884329	0.61439	0.223967	0.100293	0.383803	0.000505495	ubiquitin-like, containing PHD and RING finger domains, 1	NO
Ugt8a	2.23716	-0.765385	0.0218305	-0.893314	0.000571271	0.3658	0.0945115	-0.868567	0.000806921	0.390547	0.00559642	UDP galactosyltransferase 8A	NO
Ugdh	5.00954	-0.326965	0.0449375	-0.261146	0.0123697	-0.107853	0.345702	-0.257343	0.0137444	-0.104051	0.138056	UDP-glucose dehydrogenase	NO
Ube2c	2.29455	-0.86847	0.00840004	0.249292	0.146867	0.311999	0.151804	0.26955	0.118617	0.332256	0.0176722	ubiquitin-conjugating enzyme E2C	NO
Tyms	3.01546	-0.509003	0.042322	-0.380547	0.0385596	0.11169	0.629432	-0.315326	0.0884343	0.17691	0.196331	thymidylate synthase	NO
Ttk	2.67797	-0.62655	0.0309664	-0.0684925	0.802514	0.0799486	0.816511	0.189056	0.482935	0.337497	0.0785394	Ttk protein kinase	NO
Trib2	6.61139	-0.287017	0.00763866	-0.240538	0.0019613	0.245925	0.0038335	-0.183167	0.0163092	0.303296	2.14258e-06	tribbles pseudokinase 2	NO
Traf4	5.43759	-0.351294	0.0186368	0.0998505	0.289486	0.109674	0.346175	0.238153	0.0131856	0.247977	0.0011242	TNF receptor associated factor 4	NO
Tpx2	4.55343	-0.699868	0.00119512	0.252045	0.0208589	0.308105	0.0250889	0.278341	0.0116731	0.3344	0.000501002	TPX2, microtubule-associated	NO
Top2a	6.22377	-0.736173	0.000625134	0.152605	0.13592	0.200392	0.0969571	0.262686	0.0127205	0.310474	0.000273996	topoisomerase (DNA) II alpha	NO
Tmpo	5.67364	-0.674328	0.00061388	0.22424	0.00140115	0.389649	1.26346e-05	0.324802	2.2113e-05	0.490211	1.18935e-10	thymopoietin	NO
Tmcc3	4.85314	-0.481591	0.0212841	-0.521621	0.00100894	-0.152996	0.350138	-0.512367	0.00124261	-0.143742	0.155321	transmembrane and coiled coil domains 3	NO
Tipin	3.05469	-0.637279	0.00345842	0.217082	0.13104	0.164767	0.373062	0.246227	0.087338	0.193912	0.0876688	timeless interacting protein	NO
Ticrr	2.99503	-0.718567	0.00968752	-0.305892	0.119301	0.397758	0.079719	-0.313974	0.110624	0.389676	0.00923911	TOPBP1-interacting checkpoint and replication regulator	NO
Tgfbr1	3.88934	-0.598415	0.00272608	1.105	3.01863e-12	0.422603	0.00163807	1.29043	1.75086e-13	0.608032	2.74904e-08	transforming growth factor, beta receptor I	NO
Tdrd7	5.15948	-0.31082	0.0257952	-0.259755	0.0151791	0.0783287	0.520519	-0.335857	0.00209567	0.00222633	0.979836	tudor domain containing 7	NO
Supt16	6.37227	-0.239662	0.0307724	0.481665	8.21168e-10	0.228775	0.00096149	0.410147	2.02612e-08	0.157257	0.000661333	SPT16, facilitates chromatin remodeling subunit	NO
Stk32a	2.91063	-1.34095	0.00158634	-2.23136	2.98389e-10	-0.210768	0.278617	-2.06609	1.6856e-09	-0.0454944	0.739327	serine/threonine kinase 32A	NO
Stil	3.12299	-0.664047	0.0181616	0.130012	0.500852	0.220281	0.376805	0.278214	0.147442	0.368483	0.0183707	Scl/Tal1 interrupting locus	NO
Stag1	5.89153	-0.277465	0.0311366	0.261228	0.00137279	0.0877569	0.363479	0.347676	6.57023e-05	0.174205	0.00428357	stromal antigen 1	NO
Ss18	4.64084	-0.325603	0.0411718	-0.231896	0.0200909	0.254598	0.0233956	-0.126881	0.207524	0.359612	1.44091e-05	SS18, nBAF chromatin remodeling complex subunit	NO
Spag5	3.21756	-0.534529	0.0389304	-0.196717	0.372074	-0.137614	0.615735	0.0575506	0.813596	0.116654	0.489947	sperm associated antigen 5	NO
Sp1	5.81595	-0.260071	0.0399709	-0.198567	0.0222312	0.0926077	0.378234	-0.14455	0.0966301	0.146625	0.025256	trans-acting transcription factor 1	NO
Sox9	6.7996	-0.602716	0.00220939	-1.41692	1.65022e-09	-0.346511	0.0223019	-1.26049	1.45681e-08	-0.190074	0.0574807	SRY (sex determining region Y)-box 9	NO
Sox8	4.73518	-0.557562	0.0107986	-0.413783	0.0896648	0.0917965	0.772238	-0.269294	0.275656	0.236286	0.200955	SRY (sex determining region Y)-box 8	NO
Sox4	7.77344	-0.347491	0.0345357	1.50234	3.31262e-20	0.799638	4.82932e-12	1.58834	1.44635e-20	0.885638	3.44012e-17	SRY (sex determining region Y)-box 4	NO
Sox2	5.85072	-0.409081	0.0107986	-0.494208	0.000200556	-0.200239	0.12489	-0.321549	0.0112366	-0.0275795	0.769366	SRY (sex determining region Y)-box 2	NO
Sox10	4.16459	-1.38804	0.000131562	-2.75194	9.08654e-17	0.0571502	0.636164	-2.67919	1.84865e-16	0.129901	0.0715474	SRY (sex determining region Y)-box 10	NO
Sncaip	4.21282	-0.554441	0.0105643	1.29461	5.19067e-11	0.854556	1.42834e-05	1.2704	6.56838e-11	0.83034	1.61712e-08	synuclein, alpha interacting protein (synphilin)	NO
Smoc1	4.95156	-0.60366	0.00064382	0.000531161	0.998717	-0.425059	0.212181	0.290684	0.326167	-0.134906	0.55564	SPARC related modular calcium binding 1	NO
Smc4	5.05367	-0.604273	0.00064439	0.136688	0.218573	0.0612122	0.677899	0.111861	0.319141	0.036386	0.691153	structural maintenance of chromosomes 4	NO
Smc2	4.78807	-0.60045	0.00141956	0.364891	0.00116693	0.162143	0.237024	0.420077	0.000294265	0.217329	0.0130673	structural maintenance of chromosomes 2	NO
Slc7a8	6.48888	0.276518	0.0378171	0.109414	0.281227	-0.194673	0.145854	0.0414899	0.697536	-0.262597	0.00376988	solute carrier family 7 (cationic amino acid transporter, y+ system), member 8	NO
Slc32a1	6.53191	0.276157	0.0426885	-1.10264	9.74232e-05	0.625422	0.00548088	-1.16755	5.0023e-05	0.560518	0.000285792	solute carrier family 32 (GABA vesicular transporter), member 1	NO
Skp2	3.97125	-0.420287	0.0359704	0.395629	0.00716356	0.0561104	0.790581	0.526059	0.000706566	0.186541	0.111069	S-phase kinase-associated protein 2	NO
Sh3d19	6.05753	-0.278019	0.0441022	-0.240223	0.00419213	-0.0341387	0.750327	-0.197399	0.0175163	0.00868441	0.902206	SH3 domain protein D19	NO
Sgo2a	3.45522	-0.579762	0.0173991	0.100894	0.569135	0.0539541	0.832504	0.319817	0.0685626	0.272877	0.0541653	shugoshin 2A	NO
Scfd2	4.1636	-0.418097	0.0345357	-0.873851	5.74921e-06	-0.0474524	0.783324	-0.987432	7.13713e-07	-0.161033	0.0808711	Sec1 family domain containing 2	NO
Sass6	3.34322	-0.393684	0.0367682	0.315229	0.0513782	0.139489	0.525692	0.312846	0.0533188	0.137106	0.298934	SAS-6 centriolar assembly protein	NO
Sapcd2	2.44434	-1.06778	0.00673205	-0.654835	0.0050134	-0.0355279	0.898487	-0.503303	0.0299143	0.116004	0.451947	suppressor APC domain containing 2	NO
Sall3	5.811	-0.635567	0.000364828	-0.41031	0.00637827	-0.138886	0.430104	-0.219073	0.140762	0.0523507	0.656245	spalt like transcription factor 3	NO
Ryk	5.47013	-0.26159	0.0218305	0.477214	1.10438e-06	0.238156	0.0169167	0.537186	1.74076e-07	0.298129	3.34292e-05	receptor-like tyrosine kinase	NO
Rrm1	5.59513	-0.390656	0.00950485	0.0866333	0.299213	0.197439	0.0413165	0.261565	0.00271509	0.37237	8.57016e-07	ribonucleotide reductase M1	NO
Rnf122	2.50896	-0.86591	0.0115689	0.455232	0.0167965	0.271398	0.256848	0.619908	0.00202566	0.436074	0.0044701	ring finger protein 122	NO
Rlbp1	3.74242	-0.924012	0.00261425	-0.573395	0.000603335	-0.280972	0.0864264	-0.387708	0.0170712	-0.095285	0.385111	retinaldehyde binding protein 1	NO
Rif1	5.77182	-0.244145	0.0287934	0.133573	0.146778	0.0912193	0.420448	0.104542	0.259897	0.062188	0.376207	replication timing regulatory factor 1	NO
Rida	3.82451	-0.390885	0.0384448	-2.75601	6.06947e-09	-0.199436	0.321766	-2.68522	9.57805e-09	-0.128647	0.320988	reactive intermediate imine deaminase A homolog	NO
Rev3l	8.37992	-0.332847	0.00696837	0.569723	5.26607e-07	0.113673	0.301328	0.547599	1.10159e-06	0.0915481	0.19142	REV3 like, DNA directed polymerase zeta catalytic subunit	NO
Reep3	5.78034	-0.390001	0.00763153	-0.41515	0.00121461	-0.120278	0.407479	-0.295884	0.0175035	-0.00101251	0.992792	receptor accessory protein 3	NO
Rbl1	3.47599	-0.530833	0.0223849	-0.039444	0.839423	0.144978	0.527044	0.187679	0.315329	0.3721	0.00752986	RB transcriptional corepressor like 1	NO
Rad54b	2.42912	-0.678753	0.0135759	0.357434	0.0805738	0.05672	0.845736	0.491722	0.0192733	0.191007	0.229699	RAD54 homolog B (S. cerevisiae)	NO
Racgap1	5.07091	-0.581694	0.00141956	0.0951768	0.426247	0.101002	0.505173	0.245934	0.0403067	0.251759	0.00652069	Rac GTPase-activating protein 1	NO
Qser1	5.97836	-0.357135	0.0188059	0.584263	3.88577e-05	0.254448	0.100272	0.746131	1.79498e-06	0.416316	0.000177222	glutamine and serine rich 1	NO
Ptk7	4.27193	-0.413972	0.0263509	0.258906	0.034022	-0.0182509	0.920213	0.548473	7.98319e-05	0.271317	0.00560947	PTK7 protein tyrosine kinase 7	NO
Prkd3	4.72293	-0.507888	0.0108897	-0.212623	0.0647397	0.0673943	0.646709	0.0341656	0.789952	0.314183	0.000554344	protein kinase D3	NO
Prkcq	3.46882	-0.769828	0.0102113	-1.30096	4.36948e-09	0.262934	0.0618364	-1.32987	2.71951e-09	0.234023	0.0101397	protein kinase C, theta	NO
Prim1	2.53659	-0.594043	0.0359704	0.217294	0.36557	0.316972	0.268359	0.389251	0.108778	0.488928	0.00721709	DNA primase, p49 subunit	NO
Prdx4	2.28625	-0.532207	0.0273577	-0.134463	0.60909	-0.20498	0.468351	0.0524226	0.854094	-0.0180943	0.927787	peroxiredoxin 4	NO
Ppp1r14b	4.17807	-0.585912	0.0132684	0.245095	0.056641	0.449792	0.00356371	0.432459	0.00164793	0.637156	1.724e-07	protein phosphatase 1, regulatory inhibitor subunit 14B	NO
Pou3f3	7.45759	-0.218981	0.049754	0.425991	1.05666e-06	0.564547	1.16867e-07	0.461888	3.11797e-07	0.600445	9.27949e-12	POU domain, class 3, transcription factor 3	NO
Polg	6.2664	-0.301911	0.0343031	-0.365881	0.000106721	-0.00918968	0.93748	-0.328186	0.000406578	0.0285051	0.664622	polymerase (DNA directed), gamma	NO
Pole	3.90669	-0.684795	0.00219489	0.187869	0.219318	0.424482	0.0190486	0.243966	0.111517	0.480579	0.000139018	polymerase (DNA directed), epsilon	NO
Pold1	3.03245	-0.595321	0.016521	0.034475	0.881808	0.41964	0.0864264	0.179775	0.420822	0.56494	0.000674352	polymerase (DNA directed), delta 1, catalytic subunit	NO
Pnrc2	5.84108	-0.276508	0.0287934	-0.635732	2.20497e-07	-0.239129	0.0256695	-0.528583	5.36354e-06	-0.13198	0.0607339	proline-rich nuclear receptor coactivator 2	NO
Plk4	3.63602	-0.526818	0.00763153	0.0833374	0.63267	0.0589315	0.800353	0.147321	0.391213	0.122915	0.351676	polo like kinase 4	NO
Plk1	3.23854	-0.493432	0.0184232	0.273163	0.22901	0.417962	0.161996	0.451786	0.0521382	0.596585	0.00290513	polo like kinase 1	NO
Pimreg	2.25524	-0.549173	0.0406569	0.727407	0.000624189	0.294949	0.267663	0.851319	0.000130147	0.418861	0.0122752	PICALM interacting mitotic regulator	NO
Pik3r1	8.16425	-0.262762	0.0108897	0.535514	1.81022e-10	0.172431	0.0118306	0.485939	1.48105e-09	0.122855	0.00695599	phosphoinositide-3-kinase regulatory subunit 1	NO
Phxr4	2.66362	-0.533673	0.0471418	0.164792	0.717041	-0.696801	0.239831	0.48925	0.278898	-0.372343	0.345201	per-hexamer repeat gene 4	NO
Phldb1	6.07696	-0.320339	0.0191625	0.136095	0.0982186	0.235581	0.0143141	0.165993	0.0457364	0.265479	9.21715e-05	pleckstrin homology like domain, family B, member 1	NO
Phactr4	3.76048	-0.445126	0.0338555	-0.509321	0.00458707	0.142537	0.536563	-0.292054	0.103896	0.359804	0.0117992	phosphatase and actin regulator 4	NO
Pcm1	7.48428	-0.231164	0.0404539	0.432359	1.32762e-07	0.151824	0.051032	0.384232	1.09597e-06	0.103697	0.0425205	pericentriolar material 1	NO
Pclaf	3.71116	-1.01662	0.000318156	-0.222636	0.291596	0.230228	0.332039	-0.124974	0.571161	0.32789	0.0267774	PCNA clamp associated factor	NO
Pard3	5.31549	-0.287888	0.0233168	0.48463	1.10438e-06	0.179846	0.0798549	0.531703	2.58824e-07	0.226919	0.00104738	par-3 family cell polarity regulator	NO
Otx1	2.72258	-0.462566	0.0411718	-0.3994	0.217384	0.0883965	0.842058	-0.51527	0.107902	-0.0274732	0.924026	orthodenticle homeobox 1	NO
Olig2	6.71082	-0.897648	0.000131562	-1.38403	4.24815e-15	-0.0562732	0.595231	-1.33135	1.1764e-14	-0.00359805	0.962126	oligodendrocyte transcription factor 2	NO
Olig1	7.69676	-0.591516	0.00284781	-1.50313	2.82143e-08	0.143852	0.42013	-1.28961	2.88472e-07	0.357375	0.00284246	oligodendrocyte transcription factor 1	NO
Nusap1	3.8369	-0.725453	0.00407226	0.426125	0.0153721	0.326209	0.134698	0.421856	0.0162222	0.32194	0.0212276	nucleolar and spindle associated protein 1	NO
Nuf2	3.02415	-0.692996	0.00673205	0.254096	0.162442	0.242222	0.305031	0.310953	0.0894482	0.299079	0.0423872	NUF2, NDC80 kinetochore complex component	NO
Nt5dc2	3.38693	-0.733282	0.00329512	-0.643818	0.000204749	0.00733525	0.972219	-0.443175	0.00799793	0.207978	0.0538746	5'-nucleotidase domain containing 2	NO
Nova1	5.84493	-0.619321	0.00210363	-0.769647	7.60208e-08	0.0438103	0.758244	-0.681682	7.1923e-07	0.131776	0.104936	NOVA alternative splicing regulator 1	NO
Notch1	6.52071	-0.57241	0.00158634	-0.218971	0.301354	-0.135077	0.611408	-0.0740848	0.743278	0.00980941	0.958397	notch 1	NO
Nkx2-2	2.36597	-0.689437	0.0461861	-1.77019	8.29095e-08	0.239527	0.339259	-1.54063	1.19219e-06	0.469087	0.00451608	NK2 homeobox 2	NO
Nhsl1	5.61994	-0.350924	0.033904	0.081771	0.534763	0.0339471	0.856808	0.102818	0.435135	0.0549937	0.617988	NHS-like 1	NO
Nfia	7.4671	-0.295477	0.00598162	0.635946	0.000576068	-0.122027	0.581372	0.719425	0.000202898	-0.0385486	0.795832	nuclear factor I/A	NO
Nes	5.99458	-0.46329	0.00502183	0.155497	0.39356	0.0863982	0.724261	0.172267	0.349234	0.103168	0.48483	nestin	NO
Ndc80	2.38641	-0.832297	0.00763153	0.0309193	0.922075	0.210095	0.564304	0.0511853	0.875998	0.230361	0.282772	NDC80 kinetochore complex component	NO
Nckap5	4.85426	-0.413641	0.00466661	0.701325	1.52809e-06	-0.262961	0.0945115	0.716661	1.11524e-06	-0.247625	0.014751	NCK-associated protein 5	NO
Ncaph	2.93512	-0.634219	0.00631603	0.271775	0.195223	0.225233	0.402114	0.429584	0.0452357	0.383042	0.0206076	non-SMC condensin I complex, subunit H	NO
Ncapg	2.97087	-0.826008	0.00382844	0.315245	0.195972	0.366151	0.191844	0.117734	0.635919	0.168641	0.335013	non-SMC condensin I complex, subunit G	NO
Ncapd2	7.02575	-0.350927	0.03668	0.179027	0.0390397	0.186601	0.0577634	0.388591	6.6163e-05	0.396165	4.51604e-07	non-SMC condensin I complex, subunit D2	NO
N4bp2	5.62527	-0.307495	0.0198685	0.138492	0.187383	0.136581	0.284585	0.273404	0.0113594	0.271493	0.00113121	NEDD4 binding protein 2	NO
Myt1	5.47972	-0.823631	0.000479078	-0.0139083	0.910907	0.0736911	0.618439	0.122284	0.298465	0.209883	0.016116	myelin transcription factor 1	NO
Myc	4.71463	-0.576184	0.0059584	0.0637384	0.576668	0.484731	0.0004532	0.100564	0.371238	0.521557	5.02218e-07	myelocytomatosis oncogene	NO
Mybl1	4.34985	-0.749514	0.00141956	-1.04183	4.25588e-08	-0.111026	0.456004	-1.03596	4.85481e-08	-0.105151	0.244647	myeloblastosis oncogene-like 1	NO
Mtap	3.69369	-0.390055	0.0419038	0.38101	0.0119429	0.186109	0.313677	0.532071	0.000927431	0.33717	0.00399243	methylthioadenosine phosphorylase	NO
Mmp15	6.64482	-0.595747	0.000475369	-0.71702	7.55689e-09	-0.106313	0.312751	-0.649561	5.6396e-08	-0.0388536	0.583068	matrix metallopeptidase 15	NO
Mki67	6.51758	-0.89829	0.000131562	-0.0505987	0.742488	0.163912	0.368898	0.0434581	0.783432	0.257969	0.0292477	antigen identified by monoclonal antibody Ki 67	NO
Mis18bp1	3.61505	-0.784616	0.00272608	-0.0168142	0.941021	0.200457	0.434382	-0.0333371	0.886939	0.183934	0.237344	MIS18 binding protein 1	NO
Mex3a	4.93285	-0.580042	0.00171438	2.4872	2.28842e-20	1.22565	1.1273e-10	2.52201	1.50636e-20	1.26046	4.82897e-15	mex3 RNA binding family member A	NO
Melk	2.45002	-0.822108	0.00417499	-0.28358	0.165166	0.126369	0.639483	0.249734	0.254305	0.659682	0.000169536	maternal embryonic leucine zipper kinase	NO
Mdc1	5.23711	-0.514826	0.00760308	0.62154	5.00253e-08	0.438077	0.000476576	0.603003	8.80103e-08	0.41954	4.49172e-06	mediator of DNA damage checkpoint 1	NO
Mcm7	4.51347	-0.550823	0.00261425	-0.202728	0.0751295	0.199703	0.11598	-0.0603629	0.62017	0.342068	0.000117565	minichromosome maintenance complex component 7	NO
Mcm6	4.37119	-0.682541	0.0012749	-0.0205389	0.874887	0.292687	0.0275663	0.00956955	0.943666	0.322795	0.000367201	minichromosome maintenance complex component 6	NO
Mcm5	3.92761	-0.56036	0.0218305	-0.456822	0.000554888	0.204244	0.142103	-0.272607	0.0331381	0.388458	8.11809e-05	minichromosome maintenance complex component 5	NO
Mcm4	4.43375	-0.433314	0.0384724	0.0811145	0.515784	0.278466	0.049137	0.00094902	0.99421	0.198301	0.0295837	minichromosome maintenance complex component 4	NO
Mcm3	3.49101	-0.556823	0.0269964	-0.373377	0.0287358	0.217474	0.259676	-0.211713	0.223698	0.379138	0.00250721	minichromosome maintenance complex component 3	NO
Mcm2	4.19608	-0.606502	0.00568509	-0.0601672	0.660854	0.349299	0.018975	0.0585982	0.67658	0.468065	1.63521e-05	minichromosome maintenance complex component 2	NO
Mcm10	2.76388	-0.591559	0.0349391	-0.343203	0.175102	-0.0189863	0.955468	-0.147641	0.583751	0.176576	0.334541	minichromosome maintenance 10 replication initiation factor	NO
Mastl	3.02191	-0.524529	0.0257952	0.210975	0.328297	0.465014	0.0615341	0.16731	0.44347	0.421349	0.00876061	microtubule associated serine/threonine kinase-like	NO
Map3k1	5.62105	-0.769335	7.21154e-05	-0.400269	0.000330278	0.160423	0.17196	-0.403203	0.000318123	0.15749	0.0361818	mitogen-activated protein kinase kinase kinase 1	NO
Maml2	5.06463	-0.56912	0.00238664	-0.641455	0.0256565	-0.236857	0.455756	-0.505374	0.0769765	-0.100776	0.626256	mastermind like transcriptional coactivator 2	NO
Mad2l2	3.3356	-0.493136	0.0132684	0.685707	1.86763e-05	0.49267	0.00714761	0.567266	0.00016619	0.374229	0.00173364	MAD2 mitotic arrest deficient-like 2	NO
Lmnb1	5.24291	-0.72865	0.000131562	1.16226	5.09065e-15	0.712095	3.12517e-08	1.26618	1.00571e-15	0.816014	2.91314e-13	lamin B1	NO
Lima1	3.7824	-0.731744	0.00329973	-0.317272	0.0618154	0.352381	0.0581014	-0.195064	0.260142	0.474589	0.000299406	LIM domain and actin binding 1	NO
Lig1	3.85536	-0.572963	0.010189	0.259057	0.0510872	0.411619	0.00772481	0.189672	0.15011	0.342235	0.000756672	ligase I, DNA, ATP-dependent	NO
Lgr5	2.27897	-0.769532	0.0286599	-0.734127	0.0329222	-0.284978	0.497149	-0.677017	0.0496685	-0.227868	0.392783	leucine rich repeat containing G protein coupled receptor 5	NO
Kntc1	3.13974	-0.689496	0.0085266	0.386566	0.0420358	0.484732	0.0318968	0.243778	0.192865	0.341944	0.0172143	kinetochore associated 1	NO
Knstrn	3.24118	-0.521185	0.0341226	0.516673	0.0279825	0.0811562	0.816651	0.539469	0.022727	0.103952	0.613432	kinetochore-localized astrin/SPAG5 binding	NO
Knl1	4.13048	-0.830408	0.000458793	0.137998	0.529152	0.124472	0.652526	0.245614	0.260115	0.232087	0.14588	kinetochore scaffold 1	NO
Kiz	3.33144	-0.677203	0.0111024	-0.283791	0.010695	-0.0789111	0.588652	-0.256499	0.0207884	-0.0516187	0.575907	kizuna centrosomal protein	NO
Kifc1	2.36606	-0.710458	0.0188059	-0.56808	0.0469732	0.306428	0.288557	-0.590072	0.0391975	0.284436	0.106911	kinesin family member C1	NO
Kif4	3.49916	-0.765489	0.00294823	0.118257	0.414831	0.265575	0.115842	0.237868	0.100312	0.385187	0.000727735	kinesin family member 4	NO
Kif2c	2.51342	-0.669202	0.0194986	0.3561	0.0907362	0.239172	0.394689	0.355433	0.0931011	0.238505	0.16765	kinesin family member 2C	NO
Kif23	3.55021	-0.566301	0.0191625	0.254695	0.142771	0.176945	0.440052	0.323584	0.0648223	0.245834	0.0755109	kinesin family member 23	NO
Kif22	2.90036	-0.938309	0.00801859	-0.137032	0.699478	0.220713	0.589289	0.026167	0.945355	0.383912	0.109207	kinesin family member 22	NO
Kif20b	3.25781	-0.833673	0.000839656	0.255869	0.137142	0.134767	0.577817	0.274995	0.11074	0.153893	0.286573	kinesin family member 20B	NO
Kif20a	3.38561	-0.713625	0.00598162	0.0627134	0.66414	0.00731654	0.974053	0.377026	0.00979015	0.321629	0.00744011	kinesin family member 20A	NO
Kif18b	3.20047	-0.756703	0.00801859	-0.514594	0.0334489	0.036713	0.912174	-0.190313	0.458443	0.360994	0.0468549	kinesin family member 18B	NO
Kif15	3.78078	-0.842399	0.000891303	-0.013197	0.941799	0.300866	0.105337	-0.131786	0.432829	0.182277	0.11783	kinesin family member 15	NO
Kif14	3.00871	-0.718021	0.00764679	-0.241937	0.411406	0.319663	0.347787	-0.118324	0.704689	0.443275	0.0372291	kinesin family member 14	NO
Kif13a	5.54455	-0.269264	0.0492684	0.0369082	0.654596	0.069607	0.474785	-0.038493	0.639513	-0.00579423	0.933244	kinesin family member 13A	NO
Kif11	4.70745	-0.907728	0.000318156	-0.0116094	0.948043	0.131161	0.529242	0.0924694	0.595086	0.235239	0.0589798	kinesin family member 11	NO
Kat6a	7.27356	-0.212927	0.0358551	0.638477	2.46078e-07	0.398522	0.00122371	0.713573	4.73279e-08	0.473619	9.51876e-07	K(lysine) acetyltransferase 6A	NO
Jpt2	4.06573	-0.338314	0.0485018	1.34394	2.4243e-14	0.494148	0.000347273	1.51053	2.90013e-15	0.660738	5.83194e-09	Jupiter microtubule associated homolog 2	NO
Iqgap3	3.11031	-0.615066	0.00951844	-0.311438	0.197162	0.12913	0.667572	0.00138062	0.995761	0.44195	0.0126996	IQ motif containing GTPase activating protein 3	NO
Ints4	4.77907	-0.313631	0.0332465	0.0588237	0.531746	0.00815131	0.952855	0.181419	0.0501772	0.130746	0.0660229	integrator complex subunit 4	NO
Incenp	4.38046	-0.554448	0.0019172	-0.0132521	0.917474	0.189826	0.208224	0.208791	0.0862705	0.411869	0.000104971	inner centromere protein	NO
Il17rd	3.74282	-0.423556	0.0291023	0.227356	0.199232	-0.581143	0.00640464	0.0656961	0.721043	-0.742803	2.15221e-06	interleukin 17 receptor D	NO
Hmmr	3.18398	-0.662084	0.00407226	0.251888	0.371723	-0.0447992	0.915083	0.390427	0.172357	0.0937397	0.69878	hyaluronan mediated motility receptor (RHAMM)	NO
Hmgn2	5.26625	-0.294722	0.0311201	0.260258	0.000403159	0.61879	6.8776e-09	0.222043	0.00202182	0.580576	4.00787e-12	high mobility group nucleosomal binding domain 2	NO
Hmgb2	3.56868	-0.732308	0.0313113	0.404103	0.00181179	0.412724	0.00769024	0.419782	0.00129081	0.428404	7.67386e-05	high mobility group box 2	NO
Hjurp	6.62196	-0.39578	0.00539402	0.00839802	0.907657	0.030985	0.726795	0.215435	0.0021287	0.238022	2.53163e-05	Holliday junction recognition protein	NO
Hells	3.88783	-0.627792	0.00858387	-0.0134833	0.940581	0.12563	0.557062	-0.0349818	0.84866	0.104132	0.420938	helicase, lymphoid specific	NO
Haus6	4.0877	-0.450906	0.0145807	0.341422	0.00593552	0.262869	0.0759226	0.340347	0.00600737	0.261795	0.00656797	HAUS augmin-like complex, subunit 6	NO
H4c4	6.37753	-0.57468	0.0107986	-0.122141	0.308503	0.271937	0.0423518	-0.0337364	0.795258	0.360342	0.0001714	H4 clustered histone 4	NO
H4c14	5.16634	-0.512467	0.0341226	-0.0542244	0.743392	0.451081	0.0226563	-0.0504084	0.764209	0.454896	0.00116569	H4 clustered histone 14	NO
H4c12	4.09079	-0.744828	0.0131448	-0.446666	0.0637045	0.434969	0.0702072	-0.193131	0.447468	0.688503	5.88262e-05	H4 clustered histone 12	NO
H4c1	4.54251	-0.603993	0.00696837	-0.544911	0.0285718	0.319619	0.209861	-0.2024	0.441813	0.66213	0.000214104	H4 clustered histone 1	NO
H3c7	3.8766	-0.725007	0.00158634	0.00900322	0.986944	0.542133	0.312725	0.130632	0.806801	0.663762	0.04762	H3 clustered histone 7	NO
H3c6	4.82799	-0.648476	0.00153718	-0.249814	0.383419	0.174081	0.611486	0.189906	0.538729	0.6138	0.00460251	H3 clustered histone 6	NO
H3c4	3.88274	-0.760552	0.00640657	0.266031	0.153805	0.53271	0.0138745	0.255802	0.170704	0.522481	0.000351988	H3 clustered histone 4	NO
H3c3	3.3033	-1.03434	0.00329973	-0.293996	0.445306	0.406354	0.28155	-0.275941	0.482058	0.424408	0.0669722	H3 clustered histone 3	NO
H3c2	3.78186	-1.12729	0.000131562	-0.302913	0.0886377	0.477676	0.00950236	-0.43097	0.0153443	0.349619	0.0030731	H3 clustered histone 2	NO
H3c13	4.55219	-0.749542	0.00238664	-0.0428425	0.864403	0.70768	0.00907986	0.0999876	0.68802	0.85051	1.66929e-05	H3 clustered histone 13	NO
H3c1	3.39845	-0.798876	0.0045391	-0.0701767	0.811559	0.471642	0.10948	0.038223	0.901286	0.580042	0.00274209	H3 clustered histone 1	NO
H2bc8	4.11068	-0.700062	0.013765	-0.526526	0.141358	0.248521	0.497589	-0.25666	0.496706	0.518388	0.0183487	H2B clustered histone 8	NO
H2bc4	4.57852	-0.333648	0.0332337	-1.12302	6.81033e-09	0.0884623	0.559395	-1.09551	1.17106e-08	0.115966	0.198006	H2B clustered histone 4	NO
H2bc3	2.47234	-1.07556	0.00946057	-0.0794905	0.70842	0.462896	0.0310508	0.0342317	0.87996	0.576618	0.000123355	H2B clustered histone 3	NO
H2bc18	3.34815	-0.862419	0.00329512	0.169181	0.167297	0.28918	0.0446163	0.243926	0.0494514	0.363924	0.000320787	H2B clustered histone 18	NO
H2bc14	2.28472	-1.16704	0.000555908	0.0810597	0.819283	0.236865	0.532901	0.240573	0.486045	0.396379	0.075395	H2B clustered histone 14	NO
H2az2	3.72218	-0.467072	0.0123195	-0.28789	0.0173493	-0.118514	0.405604	-0.125233	0.31203	0.0441428	0.64151	H2A.Z histone variant 2	NO
H2ac20	2.69192	-0.65238	0.0199741	0.787618	0.00267137	0.815914	0.0084679	0.661484	0.00894444	0.68978	0.000657964	H2A clustered histone 20	NO
H2ac15	3.12972	-0.828994	0.0198685	-0.235534	0.236986	0.660369	0.00368413	-0.233305	0.243607	0.662598	3.99984e-05	H2A clustered histone 15	NO
H1f5	3.82272	-1.12356	0.00158634	0.0642396	0.779277	0.447933	0.0425902	-0.012474	0.95838	0.371219	0.00797857	H1.5 linker histone, cluster member	NO
H1f4	5.35377	-0.662277	0.00382844	-0.0889231	0.458575	0.28232	0.0289054	0.0325146	0.801845	0.403757	1.75662e-05	H1.4 linker histone, cluster member	NO
H1f3	4.88407	-0.936998	0.00329973	-0.0478107	0.776488	0.164294	0.377091	0.102555	0.536069	0.31466	0.00757548	H1.3 linker histone, cluster member	NO
H1f1	4.33018	-0.862153	0.00696801	0.353746	0.00406848	0.527409	0.000315906	0.246788	0.0374888	0.420451	1.92993e-05	H1.1 linker histone, cluster member	NO
Gsx1	2.68187	-1.21907	0.000499676	-2.08676	1.59417e-06	-0.322668	0.376753	-2.00406	3.42796e-06	-0.239971	0.317853	GS homeobox 1	NO
Gsn	3.39251	-0.533067	0.0335403	-2.12232	3.76324e-08	-0.427762	0.0335539	-1.82302	6.13539e-07	-0.128453	0.341597	gelsolin	NO
Gpt2	5.95324	-0.273019	0.0362786	-0.134283	0.412791	-0.186432	0.337635	-0.0203458	0.910427	-0.0724945	0.574863	glutamic pyruvate transaminase (alanine aminotransferase) 2	NO
Gpr17	2.21979	-1.27933	0.0123195	-3.8617	1.87742e-05	0.120153	0.741396	-3.62774	4.07443e-05	0.354115	0.0936438	G protein-coupled receptor 17	NO
Golim4	4.32856	-0.434293	0.0064293	-0.319642	0.0612231	0.180889	0.376047	-0.259215	0.130266	0.241317	0.0605726	golgi integral membrane protein 4	NO
Gng7	7.14393	0.218229	0.0475643	-0.760457	1.91846e-05	-0.339903	0.0335482	-0.598917	0.000356136	-0.178363	0.0883833	guanine nucleotide binding protein (G protein), gamma 7	NO
Gnai2	7.03158	-0.246751	0.0441022	-0.572027	2.87737e-06	-0.0170849	0.901158	-0.568416	3.5039e-06	-0.0134741	0.874551	guanine nucleotide binding protein (G protein), alpha inhibiting 2	NO
Gm33869	3.33563	-0.791717	0.00261425	-0.807635	0.0149887	-0.445466	0.205857	-0.704024	0.0343771	-0.341856	0.132177	predicted gene, 33869	NO
Gatm	5.88656	-0.345395	0.021655	-0.939065	3.66321e-07	-0.266574	0.0647676	-0.897257	8.27584e-07	-0.224767	0.0175505	glycine amidinotransferase (L-arginine:glycine amidinotransferase)	NO
Gad1	8.62807	0.227232	0.0240493	-0.670403	2.71458e-05	0.473067	0.0019218	-0.547032	0.000286956	0.596439	1.57905e-06	glutamate decarboxylase 1	NO
Gabpb2	4.10839	-0.331981	0.0378171	-0.0431208	0.775505	-0.0610156	0.743628	0.0203583	0.898182	0.00246345	0.984704	GA repeat binding protein, beta 2	NO
Gabpa	5.50798	-0.386412	0.0361946	-0.085814	0.326764	-0.115733	0.270385	-0.0883246	0.315647	-0.118243	0.0739334	GA repeat binding protein, alpha	NO
Gab1	5.01168	-0.50631	0.00477986	-0.359161	0.0119429	0.169989	0.300257	-0.483765	0.00117493	0.0453845	0.684898	growth factor receptor bound protein 2-associated protein 1	NO
G2e3	5.00978	-0.275845	0.0332465	0.459386	0.000242113	-0.0340539	0.841134	0.66799	2.15752e-06	0.17455	0.0594391	G2/M-phase specific E3 ubiquitin ligase	NO
Frmpd1	4.08661	-0.506965	0.0182539	-1.74191	3.4712e-10	-0.13651	0.430865	-1.60494	2.15716e-09	0.000461707	0.997611	FERM and PDZ domain containing 1	NO
Foxm1	4.2454	-0.670708	0.00272608	-0.279554	0.100149	0.0415427	0.862743	-0.024994	0.898973	0.296103	0.0260282	forkhead box M1	NO
Fip1l1	6.96765	-0.260917	0.0386806	0.261682	0.000361129	0.201063	0.0165746	0.11219	0.104101	0.0515706	0.368062	FIP1 like 1 (S. cerevisiae)	NO
Fignl1	2.47129	-0.876952	0.00763153	-0.387193	0.117578	0.110508	0.706958	-0.316881	0.206499	0.18082	0.282461	fidgetin-like 1	NO
Fcho2	5.69405	-0.298659	0.0456872	-0.0864628	0.690964	0.0181845	0.949469	-0.0407068	0.859299	0.0639405	0.688455	FCH domain only 2	NO
Fbxo5	2.2076	-0.89721	0.00735324	-0.187004	0.433019	-0.0343652	0.918009	0.177173	0.480286	0.329811	0.0642329	F-box protein 5	NO
Fam83d	2.2696	-0.644812	0.0435655	-0.436949	0.258953	0.340868	0.420547	-0.244114	0.546868	0.533703	0.0376268	family with sequence similarity 83, member D	NO
F2r	4.7315	-0.337393	0.0495599	0.402055	0.00733183	0.230619	0.200956	0.581401	0.00035019	0.409965	0.000795326	coagulation factor II (thrombin) receptor	NO
Ezh2	4.15778	-0.550473	0.00261425	1.3359	3.12785e-13	0.750404	4.29045e-06	1.36489	1.97744e-13	0.779395	8.77044e-10	enhancer of zeste 2 polycomb repressive complex 2 subunit	NO
Exo1	2.64603	-0.704783	0.0214191	-0.0332661	0.887654	0.416998	0.085237	-0.202041	0.35281	0.248224	0.104492	exonuclease 1	NO
Etv1	5.54813	-0.287043	0.0188059	0.20775	0.217521	-0.000649425	0.997981	0.223261	0.187313	0.0148615	0.922949	ets variant 1	NO
Ets1	4.07555	-0.879448	0.0059584	-0.494555	0.0869662	-0.0437458	0.906343	-0.366102	0.21005	0.0847077	0.694843	E26 avian leukemia oncogene 1, 5' domain	NO
Espl1	3.18158	-0.719407	0.00631603	-0.362195	0.134707	0.192173	0.485285	-0.270589	0.27221	0.283779	0.0834457	extra spindle pole bodies 1, separase	NO
Eri1	4.22186	-0.391666	0.0240493	0.8942	5.40433e-09	0.378956	0.00984207	0.885455	6.08526e-09	0.370211	0.000210664	exoribonuclease 1	NO
Ercc6l2	4.80437	-0.295774	0.0386809	-0.0072095	0.966103	0.149858	0.422822	0.0512989	0.762823	0.208366	0.0634078	excision repair cross-complementing rodent repair deficiency, complementation group 6 like 2	NO
Epb41	5.64956	-0.295324	0.0378171	1.17874	2.64245e-15	0.306764	0.00247039	1.37555	1.32946e-16	0.503574	6.03862e-09	erythrocyte membrane protein band 4.1	NO
Elp4	4.43057	-0.313296	0.0449375	-0.523247	0.000751913	-0.41084	0.00730044	-0.286553	0.0582806	-0.174147	0.0795278	elongator acetyltransferase complex subunit 4	NO
Eif4ebp2	6.43485	-0.242337	0.0332337	0.22709	0.216316	0.381787	0.0740821	0.209337	0.256027	0.364033	0.00935827	eukaryotic translation initiation factor 4E binding protein 2	NO
Efs	3.42451	-0.851544	0.00158634	-0.820145	0.00214887	-0.18226	0.520758	-0.483033	0.0667677	0.154852	0.384557	embryonal Fyn-associated substrate	NO
Eda2r	4.25237	-0.508033	0.00860077	-1.13169	1.21984e-05	-0.155653	0.472284	-1.00058	6.55769e-05	-0.0245373	0.86979	ectodysplasin A2 receptor	NO
Ect2	3.62824	-0.631727	0.0177851	0.192525	0.34407	-0.151238	0.578186	0.587342	0.00668649	0.24358	0.136549	ect2 oncogene	NO
E2f8	2.88031	-0.554767	0.0307969	-0.0920323	0.616013	0.105238	0.693421	0.306696	0.0972205	0.503966	0.00225998	E2F transcription factor 8	NO
E2f7	2.78697	-0.93683	0.00138354	0.0196392	0.925207	0.594102	0.0115292	-0.0380729	0.858307	0.53639	0.000783882	E2F transcription factor 7	NO
E130114P18Rik	2.50831	-0.659409	0.0194986	-0.420378	0.0350364	-0.249234	0.302643	-0.51736	0.0099141	-0.346216	0.0252325	RIKEN cDNA E130114P18 gene	NO
Dtl	3.5486	-0.734901	0.00287527	-0.116634	0.487826	-0.278303	0.146763	0.114274	0.51279	-0.0473939	0.728343	denticleless E3 ubiquitin protein ligase	NO
Dsn1	2.73641	-0.470293	0.0386809	-0.35469	0.0752806	-0.306815	0.170218	0.00353923	0.987545	0.0514144	0.750356	DSN1 homolog, MIS12 kinetochore complex component	NO
Draxin	3.376	-0.740945	0.00271558	1.83246	4.50259e-10	0.746862	0.00584245	1.96156	1.88105e-10	0.875961	1.69094e-05	dorsal inhibitory axon guidance protein	NO
Dock10	5.77216	-0.330698	0.0345357	-0.726182	5.88755e-05	0.0784908	0.671276	-0.574321	0.000816363	0.230352	0.0357259	dedicator of cytokinesis 10	NO
Dnmt1	6.46166	-0.27959	0.0131448	0.484895	2.91811e-08	0.281502	0.000822691	0.502827	1.70405e-08	0.299434	1.68159e-06	DNA methyltransferase (cytosine-5) 1	NO
Dnajc9	3.97166	-0.37461	0.0386806	0.370284	0.000395673	0.428967	0.000521083	0.423716	9.00505e-05	0.482399	2.46844e-07	DnaJ heat shock protein family (Hsp40) member C9	NO
Dna2	2.13785	-0.633974	0.0191413	-0.0704669	0.828152	0.118017	0.759438	0.125412	0.698282	0.313896	0.147331	DNA replication helicase/nuclease 2	NO
Dll3	2.7388	-1.16258	0.00261425	-1.63933	4.34333e-05	0.470533	0.130316	-1.58697	7.10284e-05	0.522893	0.00943678	delta like canonical Notch ligand 3	NO
Dll1	3.83521	-0.604986	0.0300779	0.773353	0.00325821	0.17129	0.624331	0.980742	0.000554813	0.378679	0.0671563	delta like canonical Notch ligand 1	NO
Dleu2	4.97933	-0.4194	0.00608764	0.420712	0.0125736	-0.194182	0.360786	0.585619	0.0011691	-0.0292755	0.845992	deleted in lymphocytic leukemia, 2	NO
Disc1	2.9981	-0.554251	0.01724	-0.53687	0.0590133	-0.0598907	0.864717	-0.437516	0.128799	0.039463	0.854627	disrupted in schizophrenia 1	NO
Dhfr	3.51535	-0.478419	0.032856	-0.552387	0.000856455	0.147836	0.39079	-0.548086	0.000942026	0.152136	0.148373	dihydrofolate reductase	NO
Ddx11	2.26091	-0.723707	0.0332465	-0.0900157	0.759838	0.352983	0.274273	-0.101958	0.728266	0.341041	0.0888627	DEAD/H box helicase 11	NO
Dcps	2.61506	-0.53808	0.032856	0.264711	0.190457	0.464014	0.0390366	0.095864	0.643688	0.295167	0.0354871	decapping enzyme, scavenger	NO
Cspg4	5.75591	-1.0849	0.000131562	-1.42765	7.05222e-09	-0.194715	0.227642	-1.38792	1.25571e-08	-0.154983	0.134078	chondroitin sulfate proteoglycan 4	NO
Crhbp	2.79888	0.523871	0.0357887	-2.0485	3.65109e-07	-1.36212	1.45943e-05	-2.04795	3.7604e-07	-1.36157	2.00323e-08	corticotropin releasing hormone binding protein	NO
Creb5	4.71552	-0.57871	0.00886253	0.00322733	0.987571	-0.354146	0.13581	0.152839	0.420741	-0.204535	0.195556	cAMP responsive element binding protein 5	NO
Col3a1	3.44861	1.12807	0.0173991	-2.74956	0.00530093	-0.488876	0.502726	-1.58884	0.0999138	0.671846	0.160623	collagen, type III, alpha 1	NO
Col18a1	2.56806	1.13181	0.00329512	-1.47606	0.00518196	0.840315	0.0607359	-0.993507	0.0543506	1.32287	0.000202072	collagen, type XVIII, alpha 1	NO
Cntln	3.9919	-0.366976	0.0233168	0.0569834	0.688449	0.120378	0.473686	0.0896631	0.521009	0.153058	0.127359	centlein, centrosomal protein	NO
Cnot6	6.3498	-0.238045	0.0338555	0.72594	6.80873e-08	0.423728	0.00127075	0.749112	4.15022e-08	0.4469	2.62505e-06	CCR4-NOT transcription complex, subunit 6	NO
Clspn	2.8116	-0.58193	0.0233168	-0.409718	0.00892961	0.282296	0.109479	-0.36725	0.0187218	0.324763	0.00550129	claspin	NO
Ckap2l	3.76421	-0.639671	0.00309387	0.0669965	0.573731	0.28723	0.0572615	0.103787	0.376755	0.324021	0.00193874	cytoskeleton associated protein 2-like	NO
Cip2a	3.80885	-0.564261	0.00840004	-0.0792956	0.600544	0.190724	0.260984	0.0155691	0.923925	0.285589	0.00783505	cell proliferation regulating inhibitor of protein phosphatase 2A	NO
Chd7	5.98656	-0.887137	4.15644e-05	0.0337281	0.86236	-0.0411228	0.870258	0.101123	0.59295	0.0262723	0.866453	chromodomain helicase DNA binding protein 7	NO
Chaf1a	3.56686	-0.536118	0.00622207	0.0708303	0.637475	0.324326	0.0552234	0.0948906	0.524665	0.348387	0.00200395	chromatin assembly factor 1, subunit A (p150)	NO
Cenpf	5.20967	-0.703371	0.000673181	0.324175	0.0370137	0.234559	0.22026	0.323873	0.0376915	0.234256	0.0540818	centromere protein F	NO
Cenpe	4.25489	-0.72428	0.00238664	0.111456	0.553679	0.0779757	0.756724	0.189436	0.309799	0.155956	0.279055	centromere protein E	NO
Cenpa	3.3576	-0.640691	0.0100033	0.147553	0.638964	0.0697965	0.868061	0.420804	0.178046	0.343047	0.133618	centromere protein A	NO
Cdr2l	4.72343	-0.327605	0.0245841	0.685417	2.83001e-08	0.829586	5.50186e-08	0.699254	2.02548e-08	0.843423	6.93939e-12	cerebellar degeneration-related protein 2-like	NO
Cdkn2c	3.05447	-0.664012	0.00867068	0.0930974	0.611426	0.0133991	0.957948	0.349538	0.0540809	0.26984	0.0430492	cyclin dependent kinase inhibitor 2C	NO
Cdk5rap2	5.75709	-0.409171	0.00359704	-0.312462	0.00552473	-0.0893411	0.502165	-0.200727	0.0714533	0.0223938	0.804982	CDK5 regulatory subunit associated protein 2	NO
Cdk4	6.08776	-0.482692	0.00138354	0.52952	3.77687e-07	0.317922	0.00231665	0.634449	1.88383e-08	0.42285	2.15964e-07	cyclin-dependent kinase 4	NO
Cdk1	3.3818	-0.53507	0.0233168	0.273268	0.194373	0.313437	0.197175	0.172883	0.415005	0.213052	0.156062	cyclin-dependent kinase 1	NO
Cdca8	2.76865	-0.664393	0.0107986	0.48107	0.0229059	0.327253	0.227053	0.506751	0.0175035	0.352934	0.0377204	cell division cycle associated 8	NO
Cdca3	3.03019	-0.561938	0.0357887	0.224806	0.223893	-0.106962	0.689406	0.580319	0.00350189	0.248552	0.114402	cell division cycle associated 3	NO
Cdca2	3.28224	-0.84404	0.00064382	-0.0517418	0.779277	0.0227577	0.929349	0.180811	0.314211	0.25531	0.061395	cell division cycle associated 2	NO
Cdc45	2.16169	-0.541282	0.042322	-0.156815	0.343197	0.290577	0.129393	-0.252067	0.118761	0.195325	0.111708	cell division cycle 45	NO
Cdc20	3.23671	-0.582257	0.0262721	-0.2484	0.312217	-0.0172264	0.958367	0.0802738	0.768543	0.311448	0.075463	cell division cycle 20	NO
Ccnd1	7.04644	-0.53377	0.0199347	-1.55093	4.27434e-07	0.112761	0.616118	-1.59603	3.1568e-07	0.0676588	0.636219	cyclin D1	NO
Ccnb1	3.39332	-0.574389	0.0311366	0.388843	0.110495	0.108075	0.743628	0.456446	0.064034	0.175679	0.349267	cyclin B1	NO
Ccna2	4.70212	-0.644934	0.00238664	-0.115198	0.42274	0.0481161	0.805239	0.0770497	0.609688	0.240364	0.0295646	cyclin A2	NO
Ccdc82	3.82859	-0.426233	0.0115462	0.272956	0.0838945	-0.0236347	0.921572	0.281571	0.0754468	-0.01502	0.918143	coiled-coil domain containing 82	NO
Bub1b	3.22633	-0.576046	0.0357775	0.405695	0.00984371	0.260813	0.190316	0.441293	0.00552101	0.296411	0.0193504	BUB1B, mitotic checkpoint serine/threonine kinase	NO
Bub1	2.97917	-0.687921	0.00372665	0.0210683	0.940644	0.0510531	0.890886	0.393451	0.150132	0.423435	0.0377447	BUB1, mitotic checkpoint serine/threonine kinase	NO
Brinp3	4.21333	-0.333836	0.0426885	-0.977902	2.60464e-05	-0.257538	0.180455	-1.00239	1.84632e-05	-0.282027	0.019578	bone morphogenetic protein/retinoic acid inducible neural specific 3	NO
Brca2	4.23274	-0.403939	0.0199347	0.365865	0.00258902	0.0259873	0.885006	0.509795	9.8938e-05	0.169918	0.0777602	breast cancer 2, early onset	NO
Brca1	3.27447	-0.581667	0.0199347	-0.37938	0.0224699	0.142975	0.46019	-0.125745	0.471284	0.39661	0.00125001	breast cancer 1, early onset	NO
Bora	2.98693	-0.627259	0.00968752	-0.0415463	0.874332	0.0384258	0.912514	0.0857332	0.744761	0.165705	0.389109	bora, aurora kinase A activator	NO
Bmp7	3.76138	-0.559438	0.0120562	-1.10543	1.06846e-07	-0.14966	0.406383	-0.76867	4.8172e-05	0.187101	0.101947	bone morphogenetic protein 7	NO
Birc5	2.7799	-0.666668	0.0121717	0.1083	0.591167	0.0697944	0.807805	0.224103	0.259923	0.185598	0.255201	baculoviral IAP repeat-containing 5	NO
B3gnt5	4.7712	-0.502969	0.0162134	1.00131	2.44561e-12	0.454893	0.000218146	1.27849	2.26179e-14	0.732075	8.26102e-11	UDP-GlcNAc:betaGal beta-1,3-N-acetylglucosaminyltransferase 5	NO
B3gat2	5.4013	-0.538687	0.00119512	-1.03599	4.87257e-08	0.0128731	0.941205	-1.09959	1.54939e-08	-0.0507259	0.594055	beta-1,3-glucuronyltransferase 2 (glucuronosyltransferase S)	NO
Aurkb	2.62693	-0.588074	0.0469516	-0.166342	0.505051	0.131318	0.663598	0.0597841	0.827051	0.357444	0.0407323	aurora kinase B	NO
Aurka	2.51897	-0.724591	0.0321053	0.187177	0.421444	0.0782575	0.813042	0.605903	0.0130079	0.496983	0.00876061	aurora kinase A	NO
Atm	5.28773	-0.32488	0.0273577	-0.0249926	0.828219	0.00544156	0.971361	0.0183468	0.877867	0.0487809	0.546859	ataxia telangiectasia mutated	NO
Atad5	4.07761	-0.551318	0.00273368	0.475358	0.000242113	0.0953767	0.568488	0.537043	6.0091e-05	0.157061	0.106886	ATPase family, AAA domain containing 5	NO
Atad2	4.50551	-0.816213	0.000317093	-0.342546	0.00346222	0.078854	0.575467	-0.258558	0.0251833	0.162842	0.0483696	ATPase family, AAA domain containing 2	NO
Aspm	5.06086	-0.755704	0.00049592	0.113229	0.500418	0.0279233	0.908849	0.279025	0.0986048	0.193719	0.145596	abnormal spindle microtubule assembly	NO
Ascl1	4.10214	-0.646626	0.00506036	-0.277817	0.00268347	-0.174013	0.202352	-0.152127	0.0941005	-0.0483225	0.633805	achaete-scute family bHLH transcription factor 1	NO
Arhgap31	5.43473	-0.372267	0.0404936	-1.38602	1.07082e-10	0.0635447	0.67526	-1.28032	6.50384e-10	0.169241	0.0544534	Rho GTPase activating protein 31	NO
Arhgap19	3.11442	-0.599097	0.0233168	-0.0139932	0.94873	0.365198	0.113246	0.0588691	0.789016	0.43806	0.00379255	Rho GTPase activating protein 19	NO
Arhgap11a	4.28906	-0.57759	0.00735324	0.273168	0.145384	0.297478	0.189398	0.29629	0.1155	0.3206	0.0247318	Rho GTPase activating protein 11A	NO
Arc	5.30492	0.56195	0.00340882	0.0692398	0.695572	-0.54712	0.0202875	0.382473	0.030296	-0.233887	0.143813	activity regulated cytoskeletal-associated protein	NO
Anapc13	2.82079	-0.458535	0.0389427	-0.214412	0.211305	0.155141	0.456768	-0.116416	0.514884	0.253137	0.0440843	anaphase promoting complex subunit 13	NO
Alms1	5.07258	-0.311636	0.0228666	-0.162674	0.163206	-0.253943	0.0490432	-0.0479125	0.702585	-0.139182	0.0965072	ALMS1, centrosome and basal body associated	NO
Aif1l	3.30409	-0.915943	0.00292381	0.430787	0.0886763	-0.268127	0.418888	0.693947	0.0108982	-0.00496754	0.984228	allograft inflammatory factor 1-like	NO
Adamts5	3.00219	-0.67444	0.00858387	0.179772	0.367753	0.622301	0.0083547	0.258938	0.19441	0.701467	2.95607e-05	a disintegrin-like and metallopeptidase (reprolysin type) with thrombospondin type 1 motif, 5 (aggrecanase-2)	NO
Tmem255b	2.23431	-1.21347	0.00141956									transmembrane protein 255B
Septin10	2.82848	-0.618347	0.0191625									septin 10
H2bc13	1.94402	-1.06947	0.0111024									H2B clustered histone 13
H2bc12	2.0719	-0.956443	0.0429072									H2B clustered histone 12
H2ac4	2.48114	-0.866388	0.0485018									H2A clustered histone 4
