# Supplementary material for: LINE-1 regulates cortical development by acting as long non-coding RNAs
Source: Nat Commun. 2023 Aug 17;14:4974. doi: 10.1038/s41467-023-40743-7 (PMC10435495; doi:10.1038/s41467-023-40743-7)
Supplement: Supplementary file 9 — Supplementary Data 6 [file 41467_2023_40743_MOESM9_ESM.xlsx]

## Sheet: up_invivo_and_down_vitro
term_id	term_name	intersection_size	query_size	term_size	effective_domain_size	p.adj	Gene.name
GO:0007268	chemical synaptic transmission	53	314	476	10772	6.47496e-13	Nlgn3,Prnp,Lin7b,Ptprn2,Lgmn,Sv2a,Stxbp5l,Nos1,Glrb,Ppp3r1,Shank2,Ntsr1,Prkn,Sorcs3,Nptx1,Cacnb1,Adgrb1,Slc24a2,Bace1,Celf4,Fgf12,Chrm1,Camk2a,Cacng3,Adcy1,Abhd6,Rab3b,Camk2b,Ncdn,Kcnb1,Plcl1,Slc4a10,Syp,Lrrtm1,Jph3,Shank3,Dnm1,Grin1,Cyp46a1,Gabra3,Grik4,Slc1a1,Dlg2,Cacng2,Sv2b,Napb,Syn2,Clstn3,Cx3cl1,Grid1,Dlgap3,Rims4,Adora1
GO:0098916	anterograde trans-synaptic signaling	53	314	476	10772	6.47496e-13	Nlgn3,Prnp,Lin7b,Ptprn2,Lgmn,Sv2a,Stxbp5l,Nos1,Glrb,Ppp3r1,Shank2,Ntsr1,Prkn,Sorcs3,Nptx1,Cacnb1,Adgrb1,Slc24a2,Bace1,Celf4,Fgf12,Chrm1,Camk2a,Cacng3,Adcy1,Abhd6,Rab3b,Camk2b,Ncdn,Kcnb1,Plcl1,Slc4a10,Syp,Lrrtm1,Jph3,Shank3,Dnm1,Grin1,Cyp46a1,Gabra3,Grik4,Slc1a1,Dlg2,Cacng2,Sv2b,Napb,Syn2,Clstn3,Cx3cl1,Grid1,Dlgap3,Rims4,Adora1
GO:0099537	trans-synaptic signaling	53	314	483	10772	1.23239e-12	Nlgn3,Prnp,Lin7b,Ptprn2,Lgmn,Sv2a,Stxbp5l,Nos1,Glrb,Ppp3r1,Shank2,Ntsr1,Prkn,Sorcs3,Nptx1,Cacnb1,Adgrb1,Slc24a2,Bace1,Celf4,Fgf12,Chrm1,Camk2a,Cacng3,Adcy1,Abhd6,Rab3b,Camk2b,Ncdn,Kcnb1,Plcl1,Slc4a10,Syp,Lrrtm1,Jph3,Shank3,Dnm1,Grin1,Cyp46a1,Gabra3,Grik4,Slc1a1,Dlg2,Cacng2,Sv2b,Napb,Syn2,Clstn3,Cx3cl1,Grid1,Dlgap3,Rims4,Adora1
GO:0099536	synaptic signaling	53	314	505	10772	8.59812e-12	Nlgn3,Prnp,Lin7b,Ptprn2,Lgmn,Sv2a,Stxbp5l,Nos1,Glrb,Ppp3r1,Shank2,Ntsr1,Prkn,Sorcs3,Nptx1,Cacnb1,Adgrb1,Slc24a2,Bace1,Celf4,Fgf12,Chrm1,Camk2a,Cacng3,Adcy1,Abhd6,Rab3b,Camk2b,Ncdn,Kcnb1,Plcl1,Slc4a10,Syp,Lrrtm1,Jph3,Shank3,Dnm1,Grin1,Cyp46a1,Gabra3,Grik4,Slc1a1,Dlg2,Cacng2,Sv2b,Napb,Syn2,Clstn3,Cx3cl1,Grid1,Dlgap3,Rims4,Adora1
GO:0006811	ion transport	60	314	749	10772	1.77006e-08	Atp6v1a,Nlgn3,Kcnc2,Prnp,Slc48a1,Slc22a17,Sv2a,Nos1,Snta1,Glrb,Shank2,Ntsr1,Nsf,Adcyap1r1,Prkn,Pcyox1,Nipal3,Kcnk2,Nipa1,Hpca,Cacnb1,Mapk9,Slc24a2,Slc44a2,Kcnb2,Kcnt1,Fgf12,Chrm1,Camk2a,Cacng3,Tmem28,Slc2a3,Ryr2,Cacna2d3,Slc23a2,Rab3b,Camk2b,Rgs7,Asic2,Fam155a,Tmem63c,Slc1a2,Kcnb1,Gpd1l,Slc4a10,Jph3,Shank3,Dpp6,Grin1,Gabra3,Slc1a1,Cacng2,Tesc,Hk1,Cx3cl1,Atp2b3,Slc9a7,Stom,Adora1,Slc41a2
GO:0050804	modulation of chemical synaptic transmission	38	314	353	10772	1.14501e-07	Nlgn3,Prnp,Lgmn,Stxbp5l,Nos1,Ppp3r1,Shank2,Prkn,Sorcs3,Nptx1,Adgrb1,Slc24a2,Bace1,Celf4,Camk2a,Cacng3,Adcy1,Abhd6,Camk2b,Ncdn,Kcnb1,Plcl1,Slc4a10,Syp,Lrrtm1,Jph3,Shank3,Dnm1,Grin1,Cyp46a1,Grik4,Slc1a1,Cacng2,Clstn3,Grid1,Dlgap3,Rims4,Adora1
GO:0099177	regulation of trans-synaptic signaling	38	314	354	10772	1.24985e-07	Nlgn3,Prnp,Lgmn,Stxbp5l,Nos1,Ppp3r1,Shank2,Prkn,Sorcs3,Nptx1,Adgrb1,Slc24a2,Bace1,Celf4,Camk2a,Cacng3,Adcy1,Abhd6,Camk2b,Ncdn,Kcnb1,Plcl1,Slc4a10,Syp,Lrrtm1,Jph3,Shank3,Dnm1,Grin1,Cyp46a1,Grik4,Slc1a1,Cacng2,Clstn3,Grid1,Dlgap3,Rims4,Adora1
GO:0006810	transport	128	314	2531	10772	2.01971e-07	Copg1,Clmn,Atp6v1a,Nlgn3,Kcnc2,Agbl4,Tmem30a,Napg,Prnp,Slc48a1,Arl8b,Gprasp1,Gm2a,Atp9a,Lin7b,Slc22a17,Ptprn2,Snx10,Sv2a,Stxbp5l,Map2k1,Nos1,Cdh13,Snta1,Bnip3,Acsl6,Arf3,Glrb,Ppp3r1,Shank2,Ntsr1,Nsf,Mfn2,Arrb1,Abcb9,Adcyap1r1,Vps37c,Plcb3,Prkn,Socs2,Reep2,Pcyox1,Nipal3,Nptx1,Amph,Kcnk2,Nipa1,Hpca,Cacnb1,Scrn1,Adgrb1,Mapk9,Slc24a2,Bace1,Dnajc27,Slc44a2,Kcnb2,Kcnt1,Fgf12,Trip4,Chrm1,Camk2a,Cdc42bpa…
GO:0006812	cation transport	50	314	603	10772	6.4806e-07	Atp6v1a,Nlgn3,Kcnc2,Prnp,Slc48a1,Slc22a17,Nos1,Snta1,Shank2,Ntsr1,Nsf,Adcyap1r1,Prkn,Nipal3,Kcnk2,Nipa1,Hpca,Cacnb1,Slc24a2,Slc44a2,Kcnb2,Kcnt1,Fgf12,Camk2a,Cacng3,Tmem28,Ryr2,Cacna2d3,Rab3b,Camk2b,Rgs7,Asic2,Fam155a,Tmem63c,Kcnb1,Gpd1l,Slc4a10,Jph3,Shank3,Dpp6,Grin1,Slc1a1,Cacng2,Tesc,Cx3cl1,Atp2b3,Slc9a7,Stom,Adora1,Slc41a2
GO:0007267	cell-cell signaling	64	314	932	10772	2.44658e-06	Nlgn3,Prnp,Lin7b,Ptprn2,Lgmn,Sv2a,Stxbp5l,Nos1,Glrb,Ppp3r1,Ptpru,Shank2,Ntsr1,Arrb1,Prkn,Sorcs3,Nptx1,Cacnb1,Adgrb1,Mapk9,Slc24a2,Bace1,Celf4,Fgf12,Chrm1,Camk2a,Cacng3,Cpe,Adcy1,Abhd6,Ryr2,Rab3b,Gabbr2,Nell2,Camk2b,Amfr,Ncdn,Kcnb1,Plcl1,Slc4a10,Syp,Lrrtm1,Jph3,Shank3,Dnm1,Grin1,Cyp46a1,Gabra3,Grik4,C2cd2l,Slc1a1,Dlg2,Cacng2,Sv2b,Napb,Wnt7b,Syn2,Clstn3,Cx3cl1,Grid1,Dlgap3,Rims4,Pex5l,Adora1
GO:0051234	establishment of localization	129	314	2659	10772	3.30605e-06	Copg1,Clmn,Atp6v1a,Nlgn3,Kcnc2,Agbl4,Tmem30a,Napg,Prnp,Slc48a1,Arl8b,Gprasp1,Gm2a,Atp9a,Lin7b,Slc22a17,Ptprn2,Snx10,Sv2a,Stxbp5l,Map2k1,Nos1,Emc1,Cdh13,Snta1,Bnip3,Acsl6,Arf3,Glrb,Ppp3r1,Shank2,Ntsr1,Nsf,Mfn2,Arrb1,Abcb9,Adcyap1r1,Vps37c,Plcb3,Prkn,Socs2,Reep2,Pcyox1,Nipal3,Nptx1,Amph,Kcnk2,Nipa1,Hpca,Cacnb1,Scrn1,Adgrb1,Mapk9,Slc24a2,Bace1,Dnajc27,Slc44a2,Kcnb2,Kcnt1,Fgf12,Trip4,Chrm1,Camk2a,Cdc…
GO:0048167	regulation of synaptic plasticity	24	314	167	10772	4.2989e-06	Nlgn3,Prnp,Lgmn,Nos1,Shank2,Sorcs3,Adgrb1,Slc24a2,Bace1,Camk2a,Adcy1,Abhd6,Camk2b,Ncdn,Kcnb1,Slc4a10,Syp,Lrrtm1,Jph3,Shank3,Grin1,Cyp46a1,Slc1a1,Adora1
GO:0043270	positive regulation of ion transport	22	314	170	10772	0.00020391	Nlgn3,Kcnc2,Nos1,Ntsr1,Adcyap1r1,Mapk9,Fgf12,Chrm1,Camk2a,Cacng3,Ryr2,Rab3b,Rgs7,Asic2,Gpd1l,Shank3,Dpp6,Grin1,Cacng2,Tesc,Cx3cl1,Adora1
GO:0051179	localization	155	314	3630	10772	0.000224167	Copg1,Clmn,Atp6v1a,Nlgn3,Cfap69,Kcnc2,Agbl4,Tmem30a,Napg,Prnp,Ppp1r9b,Matn2,Slc48a1,Arl8b,Gprasp1,Gm2a,Atp9a,Lin7b,Slc22a17,Ptprn2,Lgmn,Snx10,Sv2a,Stxbp5l,Map2k1,Nos1,Emc1,Cdh13,Snta1,Bnip3,Acsl6,Arf3,Glrb,Ppp3r1,Fut8,Tmem135,Ptpru,Shank2,Ntsr1,Nrcam,Nsf,Mfn2,Arrb1,Abcb9,Adcyap1r1,Vps37c,Olfm1,Plcb3,Prkn,Socs2,Reep2,Pcyox1,Cd99l2,Nipal3,Adcy3,Nptx1,Amph,Kcnk2,Nipa1,Hpca,Gpm6a,Cacnb1,Scrn1,Adgrb1,…
GO:0007186	G protein-coupled receptor signaling pathway	27	314	252	10772	0.000233126	Adgrl1,Ppp1r9b,Adgrb2,Gprasp1,Nos1,Glrb,Ntsr1,Arrb1,Adcyap1r1,Plcb3,Adcy3,Kcnk2,Adgrb1,Chrm1,Camk2a,Adcy1,Abhd6,Camk2b,Rgs7,Syp,Vipr1,Dnm1,Adra2c,Cx3cl1,Trhr,Ntsr2,Adora1
GO:0051049	regulation of transport	66	314	1113	10772	0.000546851	Nlgn3,Kcnc2,Tmem30a,Prnp,Atp9a,Sv2a,Stxbp5l,Map2k1,Nos1,Cdh13,Snta1,Acsl6,Ppp3r1,Shank2,Ntsr1,Nsf,Arrb1,Adcyap1r1,Prkn,Reep2,Hpca,Cacnb1,Mapk9,Bace1,Dnajc27,Fgf12,Chrm1,Camk2a,Cacng3,Scamp5,Adcy1,Lrpap1,Ryr2,Rab3b,Nell2,Rgs7,Asic2,Mpv17l,Tenm1,Slc1a2,Kcnb1,Gpd1l,Snph,Syp,Lrrtm1,Jph3,Shank3,Dnm1,Dpp6,Grin1,Rab27b,Angpt1,C2cd2l,Sh3gl2,Slc1a1,Cacng2,Napb,Pacsin1,Tesc,Hk1,Cx3cl1,Fndc1,Rims4,Pex5l,Sto…
GO:0050877	nervous system process	42	314	560	10772	0.000694209	Nlgn3,Prnp,Gmfb,Gm2a,Lgmn,Nos1,Glrb,Shank2,Ntsr1,Nrcam,Prkn,Reep2,Sorcs3,Adcy3,Nptx1,Amph,Slc24a2,Bace1,Celf4,Fgf12,Cacng3,Csmd1,Adcy1,Camk2b,Asic2,Olfm2,Slc4a10,Jph3,Shank3,Dpp6,Grin1,Gabra3,Tppp,Nefl,Slc1a1,Dlg2,Cacng2,Adra2c,Cx3cl1,Dlgap3,Adora1,Brinp1
GO:0042391	regulation of membrane potential	28	314	286	10772	0.000887939	Nlgn3,Kcnc2,Snta1,Bnip3,Glrb,Tmem135,Shank2,Ntsr1,Nrcam,Prkn,Kcnk2,Celf4,Fgf12,Ryr2,Rgs7,Asic2,Kcnb1,Gpd1l,Shank3,Dpp6,Grin1,Gabra3,Cacng2,Cx3cl1,Rims4,Pex5l,Ntsr2,Adora1
GO:0065008	regulation of biological quality	111	314	2352	10772	0.000915302	Atp6v1a,Nlgn3,Kcnc2,Adgrl1,Tmem30a,Prnp,Adgrb2,Gmfb,Atp9a,Lin7b,Noct,Ptprn2,Lgmn,Snx10,Sv2a,Stxbp5l,Map2k1,Nos1,Snta1,Bnip3,Glrb,Ppp3r1,Tmem135,Shank2,Ntsr1,Acox1,Nrcam,Mfn2,Arrb1,Adcyap1r1,Olfm1,Plcb3,Prkn,Socs2,Sorcs3,Nptx1,Kcnk2,Ezh1,Hpca,Gpm6a,Grina,Adgrb1,Slc24a2,Bace1,Celf4,Fgf12,Rtn4r,Camk2a,Cacng3,Cpe,Pcsk2,Flot2,Bmpr1b,Tmem28,Flrt3,Csmd1,Dgat2,Adcy1,Abhd6,Ryr2,Rab3b,Nell2,Camk2b,Rgs7,Asi…
GO:0034220	ion transmembrane transport	39	314	510	10772	0.00142829	Atp6v1a,Nlgn3,Kcnc2,Prnp,Nos1,Snta1,Glrb,Shank2,Ntsr1,Kcnk2,Hpca,Cacnb1,Slc24a2,Kcnb2,Fgf12,Cacng3,Tmem28,Ryr2,Slc23a2,Rgs7,Asic2,Fam155a,Slc1a2,Kcnb1,Gpd1l,Slc4a10,Jph3,Shank3,Dpp6,Grin1,Gabra3,Slc1a1,Cacng2,Tesc,Hk1,Cx3cl1,Atp2b3,Slc9a7,Stom
GO:0050808	synapse organization	32	314	373	10772	0.00198221	Ppfia4,Nlgn3,Adgrl1,Prnp,Sez6l,Adgrb2,Lgmn,Snta1,Glrb,Shank2,Nrcam,Nptx1,Gpm6a,Cacnb1,Adgrb1,Pdzrn3,Flrt3,Camk2b,Asic2,Lrrtm1,Shank3,Cnksr2,Grin1,Slit1,Nefl,Slc1a1,Cacng2,Wnt7b,Lingo2,Clstn3,Dlgap3,Rims4
GO:0098655	cation transmembrane transport	34	314	422	10772	0.00341196	Atp6v1a,Nlgn3,Kcnc2,Prnp,Nos1,Snta1,Shank2,Ntsr1,Kcnk2,Hpca,Cacnb1,Slc24a2,Kcnb2,Fgf12,Cacng3,Tmem28,Ryr2,Rgs7,Asic2,Fam155a,Kcnb1,Gpd1l,Slc4a10,Jph3,Shank3,Dpp6,Grin1,Slc1a1,Cacng2,Tesc,Cx3cl1,Atp2b3,Slc9a7,Stom
GO:0043269	regulation of ion transport	31	314	365	10772	0.00412133	Nlgn3,Kcnc2,Prnp,Sv2a,Nos1,Snta1,Shank2,Ntsr1,Adcyap1r1,Hpca,Cacnb1,Mapk9,Fgf12,Chrm1,Camk2a,Cacng3,Ryr2,Rab3b,Rgs7,Asic2,Gpd1l,Jph3,Shank3,Dpp6,Grin1,Cacng2,Tesc,Hk1,Cx3cl1,Stom,Adora1
GO:0055085	transmembrane transport	45	314	685	10772	0.0104349	Atp6v1a,Nlgn3,Kcnc2,Tmem30a,Prnp,Nos1,Snta1,Acsl6,Glrb,Shank2,Ntsr1,Abcb9,Kcnk2,Hpca,Cacnb1,Slc24a2,Slc44a2,Kcnb2,Fgf12,Cacng3,Tmem28,Slc2a3,Ryr2,Slc23a2,Rgs7,Asic2,Fam155a,Slc1a2,Kcnb1,Gpd1l,Slc4a10,Jph3,Shank3,Dpp6,Grin1,Gabra3,Slc1a1,Cacng2,Tesc,Hk1,Cx3cl1,Atp2b3,Slc9a7,Pex5l,Stom
GO:0098660	inorganic ion transmembrane transport	31	314	389	10772	0.0171312	Atp6v1a,Kcnc2,Prnp,Nos1,Snta1,Glrb,Ntsr1,Kcnk2,Hpca,Cacnb1,Slc24a2,Kcnb2,Fgf12,Tmem28,Ryr2,Rgs7,Asic2,Fam155a,Kcnb1,Gpd1l,Slc4a10,Jph3,Dpp6,Grin1,Gabra3,Slc1a1,Tesc,Cx3cl1,Atp2b3,Slc9a7,Stom
GO:0003008	system process	53	314	892	10772	0.0193834	Nlgn3,Prnp,Gmfb,Gm2a,Lgmn,Snx10,Map2k1,Nos1,Snta1,Glrb,Shank2,Ntsr1,Nrcam,Plcb3,Prkn,Reep2,Sorcs3,Adcy3,Nptx1,Amph,Slc24a2,Bace1,Celf4,Fgf12,Cacng3,Csmd1,Adcy1,Slc2a3,Ryr2,Camk2b,Asic2,Tmem63c,Olfm2,Gpd1l,Slc4a10,Jph3,Shank3,Dpp6,Grin1,Gabra3,Angpt1,Sh3gl2,Tppp,Nefl,Slc1a1,Dlg2,Cacng2,Adra2c,Cx3cl1,Dlgap3,Pex5l,Adora1,Brinp1
GO:0023052	signaling	129	314	3032	10772	0.0197488	Hivep2,Eme2,Nlgn3,Kcnc2,Adgrl1,Prnp,Sez6l,Ppp1r9b,Adgrb2,Gprasp1,Lin7b,Psd3,Ptprn2,Lgmn,Sv2a,Stxbp5l,Map2k1,Nos1,Cdh13,Bnip3,Tnfrsf19,Glrb,Ppp3r1,Fut8,Armc9,Ptpru,Shank2,Ntsr1,Nrcam,Nsf,Mfn2,Arrb1,Adcyap1r1,Olfm1,Entpd5,Plcb3,Gria3,Dnajc10,Prkn,Socs2,Sorcs3,Adcy3,Nptx1,Kcnk2,Grina,Cacnb1,Otud7a,Castor2,Adgrb1,Mapk9,Slc24a2,Spred1,Bace1,Dnajc27,Celf4,Ptprt,Fgf12,Map3k10,Rtn4r,Trip4,Chrm1,Camk2a,Cd…
GO:0043112	receptor metabolic process	17	314	136	10772	0.0205342	Gprasp1,Lgmn,Ppp3r1,Fut8,Nsf,Arrb1,Gria3,Hpca,Cacng3,Lrpap1,Lrrtm1,Dnm1,Angpt1,Sh3gl2,Cacng2,Napb,Pacsin1
GO:0060291	long-term synaptic potentiation	13	314	80	10772	0.0232901	Nlgn3,Prnp,Lgmn,Nos1,Shank2,Slc24a2,Adcy1,Camk2b,Lrrtm1,Shank3,Cyp46a1,Slc1a1,Adora1
GO:0031644	regulation of nervous system process	15	314	109	10772	0.0285352	Nlgn3,Nos1,Shank2,Ntsr1,Prkn,Nptx1,Celf4,Fgf12,Shank3,Grin1,Tppp,Cacng2,Adra2c,Dlgap3,Adora1
GO:0072657	protein localization to membrane	34	314	465	10772	0.0339464	Prnp,Ppp1r9b,Lin7b,Map2k1,Emc1,Glrb,Nsf,Vps37c,Prkn,Reep2,Nptx1,Hpca,Cacnb1,Kcnb2,Camk2a,Cacng3,Cpe,Flot2,Rab3b,Camk2b,Golga7b,Kcnb1,Tspan33,Shank3,Dpp6,Grin1,Cyp46a1,Slc1a1,Dlg2,Cacng2,Pacsin1,Tesc,Stom,Adora1
GO:1904062	regulation of cation transmembrane transport	22	314	226	10772	0.0350552	Nlgn3,Kcnc2,Prnp,Nos1,Snta1,Shank2,Ntsr1,Hpca,Cacnb1,Fgf12,Cacng3,Ryr2,Rgs7,Asic2,Gpd1l,Jph3,Shank3,Dpp6,Cacng2,Tesc,Cx3cl1,Stom
GO:0035249	synaptic transmission, glutamatergic	12	314	70	10772	0.0356538	Nlgn3,Shank2,Prkn,Cacng3,Shank3,Grin1,Grik4,Cacng2,Napb,Clstn3,Grid1,Adora1
GO:0098662	inorganic cation transmembrane transport	29	314	362	10772	0.0375687	Atp6v1a,Kcnc2,Prnp,Nos1,Snta1,Ntsr1,Kcnk2,Hpca,Cacnb1,Slc24a2,Kcnb2,Fgf12,Tmem28,Ryr2,Rgs7,Asic2,Fam155a,Kcnb1,Gpd1l,Slc4a10,Jph3,Dpp6,Grin1,Slc1a1,Tesc,Cx3cl1,Atp2b3,Slc9a7,Stom
GO:0034765	regulation of ion transmembrane transport	23	314	246	10772	0.0397832	Nlgn3,Kcnc2,Prnp,Nos1,Snta1,Shank2,Ntsr1,Hpca,Cacnb1,Fgf12,Cacng3,Ryr2,Rgs7,Asic2,Gpd1l,Jph3,Shank3,Dpp6,Cacng2,Tesc,Hk1,Cx3cl1,Stom
GO:0007154	cell communication	129	314	3068	10772	0.0398609	Hivep2,Eme2,Nlgn3,Kcnc2,Adgrl1,Prnp,Sez6l,Ppp1r9b,Adgrb2,Gprasp1,Lin7b,Psd3,Ptprn2,Lgmn,Sv2a,Stxbp5l,Map2k1,Nos1,Cdh13,Bnip3,Tnfrsf19,Glrb,Ppp3r1,Fut8,Fads1,Armc9,Ptpru,Shank2,Ntsr1,Nrcam,Mfn2,Arrb1,Adcyap1r1,Olfm1,Entpd5,Plcb3,Dnajc10,Prkn,Socs2,Sorcs3,Adcy3,Nptx1,Kcnk2,Grina,Cacnb1,Otud7a,Castor2,Adgrb1,Mapk9,Slc24a2,Spred1,Bace1,Dnajc27,Celf4,Ptprt,Fgf12,Map3k10,Rtn4r,Trip4,Chrm1,Camk2a,Cdc42b…
GO:0050806	positive regulation of synaptic transmission	16	314	127	10772	0.0406192	Nlgn3,Prnp,Lgmn,Nos1,Shank2,Slc24a2,Cacng3,Adcy1,Camk2b,Lrrtm1,Shank3,Cyp46a1,Slc1a1,Cacng2,Clstn3,Adora1
GO:0099003	vesicle-mediated transport in synapse	20	314	193	10772	0.0424232	Nlgn3,Sv2a,Stxbp5l,Ppp3r1,Amph,Hpca,Bace1,Camk2a,Synj2,Scamp5,Adcy1,Rab3b,Syp,Dnm1,Rab27b,Sh3gl2,Napb,Pacsin1,Syn2,Rims4
GO:0051050	positive regulation of transport	40	314	605	10772	0.0454711	Nlgn3,Kcnc2,Tmem30a,Prnp,Stxbp5l,Nos1,Acsl6,Ntsr1,Arrb1,Adcyap1r1,Prkn,Hpca,Mapk9,Fgf12,Chrm1,Camk2a,Cacng3,Scamp5,Ryr2,Rab3b,Nell2,Rgs7,Asic2,Tenm1,Slc1a2,Kcnb1,Gpd1l,Shank3,Dnm1,Dpp6,Grin1,Rab27b,Angpt1,C2cd2l,Cacng2,Tesc,Cx3cl1,Pex5l,Stom,Adora1
GO:0051668	localization within membrane	36	314	521	10772	0.0602767	Prnp,Ppp1r9b,Atp9a,Lin7b,Map2k1,Emc1,Cdh13,Glrb,Nsf,Vps37c,Prkn,Reep2,Nptx1,Hpca,Cacnb1,Kcnb2,Camk2a,Cacng3,Cpe,Flot2,Rab3b,Camk2b,Golga7b,Kcnb1,Tspan33,Shank3,Dpp6,Grin1,Cyp46a1,Slc1a1,Dlg2,Cacng2,Pacsin1,Tesc,Stom,Adora1
GO:0035418	protein localization to synapse	12	314	74	10772	0.0662484	Nlgn3,Map2k1,Nptx1,Camk2a,Cacng3,Asic2,Lrrtm1,Grin1,Rab27b,Dlg2,Cacng2,Clstn3
GO:0007612	learning	15	314	118	10772	0.0802228	Nlgn3,Gmfb,Lgmn,Shank2,Ntsr1,Prkn,Sorcs3,Adcy3,Amph,Slc24a2,Csmd1,Jph3,Shank3,Grin1,Slc1a1
GO:0031623	receptor internalization	13	314	89	10772	0.0820892	Ppp3r1,Nsf,Arrb1,Hpca,Cacng3,Lrpap1,Lrrtm1,Dnm1,Angpt1,Sh3gl2,Cacng2,Napb,Pacsin1
GO:0007611	learning or memory	20	314	202	10772	0.0872051	Nlgn3,Prnp,Gmfb,Gm2a,Lgmn,Shank2,Ntsr1,Prkn,Sorcs3,Adcy3,Amph,Slc24a2,Bace1,Csmd1,Adcy1,Jph3,Shank3,Grin1,Slc1a1,Brinp1

## Sheet: up_invivo_up_invitro
term_id	term_name	intersection_size	query_size	term_size	effective_domain_size	p.adj	Gene.name
GO:0050789	regulation of biological process	338	461	6454	10772	2.65723e-05	Ptov1,Sox4,Ddx41,Cirbp,Ncl,Rbm42,Caprin1,Gabpb1,Aff4,Dpysl3,Abce1,Pspc1,Zeb2,Macroh2a2,Tgfbr1,Neurod2,Bcl11a,Eid1,Maco1,Smc6,Aars,Csnk1a1,Thrap3,Tmod3,Pafah1b2,Mprip,Pum1,Map2k2,Uba2,Morc3,Nucks1,Arhgef7,Dchs1,Cfdp1,Nfix,Ddx21,Gapvd1,Top1,Rnf2,Sae1,Sestd1,Nsd2,Prkar2b,Fer,Anks1,Ncbp1,Cyth2,Nrd1,Basp1,Frat1,Zfp354c,Anapc1,Islr2,Zfp148,Tarbp2,Neurod1,Zfp68,Wdr43,Brd9,Ash2l,Zbtb37,Prmt7,Zkscan1,Ercc…
GO:0048519	negative regulation of biological process	201	461	3371	10772	0.000463461	Sox4,Cirbp,Ncl,Rbm42,Caprin1,Dpysl3,Abce1,Pspc1,Zeb2,Macroh2a2,Tgfbr1,Neurod2,Bcl11a,Eid1,Aars,Csnk1a1,Thrap3,Tmod3,Mprip,Pum1,Map2k2,Morc3,Arhgef7,Cfdp1,Nfix,Rnf2,Sestd1,Nsd2,Prkar2b,Fer,Anks1,Ncbp1,Cyth2,Nrd1,Basp1,Zfp148,Tarbp2,Neurod1,Ercc6,Gsto1,Kdm1a,Kdm4a,Tia1,Mtdh,Raf1,Insr,Smarce1,Csrnp3,Plekha1,Tcf4,Drosha,Nat10,Gnai3,Arhgef18,Mecp2,Pou6f1,Ip6k2,Phf6,Cyp51,Map2k6,Peli1,Rbfox2,Xrn2,Smarc…
GO:0016070	RNA metabolic process	174	461	2838	10772	0.00138921	Ptov1,Sox4,Ddx41,Tbl3,Gm21992,Cirbp,Ncl,Rbm42,Gabpb1,Abce1,Pspc1,Zeb2,Macroh2a2,Tgfbr1,Neurod2,Bcl11a,Eid1,Aars,Thrap3,Dis3,Pum1,Map2k2,Rrp9,Nucks1,Nfix,Ddx21,Top1,Rnf2,Nsd2,Fer,Sf3b2,Ncbp1,Basp1,Zfp354c,Phrf1,Vars,Zfp148,Tarbp2,Neurod1,Zfp68,Wdr43,Brd9,Ash2l,Zbtb37,Prmt7,Zkscan1,Ercc6,Zfp184,Mynn,Kdm1a,Kdm4a,Tia1,Mtdh,Raf1,Insr,Smarce1,Zfp704,Csrnp3,Tcf4,Drosha,Nat10,Brd3,Mecp2,Pou6f1,Tsr1,Phf6,…
GO:0065007	biological regulation	344	461	6786	10772	0.00196394	Ptov1,Sox4,Ddx41,Cirbp,Ncl,Rbm42,Caprin1,Gabpb1,Aff4,Dpysl3,Abce1,Pspc1,Zeb2,Macroh2a2,Tgfbr1,Neurod2,Bcl11a,Eid1,Maco1,Smc6,Aars,Csnk1a1,Thrap3,Tmod3,Tbc1d8b,Pafah1b2,Mprip,Pum1,Map2k2,Uba2,Morc3,Nucks1,Arhgef7,Dchs1,Cfdp1,Nfix,Ddx21,Ankrd11,Gapvd1,Top1,Rnf2,Sae1,Sestd1,Nsd2,Prkar2b,Fer,Anks1,Ncbp1,Cyth2,Nrd1,Basp1,Frat1,Zfp354c,Anapc1,Islr2,Zfp148,Tarbp2,Neurod1,Zfp68,Wdr43,Brd9,Ash2l,Zbtb37,Pr…
GO:0048523	negative regulation of cellular process	187	461	3137	10772	0.00259688	Sox4,Cirbp,Ncl,Rbm42,Caprin1,Dpysl3,Abce1,Pspc1,Zeb2,Macroh2a2,Tgfbr1,Neurod2,Bcl11a,Eid1,Aars,Csnk1a1,Thrap3,Tmod3,Mprip,Pum1,Morc3,Arhgef7,Cfdp1,Nfix,Rnf2,Sestd1,Nsd2,Prkar2b,Fer,Anks1,Cyth2,Basp1,Zfp148,Neurod1,Ercc6,Gsto1,Kdm1a,Kdm4a,Tia1,Mtdh,Raf1,Insr,Smarce1,Csrnp3,Plekha1,Tcf4,Nat10,Gnai3,Arhgef18,Mecp2,Pou6f1,Ip6k2,Phf6,Cyp51,Peli1,Rbfox2,Smarca4,Itfg2,Ivns1abp,Ncoa5,Pde10a,Smarcc2,Ehmt1…
GO:0060255	regulation of macromolecule metabolic process	216	461	3776	10772	0.00322261	Ptov1,Sox4,Ddx41,Cirbp,Ncl,Rbm42,Caprin1,Gabpb1,Aff4,Abce1,Pspc1,Zeb2,Macroh2a2,Tgfbr1,Neurod2,Bcl11a,Eid1,Aars,Csnk1a1,Thrap3,Mprip,Pum1,Map2k2,Uba2,Nucks1,Nfix,Ddx21,Top1,Rnf2,Sae1,Nsd2,Prkar2b,Fer,Anks1,Ncbp1,Nrd1,Basp1,Zfp354c,Zfp148,Tarbp2,Neurod1,Zfp68,Wdr43,Brd9,Ash2l,Zbtb37,Prmt7,Zkscan1,Ercc6,Zfp184,Mynn,Kdm1a,Kdm4a,Tia1,Mtdh,Raf1,Insr,Smarce1,Zfp704,Csrnp3,Tcf4,Gle1,Drosha,Nat10,Brd3,Me…
GO:0050794	regulation of cellular process	320	461	6212	10772	0.00373408	Ptov1,Sox4,Ddx41,Cirbp,Ncl,Rbm42,Caprin1,Gabpb1,Dpysl3,Abce1,Pspc1,Zeb2,Macroh2a2,Tgfbr1,Neurod2,Bcl11a,Eid1,Maco1,Smc6,Aars,Csnk1a1,Thrap3,Tmod3,Pafah1b2,Mprip,Pum1,Map2k2,Uba2,Morc3,Nucks1,Arhgef7,Dchs1,Cfdp1,Nfix,Ddx21,Rnf2,Sae1,Sestd1,Nsd2,Prkar2b,Fer,Anks1,Ncbp1,Cyth2,Nrd1,Basp1,Frat1,Zfp354c,Anapc1,Islr2,Zfp148,Tarbp2,Neurod1,Zfp68,Wdr43,Brd9,Ash2l,Zbtb37,Zkscan1,Ercc6,Zfp184,Gsto1,Mynn,Kdm…
GO:0051171	regulation of nitrogen compound metabolic process	203	461	3509	10772	0.00500525	Ptov1,Sox4,Ddx41,Cirbp,Ncl,Rbm42,Caprin1,Gabpb1,Abce1,Pspc1,Zeb2,Macroh2a2,Tgfbr1,Neurod2,Bcl11a,Eid1,Aars,Csnk1a1,Thrap3,Mprip,Pum1,Map2k2,Uba2,Nucks1,Nfix,Rnf2,Sae1,Nsd2,Prkar2b,Fer,Anks1,Ncbp1,Nrd1,Basp1,Zfp354c,Zfp148,Tarbp2,Neurod1,Zfp68,Wdr43,Brd9,Ash2l,Zbtb37,Zkscan1,Ercc6,Zfp184,Mynn,Kdm1a,Kdm4a,Tia1,Mtdh,Raf1,Insr,Smarce1,Zfp704,Csrnp3,Tcf4,Gle1,Drosha,Nat10,Brd3,Mecp2,Pou6f1,Rps6kb2,Phf…
GO:0019222	regulation of metabolic process	230	461	4107	10772	0.00504713	Ptov1,Sox4,Ddx41,Cirbp,Ncl,Rbm42,Caprin1,Gabpb1,Aff4,Abce1,Pspc1,Zeb2,Macroh2a2,Tgfbr1,Neurod2,Bcl11a,Eid1,Aars,Csnk1a1,Thrap3,Pafah1b2,Mprip,Pum1,Map2k2,Uba2,Nucks1,Nfix,Ddx21,Top1,Rnf2,Sae1,Nsd2,Prkar2b,Fer,Anks1,Ncbp1,Nrd1,Basp1,Zfp354c,Zfp148,Tarbp2,Neurod1,Zfp68,Wdr43,Brd9,Ash2l,Zbtb37,Prmt7,Zkscan1,Ercc6,Zfp184,Mynn,Kdm1a,Kdm4a,Tia1,Mtdh,Raf1,Insr,Smarce1,Zfp704,Csrnp3,Tcf4,Gle1,Drosha,Nat1…
GO:0031323	regulation of cellular metabolic process	215	461	3780	10772	0.00596621	Ptov1,Sox4,Ddx41,Cirbp,Ncl,Rbm42,Caprin1,Gabpb1,Abce1,Pspc1,Zeb2,Macroh2a2,Tgfbr1,Neurod2,Bcl11a,Eid1,Aars,Csnk1a1,Thrap3,Pafah1b2,Mprip,Pum1,Map2k2,Uba2,Nucks1,Nfix,Rnf2,Sae1,Nsd2,Prkar2b,Fer,Anks1,Ncbp1,Nrd1,Basp1,Zfp354c,Zfp148,Tarbp2,Neurod1,Zfp68,Wdr43,Brd9,Ash2l,Zbtb37,Zkscan1,Ercc6,Zfp184,Mynn,Kdm1a,Kdm4a,Tia1,Mtdh,Raf1,Insr,Smarce1,Zfp704,Csrnp3,Tcf4,Gle1,Drosha,Nat10,Brd3,Gnai3,Mecp2,Pou…
GO:0051172	negative regulation of nitrogen compound metabolic process	105	461	1537	10772	0.0180676	Sox4,Cirbp,Ncl,Rbm42,Caprin1,Abce1,Pspc1,Zeb2,Macroh2a2,Tgfbr1,Bcl11a,Eid1,Thrap3,Mprip,Pum1,Nfix,Rnf2,Nsd2,Prkar2b,Anks1,Basp1,Zfp148,Ercc6,Kdm1a,Kdm4a,Tia1,Mtdh,Insr,Smarce1,Tcf4,Nat10,Mecp2,Pou6f1,Phf6,Cyp51,Rbfox2,Smarca4,Ivns1abp,Smarcc2,Ehmt1,Terf2ip,Akap1,Mybbp1a,Kdm5b,Fzd1,Exosc10,Stk38,Prkaa2,Errfi1,Inpp5f,Mtf2,Ctcf,Elf2,Zhx1,Nfx1,Tesk1,Kdm4b,C9orf72,Lpcat1,Zfp90,Ctbp1,Dusp5,Nfib,Ibtk,Ba…
GO:0080090	regulation of primary metabolic process	204	461	3618	10772	0.0373171	Ptov1,Sox4,Ddx41,Cirbp,Ncl,Rbm42,Caprin1,Gabpb1,Abce1,Pspc1,Zeb2,Macroh2a2,Tgfbr1,Neurod2,Bcl11a,Eid1,Aars,Csnk1a1,Thrap3,Mprip,Pum1,Map2k2,Uba2,Nucks1,Nfix,Rnf2,Sae1,Nsd2,Prkar2b,Fer,Anks1,Ncbp1,Nrd1,Basp1,Zfp354c,Zfp148,Tarbp2,Neurod1,Zfp68,Wdr43,Brd9,Ash2l,Zbtb37,Zkscan1,Ercc6,Zfp184,Mynn,Kdm1a,Kdm4a,Tia1,Mtdh,Raf1,Insr,Smarce1,Zfp704,Csrnp3,Tcf4,Gle1,Drosha,Nat10,Brd3,Mecp2,Pou6f1,Rps6kb2,Phf…
GO:0006397	mRNA processing	33	461	305	10772	0.0417231	Ddx41,Gm21992,Cirbp,Ncl,Rbm42,Pspc1,Thrap3,Sf3b2,Ncbp1,Phrf1,Prmt7,Tia1,Rbm22,Rbfox2,Sf1,Nova2,Snrnp200,Aqr,Rbm14,Rngtt,Safb,Sf3a1,Cdk11b,Prpf6,Casc3,Srrm4,Scaf4,Usp4,Ctr9,Sart3,Sf3b3,Dbr1,Rbm19
GO:0006396	RNA processing	54	461	643	10772	0.0626001	Ddx41,Tbl3,Gm21992,Cirbp,Ncl,Rbm42,Pspc1,Aars,Thrap3,Pum1,Map2k2,Rrp9,Sf3b2,Ncbp1,Phrf1,Tarbp2,Wdr43,Prmt7,Tia1,Drosha,Nat10,Mecp2,Tsr1,Rbm22,Rbfox2,Ivns1abp,Sf1,Nova2,Snrnp200,Aqr,Rbm14,Exosc10,Rrp1b,Rngtt,Safb,Thumpd1,Sf3a1,Bms1,Cdk11b,Prpf6,Casc3,Pwp2,Srrm4,Wdr46,Scaf4,Wdr3,Usp4,Ctr9,Sart3,Sf3b3,Dbr1,Elp3,Ccar2,Rbm19
GO:0090304	nucleic acid metabolic process	182	461	3165	10772	0.0672792	Ptov1,Sox4,Ddx41,Tbl3,Gm21992,Cirbp,Ncl,Rbm42,Gabpb1,Abce1,Pspc1,Zeb2,Macroh2a2,Tgfbr1,Neurod2,Bcl11a,Eid1,Smc6,Aars,Thrap3,Dis3,Pum1,Map2k2,Rrp9,Nucks1,Nfix,Ddx21,Top1,Rnf2,Nsd2,Fer,Sf3b2,Ncbp1,Basp1,Zfp354c,Phrf1,Vars,Zfp148,Tarbp2,Neurod1,Zfp68,Wdr43,Brd9,Ash2l,Zbtb37,Prmt7,Zkscan1,Ercc6,Zfp184,Mynn,Kdm1a,Kdm4a,Tia1,Mtdh,Raf1,Insr,Smarce1,Zfp704,Csrnp3,Tcf4,Drosha,Nat10,Brd3,Mecp2,Pou6f1,Tsr1,…
GO:0000377	RNA splicing, via transesterification reactions with bulged adenosine as nucleophile	27	461	229	10772	0.0822581	Ddx41,Gm21992,Cirbp,Ncl,Rbm42,Pspc1,Thrap3,Sf3b2,Ncbp1,Prmt7,Tia1,Rbm22,Rbfox2,Sf1,Nova2,Snrnp200,Aqr,Rbm14,Sf3a1,Prpf6,Casc3,Srrm4,Usp4,Sart3,Sf3b3,Dbr1,Rbm19
GO:0000398	mRNA splicing, via spliceosome	27	461	229	10772	0.0822581	Ddx41,Gm21992,Cirbp,Ncl,Rbm42,Pspc1,Thrap3,Sf3b2,Ncbp1,Prmt7,Tia1,Rbm22,Rbfox2,Sf1,Nova2,Snrnp200,Aqr,Rbm14,Sf3a1,Prpf6,Casc3,Srrm4,Usp4,Sart3,Sf3b3,Dbr1,Rbm19
GO:0000375	RNA splicing, via transesterification reactions	27	461	229	10772	0.0822581	Ddx41,Gm21992,Cirbp,Ncl,Rbm42,Pspc1,Thrap3,Sf3b2,Ncbp1,Prmt7,Tia1,Rbm22,Rbfox2,Sf1,Nova2,Snrnp200,Aqr,Rbm14,Sf3a1,Prpf6,Casc3,Srrm4,Usp4,Sart3,Sf3b3,Dbr1,Rbm19
