# Supplementary material for: LINE-1 regulates cortical development by acting as long non-coding RNAs
Source: Nat Commun. 2023 Aug 17;14:4974. doi: 10.1038/s41467-023-40743-7 (PMC10435495; doi:10.1038/s41467-023-40743-7)
Supplement: Supplementary file 10 — Supplementary Data 7 [file 41467_2023_40743_MOESM10_ESM.xlsx]

## Sheet: H3K27me3
gene	chr	start	end	width	strand	Conc	Conc_shl1	Conc_shctrl	Fold	p.value	FDR	AveExpr	logFC.SHL1A.WT	adj.P.Val.SHL1A.WT	logFC.SHL1B.WT	adj.P.Val.SHL1B.WT	logFC.SHL1A.SHCTRL	adj.P.Val.SHL1A.SHCTRL	logFC.SHL1B.SHCTRL	adj.P.Val.SHL1B.SHCTRL	Description
1700003E16Rik	chr6	83159800	83163999	4200	*	8.09944	8.38154	7.74842	0.565272	2.38303e-05	0.000262956	3.55634	-0.544944	0.00101404	-1.11584	4.49732e-07	-0.7141	3.83543e-05	-1.28499	1.12555e-11	RIKEN cDNA 1700003E16 gene
1700019D03Rik	chr1	52952000	52954999	3000	*	5.72874	6.07391	5.27411	0.503618	0.0140258	0.0473955	2.09173	-1.34805	8.27055e-06	-1.21075	8.72706e-06	-1.26664	2.22818e-05	-1.12934	2.52407e-08	RIKEN cDNA 1700019D03 gene
2810459M11Rik	chr1	86042600	86049199	6600	*	6.96015	7.29085	6.53036	0.590276	0.000696091	0.00455488	5.389	-1.11144	0.00111429	-0.736905	0.0168374	-1.2044	0.000547067	-0.829864	0.000267907	RIKEN cDNA 2810459M11 gene
2900026A02Rik	chr5	113135800	113141199	5400	*	6.22527	6.55107	5.80376	0.528029	0.00610606	0.0256729	4.79821	-0.744194	1.17378e-07	-0.923338	4.4223e-09	-0.790603	3.84486e-08	-0.969746	2.20274e-13	RIKEN cDNA 2900026A02 gene
5330434G04Rik	chrX	105327000	105399799	72800	*	10.1083	10.2629	9.9351	0.318331	3.93141e-06	5.37432e-05	5.26777	-0.295665	0.00767685	-0.480479	0.000279089	-0.237026	0.0312796	-0.42184	7.11911e-06	RIKEN cDNA 5330434G04 gene
5730409E04Rik	chr4	126608200	126624399	16200	*	8.08576	8.33671	7.78177	0.494737	0.000124463	0.0010749	4.60889	-1.83235	3.62312e-11	-0.611748	0.000132043	-1.73291	1.31185e-10	-0.512315	5.68617e-06	RIKEN cDNA 5730409E04Rik gene
9530059O14Rik	chr9	122555800	122584399	28600	*	9.5846	9.76654	9.37635	0.37382	5.18161e-06	6.86015e-05	4.33173	-1.19738	1.90194e-10	-0.591832	3.12097e-05	-0.943299	3.07967e-08	-0.337755	0.000263103	RIKEN cDNA 9530059O14 gene
9530059O14Rik	chr9	122609800	122634999	25200	*	8.71432	8.85557	8.55773	0.277239	0.00919589	0.0348521	4.33173	-1.19738	1.90194e-10	-0.591832	3.12097e-05	-0.943299	3.07967e-08	-0.337755	0.000263103	RIKEN cDNA 9530059O14 gene
A530058N18Rik	chr2	113998000	114019599	21600	*	8.26551	8.46412	8.03513	0.387256	0.00150487	0.00858021	2.76131	-1.02001	8.25016e-06	-0.533834	0.00814999	-0.961652	2.09632e-05	-0.47548	0.000598202	RIKEN cDNA A530058N18 gene
Ache	chr5	137279000	137293199	14200	*	7.9781	8.28902	7.58123	0.618469	6.70904e-06	8.5044e-05	4.58177	-2.52623	2.06484e-16	-1.23792	8.0685e-12	-2.6962	4.66108e-17	-1.4079	6.92842e-17	acetylcholinesterase
Acot11	chr4	106799600	106806999	7400	*	7.18476	7.43291	6.88488	0.451694	0.00524827	0.0229213	4.86266	-2.88512	5.03486e-13	-0.740137	1.1896e-05	-2.45705	1.50958e-11	-0.312064	0.00226962	acyl-CoA thioesterase 11
Acsf2	chr11	94562400	94567599	5200	*	7.6757	8.01146	7.23731	0.669498	3.81807e-06	5.24746e-05	3.36226	-2.07706	1.92512e-08	-0.803131	0.000390316	-1.6431	1.72e-06	-0.369173	0.0114457	acyl-CoA synthetase family member 2
Acsf2	chr11	94600400	94604399	4000	*	6.7236	7.01693	6.35499	0.502409	0.00505815	0.0223001	3.36226	-2.07706	1.92512e-08	-0.803131	0.000390316	-1.6431	1.72e-06	-0.369173	0.0114457	acyl-CoA synthetase family member 2
Adamts9	chr6	92784600	92788199	3600	*	5.95833	6.34116	5.43571	0.598155	0.00278055	0.0139236	4.74251	-0.927276	0.000472782	-0.492658	0.0387034	-0.96679	0.000314439	-0.532172	0.00135417	a disintegrin-like and metallopeptidase (reprolysin type) with thrombospondin type 1 motif, 9
Adamts9	chr6	92937400	92947599	10200	*	8.57287	8.85433	8.22285	0.582252	1.92179e-07	3.68916e-06	4.74251	-0.927276	0.000472782	-0.492658	0.0387034	-0.96679	0.000314439	-0.532172	0.00135417	a disintegrin-like and metallopeptidase (reprolysin type) with thrombospondin type 1 motif, 9
Adcy1	chr11	7053800	7068799	15000	*	7.80709	8.00608	7.57621	0.376736	0.00665413	0.0274431	9.20969	-0.619273	1.47244e-07	-0.548829	3.9972e-06	-0.510081	3.46019e-06	-0.439637	2.32053e-07	adenylate cyclase 1
Adcy8	chr15	64918600	64928399	9800	*	8.0338	8.35003	7.62821	0.642906	8.09946e-07	1.34157e-05	5.0042	-0.931889	3.41865e-09	-0.285121	0.0164164	-0.809198	6.09475e-08	-0.162431	0.0375944	adenylate cyclase 8
Adgrb1	chr15	74505800	74521199	15400	*	8.27416	8.43903	8.088	0.319454	0.00806914	0.0316533	7.18389	-0.848122	1.59355e-12	-0.179455	0.0294597	-0.87089	9.85633e-13	-0.202223	0.000481592	adhesion G protein-coupled receptor B1
Adgrb1	chr15	74525000	74533599	8600	*	7.38114	7.63642	7.07078	0.475313	0.00257085	0.0131264	7.18389	-0.848122	1.59355e-12	-0.179455	0.0294597	-0.87089	9.85633e-13	-0.202223	0.000481592	adhesion G protein-coupled receptor B1
Adra2c	chr5	35273600	35286399	12800	*	8.97431	9.22104	8.67649	0.510252	4.25714e-07	7.59257e-06	2.79587	-1.43101	3.70944e-07	-0.51175	0.0123284	-1.43786	3.40288e-07	-0.518599	0.000246114	adrenergic receptor, alpha 2c
Agbl4	chr4	111462800	111490399	27600	*	8.93361	9.15401	8.67336	0.452119	6.04169e-06	7.79372e-05	2.02044	-2.10697	2.18402e-08	-1.41021	2.05903e-06	-2.00461	6.23475e-08	-1.30785	9.05397e-09	ATP/GTP binding protein-like 4
Agbl4	chr4	111635200	111702999	67800	*	10.4304	10.5449	10.3061	0.232592	0.000203036	0.00163302	2.02044	-2.10697	2.18402e-08	-1.41021	2.05903e-06	-2.00461	6.23475e-08	-1.30785	9.05397e-09	ATP/GTP binding protein-like 4
Ajm1	chr2	25575400	25581599	6200	*	8.92996	9.19962	8.59804	0.556758	1.64186e-07	3.19174e-06	4.82694	-1.39857	7.24688e-12	-0.839569	5.07064e-08	-1.48151	1.86269e-12	-0.922509	1.90219e-12	apical junction component 1
Ankrd33b	chr15	31292000	31300399	8400	*	7.75811	7.94656	7.5413	0.352464	0.0119622	0.0420142	3.87337	-0.851929	1.28336e-07	-0.657991	0.000111514	-0.836821	1.88355e-07	-0.642883	8.44691e-07	ankyrin repeat domain 33B
Ankrd33b	chr15	31361600	31371399	9800	*	8.60116	8.89798	8.22701	0.621732	2.13052e-08	5.05849e-07	3.87337	-0.851929	1.28336e-07	-0.657991	0.000111514	-0.836821	1.88355e-07	-0.642883	8.44691e-07	ankyrin repeat domain 33B
Aqp11	chr7	97732600	97738599	6000	*	6.99192	7.30349	6.59399	0.564436	0.000861742	0.00543255	3.29162	-1.38413	3.62514e-08	-0.497332	0.00460707	-1.61431	1.45483e-09	-0.727512	1.36707e-07	aquaporin 11
Aqp4	chr18	15400600	15404599	4000	*	5.966	6.40505	5.33177	0.713789	0.000343638	0.00254624	7.50061	-3.43684	1.69238e-13	-0.762626	3.16732e-05	-3.07463	1.11829e-12	-0.400419	0.000381682	aquaporin 4
Arhgap6	chrX	168789000	168811599	22600	*	8.7813	9.04495	8.45845	0.548542	1.49407e-07	2.94172e-06	1.90183	-1.93422	1.90113e-08	-0.896591	0.000486552	-1.7043	2.39025e-07	-0.666677	0.000207395	Rho GTPase activating protein 6
Arhgap6	chrX	168818800	168826799	8000	*	6.57467	6.87088	6.20149	0.501329	0.00606379	0.0255583	1.90183	-1.93422	1.90113e-08	-0.896591	0.000486552	-1.7043	2.39025e-07	-0.666677	0.000207395	Rho GTPase activating protein 6
Arhgap6	chrX	168837000	168843199	6200	*	6.27151	6.58021	5.87824	0.501174	0.00902687	0.0344391	1.90183	-1.93422	1.90113e-08	-0.896591	0.000486552	-1.7043	2.39025e-07	-0.666677	0.000207395	Rho GTPase activating protein 6
Arhgap6	chrX	168870600	168899199	28600	*	8.46577	8.69815	8.18863	0.468195	5.99295e-05	0.000577749	1.90183	-1.93422	1.90113e-08	-0.896591	0.000486552	-1.7043	2.39025e-07	-0.666677	0.000207395	Rho GTPase activating protein 6
Arhgap6	chrX	168948400	168961799	13400	*	7.2939	7.59261	6.91673	0.560979	0.000412766	0.00296257	1.90183	-1.93422	1.90113e-08	-0.896591	0.000486552	-1.7043	2.39025e-07	-0.666677	0.000207395	Rho GTPase activating protein 6
Arhgap6	chrX	169019800	169049199	29400	*	8.82902	9.03168	8.59317	0.410018	9.02218e-05	0.000819374	1.90183	-1.93422	1.90113e-08	-0.896591	0.000486552	-1.7043	2.39025e-07	-0.666677	0.000207395	Rho GTPase activating protein 6
Arhgap6	chrX	169171000	169189599	18600	*	7.89889	8.1243	7.63162	0.436436	0.00117961	0.00701913	1.90183	-1.93422	1.90113e-08	-0.896591	0.000486552	-1.7043	2.39025e-07	-0.666677	0.000207395	Rho GTPase activating protein 6
Arhgap6	chrX	169199000	169240399	41400	*	9.07747	9.22891	8.90825	0.304837	0.00154996	0.0087827	1.90183	-1.93422	1.90113e-08	-0.896591	0.000486552	-1.7043	2.39025e-07	-0.666677	0.000207395	Rho GTPase activating protein 6
Arhgap6	chrX	169256400	169278599	22200	*	8.23821	8.43348	8.0123	0.381138	0.00179459	0.00989414	1.90183	-1.93422	1.90113e-08	-0.896591	0.000486552	-1.7043	2.39025e-07	-0.666677	0.000207395	Rho GTPase activating protein 6
Arhgdig	chr17	26198800	26208999	10200	*	7.8678	8.1667	7.49036	0.590826	1.97119e-05	0.000221887	5.20071	-0.400029	0.00181628	-0.670631	6.32278e-06	-0.33557	0.00801829	-0.606171	2.58123e-08	Rho GDP dissociation inhibitor (GDI) gamma
Arhgef25	chr10	127163400	127182799	19400	*	9.08571	9.23719	8.91644	0.301597	0.00166855	0.00930629	4.66449	-1.6266	1.72105e-11	-0.571719	0.000191418	-1.57218	3.84567e-11	-0.517292	3.3741e-06	Rho guanine nucleotide exchange factor (GEF) 25
Arhgef28	chr13	98196800	98214999	18200	*	8.17153	8.36671	7.94574	0.379685	0.00224025	0.0117473	4.97875	-1.72028	1.98197e-14	-1.02898	5.18946e-11	-1.76434	1.04854e-14	-1.07304	1.87664e-15	Rho guanine nucleotide exchange factor (GEF) 28
Arhgef4	chr1	34675800	34681799	6000	*	7.49637	7.8282	7.06468	0.64677	2.62341e-05	0.000284981	6.46315	-1.39016	7.77552e-17	-0.25205	0.00152474	-1.3332	2.35685e-16	-0.195093	0.000327811	Rho guanine nucleotide exchange factor (GEF) 4
Arhgef9	chrX	95123000	95141399	18400	*	7.92112	8.12564	7.68274	0.393998	0.00391135	0.0182016	7.8364	-0.89877	4.50322e-13	-0.212039	0.0131963	-0.939116	1.83879e-13	-0.252385	5.71922e-05	CDC42 guanine nucleotide exchange factor (GEF) 9
Arntl2	chr6	146793000	146798799	5800	*	6.71598	7.03084	6.31265	0.547586	0.00221287	0.0116396	1.62776	-1.21813	0.000180304	-0.814053	0.00865072	-0.903495	0.00427826	-0.499419	0.0144734	aryl hydrocarbon receptor nuclear translocator-like 2
Arsb	chr13	93771400	93772399	1000	*	4.38579	4.88403	3.61847	0.507947	0.0141822	0.0477871	4.84914	-2.30454	4.34411e-15	-1.17038	1.2572e-09	-2.19309	1.50945e-14	-1.05893	4.92367e-12	arylsulfatase B
Atp2b3	chrX	73494200	73523599	29400	*	8.55277	8.73253	8.34737	0.352531	0.00197512	0.0106595	6.01118	-1.23675	1.06155e-14	-0.21422	0.0208155	-1.34087	1.56371e-15	-0.318337	7.01867e-06	ATPase, Ca++ transporting, plasma membrane 3
Atp2b3	chrX	73550200	73572799	22600	*	8.19697	8.44239	7.90105	0.490021	0.000130826	0.00112415	6.01118	-1.23675	1.06155e-14	-0.21422	0.0208155	-1.34087	1.56371e-15	-0.318337	7.01867e-06	ATPase, Ca++ transporting, plasma membrane 3
Atp2b4	chr1	133741200	133744199	3000	*	5.59564	5.95334	5.11893	0.512784	0.0128326	0.0442482	7.44128	-1.58351	2.09159e-09	-1.42311	3.47896e-08	-1.58243	2.35078e-09	-1.42203	8.26102e-11	ATPase, Ca++ transporting, plasma membrane 4
Bcas3	chr11	85821800	85850399	28600	*	11.2259	11.4781	10.9201	0.549259	4.39435e-27	1.00598e-24	4.92251	-1.20303	6.94097e-10	-0.359052	0.00640523	-1.12919	2.84109e-09	-0.285218	0.00129654	breast carcinoma amplified sequence 3
Bmp3	chr5	98852400	98858199	5800	*	7.68763	7.95877	7.35347	0.52304	0.000264419	0.00203802	4.88948	-0.459941	0.000113334	-1.49347	2.74128e-11	-0.560643	7.39726e-06	-1.59417	1.79113e-15	bone morphogenetic protein 3
Bmpr1b	chr3	142165400	142175999	10600	*	7.50754	7.70825	7.27432	0.367795	0.0151129	0.049964	4.97883	-1.5552	9.94617e-11	-0.449379	0.00142032	-1.36998	1.73921e-09	-0.264165	0.00397284	bone morphogenetic protein receptor, type 1B
C1ql1	chr11	102938200	102953399	15200	*	9.2875	9.55436	8.95982	0.564985	1.25797e-09	3.74655e-08	2.3781	-3.27497	1.95122e-11	-0.640697	0.00777427	-3.33455	1.20591e-11	-0.700276	4.5124e-05	complement component 1, q subcomponent-like 1
C1ql3	chr2	13003800	13017399	13600	*	8.32126	8.55084	8.0481	0.460349	0.000141113	0.00119712	5.32842	-1.14072	4.54308e-12	-1.2893	1.85976e-12	-1.25989	4.7531e-13	-1.40847	2.371e-17	C1q-like 3
Cacna1i	chr15	80278200	80292799	14600	*	8.30829	8.50837	8.07592	0.391239	0.00121407	0.00717734	5.19999	-0.981448	1.69832e-06	-0.467322	0.00406175	-0.80984	3.41381e-05	-0.295714	0.00530568	calcium channel, voltage-dependent, alpha 1I subunit
Cacna2d3	chr14	29719200	29737199	18000	*	8.30006	8.49026	8.08092	0.373159	0.00192132	0.0104427	6.36867	-0.572228	5.03105e-09	-0.600064	8.14801e-09	-0.718916	4.34565e-11	-0.746752	8.5222e-15	calcium channel, voltage-dependent, alpha2/delta subunit 3
Cacng8	chr7	3409200	3417399	8200	*	7.70047	8.00444	7.31488	0.589997	5.20255e-05	0.000513823	4.87365	-1.15285	1.65573e-10	-0.363946	0.00385341	-1.27323	1.72827e-11	-0.484328	6.95976e-07	calcium channel, voltage-dependent, gamma subunit 8
Caln1	chr5	130359800	130377199	17400	*	7.68753	7.95459	7.35955	0.513253	0.000358175	0.00263613	7.76456	-0.769468	7.71609e-12	-0.84402	1.19274e-11	-0.812581	2.52813e-12	-0.887134	3.68808e-16	calneuron 1
Car10	chr11	93089000	93113399	24400	*	9.41701	9.6271	9.17102	0.434662	9.18642e-07	1.49895e-05	4.88515	-2.78317	8.7094e-17	-1.09263	1.48538e-09	-2.84834	5.57097e-17	-1.15779	2.33888e-13	carbonic anhydrase 10
Car11	chr7	45696800	45700799	4000	*	6.73029	7.05859	6.30458	0.580425	0.00119709	0.00710014	4.6694	-1.51622	6.02183e-12	-0.674836	2.87787e-06	-1.49587	8.52004e-12	-0.654486	3.66982e-09	carbonic anhydrase 11
Cav1	chr6	17303000	17311799	8800	*	7.28604	7.65164	6.79513	0.705436	1.02811e-05	0.000124069	2.45378	-1.55722	0.000750029	-1.27129	0.00114991	-1.55254	0.000783828	-1.26661	7.84033e-06	caveolin 1, caveolae protein
Cav2	chr6	17279200	17282799	3600	*	6.65449	6.94602	6.28873	0.501576	0.00535453	0.0232459	3.77941	-2.06409	4.46935e-07	-1.00978	7.39237e-05	-1.9003	1.82967e-06	-0.845999	2.66012e-06	caveolin 2
Cbln4	chr2	172029200	172052799	23600	*	9.30094	9.48709	9.08715	0.381236	1.82979e-05	0.00020743	2.53269	-2.13958	7.65344e-08	-1.35044	2.8442e-06	-2.08517	1.33115e-07	-1.29603	4.55499e-09	cerebellin 4 precursor protein
Ccdc65	chr15	98712600	98731599	19000	*	8.35095	8.57385	8.08722	0.444425	0.000171455	0.00141302	2.25097	-1.38129	1.78341e-06	-1.29776	3.08995e-06	-1.26365	8.39081e-06	-1.18013	1.9546e-08	coiled-coil domain containing 65
Cck	chr9	121488800	121499599	10800	*	8.17497	8.38299	7.93183	0.401779	0.00239712	0.0124087	6.28704	-1.98757	1.33837e-09	-1.23023	9.91083e-07	-1.98167	1.53594e-09	-1.22434	3.82378e-09	cholecystokinin
Cckbr	chr7	105420200	105434199	14000	*	7.89866	8.13533	7.61539	0.461362	0.000645494	0.00427063	3.04129	-2.74063	1.79567e-11	-2.16106	1.59002e-10	-2.6115	5.34794e-11	-2.03193	7.09401e-13	cholecystokinin B receptor
Ccn3	chr15	54741600	54748799	7200	*	6.89513	7.16038	6.56985	0.46395	0.00716782	0.0290386	5.72671	-2.32081	1.44331e-09	-2.57912	2.02624e-10	-2.04787	1.05367e-08	-2.30618	2.49053e-12	cellular communication network factor 3
Ccnd2	chr6	127147600	127162999	15400	*	9.1255	9.41888	8.75683	0.627688	4.25631e-11	1.64028e-09	7.64081	-0.980092	2.1e-07	-0.672167	6.7852e-05	-0.886502	9.97377e-07	-0.578576	2.67116e-06	cyclin D2
Cd44	chr2	102898600	102902799	4200	*	6.36398	6.68411	5.95194	0.530514	0.00515358	0.0226359	4.42355	-1.66017	6.30345e-12	-0.876477	1.21566e-07	-1.52885	4.38323e-11	-0.745166	1.38602e-09	CD44 antigen
Cdkl2	chr5	92038400	92045999	7600	*	6.52972	6.81474	6.17417	0.479454	0.00908504	0.0345773	5.64842	-0.369902	0.000197495	-0.609826	4.10193e-07	-0.401643	7.28629e-05	-0.641567	4.06748e-11	cyclin-dependent kinase-like 2 (CDC2-related kinase)
Cfap61	chr2	146058800	146073799	15000	*	7.71372	7.90278	7.49609	0.353108	0.0126543	0.0437734	1.37551	-1.18351	0.000177258	-0.997099	0.00108317	-1.16038	0.000236064	-0.973967	9.29397e-06	cilia and flagella associated protein 61
Chic1	chrX	103252800	103454999	202200	*	12.0518	12.3008	11.7507	0.546059	5.63579e-49	8.64418e-46	5.26119	-0.521941	2.31135e-05	-0.513875	6.36754e-05	-0.518918	2.58781e-05	-0.510852	1.07117e-07	cysteine-rich hydrophobic domain 1
Cldn10	chr14	118762200	118801799	39600	*	9.57829	9.78797	9.33288	0.436131	1.07831e-07	2.18195e-06	3.31769	-3.55105	4.85852e-09	-0.783028	0.000685854	-3.22232	3.09013e-08	-0.454301	0.0024929	claudin 10
Cldn10	chr14	118813200	118822999	9800	*	7.3461	7.56711	7.08499	0.403157	0.00959969	0.0358336	3.31769	-3.55105	4.85852e-09	-0.783028	0.000685854	-3.22232	3.09013e-08	-0.454301	0.0024929	claudin 10
Cldn10	chr14	118850400	118867399	17000	*	8.49363	8.77604	8.14215	0.580277	4.52301e-07	8.0201e-06	3.31769	-3.55105	4.85852e-09	-0.783028	0.000685854	-3.22232	3.09013e-08	-0.454301	0.0024929	claudin 10
Cldn12	chr5	5502200	5512799	10600	*	7.7987	8.0154	7.54359	0.413844	0.00273814	0.0137569	5.09162	-0.676216	2.2965e-07	-0.384781	0.000933001	-0.647831	5.21984e-07	-0.356396	1.55318e-05	claudin 12
Cntnap1	chr11	101162400	101171199	8800	*	8.11239	8.40394	7.74659	0.592143	3.56739e-06	4.96071e-05	4.65912	-3.05415	6.3967e-17	-0.245754	0.0403487	-3.19085	2.49261e-17	-0.382454	2.43658e-05	contactin associated protein-like 1
Col23a1	chr11	51288600	51293599	5000	*	7.0161	7.41453	6.4638	0.760912	6.48455e-06	8.2608e-05	3.46814	-1.82573	2.00615e-10	-1.06504	3.21031e-08	-1.81904	2.147e-10	-1.05835	5.73231e-12	collagen, type XXIII, alpha 1
Cpm	chr10	117624200	117635999	11800	*	8.76614	8.96462	8.53594	0.4015	0.000169871	0.00140155	2.35671	-0.924725	2.48931e-05	-1.10661	1.59368e-05	-1.11534	1.19201e-06	-1.29723	1.79109e-09	carboxypeptidase M
Cpne4	chr9	104556400	104559599	3200	*	5.20316	5.59763	4.65846	0.513446	0.0146515	0.0489062	5.5833	-0.698605	3.80035e-08	-1.30424	9.83103e-13	-0.89004	2.74048e-10	-1.49568	2.68176e-18	copine IV
Cpne4	chr9	104566400	104574599	8200	*	7.34184	7.55659	7.08944	0.388766	0.0130127	0.0446293	5.5833	-0.698605	3.80035e-08	-1.30424	9.83103e-13	-0.89004	2.74048e-10	-1.49568	2.68176e-18	copine IV
Cpne4	chr9	104946600	104954999	8400	*	6.60253	6.87353	6.26858	0.453429	0.0145238	0.0485965	5.5833	-0.698605	3.80035e-08	-1.30424	9.83103e-13	-0.89004	2.74048e-10	-1.49568	2.68176e-18	copine IV
Cpne7	chr8	123110800	123132599	21800	*	9.20151	9.43517	8.92254	0.485149	1.63672e-07	3.19174e-06	5.29235	-2.23277	3.20506e-16	-0.264587	0.0260067	-2.49103	3.12232e-17	-0.52285	2.00398e-07	copine VII
Creg2	chr1	39647400	39656199	8800	*	7.65059	7.96805	7.24295	0.625183	1.58392e-05	0.000182091	4.92646	-2.75066	1.03762e-17	-1.52173	2.9287e-15	-2.77586	8.07265e-18	-1.54693	1.45893e-19	cellular repressor of E1A-stimulated genes 2
Crhbp	chr13	95440400	95446999	6600	*	7.60055	7.92311	7.18447	0.634653	1.51918e-05	0.000175859	2.29342	-2.0485	3.65109e-07	-1.36212	1.45943e-05	-2.04795	3.7604e-07	-1.36157	2.00323e-08	corticotropin releasing hormone binding protein
Crym	chr7	120178800	120216799	38000	*	9.58535	9.75384	9.39455	0.346339	2.41265e-05	0.000265842	4.1827	-0.561745	0.0155229	-0.622177	0.0164979	-0.724518	0.002407	-0.78495	6.32524e-05	crystallin, mu
Ctnna1	chr18	35118000	35121599	3600	*	5.54444	5.96152	4.95539	0.607905	0.00331475	0.0160434	6.40984	-0.797371	0.000170788	-0.455154	0.0229359	-0.715075	0.000545398	-0.372859	0.00616155	catenin (cadherin associated protein), alpha 1
Cybrd1	chr2	71116800	71121399	4600	*	7.05891	7.37545	6.65282	0.584186	0.000448301	0.00316868	4.09916	-1.63063	4.32769e-08	-0.670006	0.000885207	-1.40927	6.67303e-07	-0.448647	0.000846549	cytochrome b reductase 1
Cyp4x1	chr4	115104600	115122199	17600	*	7.77684	8.00305	7.50845	0.425627	0.00319521	0.0156226	3.42495	-0.839396	0.000294165	-0.900444	9.55174e-05	-1.04587	1.45912e-05	-1.10692	2.73927e-09	cytochrome P450, family 4, subfamily x, polypeptide 1
Cyp4x1	chr4	115126200	115142399	16200	*	8.01425	8.26698	7.70763	0.49691	0.000168988	0.00139576	3.42495	-0.839396	0.000294165	-0.900444	9.55174e-05	-1.04587	1.45912e-05	-1.10692	2.73927e-09	cytochrome P450, family 4, subfamily x, polypeptide 1
Daam2	chr17	49561000	49567999	7000	*	7.12779	7.3629	6.84675	0.422194	0.0104638	0.0381403	4.68532	-1.67887	8.30721e-09	-0.844043	7.06706e-05	-1.40208	1.92752e-07	-0.567252	8.01125e-05	dishevelled associated activator of morphogenesis 2
Ddah1	chr3	145726400	145759799	33400	*	9.07877	9.19948	8.94704	0.23883	0.0128954	0.0443978	7.77793	-0.918934	1.56327e-13	-0.386117	1.35809e-05	-0.849619	1.06451e-12	-0.316802	5.61738e-07	dimethylarginine dimethylaminohydrolase 1
Ddah1	chr3	145760400	145863999	103600	*	10.8768	10.9513	10.7981	0.149852	0.00584583	0.0248788	7.77793	-0.918934	1.56327e-13	-0.386117	1.35809e-05	-0.849619	1.06451e-12	-0.316802	5.61738e-07	dimethylarginine dimethylaminohydrolase 1
Ddn	chr15	98766600	98811199	44600	*	11.5082	11.7735	11.1828	0.583171	1.60103e-38	1.06768e-35	6.9828	-1.60877	1.43939e-13	-0.246534	0.026883	-1.67908	6.26913e-14	-0.316849	9.89438e-05	dendrin
Dlg2	chr7	92177600	92186399	8800	*	6.90703	7.16733	6.5892	0.455687	0.00883066	0.0339035	8.80962	-0.616922	9.41686e-08	-0.311999	0.0028816	-0.548226	7.20742e-07	-0.243304	0.000737778	discs large MAGUK scaffold protein 2
Dlgap3	chr4	127177200	127180199	3000	*	5.25699	5.68431	4.64715	0.575695	0.00614349	0.025802	6.7299	-1.33024	4.29918e-13	-0.520724	2.2158e-05	-1.34815	3.47765e-13	-0.538642	2.30455e-08	DLG associated protein 3
Dmd	chrX	84625000	84631799	6800	*	6.191	6.50542	5.7884	0.488763	0.0138538	0.0469121	6.82293	-0.458231	3.5541e-05	-0.392823	0.000813798	-0.401127	0.000202761	-0.335719	4.96103e-05	dystrophin, muscular dystrophy
Dmtn	chr14	70631800	70645999	14200	*	9.05163	9.37786	8.62938	0.704432	3.99314e-12	1.85596e-10	6.87094	-0.849556	9.94617e-11	-0.427254	7.93982e-05	-0.915642	2.17647e-11	-0.49334	1.4751e-08	dematin actin binding protein
Doc2a	chr7	126846800	126852199	5400	*	6.28476	6.58757	5.90104	0.482815	0.0120706	0.0423078	3.4432	-1.50646	7.46348e-08	-0.655111	0.000658673	-1.49481	8.91962e-08	-0.643463	3.22758e-06	double C2, alpha
Doc2b	chr11	75789600	75800799	11200	*	8.08262	8.32133	7.79642	0.471291	0.000228223	0.00180991	4.69103	-0.453234	0.00135517	-0.668663	1.88567e-05	-0.537157	0.000214176	-0.752586	1.27932e-09	double C2, beta
Dpp10	chr1	124042000	124050199	8200	*	7.27489	7.50746	6.99748	0.423091	0.00757161	0.0302037	6.28038	-1.78493	9.24973e-18	-1.23102	8.2885e-15	-1.63443	7.0883e-17	-1.08053	1.17983e-17	dipeptidylpeptidase 10
Dpp6	chr5	26806400	26826799	20400	*	8.3643	8.52495	8.18349	0.310326	0.00957178	0.035772	7.43008	-0.81836	2.54443e-13	-0.604694	1.32318e-09	-0.831488	1.95318e-13	-0.617823	1.38043e-13	dipeptidylpeptidase 6
Dusp26	chr8	31086600	31093999	7400	*	7.03514	7.32913	6.6655	0.526767	0.0024004	0.0124173	4.2491	-1.5396	4.17446e-09	-0.764181	2.09926e-05	-1.42741	2.0635e-08	-0.651987	3.75064e-07	dual specificity phosphatase 26 (putative)
Egr2	chr10	67516800	67545399	28600	*	9.93949	10.1314	9.71807	0.401745	1.23554e-07	2.47075e-06	2.26537	-1.51655	2.59696e-06	-1.36825	2.16276e-05	-1.18118	0.000121528	-1.03287	6.94785e-06	early growth response 2
Egr3	chr14	70065800	70094999	29200	*	9.70248	9.91062	9.45916	0.435145	2.96743e-08	6.81353e-07	4.36017	-1.50241	9.45827e-09	-1.61259	3.81919e-08	-1.2755	1.70144e-07	-1.38568	1.45743e-09	early growth response 3
Ehd2	chr7	15953800	15958399	4600	*	6.23782	6.55789	5.82589	0.518201	0.00731812	0.0295227	2.37684	-1.77459	1.25628e-06	-0.822223	0.00344273	-1.34519	0.000101011	-0.392828	0.0354132	EH-domain containing 2
Emp2	chr16	10309400	10314599	5200	*	6.99728	7.28294	6.64073	0.498626	0.00404558	0.0186957	4.67014	-2.11766	4.61487e-12	-1.09425	6.70007e-09	-1.79685	2.11432e-10	-0.773448	2.17051e-09	epithelial membrane protein 2
Enpp2	chr15	54949800	54954399	4600	*	6.60678	6.8842	6.26301	0.456274	0.0134969	0.0459624	5.31947	-0.996579	1.35189e-10	-0.522683	7.44204e-06	-0.735547	7.72127e-08	-0.26165	0.000303503	ectonucleotide pyrophosphatase/phosphodiesterase 2
Epha10	chr4	124874400	124905399	31000	*	9.77935	10.0878	9.38649	0.676738	4.66676e-17	4.16155e-15	3.54661	-0.87086	1.91171e-05	-0.441586	0.0134907	-0.815557	5.13612e-05	-0.386282	0.00135778	Eph receptor A10
Esr1	chr10	4708200	4723599	15400	*	8.44343	8.60332	8.2636	0.313928	0.00656785	0.0272117	2.05534	-1.63513	0.000311909	-2.26863	1.04113e-06	-1.69085	0.000210701	-2.32436	3.14484e-10	estrogen receptor 1 (alpha)
Extl1	chr4	134362200	134374399	12200	*	8.33518	8.56016	8.06852	0.447279	0.00017867	0.00146469	2.54846	-2.85735	1.10557e-10	-1.13284	1.40641e-06	-2.76619	2.33034e-10	-1.04168	3.85903e-09	exostosin-like glycosyltransferase 1
F8	chrX	75231200	75234399	3200	*	5.64558	6.01028	5.15632	0.530474	0.00986644	0.03658	2.86914	-1.14325	7.44229e-06	-0.465235	0.0252795	-1.18202	4.39776e-06	-0.504003	0.000419446	coagulation factor VIII
Faah	chr4	115895400	115991599	96200	*	12.0528	12.2785	11.7851	0.489337	4.4174e-37	2.33635e-34	5.13133	-0.977798	4.4965e-10	-0.657619	1.04244e-06	-1.02038	1.80594e-10	-0.700204	1.52777e-10	fatty acid amide hydrolase
Faim2	chr15	99488800	99499599	10800	*	7.0164	7.30475	6.65565	0.517112	0.0026442	0.0134294	5.02862	-2.6165	6.00864e-17	-1.26723	6.00637e-13	-2.6159	5.84496e-17	-1.26663	4.41614e-17	Fas apoptotic inhibitory molecule 2
Fam107a	chr14	8314200	8320399	6200	*	7.83136	8.06891	7.54683	0.4595	0.000801219	0.00512686	4.59548	-4.97179	1.07749e-05	-1.42256	0.00364225	-5.07045	9.16592e-06	-1.52122	9.50978e-05	family with sequence similarity 107, member A
Fam120c	chrX	151335200	151350599	15400	*	7.90281	8.14565	7.61066	0.469206	0.000564675	0.00382892	6.25947	-0.751499	2.42175e-08	-0.221546	0.0452261	-0.745123	3.10242e-08	-0.21517	0.00383246	family with sequence similarity 120, member C
Fbxo2	chr4	148158000	148166999	9000	*	8.51289	8.85567	8.06241	0.729927	1.30378e-10	4.69421e-09	3.89021	-3.17422	3.05574e-10	-0.469642	0.0102871	-3.15246	3.5372e-10	-0.447878	0.000363222	F-box protein 2
Fbxo41	chr6	85482400	85488999	6600	*	7.45765	7.7779	7.0454	0.616018	5.8539e-05	0.000565767	6.17033	-0.4638	1.1215e-05	-0.646455	1.67096e-07	-0.46671	1.10292e-05	-0.649365	4.13008e-11	F-box protein 41
Fgf12	chr16	28443400	28448199	4800	*	5.9105	6.25506	5.45693	0.518301	0.0102903	0.037696	7.10969	-1.13614	9.97119e-16	-0.363004	1.76369e-05	-1.15497	7.56876e-16	-0.381838	8.29769e-09	fibroblast growth factor 12
Fgf12	chr16	28560200	28571799	11600	*	7.9061	8.14745	7.61611	0.469989	0.000468621	0.00329409	7.10969	-1.13614	9.97119e-16	-0.363004	1.76369e-05	-1.15497	7.56876e-16	-0.381838	8.29769e-09	fibroblast growth factor 12
Firre	chrX	50625200	50652799	27600	*	8.76103	8.9116	8.59289	0.297192	0.00454118	0.020468	5.06087	-1.12492	8.62146e-10	-0.367444	0.00366585	-1.01237	8.28182e-09	-0.254896	0.00234413	functional intergenic repeating RNA element
Frmpd4	chrX	167594000	167602399	8400	*	6.64487	6.9329	6.28463	0.493168	0.00620533	0.026019	6.2376	-1.38393	1.55936e-17	-0.896666	5.6157e-13	-1.57695	7.36779e-19	-1.08969	3.33241e-19	FERM and PDZ domain containing 4
Frmpd4	chrX	167758600	167784999	26400	*	8.37402	8.54134	8.18471	0.322223	0.00752175	0.0300811	6.2376	-1.38393	1.55936e-17	-0.896666	5.6157e-13	-1.57695	7.36779e-19	-1.08969	3.33241e-19	FERM and PDZ domain containing 4
Frmpd4	chrX	167785400	167793799	8400	*	6.80014	7.07376	6.46219	0.464899	0.00980271	0.0363701	6.2376	-1.38393	1.55936e-17	-0.896666	5.6157e-13	-1.57695	7.36779e-19	-1.08969	3.33241e-19	FERM and PDZ domain containing 4
Frmpd4	chrX	167824600	167857799	33200	*	8.67549	8.83059	8.5017	0.305146	0.00581282	0.0247865	6.2376	-1.38393	1.55936e-17	-0.896666	5.6157e-13	-1.57695	7.36779e-19	-1.08969	3.33241e-19	FERM and PDZ domain containing 4
Frmpd4	chrX	167869600	167879399	9800	*	6.80474	7.05993	6.49451	0.440846	0.0120818	0.0423277	6.2376	-1.38393	1.55936e-17	-0.896666	5.6157e-13	-1.57695	7.36779e-19	-1.08969	3.33241e-19	FERM and PDZ domain containing 4
Frmpd4	chrX	167897400	167909599	12200	*	7.26908	7.53546	6.94213	0.487635	0.00232099	0.0120675	6.2376	-1.38393	1.55936e-17	-0.896666	5.6157e-13	-1.57695	7.36779e-19	-1.08969	3.33241e-19	FERM and PDZ domain containing 4
Frmpd4	chrX	167926200	167973999	47800	*	9.19551	9.38304	8.9799	0.38264	4.5966e-05	0.000462009	6.2376	-1.38393	1.55936e-17	-0.896666	5.6157e-13	-1.57695	7.36779e-19	-1.08969	3.33241e-19	FERM and PDZ domain containing 4
Frmpd4	chrX	168018400	168022999	4600	*	5.88019	6.30613	5.27318	0.66101	0.00111893	0.00671185	6.2376	-1.38393	1.55936e-17	-0.896666	5.6157e-13	-1.57695	7.36779e-19	-1.08969	3.33241e-19	FERM and PDZ domain containing 4
Frmpd4	chrX	168115000	168129199	14200	*	7.92542	8.16531	7.63753	0.466041	0.000517978	0.00357228	6.2376	-1.38393	1.55936e-17	-0.896666	5.6157e-13	-1.57695	7.36779e-19	-1.08969	3.33241e-19	FERM and PDZ domain containing 4
Frmpd4	chrX	168182600	168205999	23400	*	8.10298	8.31815	7.84999	0.418752	0.00111509	0.00669928	6.2376	-1.38393	1.55936e-17	-0.896666	5.6157e-13	-1.57695	7.36779e-19	-1.08969	3.33241e-19	FERM and PDZ domain containing 4
Frmpd4	chrX	168225800	168235799	10000	*	6.95381	7.19545	6.66339	0.425305	0.0130152	0.0446293	6.2376	-1.38393	1.55936e-17	-0.896666	5.6157e-13	-1.57695	7.36779e-19	-1.08969	3.33241e-19	FERM and PDZ domain containing 4
Frmpd4	chrX	168238600	168243799	5200	*	5.99693	6.33487	5.55479	0.525282	0.0080067	0.031497	6.2376	-1.38393	1.55936e-17	-0.896666	5.6157e-13	-1.57695	7.36779e-19	-1.08969	3.33241e-19	FERM and PDZ domain containing 4
Frmpd4	chrX	168249000	168269199	20200	*	8.03535	8.25165	7.78081	0.421903	0.00122623	0.0072338	6.2376	-1.38393	1.55936e-17	-0.896666	5.6157e-13	-1.57695	7.36779e-19	-1.08969	3.33241e-19	FERM and PDZ domain containing 4
Frmpd4	chrX	168287400	168307999	20600	*	8.10431	8.34067	7.82148	0.466558	0.000237551	0.00187156	6.2376	-1.38393	1.55936e-17	-0.896666	5.6157e-13	-1.57695	7.36779e-19	-1.08969	3.33241e-19	FERM and PDZ domain containing 4
Frmpd4	chrX	168308000	168319799	11800	*	7.14525	7.39943	6.8365	0.4554	0.00564584	0.0242566	6.2376	-1.38393	1.55936e-17	-0.896666	5.6157e-13	-1.57695	7.36779e-19	-1.08969	3.33241e-19	FERM and PDZ domain containing 4
Frmpd4	chrX	168320000	168340199	20200	*	7.97746	8.18305	7.73761	0.396165	0.00266447	0.01349	6.2376	-1.38393	1.55936e-17	-0.896666	5.6157e-13	-1.57695	7.36779e-19	-1.08969	3.33241e-19	FERM and PDZ domain containing 4
Frmpd4	chrX	168347400	168362199	14800	*	7.46332	7.70255	7.17637	0.442259	0.00383639	0.0179453	6.2376	-1.38393	1.55936e-17	-0.896666	5.6157e-13	-1.57695	7.36779e-19	-1.08969	3.33241e-19	FERM and PDZ domain containing 4
Frmpd4	chrX	168433800	168452999	19200	*	7.89728	8.12919	7.62081	0.442482	0.00135849	0.00787174	6.2376	-1.38393	1.55936e-17	-0.896666	5.6157e-13	-1.57695	7.36779e-19	-1.08969	3.33241e-19	FERM and PDZ domain containing 4
Frmpd4	chrX	168479600	168485999	6400	*	6.27715	6.6135	5.83775	0.55345	0.00384513	0.0179643	6.2376	-1.38393	1.55936e-17	-0.896666	5.6157e-13	-1.57695	7.36779e-19	-1.08969	3.33241e-19	FERM and PDZ domain containing 4
Ftx	chrX	103623600	103656799	33200	*	9.25115	9.50513	8.94271	0.535763	3.74168e-09	1.01755e-07	4.40141	-0.673409	8.41548e-05	-0.610625	0.000349949	-0.567259	0.000686258	-0.504474	2.13624e-05	Ftx transcript, Xist regulator (non-protein coding)
Fxyd7	chr7	31037800	31055799	18000	*	9.39247	9.67054	9.04769	0.592681	1.63137e-11	6.7278e-10	2.77015	-3.21565	9.41448e-12	-1.66206	7.19255e-10	-3.06684	2.95085e-11	-1.51325	8.05314e-13	FXYD domain-containing ion transport regulator 7
Gabra3	chrX	72477600	72480799	3200	*	5.11842	5.56537	4.46744	0.579364	0.00606759	0.0255672	5.37279	-1.48657	9.09768e-13	-1.4243	8.31042e-13	-1.38094	5.41939e-12	-1.31867	3.49779e-16	gamma-aminobutyric acid (GABA) A receptor, subunit alpha 3
Galnt9	chr5	110509400	110555199	45800	*	9.84837	9.97951	9.7041	0.266622	0.0003622	0.00265937	4.485	-0.973149	6.52106e-07	-0.402809	0.00841255	-1.06049	1.36047e-07	-0.490152	8.75651e-06	polypeptide N-acetylgalactosaminyltransferase 9
Galnt9	chr5	110569800	110577599	7800	*	6.83001	7.08403	6.52149	0.440856	0.0115245	0.0409266	4.485	-0.973149	6.52106e-07	-0.402809	0.00841255	-1.06049	1.36047e-07	-0.490152	8.75651e-06	polypeptide N-acetylgalactosaminyltransferase 9
Gda	chr19	21471600	21474199	2600	*	5.92989	6.34928	5.33618	0.660037	0.0010102	0.00618539	7.99446	-1.73364	3.15294e-16	-0.830598	1.7226e-09	-1.6577	9.44532e-16	-0.754658	3.37923e-12	guanine deaminase
Ggta1	chr2	35459600	35466599	7000	*	7.20896	7.48301	6.87036	0.503953	0.00204317	0.0109574	2.72162	-1.22941	0.00202169	-0.652131	0.0449083	-1.16342	0.00337823	-0.586139	0.00582212	glycoprotein galactosyltransferase alpha 1, 3
Gldc	chr19	30172400	30177399	5000	*	6.8101	7.12477	6.40708	0.559356	0.00150593	0.00858021	5.47121	-0.973032	0.000241432	-0.789122	0.00143809	-0.681174	0.0059838	-0.497264	0.00213923	glycine decarboxylase
Gli3	chr13	15458400	15488399	30000	*	9.11167	9.29639	8.89978	0.376875	7.39899e-05	0.000693882	4.05557	-0.998282	4.4532e-05	-0.73084	0.00103162	-0.679499	0.00335854	-0.412057	0.00464318	GLI-Kruppel family member GLI3
Gli3	chr13	15615000	15625799	10800	*	7.28203	7.51629	7.0022	0.426704	0.00698621	0.0284877	4.05557	-0.998282	4.4532e-05	-0.73084	0.00103162	-0.679499	0.00335854	-0.412057	0.00464318	GLI-Kruppel family member GLI3
Gm10419	chr5	108362600	108419999	57400	*	10.046	10.2601	9.79458	0.452583	2.57374e-10	8.61923e-09	4.55104	-1.92275	1.48577e-14	-0.829875	2.4229e-07	-1.94581	1.09044e-14	-0.852935	1.34449e-10	predicted gene 10419
Gm12371	chr4	36947800	36955999	8200	*	7.75576	7.99009	7.47584	0.439591	0.0024067	0.0124415	1.74306	-0.808743	0.00357547	-1.48747	1.4716e-05	-0.886726	0.00155348	-1.56545	8.63519e-09	predicted gene 12371
Gm42517	chr5	108362600	108419999	57400	*	10.046	10.2601	9.79458	0.452583	2.57374e-10	8.61923e-09	3.89756	-0.748431	0.000153379	-0.365948	0.0372739	-0.653786	0.00077475	-0.271302	0.0175505	predicted gene 42517
Gm9954	chr5	63646400	63653599	7200	*	7.59712	7.79608	7.36626	0.369894	0.0118632	0.0417713	3.50022	-0.541239	0.000901872	-0.919311	6.80911e-06	-0.48293	0.00279614	-0.861002	2.57589e-08	predicted gene 9954
Gmppa	chr1	75443000	75460799	17800	*	9.09247	9.35391	8.77294	0.546175	1.86797e-08	4.51195e-07	4.52885	-0.305119	0.0354242	-0.348577	0.0271449	-0.31693	0.0289693	-0.360388	0.00073385	GDP-mannose pyrophosphorylase A
Gng13	chr17	25700000	25719199	19200	*	8.76224	9.01416	8.45684	0.521013	7.2215e-07	1.21053e-05	2.03912	-2.75457	2.8866e-09	-0.828406	0.00133728	-2.70468	4.46667e-09	-0.778516	3.33257e-05	guanine nucleotide binding protein (G protein), gamma 13
Gp1bb	chr16	18618600	18627799	9200	*	7.64143	7.90084	7.32491	0.497834	0.000578564	0.0039041	6.91379	-0.39217	0.000625584	-0.405809	0.00220555	-0.223216	0.0390555	-0.236855	0.00676682	glycoprotein Ib, beta polypeptide
Gpm6b	chrX	166234600	166241599	7000	*	6.55456	6.88179	6.13066	0.560208	0.00255003	0.0130462	9.95384	-1.17231	1.72569e-14	-0.685677	3.94111e-09	-1.12176	4.97328e-14	-0.635126	5.34299e-12	glycoprotein m6b
Gpm6b	chrX	166297600	166310599	13000	*	7.26218	7.59432	6.82995	0.624943	0.000110703	0.000973047	9.95384	-1.17231	1.72569e-14	-0.685677	3.94111e-09	-1.12176	4.97328e-14	-0.635126	5.34299e-12	glycoprotein m6b
Gpm6b	chrX	166318800	166323199	4400	*	5.54095	5.92676	5.01272	0.541455	0.00923489	0.03491	9.95384	-1.17231	1.72569e-14	-0.685677	3.94111e-09	-1.12176	4.97328e-14	-0.635126	5.34299e-12	glycoprotein m6b
Gpr146	chr5	139379400	139383599	4200	*	6.27328	6.6886	5.68776	0.701299	0.000316854	0.00237648	2.18278	-1.83179	1.41297e-06	-1.0001	0.000450255	-1.45883	5.54345e-05	-0.627138	0.00094428	G protein-coupled receptor 146
Gpr158	chr2	21363400	21371999	8600	*	7.29544	7.58032	6.94011	0.529634	0.00110204	0.00665217	5.83122	-2.52295	4.30188e-18	-1.02164	7.17446e-11	-2.57795	2.86238e-18	-1.07663	3.84814e-15	G protein-coupled receptor 158
Gpr68	chr12	100895600	100903999	8400	*	7.81259	8.01275	7.58012	0.377907	0.00668313	0.0275257	2.29838	-2.28677	1.5312e-10	-0.490233	0.0100571	-2.40692	4.58073e-11	-0.610378	1.31627e-05	G protein-coupled receptor 68
Gprc5b	chr7	118993600	119006599	13000	*	7.64614	7.85209	7.40582	0.384213	0.00789364	0.03119	6.22044	-2.12121	1.29401e-08	-0.52707	0.0116851	-1.92735	5.63661e-08	-0.333209	0.0157731	G protein-coupled receptor, family C, group 5, member B
Grem2	chr1	174920400	174922799	2400	*	5.10119	5.57926	4.38127	0.609483	0.00391919	0.0182325	3.65763	-1.2441	4.50361e-09	-0.934813	5.731e-07	-1.09889	5.81243e-08	-0.789608	1.05131e-08	gremlin 2, DAN family BMP antagonist
Grid1	chr14	34811200	34825199	14000	*	8.55396	8.72045	8.36572	0.328995	0.00348083	0.0166893	5.93011	-0.99973	6.66491e-12	-0.601218	1.9873e-07	-1.14159	3.24491e-13	-0.743073	6.68072e-13	glutamate receptor, ionotropic, delta 1
Grid2	chr6	64672600	64693399	20800	*	8.34283	8.49748	8.1696	0.29801	0.0119934	0.042102	4.88409	-1.51011	7.39179e-14	-0.628759	4.34261e-07	-1.50245	8.30721e-14	-0.621093	2.4515e-10	glutamate receptor, ionotropic, delta 2
Grik4	chr9	42893200	42900799	7600	*	7.0771	7.37398	6.70286	0.541744	0.00127615	0.00746517	4.32934	-0.610801	0.000326363	-0.416031	0.02307	-0.705622	5.53218e-05	-0.510853	0.000127436	glutamate receptor, ionotropic, kainate 4
Grin1	chr2	25287400	25298799	11400	*	8.3625	8.52056	8.18496	0.303031	0.0117657	0.0415046	7.61406	-0.315956	0.000290706	-0.332138	0.000960349	-0.412212	1.06769e-05	-0.428394	1.36707e-07	glutamate receptor, ionotropic, NMDA1 (zeta 1)
Grin2a	chr16	9986600	10004399	17800	*	8.39243	8.58957	8.16403	0.387998	0.000949973	0.00589668	7.02792	-1.13043	3.01887e-11	-0.716064	5.1213e-07	-1.24241	4.8968e-12	-0.828044	3.10852e-11	glutamate receptor, ionotropic, NMDA2A (epsilon 1)
Grin3a	chr4	49841200	49852199	11000	*	7.57889	7.82773	7.27799	0.469371	0.00173886	0.0096284	5.88618	-0.96271	8.32389e-10	-0.500069	5.89811e-05	-0.928992	1.91341e-09	-0.466352	3.26027e-07	glutamate receptor ionotropic, NMDA3A
Grm1	chr10	11075400	11086999	11600	*	7.6283	7.84193	7.37743	0.402652	0.00595589	0.0252282	5.19923	-1.53626	3.86035e-13	-0.962774	9.49584e-10	-1.45231	1.46518e-12	-0.878824	1.07195e-12	glutamate receptor, metabotropic 1
Gspt2	chrX	94610200	94675199	65000	*	9.89721	10.0675	9.70409	0.35086	2.20858e-06	3.26453e-05	5.02713	-0.571002	4.79413e-07	-0.283793	0.00547834	-0.712795	7.36176e-09	-0.425586	1.52615e-07	G1 to S phase transition 2
Hk1	chr10	62370600	62384599	14000	*	7.91391	8.22923	7.50982	0.630316	4.11948e-06	5.61142e-05	8.58572	-0.509497	2.60384e-10	-0.277534	6.64238e-05	-0.572609	2.3747e-11	-0.340646	3.06875e-09	hexokinase 1
Hopx	chr5	77113800	77129199	15400	*	8.32658	8.4962	8.13433	0.331596	0.00524837	0.0229213	3.61312	-1.80401	0.000232115	-1.00269	0.00626951	-1.93245	0.000109759	-1.13113	5.11346e-05	HOP homeobox
Hpcal4	chr4	123192000	123210399	18400	*	8.67216	8.87691	8.43346	0.414044	0.000143765	0.00121626	7.12396	-1.65544	2.6919e-11	-1.13379	2.28122e-08	-1.7526	1.06496e-11	-1.23094	6.34661e-12	hippocalcin-like 4
Hrk	chr5	118156600	118179599	23000	*	9.35009	9.60261	9.04379	0.532411	1.52703e-09	4.48689e-08	5.67063	-1.01558	2.61028e-11	-1.65824	1.39386e-15	-1.1208	2.71057e-12	-1.76347	1.78913e-20	harakiri, BCL2 interacting protein (contains only BH3 domain)
Hs3st4	chr7	123960400	124012599	52200	*	10.0685	10.1648	9.96524	0.19352	0.00851438	0.03292	3.67276	-1.1709	2.58042e-05	-0.675697	0.00261322	-1.47383	6.38708e-07	-0.978626	5.31167e-08	heparan sulfate (glucosamine) 3-O-sulfotransferase 4
Hspa12a	chr19	58858200	58863199	5000	*	6.62693	6.91435	6.26764	0.489591	0.00683026	0.0279943	7.04345	-0.720533	8.38776e-12	-0.536533	2.28122e-08	-0.788699	1.22389e-12	-0.604699	4.20625e-13	heat shock protein 12A
Hspa12a	chr19	58900400	58941799	41400	*	9.48978	9.60734	9.36177	0.236949	0.00565128	0.0242721	7.04345	-0.720533	8.38776e-12	-0.536533	2.28122e-08	-0.788699	1.22389e-12	-0.604699	4.20625e-13	heat shock protein 12A
Hspa2	chr12	76401800	76409799	8000	*	8.23534	8.39249	8.05894	0.303179	0.0133647	0.0456034	5.14597	-1.56198	4.66975e-13	-0.572655	3.45705e-05	-1.69863	6.41214e-14	-0.709309	1.26465e-09	heat shock protein 2
Htr1a	chr13	105442600	105448199	5600	*	7.57407	7.84645	7.23801	0.517501	0.000507196	0.0035153	3.42442	-1.73051	1.60674e-11	-1.23518	2.44019e-09	-1.57889	1.34559e-10	-1.08356	1.21367e-11	5-hydroxytryptamine (serotonin) receptor 1A
Htr2c	chrX	146954000	146970199	16200	*	8.22213	8.3959	8.02451	0.336552	0.00589529	0.0250685	4.60397	-0.408031	0.000299047	-1.27566	5.34444e-11	-0.440169	0.000122967	-1.3078	4.90834e-15	5-hydroxytryptamine (serotonin) receptor 2C
Icam5	chr9	21031400	21042199	10800	*	9.43181	9.68667	9.12206	0.540613	9.81564e-10	2.99905e-08	5.71104	-2.74992	3.99598e-18	-1.79524	9.34878e-16	-2.78909	2.86238e-18	-1.8344	5.73722e-20	intercellular adhesion molecule 5, telencephalin
Igsf9b	chr9	27314200	27375199	61000	*	9.78989	9.94663	9.61402	0.321052	3.26311e-05	0.000343747	7.38489	-0.97262	1.63916e-11	-0.574877	1.10863e-06	-0.918014	6.33391e-11	-0.520271	4.98916e-09	immunoglobulin superfamily, member 9B
Il1rapl1	chrX	86995800	86999399	3600	*	5.31394	5.69798	4.78903	0.516089	0.0136986	0.0464637	5.15238	-0.717385	4.08456e-05	-0.513986	0.00200199	-0.612686	0.000309344	-0.409287	0.000308899	interleukin 1 receptor accessory protein-like 1
Il1rapl2	chrX	137554800	137587599	32800	*	9.07223	9.25052	8.86875	0.358419	0.00022196	0.00176853	1.55255	-0.758362	0.0308791	-1.00331	0.00588519	-1.01106	0.00459032	-1.25601	2.74237e-06	interleukin 1 receptor accessory protein-like 2
Il1rapl2	chrX	137756200	137759999	3800	*	5.59983	5.97807	5.08578	0.547969	0.00772135	0.0306893	1.55255	-0.758362	0.0308791	-1.00331	0.00588519	-1.01106	0.00459032	-1.25601	2.74237e-06	interleukin 1 receptor accessory protein-like 2
Il1rapl2	chrX	137795800	137804199	8400	*	6.68926	6.96929	6.34145	0.477002	0.00791773	0.0312661	1.55255	-0.758362	0.0308791	-1.00331	0.00588519	-1.01106	0.00459032	-1.25601	2.74237e-06	interleukin 1 receptor accessory protein-like 2
Il1rapl2	chrX	138491800	138494999	3200	*	5.20771	5.6162	4.63576	0.535322	0.0110447	0.0396729	1.55255	-0.758362	0.0308791	-1.00331	0.00588519	-1.01106	0.00459032	-1.25601	2.74237e-06	interleukin 1 receptor accessory protein-like 2
Il1rapl2	chrX	138745600	138757199	11600	*	7.11975	7.35118	6.84396	0.414741	0.0113875	0.0405719	1.55255	-0.758362	0.0308791	-1.00331	0.00588519	-1.01106	0.00459032	-1.25601	2.74237e-06	interleukin 1 receptor accessory protein-like 2
Ildr2	chr1	166254000	166258999	5000	*	5.80777	6.15761	5.34497	0.526656	0.00924113	0.0349115	6.73534	-2.53197	5.55221e-21	-1.60007	6.3989e-17	-2.60726	2.52751e-21	-1.67536	1.59283e-21	immunoglobulin-like domain containing receptor 2
Ildr2	chr1	166303600	166311999	8400	*	7.35595	7.56362	7.11328	0.378767	0.0151149	0.049964	6.73534	-2.53197	5.55221e-21	-1.60007	6.3989e-17	-2.60726	2.52751e-21	-1.67536	1.59283e-21	immunoglobulin-like domain containing receptor 2
Itga3	chr11	95072000	95084599	12600	*	7.93135	8.11206	7.72472	0.342952	0.0112858	0.0403032	3.83803	-0.374046	0.015615	-0.633089	0.000431672	-0.328346	0.033547	-0.587388	5.01856e-06	integrin alpha 3
Itgb5	chr16	33821800	33837799	16000	*	8.62412	8.78252	8.44616	0.312398	0.00437662	0.0199077	5.14917	-1.7585	4.23344e-07	-0.543296	0.00866595	-1.66078	1.06444e-06	-0.445573	0.00144711	integrin beta 5
Itpka	chr2	119735800	119762599	26800	*	9.59417	9.86673	9.25785	0.583843	1.22403e-12	6.15619e-11	3.65168	-2.045	1.34612e-09	-1.32411	2.48443e-08	-1.8917	7.3055e-09	-1.17081	9.4027e-11	inositol 1,4,5-trisphosphate 3-kinase A
Ivd	chr2	118882800	118902999	20200	*	9.41025	9.65808	9.11083	0.521597	2.00373e-09	5.79227e-08	5.52632	-0.837271	1.71698e-07	-0.406466	0.00209513	-0.612852	3.04034e-05	-0.182046	0.0315331	isovaleryl coenzyme A dehydrogenase
Jph3	chr8	121718600	121731999	13400	*	7.6568	7.88308	7.38829	0.42183	0.00413215	0.0189814	6.28209	-0.467351	3.91847e-06	-0.334807	0.000931546	-0.531939	4.94547e-07	-0.399395	3.04368e-07	junctophilin 3
Kcnb1	chr2	167187800	167190399	2600	*	5.27895	5.74565	4.58476	0.643923	0.00216976	0.0114561	6.56992	-0.820474	2.0193e-08	-0.33575	0.00443627	-0.842272	1.37435e-08	-0.357548	2.90353e-05	potassium voltage gated channel, Shab-related subfamily, member 1
Kcnc2	chr10	112266200	112274799	8600	*	7.69462	8.02093	7.27225	0.637734	1.5013e-05	0.000174051	5.36528	-1.53665	6.65278e-09	-0.60965	0.00044633	-1.44758	2.10175e-08	-0.52058	2.14228e-05	potassium voltage gated channel, Shaw-related subfamily, member 2
Kcnc4	chr3	107449200	107467199	18000	*	8.91585	9.14347	8.64546	0.46673	3.81036e-06	5.24156e-05	4.18462	-2.03505	2.78965e-14	-0.790237	7.80861e-08	-2.23343	2.64684e-15	-0.98861	1.94684e-13	potassium voltage gated channel, Shaw-related subfamily, member 4
Kcng1	chr2	168271600	168304999	33400	*	9.47403	9.66862	9.24905	0.399617	6.37721e-06	8.15793e-05	2.48258	-2.07577	1.3077e-06	-1.62297	1.37926e-06	-2.19198	5.03962e-07	-1.73918	1.51679e-10	potassium voltage-gated channel, subfamily G, member 1
Kcnh3	chr15	99218400	99237199	18800	*	9.43567	9.68512	9.13388	0.527656	1.43793e-09	4.25773e-08	4.58065	-1.62448	1.64066e-08	-1.11923	2.23992e-07	-1.63256	1.55583e-08	-1.12731	7.70615e-11	potassium voltage-gated channel, subfamily H (eag-related), member 3
Kcnip3	chr2	127478600	127486999	8400	*	8.54303	8.88663	8.09113	0.723907	9.28122e-10	2.85281e-08	5.84091	-1.64407	1.35303e-15	-0.695126	1.54758e-07	-1.55895	5.18858e-15	-0.610005	1.35657e-09	Kv channel interacting protein 3, calsenilin
Kcnip4	chr5	49019800	49074599	54800	*	9.6399	9.79174	9.47019	0.310449	0.000113267	0.000991604	4.45757	-2.00737	1.74281e-14	-0.792498	6.55805e-08	-2.06134	8.89117e-15	-0.846463	5.73231e-12	Kv channel interacting protein 4
Kcnj4	chr15	79500800	79520199	19400	*	9.18226	9.45575	8.8445	0.58144	5.57444e-10	1.77756e-08	5.21683	-0.88022	7.34999e-06	-0.324934	0.0431649	-0.94197	2.72209e-06	-0.386684	0.000483214	potassium inwardly-rectifying channel, subfamily J, member 4
Kcnt1	chr2	25860000	25890599	30600	*	8.87022	9.0708	8.63717	0.405241	8.53666e-05	0.000782638	4.24302	-1.17328	6.80962e-08	-0.483956	0.00215855	-1.13216	1.42562e-07	-0.44284	5.41061e-05	potassium channel, subfamily T, member 1
Kif17	chr4	138297200	138301999	4800	*	5.69475	6.09794	5.13319	0.591522	0.00406163	0.0187586	3.05688	-0.633373	0.000957973	-1.03958	5.37483e-06	-0.65023	0.000751791	-1.05643	3.26019e-09	kinesin family member 17
Kifc2	chr15	76662800	76670999	8200	*	7.97895	8.2784	7.60061	0.602644	5.25708e-06	6.93917e-05	6.63772	-1.22793	1.04032e-15	-0.527774	1.70918e-07	-1.29274	3.44395e-16	-0.592583	5.73231e-12	kinesin family member C2
Klf9	chr19	23127600	23145599	18000	*	8.66201	8.89714	8.38095	0.479839	1.21113e-05	0.000143931	6.13797	-2.14302	7.55968e-19	-0.996349	2.43849e-12	-2.15078	7.19971e-19	-1.00411	1.69073e-16	Kruppel-like factor 9
Klhdc8a	chr1	132287600	132317599	30000	*	8.79654	8.97299	8.59547	0.352398	0.000810419	0.00516848	2.56488	-0.50302	0.0355756	-0.946404	0.000395168	-0.489811	0.0413143	-0.933195	1.55549e-06	kelch domain containing 8A
Krt77	chr15	101847600	101867799	20200	*	8.36352	8.53241	8.17219	0.327967	0.0055948	0.0240913	1.82849	-1.10848	0.00367395	-0.852382	0.0131489	-1.32471	0.000629952	-1.06861	1.38637e-05	keratin 77
Lamp5	chr2	136055200	136063599	8400	*	8.13988	8.31511	7.94039	0.335194	0.00819548	0.0320481	1.50529	-2.45224	4.51605e-05	-1.23592	0.0115184	-2.38732	6.77852e-05	-1.171	0.000633843	lysosomal-associated membrane protein family, member 5
Lhfpl2	chr13	94053400	94063599	10200	*	7.33742	7.599	7.01767	0.487263	0.00202824	0.0108888	5.27492	-0.824775	3.25238e-07	-0.670534	7.03183e-06	-0.626045	3.05738e-05	-0.471804	2.74376e-06	lipoma HMGIC fusion partner-like 2
Lhfpl2	chr13	94170800	94175799	5000	*	6.38244	6.71594	5.9479	0.550409	0.00367642	0.0173933	5.27492	-0.824775	3.25238e-07	-0.670534	7.03183e-06	-0.626045	3.05738e-05	-0.471804	2.74376e-06	lipoma HMGIC fusion partner-like 2
Lingo1	chr9	56617800	56629399	11600	*	7.83239	8.0647	7.55536	0.444263	0.00137861	0.00796623	6.50069	-0.833473	6.46348e-11	-0.953732	4.3022e-11	-0.854607	4.15145e-11	-0.974866	3.22736e-15	leucine rich repeat and Ig domain containing 1
Lingo1	chr9	56630600	56676199	45600	*	9.62085	9.82024	9.38941	0.412593	4.55144e-07	8.05844e-06	6.50069	-0.833473	6.46348e-11	-0.953732	4.3022e-11	-0.854607	4.15145e-11	-0.974866	3.22736e-15	leucine rich repeat and Ig domain containing 1
Lingo1	chr9	56692000	56822999	131000	*	11.6537	11.8699	11.3993	0.465463	2.21042e-28	5.74635e-26	6.50069	-0.833473	6.46348e-11	-0.953732	4.3022e-11	-0.854607	4.15145e-11	-0.974866	3.22736e-15	leucine rich repeat and Ig domain containing 1
Lingo2	chr4	36947800	36955999	8200	*	7.75576	7.99009	7.47584	0.439591	0.0024067	0.0124415	5.27682	-1.00372	3.82332e-09	-1.18151	5.12591e-10	-1.05989	1.30685e-09	-1.23769	3.00332e-14	leucine rich repeat and Ig domain containing 2
Lmo7	chr14	101727200	101735399	8200	*	7.4382	7.65374	7.18471	0.392262	0.0112548	0.0402016	6.81475	-0.195925	0.00711311	-0.231912	0.00615433	-0.28997	0.000180254	-0.325956	8.21743e-07	LIM domain only 7
Lncpint	chr6	31215600	31229399	13800	*	7.71558	7.91152	7.48879	0.369245	0.0107053	0.0388081	3.15171	-1.16115	5.71137e-05	-0.47285	0.0494378	-1.1107	0.000107151	-0.422404	0.00781455	long non-protein coding RNA, Trp53 induced transcript
Lrba	chr3	86535000	86579999	45000	*	10.5922	10.7209	10.4508	0.265931	1.24244e-05	0.000147041	6.11652	-0.621789	6.35547e-09	-0.241918	0.00553295	-0.646131	3.12642e-09	-0.26626	2.23232e-05	LPS-responsive beige-like anchor
Lynx1	chr15	74729800	74767799	38000	*	9.19181	9.37075	8.98749	0.360561	0.000134811	0.00115194	5.38168	-2.44588	3.88529e-15	-0.620237	1.63e-05	-2.49606	2.47981e-15	-0.67041	8.90794e-09	Ly6/neurotoxin 1
Lypd1	chr1	125902200	125916399	14200	*	7.75792	7.95486	7.52979	0.36996	0.00831385	0.0323485	6.45218	-2.80467	7.33874e-20	-1.57038	8.99376e-16	-2.7736	1.14563e-19	-1.53931	9.61384e-20	Ly6/Plaur domain containing 1
Mal2	chr15	54567200	54574799	7600	*	7.22228	7.46948	6.92379	0.448531	0.00560059	0.0241094	5.65734	-1.60141	1.29619e-12	-1.83934	6.89348e-14	-1.60423	1.29729e-12	-1.84215	1.0259e-17	mal, T cell differentiation protein 2
Map7	chr10	20146000	20151599	5600	*	6.82298	7.11237	6.46058	0.502403	0.004577	0.0205992	4.31203	-1.89253	6.54101e-14	-0.692661	7.93784e-07	-1.85896	1.01489e-13	-0.65909	1.24277e-09	microtubule-associated protein 7
Mast3	chr8	70802000	70807799	5800	*	7.74663	8.08493	7.3039	0.680827	1.36805e-06	2.14991e-05	5.80546	-0.999788	4.35046e-13	-0.281095	0.00173976	-1.11507	3.39323e-14	-0.396378	6.02556e-08	microtubule associated serine/threonine kinase 3
Matk	chr10	81250800	81260599	9800	*	7.47575	7.74195	7.14906	0.502129	0.00090128	0.00563778	5.66485	-0.737836	9.10016e-09	-0.430077	0.000143119	-0.792355	2.26411e-09	-0.484596	4.57531e-08	megakaryocyte-associated tyrosine kinase
Mcc	chr18	44656000	44664999	9000	*	6.89089	7.15932	6.56084	0.473429	0.00641082	0.0266764	4.67279	-1.29191	4.55191e-09	-0.469024	0.00377054	-1.10537	1.04963e-07	-0.282481	0.00864099	mutated in colorectal cancers
Metrn	chr17	25794800	25799399	4600	*	6.79063	7.13721	6.33354	0.623158	0.000429739	0.00306179	5.4575	-1.78918	1.05769e-08	-0.68843	0.000290552	-1.36309	1.07448e-06	-0.262335	0.0243797	meteorin, glial cell differentiation regulator
Mettl27	chr5	134942200	134956199	14000	*	8.59359	8.82674	8.31534	0.474008	3.32132e-05	0.000349231	3.10216	-1.14978	1.77782e-06	-0.729171	0.000564561	-0.887393	9.70349e-05	-0.466781	0.000968555	methyltransferase like 27
Mfge8	chr7	79147600	79149599	2000	*	5.43084	5.83847	4.86059	0.572081	0.0060442	0.0255007	7.30428	-1.19729	0.000115676	-0.727591	0.00946607	-1.08987	0.000317634	-0.620166	0.00147789	milk fat globule-EGF factor 8 protein
Mpv17	chr5	31124600	31141199	16600	*	9.51257	9.80534	9.14486	0.631611	1.7743e-13	9.93222e-12	4.94463	-1.10726	6.40709e-11	-0.590602	4.05289e-06	-0.858789	1.58464e-08	-0.342131	3.32928e-05	MpV17 mitochondrial inner membrane protein
Myo5b	chr18	74437000	74450799	13800	*	9.07234	9.29115	8.81431	0.451775	2.32805e-06	3.41047e-05	6.26208	-1.26035	2.91803e-15	-0.653069	9.60833e-09	-1.42977	1.63733e-16	-0.822487	1.14341e-14	myosin VB
Myorg	chr4	41494600	41507799	13200	*	8.78882	9.12196	8.35489	0.716023	7.73567e-12	3.43912e-10	4.78458	-2.19783	3.26101e-08	-0.615595	0.00432042	-1.95041	2.27838e-07	-0.368176	0.00927274	myogenesis regulating glycosidase (putative)
Myrip	chr9	120297800	120309999	12200	*	7.90968	8.13564	7.64164	0.435537	0.00160627	0.00903447	4.52474	-1.7488	2.77982e-12	-0.787314	7.56297e-07	-1.64063	1.28077e-11	-0.67915	7.95873e-09	myosin VIIA and Rab interacting protein
Naaa	chr5	92273600	92279799	6200	*	6.55223	6.88291	6.1225	0.568357	0.00195759	0.010591	3.4072	-1.8647	0.000248559	-1.53254	0.00011235	-1.76201	0.000471177	-1.42985	1.30557e-06	N-acylethanolamine acid amidase
Nap1l2	chrX	103175000	103193799	18800	*	8.20697	8.40128	7.98236	0.377894	0.00316901	0.0155391	5.85901	-0.237625	0.0035935	-0.205129	0.0234806	-0.298997	0.000400278	-0.266501	4.51047e-05	nucleosome assembly protein 1-like 2
Ndnf	chr6	65666200	65675999	9800	*	8.05299	8.29622	7.76028	0.481509	0.000240724	0.00188957	5.4622	-0.679724	8.105e-05	-0.74782	5.77353e-05	-0.542053	0.0010667	-0.610149	3.68223e-06	neuron-derived neurotrophic factor
Ndrg2	chr14	51912800	51915199	2400	*	5.50464	5.94833	4.86059	0.633787	0.00234964	0.0121876	8.50857	-3.06297	6.01678e-11	-0.62739	0.00390254	-2.96784	1.02791e-10	-0.532259	0.000552252	N-myc downstream regulated gene 2
Necab3	chr2	154558200	154559399	1200	*	4.59006	5.07226	3.86059	0.523562	0.0124153	0.0431137	2.26452	-2.49133	8.89226e-08	-1.74383	3.80549e-07	-2.42906	1.55543e-07	-1.68156	3.07628e-10	N-terminal EF-hand calcium binding protein 3
Nell1	chr7	49969000	49988999	20000	*	8.85676	9.07686	8.59694	0.449939	1.03185e-05	0.000124367	5.19516	-0.35904	0.00290672	-0.624015	1.1896e-05	-0.514474	5.53741e-05	-0.779449	8.50129e-11	NEL-like 1
Neurl1a	chr19	47246200	47258999	12800	*	8.36009	8.53688	8.15856	0.346569	0.00318453	0.0155952	5.15451	-1.57727	1.09107e-11	-0.896789	4.64976e-08	-1.61908	6.03046e-12	-0.938599	3.90884e-12	neuralized E3 ubiquitin protein ligase 1A
Nfatc2	chr2	168586600	168593999	7400	*	7.44119	7.68539	7.14706	0.455307	0.00292126	0.0145098	2.50473	-1.84701	6.31376e-08	-0.913251	0.000311458	-1.6944	3.42887e-07	-0.760648	2.43658e-05	nuclear factor of activated T cells, cytoplasmic, calcineurin dependent 2
Nfatc2	chr2	168596800	168605399	8600	*	7.34435	7.62395	6.99721	0.523105	0.00104742	0.00636118	2.50473	-1.84701	6.31376e-08	-0.913251	0.000311458	-1.6944	3.42887e-07	-0.760648	2.43658e-05	nuclear factor of activated T cells, cytoplasmic, calcineurin dependent 2
Nhsl2	chrX	101837000	101968399	131400	*	11.2517	11.4549	11.015	0.432614	1.15554e-18	1.16603e-16	4.37819	-1.90956	2.00242e-09	-1.06584	1.23258e-06	-1.93532	1.60474e-09	-1.0916	7.39762e-10	NHS-like 2
Nhsl2	chrX	101969200	102046799	77600	*	10.3011	10.5166	10.0477	0.455922	7.00996e-12	3.14382e-10	4.37819	-1.90956	2.00242e-09	-1.06584	1.23258e-06	-1.93532	1.60474e-09	-1.0916	7.39762e-10	NHS-like 2
Nhsl2	chrX	102058200	102123599	65400	*	9.78882	9.98082	9.56728	0.39728	3.23902e-07	5.96399e-06	4.37819	-1.90956	2.00242e-09	-1.06584	1.23258e-06	-1.93532	1.60474e-09	-1.0916	7.39762e-10	NHS-like 2
Nipal3	chr4	135408600	135455599	47000	*	9.77288	9.90633	9.62583	0.272275	0.000569797	0.00385433	5.152	-1.87724	3.81009e-16	-0.774991	6.02808e-10	-1.90854	2.69348e-16	-0.806291	2.19698e-14	NIPA-like domain containing 3
Nlgn3	chrX	101285000	101299999	15000	*	7.57066	7.78042	7.32513	0.384197	0.0117615	0.0415046	8.08412	-0.367778	1.34306e-07	-0.26387	0.000150202	-0.423159	1.15044e-08	-0.319251	1.50136e-08	neuroligin 3
Nlgn3	chrX	101300600	101317999	17400	*	7.83721	8.05909	7.5749	0.421812	0.00232699	0.0120947	8.08412	-0.367778	1.34306e-07	-0.26387	0.000150202	-0.423159	1.15044e-08	-0.319251	1.50136e-08	neuroligin 3
Npas2	chr1	39191400	39199999	8600	*	7.61046	7.85257	7.31935	0.453129	0.00228966	0.0119331	3.5719	-1.273	1.89659e-07	-0.592533	0.00297952	-1.17346	8.68254e-07	-0.492997	0.000384385	neuronal PAS domain protein 2
Npcd	chr15	79801200	79816399	15200	*	8.04238	8.33289	7.67823	0.586499	5.83384e-06	7.56378e-05	6.44842	-1.36647	1.43386e-09	-0.68881	3.89682e-05	-1.33305	2.41865e-09	-0.655384	3.01846e-07	neuronal pentraxin chromo domain
Npr3	chr15	11897800	11914599	16800	*	8.75303	8.9692	8.49865	0.440454	3.01353e-05	0.000322382	5.42385	-1.04467	4.989e-06	-1.12463	2.33609e-06	-1.22786	5.30003e-07	-1.30782	4.87988e-10	natriuretic peptide receptor 3
Nptx1	chr11	119539000	119574399	35400	*	9.67173	9.85297	9.46441	0.374594	2.43565e-06	3.54441e-05	6.04646	-0.970779	6.28804e-06	-0.758246	0.000877334	-1.14529	8.04272e-07	-0.932758	1.61087e-06	neuronal pentraxin 1
Nptxr	chr15	79801200	79816399	15200	*	8.04238	8.33289	7.67823	0.586499	5.83384e-06	7.56378e-05	8.64866	-1.29817	2.04148e-16	-0.815903	6.69987e-11	-1.29834	2.42813e-16	-0.816067	1.05704e-14	neuronal pentraxin receptor
Nr3c1	chr18	39485400	39491199	5800	*	6.66073	6.94586	6.30502	0.484958	0.00749819	0.0300264	5.87981	-1.2261	1.07715e-11	-0.654286	7.14296e-07	-1.14061	5.86872e-11	-0.568803	4.96184e-09	nuclear receptor subfamily 3, group C, member 1
Nrgn	chr9	37542400	37555599	13200	*	8.4628	8.74154	8.117	0.574871	6.15758e-07	1.05407e-05	5.7224	-1.93677	2.95353e-16	-1.11261	6.1145e-11	-2.0071	1.4175e-16	-1.18293	3.67495e-15	neurogranin
Nrn1	chr13	36717600	36743999	26400	*	9.86071	10.0765	9.60692	0.453735	2.76568e-09	7.73521e-08	5.73011	-0.18623	0.0202869	-0.728186	2.90842e-08	-0.197086	0.0149411	-0.739042	1.00053e-11	neuritin 1
Ntm	chr9	29775800	29808999	33200	*	9.19945	9.31317	9.07599	0.224682	0.0151084	0.049964	7.72562	-1.09706	4.01868e-15	-0.66983	1.14174e-09	-0.912169	3.40929e-13	-0.484934	2.18163e-10	neurotrimin
Nwd2	chr5	63646400	63653599	7200	*	7.59712	7.79608	7.36626	0.369894	0.0118632	0.0417713	6.87517	-0.719981	2.06913e-05	-1.07748	5.82576e-07	-0.8113	4.93796e-06	-1.1688	3.74116e-10	NACHT and WD repeat domain containing 2
Nwd2	chr5	63805200	63815399	10200	*	7.61574	7.87323	7.3021	0.487286	0.00104182	0.00633353	6.87517	-0.719981	2.06913e-05	-1.07748	5.82576e-07	-0.8113	4.93796e-06	-1.1688	3.74116e-10	NACHT and WD repeat domain containing 2
Nxph3	chr11	95503600	95517799	14200	*	8.65627	8.91947	8.33409	0.544305	4.96808e-07	8.65914e-06	2.12718	-1.44568	0.0184065	-1.59983	0.00475948	-1.63718	0.00793504	-1.79133	1.65453e-05	neurexophilin 3
Oaf	chr9	43234200	43246999	12800	*	8.61647	8.85806	8.32613	0.492786	1.54461e-05	0.000178532	2.30685	-2.24161	4.88775e-07	-1.15905	0.000281442	-1.63786	8.9613e-05	-0.555303	0.00755776	out at first homolog
Oplah	chr15	76264400	76300399	36000	*	9.67569	9.96973	9.30598	0.638447	1.12619e-15	8.46738e-14	4.0038	-2.33703	1.08686e-05	-0.872829	0.00401571	-1.93766	0.000120017	-0.47345	0.0156738	5-oxoprolinase (ATP-hydrolysing)
Oplah	chr15	76305600	76309799	4200	*	6.07092	6.39512	5.6521	0.501707	0.0109129	0.0392865	4.0038	-2.33703	1.08686e-05	-0.872829	0.00401571	-1.93766	0.000120017	-0.47345	0.0156738	5-oxoprolinase (ATP-hydrolysing)
Oplah	chr15	76311000	76324399	13400	*	7.44461	7.6665	7.18227	0.409586	0.00723505	0.0292645	4.0038	-2.33703	1.08686e-05	-0.872829	0.00401571	-1.93766	0.000120017	-0.47345	0.0156738	5-oxoprolinase (ATP-hydrolysing)
Osbp2	chr11	3771800	3781199	9400	*	7.82685	8.09392	7.49885	0.522146	0.000146554	0.00123576	5.21258	-0.935293	1.20874e-10	-0.528733	7.68336e-06	-1.09183	3.54153e-12	-0.685272	3.43773e-11	oxysterol binding protein 2
Otud7a	chr7	63752400	63762599	10200	*	8.64974	8.92543	8.30862	0.571764	1.64001e-07	3.19174e-06	5.05634	-0.703579	3.47354e-08	-0.266118	0.0108094	-0.722541	2.14389e-08	-0.285081	0.00010405	OTU domain containing 7A
Oxtr	chr6	112485600	112493799	8200	*	8.35851	8.6489	7.99455	0.598178	5.35705e-07	9.24256e-06	2.30533	-1.94068	1.53052e-08	-1.2771	8.42976e-07	-1.96805	1.16671e-08	-1.30448	2.90652e-10	oxytocin receptor
Pakap	chr4	57779800	57784999	5200	*	6.77642	7.16301	6.24671	0.710178	5.97516e-05	0.000576396	6.41112	-0.89921	9.13492e-11	-0.227147	0.0258965	-0.917858	6.39088e-11	-0.245795	0.000555675	paralemmin A kinase anchor protein
Papss2	chr19	32592600	32599999	7400	*	7.85511	8.09238	7.57098	0.455499	0.00101609	0.00621365	2.03548	-1.45602	2.99762e-05	-0.741146	0.00838055	-1.16374	0.000572403	-0.448869	0.0153023	3'-phosphoadenosine 5'-phosphosulfate synthase 2
Pcdh15	chr10	73091000	73103199	12200	*	7.70084	7.9445	7.4075	0.466307	0.00119586	0.00709835	5.98816	-0.947755	1.29464e-08	-0.499975	0.00030679	-0.885684	4.84914e-08	-0.437903	1.06717e-05	protocadherin 15
Pcdh19	chrX	133679800	133691799	12000	*	7.6917	7.917	7.42457	0.423255	0.00331324	0.0160412	6.47432	-0.304507	0.00259701	-0.41097	0.000492348	-0.43514	5.79928e-05	-0.541603	2.16523e-08	protocadherin 19
Pcp4l1	chr1	171188800	171201399	12600	*	8.33571	8.55701	8.07421	0.441202	0.000198077	0.00160153	3.87247	-1.83943	9.33632e-10	-0.454348	0.011933	-1.7988	1.57873e-09	-0.413709	0.000945504	Purkinje cell protein 4-like 1
Pde4b	chr4	102082200	102093599	11400	*	7.91602	8.17604	7.5986	0.511556	0.000141671	0.00120053	6.42424	-0.502095	1.18443e-08	-0.18982	0.0112801	-0.545008	2.53933e-09	-0.232734	2.11053e-05	phosphodiesterase 4B, cAMP specific
Pde8b	chr13	95240400	95255199	14800	*	7.92389	8.12612	7.68862	0.38928	0.00424877	0.0194009	4.12774	-1.43975	4.20771e-09	-0.558354	0.000667181	-1.4724	2.64618e-09	-0.591004	1.12701e-06	phosphodiesterase 8B
Pdgfb	chr15	80010600	80018599	8000	*	8.00283	8.24881	7.7061	0.484846	0.000262634	0.00202834	3.20081	-1.62994	2.33641e-07	-1.1385	1.02712e-05	-1.63816	2.2363e-07	-1.14672	1.43534e-08	platelet derived growth factor, B polypeptide
Pdgfra	chr5	75137000	75183399	46400	*	10.6053	10.7846	10.4006	0.373429	1.83964e-09	5.35416e-08	7.51971	-1.85324	3.97864e-20	-0.317526	6.51695e-05	-1.73889	2.04875e-19	-0.203176	0.000113217	platelet derived growth factor receptor, alpha polypeptide
Pdzd2	chr15	12546800	12552399	5600	*	7.17199	7.41154	6.88458	0.43046	0.00953183	0.0356932	5.70324	-1.21283	2.78678e-09	-1.16954	1.01961e-08	-1.18365	4.72506e-09	-1.14037	9.51729e-12	PDZ domain containing 2
Pdzrn3	chr6	101351800	101361199	9400	*	6.72979	6.99669	6.40204	0.457577	0.0107138	0.03883	5.45895	-0.391829	0.000422631	-0.444912	0.000325417	-0.255827	0.0168243	-0.30891	0.000201038	PDZ domain containing RING finger 3
Plcb3	chr19	6967000	6972799	5800	*	7.65667	8.00701	7.19301	0.699146	2.02621e-06	3.03199e-05	4.32707	-0.79774	2.57993e-05	-0.586218	0.00105934	-0.578932	0.00135692	-0.36741	0.00188199	phospholipase C, beta 3
Plce1	chr19	38476000	38489199	13200	*	7.98408	8.18843	7.74593	0.395285	0.00254822	0.0130412	6.15438	-1.44281	1.88011e-06	-0.592547	0.00809289	-1.42488	2.38859e-06	-0.574613	0.000375284	phospholipase C, epsilon 1
Pld2	chr11	70531600	70545199	13600	*	7.89136	8.19718	7.50277	0.602588	1.75107e-05	0.000199539	3.44852	-1.16511	4.73104e-05	-0.524445	0.0211927	-1.10336	0.000101323	-0.462703	0.00218516	phospholipase D2
Plec	chr15	76194800	76221599	26800	*	9.04953	9.27338	8.78444	0.462486	2.09721e-06	3.11999e-05	6.11635	-2.01976	1.37341e-13	-0.530231	9.73539e-05	-1.89072	6.01248e-13	-0.401189	1.9345e-05	plectin
Plec	chr15	76225000	76237999	13000	*	9.34227	9.64722	8.95509	0.660618	7.83101e-14	4.61969e-12	6.11635	-2.01976	1.37341e-13	-0.530231	9.73539e-05	-1.89072	6.01248e-13	-0.401189	1.9345e-05	plectin
Pls3	chrX	75761600	75796599	35000	*	9.38043	9.60238	9.11802	0.461663	1.31159e-07	2.60249e-06	6.47566	-0.492442	1.10304e-06	-0.313922	0.00105142	-0.64811	7.79941e-09	-0.469591	5.2207e-09	plastin 3 (T-isoform)
Pls3	chrX	75797200	75903199	106000	*	10.8613	11.0625	10.6276	0.428023	2.50673e-15	1.78829e-13	6.47566	-0.492442	1.10304e-06	-0.313922	0.00105142	-0.64811	7.79941e-09	-0.469591	5.2207e-09	plastin 3 (T-isoform)
Pnck	chrX	73606400	73658799	52400	*	9.87322	10.1024	9.60066	0.484823	1.80095e-10	6.33555e-09	4.73117	-0.763586	2.60668e-06	-0.665372	1.20832e-05	-0.784505	1.66209e-06	-0.686292	4.16595e-09	pregnancy upregulated non-ubiquitously expressed CaM kinase
Ppfia3	chr7	45329400	45345399	16000	*	8.18766	8.39688	7.94286	0.411663	0.000955083	0.00591881	7.11875	-0.314006	0.000124177	-0.181075	0.0346914	-0.414105	2.73552e-06	-0.281174	1.10658e-05	protein tyrosine phosphatase, receptor type, f polypeptide (PTPRF), interacting protein (liprin), alpha 3
Ppfia4	chr1	134296800	134302199	5400	*	7.34755	7.67591	6.92173	0.61911	0.000117624	0.0010239	5.06994	-1.41812	3.39559e-12	-0.638099	1.39501e-06	-1.38804	5.64364e-12	-0.608021	1.6964e-09	protein tyrosine phosphatase, receptor type, f polypeptide (PTPRF), interacting protein (liprin), alpha 4
Ppp2r2c	chr5	36854000	36874799	20800	*	8.61726	8.78342	8.42944	0.328441	0.00344825	0.0165693	8.45163	-0.618463	6.56531e-11	-0.402488	1.32182e-06	-0.672723	1.18785e-11	-0.456747	5.39594e-11	protein phosphatase 2, regulatory subunit B, gamma
Prdm16os	chr4	154611200	154650599	39400	*	10.3382	10.5649	10.0691	0.482099	2.58933e-12	1.22957e-10	2.68566	-1.88279	9.95098e-06	-1.34129	4.22956e-05	-1.30914	0.00121448	-0.767635	0.000347553	Prdm16 opposite strand transcript
Prn	chr2	131950000	131956199	6200	*	7.03062	7.28138	6.7269	0.438163	0.00992261	0.0367459	4.39455	-1.0893	8.87304e-06	-0.361209	0.0449031	-1.13517	4.61959e-06	-0.407074	0.000648772	prion protein readthrough transcript
Prodh	chr16	18085400	18107599	22200	*	8.63323	8.9066	8.29565	0.563948	3.75659e-07	6.84306e-06	2.65688	-3.78705	5.51475e-12	-1.23588	6.30266e-06	-3.14364	5.23252e-10	-0.592473	0.000639759	proline dehydrogenase
Prss12	chr3	123442000	123449999	8000	*	7.28729	7.58111	6.91791	0.535868	0.0010712	0.00647934	3.72784	-0.405233	0.0231584	-0.393199	0.0301329	-0.53364	0.00316406	-0.521606	3.93556e-05	protease, serine 12 neurotrypsin (motopsin)
Prune2	chr19	16949800	16960999	11200	*	8.08125	8.33309	7.77594	0.498877	0.000100056	0.000893806	4.91962	-2.09648	1.50978e-14	-0.76715	1.51281e-07	-2.01973	3.75322e-14	-0.690406	5.48272e-10	prune homolog 2
Prxl2c	chr13	64271200	64278799	7600	*	7.64237	7.83856	7.41523	0.364163	0.0121152	0.0424058	3.49861	-1.03934	3.9915e-06	-0.369719	0.0441041	-1.06727	2.55211e-06	-0.39765	0.00130422	peroxiredoxin like 2C
Ptk2b	chr14	66272200	66283799	11600	*	8.01206	8.23855	7.74327	0.441375	0.000708817	0.00462238	6.03344	-2.48165	1.19982e-16	-0.673039	1.37926e-06	-2.62592	4.15453e-17	-0.817301	3.87651e-11	PTK2 protein tyrosine kinase 2 beta
Ptprn	chr1	75257000	75282399	25400	*	9.45062	9.69722	9.15301	0.521371	9.85825e-10	3.00608e-08	7.30714	-0.812991	1.31734e-10	-0.462147	2.8437e-05	-0.92847	8.95628e-12	-0.577627	1.07251e-09	protein tyrosine phosphatase, receptor type, N
Ptprt	chr2	162614600	162623399	8800	*	6.82475	7.08938	6.50042	0.453479	0.0107219	0.0388463	7.29683	-1.41704	7.46749e-17	-0.784376	6.21504e-11	-1.31052	5.15487e-16	-0.677857	2.02632e-13	protein tyrosine phosphatase, receptor type, T
Ptprt	chr2	162630400	162646199	15800	*	7.76287	7.96718	7.52478	0.388136	0.00610193	0.0256626	7.29683	-1.41704	7.46749e-17	-0.784376	6.21504e-11	-1.31052	5.15487e-16	-0.677857	2.02632e-13	protein tyrosine phosphatase, receptor type, T
Ptpru	chr4	131832600	131842999	10400	*	7.67454	7.96647	7.30817	0.568045	8.23681e-05	0.000759232	4.44612	-1.26762	7.57225e-08	-0.908592	8.68373e-07	-1.28972	5.55321e-08	-0.930693	1.33139e-10	protein tyrosine phosphatase, receptor type, U
Rab27b	chr18	70050800	70054199	3400	*	6.29972	6.59306	5.9311	0.472121	0.0141891	0.0477997	4.11203	-1.2363	1.00273e-09	-0.746178	1.6991e-06	-1.41774	4.68098e-11	-0.927619	7.26515e-12	RAB27B, member RAS oncogene family
Ramp1	chr1	91177000	91184999	8000	*	7.08905	7.42355	6.65281	0.606063	0.000392716	0.00284395	2.70887	-2.03887	2.13632e-06	-0.873534	0.00141543	-1.86139	9.99208e-06	-0.69605	0.00017423	receptor (calcitonin) activity modifying protein 1
Rap1gap2	chr11	74520600	74526199	5600	*	6.75288	7.01795	6.42789	0.45531	0.0101011	0.0372339	6.48105	-0.845003	8.61545e-14	-0.681605	4.02787e-11	-1.01185	1.27134e-15	-0.848457	2.76912e-17	RAP1 GTPase activating protein 2
Rap1gap2	chr11	74596200	74618799	22600	*	9.12505	9.37095	8.82846	0.505841	4.92792e-07	8.61851e-06	6.48105	-0.845003	8.61545e-14	-0.681605	4.02787e-11	-1.01185	1.27134e-15	-0.848457	2.76912e-17	RAP1 GTPase activating protein 2
Rapgef3	chr15	97764600	97771999	7400	*	7.71549	7.98426	7.3849	0.518446	0.000392591	0.00284395	4.4929	-1.48993	4.23127e-07	-0.671179	0.00127873	-1.22215	1.02378e-05	-0.403394	0.00308313	Rap guanine nucleotide exchange factor (GEF) 3
Rasal1	chr5	120646000	120655799	9800	*	7.77495	8.10021	7.35434	0.652573	3.29422e-06	4.61854e-05	3.82303	-2.6445	4.89223e-14	-1.26146	6.21504e-11	-2.73169	2.24902e-14	-1.34864	1.47749e-15	RAS protein activator like 1 (GAP1 like)
Rasgrf1	chr9	89897400	89923199	25800	*	9.11445	9.27958	8.92796	0.333588	0.000397445	0.00287141	6.40537	-1.78015	2.64206e-14	-0.439191	0.000413801	-1.72238	5.57453e-14	-0.381423	1.99106e-05	RAS protein-specific guanine nucleotide-releasing factor 1
Rbfox3	chr11	118561600	118580799	19200	*	8.77703	8.98327	8.53632	0.41542	8.09917e-05	0.000750605	6.36671	-0.971443	7.33713e-10	-0.415329	0.00087972	-1.15231	2.48814e-11	-0.5962	2.12955e-08	RNA binding protein, fox-1 homolog (C. elegans) 3
Rcn1	chr2	105395400	105405799	10400	*	7.27871	7.56163	6.92643	0.528875	0.000901974	0.00563982	6.05819	-0.686326	1.77736e-07	-0.737079	1.25754e-07	-0.56966	4.58295e-06	-0.620414	1.41882e-09	reticulocalbin 1
Reps2	chrX	162396400	162423999	27600	*	8.43133	8.59157	8.25104	0.311344	0.0071798	0.0290794	7.14737	-0.666475	5.42713e-11	-0.25361	0.00107212	-0.795807	1.16915e-12	-0.382942	5.44617e-09	RALBP1 associated Eps domain containing protein 2
Reps2	chrX	162491000	162548199	57200	*	9.58038	9.7259	9.41851	0.294105	0.000442356	0.00313526	7.14737	-0.666475	5.42713e-11	-0.25361	0.00107212	-0.795807	1.16915e-12	-0.382942	5.44617e-09	RALBP1 associated Eps domain containing protein 2
Reps2	chrX	162607000	162617399	10400	*	6.92949	7.2085	6.58327	0.490444	0.00454948	0.0204994	7.14737	-0.666475	5.42713e-11	-0.25361	0.00107212	-0.795807	1.16915e-12	-0.382942	5.44617e-09	RALBP1 associated Eps domain containing protein 2
Reps2	chrX	162637600	162651599	14000	*	7.4077	7.63841	7.13293	0.426699	0.00551124	0.0237983	7.14737	-0.666475	5.42713e-11	-0.25361	0.00107212	-0.795807	1.16915e-12	-0.382942	5.44617e-09	RALBP1 associated Eps domain containing protein 2
Rflnb	chr11	76023600	76031399	7800	*	7.42223	7.82704	6.85752	0.811574	1.6402e-07	3.19174e-06	3.32234	-1.91889	9.67674e-08	-0.564023	0.00936654	-1.84401	2.12452e-07	-0.48914	0.000800482	refilin B
Rgs11	chr17	26198800	26208999	10200	*	7.8678	8.1667	7.49036	0.590826	1.97119e-05	0.000221887	2.38383	-1.25565	0.00023767	-0.87585	0.0106119	-1.34083	0.000105469	-0.961034	0.000153015	regulator of G-protein signaling 11
Rgs14	chr13	55363800	55402999	39200	*	10.0995	10.4186	9.68926	0.708699	5.19316e-24	8.87425e-22	1.67633	-2.87628	7.49165e-08	-1.73346	9.19386e-06	-2.88811	7.11576e-08	-1.7453	1.53688e-08	regulator of G-protein signaling 14
Rps6ka4	chr19	6826800	6834199	7400	*	7.81479	8.07686	7.49432	0.51277	0.00022366	0.0017793	4.18207	-1.64881	1.14302e-11	-0.416953	0.00247039	-1.66274	9.43911e-12	-0.430886	1.56416e-05	ribosomal protein S6 kinase, polypeptide 4
Rps6ka4	chr19	6837000	6851799	14800	*	8.74791	9.02894	8.39856	0.587797	2.87364e-08	6.61801e-07	4.18207	-1.64881	1.14302e-11	-0.416953	0.00247039	-1.66274	9.43911e-12	-0.430886	1.56416e-05	ribosomal protein S6 kinase, polypeptide 4
Rtl9	chrX	143043800	143105599	61800	*	9.69345	9.95103	9.37967	0.549484	4.08404e-12	1.89248e-10	2.68346	-1.42566	1.80872e-07	-1.29368	1.30205e-06	-1.43659	1.607e-07	-1.30461	1.30202e-09	retrotransposon Gag like 9
S100a10	chr3	93551600	93557399	5800	*	6.39191	6.73596	5.93924	0.577586	0.00234283	0.0121605	4.97537	-0.465136	0.000431817	-1.25267	1.8616e-10	-0.510759	0.000146863	-1.29829	7.08703e-15	S100 calcium binding protein A10 (calpactin)
S1pr1	chr3	115711800	115719399	7600	*	7.16464	7.43406	6.83308	0.491458	0.00249353	0.0128081	6.2814	-2.43211	9.91299e-10	-0.924121	6.00129e-05	-2.06813	1.26344e-08	-0.560139	0.00016699	sphingosine-1-phosphate receptor 1
S1pr3	chr13	51406400	51411799	5400	*	6.88402	7.16609	6.53306	0.497798	0.00396653	0.0183914	4.3321	-1.62362	0.000166355	-1.01949	0.00312333	-1.50553	0.000377838	-0.901401	0.000259487	sphingosine-1-phosphate receptor 3
Samd4	chr14	46878200	46883599	5400	*	6.42589	6.75265	6.00277	0.536886	0.00531576	0.0231234	5.70068	-1.36099	1.05938e-14	-0.212853	0.0198379	-1.2815	4.63086e-14	-0.133368	0.0274232	sterile alpha motif domain containing 4
Scn2b	chr9	45120000	45161599	41600	*	10.4984	10.7261	10.2278	0.487105	1.98122e-15	1.45397e-13	6.36789	-2.47542	2.28842e-20	-0.620913	1.97686e-08	-2.67429	3.86559e-21	-0.819784	1.09684e-14	sodium channel, voltage-gated, type II, beta
Scn8a	chr15	101042600	101058799	16200	*	9.86346	10.2048	9.41543	0.755859	3.07571e-20	3.57388e-18	7.3362	-1.23303	6.72082e-15	-0.35134	0.000293063	-1.27088	3.53452e-15	-0.38919	2.23033e-07	sodium channel, voltage-gated, type VIII, alpha
Sec14l2	chr11	4115400	4123399	8000	*	7.02325	7.36986	6.5661	0.629959	0.000272687	0.00209228	4.07624	-2.00039	6.77332e-12	-0.430772	0.00354222	-1.78907	9.20587e-11	-0.219449	0.0230541	SEC14-like lipid binding 2
Sft2d2	chr1	165192400	165195999	3600	*	6.02702	6.43085	5.46421	0.645717	0.0011806	0.00702011	4.26396	-1.37225	8.6528e-07	-0.509721	0.00901205	-1.45214	3.3027e-07	-0.589603	2.68461e-05	SFT2 domain containing 2
Sgcb	chr5	73647400	73661199	13800	*	8.82392	9.03397	8.57798	0.426453	6.05383e-05	0.00058252	5.90929	-0.636926	1.14863e-08	-0.314518	0.000798282	-0.514461	6.4481e-07	-0.192053	0.00173836	sarcoglycan, beta (dystrophin-associated glycoprotein)
Shank3	chr15	89522800	89525999	3200	*	5.6149	5.99618	5.09518	0.553639	0.00722749	0.0292494	6.4742	-0.897191	1.22045e-10	-0.624669	5.04729e-07	-0.847131	4.6204e-10	-0.574609	1.43998e-09	SH3 and multiple ankyrin repeat domains 3
Shank3	chr15	89553800	89559399	5600	*	7.08333	7.4292	6.62749	0.649449	8.99644e-05	0.000817945	6.4742	-0.897191	1.22045e-10	-0.624669	5.04729e-07	-0.847131	4.6204e-10	-0.574609	1.43998e-09	SH3 and multiple ankyrin repeat domains 3
Shfl	chr9	20863400	20872399	9000	*	7.61317	7.91344	7.23353	0.583808	6.85035e-05	0.000648028	4.30592	-1.9758	3.35665e-12	-0.485769	0.00172672	-2.02693	1.81299e-12	-0.536901	4.18985e-06	shiftless antiviral inhibitor of ribosomal frameshifting
Slc17a7	chr7	45162200	45197199	35000	*	10.9848	11.2899	10.5975	0.680561	4.88388e-38	2.99636e-35	6.80548	-3.03113	2.51126e-20	-2.15215	2.89591e-17	-3.19709	9.79473e-21	-2.31811	9.16285e-22	solute carrier family 17 (sodium-dependent inorganic phosphate cotransporter), member 7
Slc2a3	chr6	122799600	122804999	5400	*	6.51853	6.81983	6.13724	0.509356	0.00575802	0.0246076	7.26252	-0.1803	0.0139729	-0.605554	2.00665e-08	-0.175684	0.0172243	-0.600938	5.4934e-12	solute carrier family 2 (facilitated glucose transporter), member 3
Slc41a3	chr6	90604000	90606799	2800	*	5.47065	5.87765	4.90164	0.572345	0.00593711	0.0251902	1.46423	-1.41859	0.000144615	-0.847272	0.0153371	-1.31631	0.000386033	-0.744986	0.00143932	solute carrier family 41, member 3
Slc6a7	chr18	61010400	61020199	9800	*	7.96528	8.2692	7.57975	0.61422	3.61474e-06	5.01291e-05	3.43823	-2.35964	1.08481e-11	-0.849593	5.15296e-06	-2.15148	9.48557e-11	-0.641427	8.72676e-07	solute carrier family 6 (neurotransmitter transporter, L-proline), member 7
Slc8a2	chr7	16156400	16165799	9400	*	7.43823	7.69884	7.11995	0.491162	0.00130885	0.00761865	6.9107	-1.62197	7.38249e-16	-1.03305	7.00583e-11	-1.7665	1.20492e-16	-1.17758	1.1132e-15	solute carrier family 8 (sodium/calcium exchanger), member 2
Smim1	chr4	154022600	154039799	17200	*	8.8298	9.14367	8.42809	0.668726	1.00223e-10	3.64746e-09	1.76875	-3.1536	5.49375e-10	-1.18266	0.000200804	-3.07652	1.01082e-09	-1.10559	2.68378e-06	small integral membrane protein 1
Smpdl3a	chr10	57794200	57795599	1400	*	4.81817	5.28026	4.13421	0.540945	0.0102988	0.0377181	4.38712	-1.88025	9.99384e-10	-0.779341	3.21419e-05	-1.63623	1.84396e-08	-0.535314	2.13685e-05	sphingomyelin phosphodiesterase, acid-like 3A
Snhg11	chr2	158370800	158378999	8200	*	7.98717	8.23606	7.6862	0.489792	0.000197629	0.00159875	6.62581	-1.28775	5.02969e-10	-0.590911	0.000105303	-1.12451	5.96644e-09	-0.427672	4.17441e-05	small nucleolar RNA host gene 11
Sorcs2	chr5	36393800	36412799	19000	*	8.14534	8.30802	7.96196	0.310999	0.0144117	0.0483692	6.49061	-1.4816	1.60045e-15	-0.396967	7.93699e-05	-1.49829	1.33821e-15	-0.413666	7.99881e-08	sortilin-related VPS10 domain containing receptor 2
Sowaha	chr11	53472000	53484599	12600	*	8.53947	8.79126	8.23424	0.515033	4.64678e-06	6.21922e-05	3.77071	-3.25673	3.10334e-14	-1.89806	2.53013e-13	-3.33661	1.72557e-14	-1.97794	1.16928e-17	sosondowah ankyrin repeat domain family member A
Sox6	chr7	115476200	115499199	23000	*	8.59611	8.75673	8.41533	0.315493	0.00446328	0.0202119	6.75882	-1.32948	1.17343e-14	-0.277119	0.00330613	-1.2526	5.10794e-14	-0.200243	0.0015485	SRY (sex determining region Y)-box 6
Sox6	chr7	115521800	115584999	63200	*	10.1116	10.2447	9.96495	0.271744	8.07844e-05	0.000749589	6.75882	-1.32948	1.17343e-14	-0.277119	0.00330613	-1.2526	5.10794e-14	-0.200243	0.0015485	SRY (sex determining region Y)-box 6
Sox6	chr7	115651400	115670399	19000	*	8.58418	8.77493	8.36431	0.3814	0.000610485	0.00408535	6.75882	-1.32948	1.17343e-14	-0.277119	0.00330613	-1.2526	5.10794e-14	-0.200243	0.0015485	SRY (sex determining region Y)-box 6
Sox6	chr7	116016200	116053599	37400	*	9.96097	10.1264	9.77412	0.340302	3.16038e-06	4.45124e-05	6.75882	-1.32948	1.17343e-14	-0.277119	0.00330613	-1.2526	5.10794e-14	-0.200243	0.0015485	SRY (sex determining region Y)-box 6
Speg	chr1	75373400	75383399	10000	*	8.0968	8.43119	7.66076	0.692757	9.49499e-08	1.94179e-06	5.62842	-1.1106	2.64585e-12	-0.347729	0.00100228	-1.19299	5.29534e-13	-0.430113	2.14582e-07	SPEG complex locus
Speg	chr1	75385000	75392599	7600	*	8.22794	8.52212	7.85798	0.60063	1.32705e-06	2.09407e-05	5.62842	-1.1106	2.64585e-12	-0.347729	0.00100228	-1.19299	5.29534e-13	-0.430113	2.14582e-07	SPEG complex locus
Speg	chr1	75416800	75429399	12600	*	9.11484	9.41125	8.74136	0.633584	2.83093e-11	1.12489e-09	5.62842	-1.1106	2.64585e-12	-0.347729	0.00100228	-1.19299	5.29534e-13	-0.430113	2.14582e-07	SPEG complex locus
Spon1	chr7	113751200	113771599	20400	*	8.26214	8.4653	8.02561	0.397517	0.00143922	0.00827701	6.68051	-1.24263	8.55468e-09	-0.721794	2.48866e-05	-0.972657	4.88846e-07	-0.451824	5.12137e-05	spondin 1, (f-spondin) extracellular matrix protein
Spon1	chr7	113812800	113859199	46400	*	9.43522	9.55964	9.29905	0.250201	0.0035494	0.0169368	6.68051	-1.24263	8.55468e-09	-0.721794	2.48866e-05	-0.972657	4.88846e-07	-0.451824	5.12137e-05	spondin 1, (f-spondin) extracellular matrix protein
Sprn	chr7	140152400	140164599	12200	*	7.54725	7.75806	7.30029	0.39318	0.00826201	0.0322122	6.22154	-1.96136	6.08692e-17	-0.564948	1.61002e-06	-1.8273	3.40809e-16	-0.430882	2.01717e-07	shadow of prion protein
Ssbp4	chr8	70593800	70600799	7000	*	6.92954	7.1909	6.61011	0.443819	0.0129764	0.0445363	4.88014	-1.01687	8.21595e-09	-0.307773	0.0143496	-0.931527	4.88993e-08	-0.222426	0.00713373	single stranded DNA binding protein 4
Sstr4	chr2	148390200	148398799	8600	*	7.22865	7.46999	6.93866	0.439112	0.00661322	0.0273185	2.19262	-1.4708	1.53274e-06	-0.934613	0.000589982	-1.30277	1.17943e-05	-0.766582	7.46594e-05	somatostatin receptor 4
Stom	chr2	35332200	35338799	6600	*	7.20368	7.42728	6.93895	0.403726	0.0128825	0.0443927	4.5355	-1.18228	1.71936e-06	-0.679434	0.000500408	-1.01655	1.82262e-05	-0.513707	0.000107487	stomatin
Sv2b	chr7	75295200	75313199	18000	*	8.35884	8.5175	8.18056	0.309447	0.00896426	0.0342549	7.41145	-2.01041	6.58689e-21	-2.17933	1.87128e-21	-2.13192	2.1462e-21	-2.30084	2.85606e-26	synaptic vesicle glycoprotein 2 b
Synj2	chr17	5933200	5946199	13000	*	7.9247	8.27185	7.46662	0.712598	1.1642e-07	2.34336e-06	3.9181	-0.806736	8.69503e-05	-0.391383	0.0413672	-0.957094	7.5655e-06	-0.541742	7.65733e-05	synaptojanin 2
Syt13	chr2	92912200	92918799	6600	*	7.01624	7.27997	6.69326	0.470412	0.00508701	0.0224014	5.10555	-2.8561	2.95353e-16	-1.03062	2.25494e-10	-2.88345	2.49963e-16	-1.05796	1.51632e-14	synaptotagmin XIII
Syt17	chr7	118441800	118451599	9800	*	7.68706	8.04378	7.21209	0.720854	5.16066e-07	8.95409e-06	3.9441	-2.6732	5.65313e-12	-1.30536	4.78765e-09	-2.49674	2.85901e-11	-1.1289	2.78323e-11	synaptotagmin XVII
Tesc	chr5	118025400	118031999	6600	*	8.42248	8.70308	8.07381	0.576708	6.71316e-07	1.1365e-05	2.35255	-2.79029	5.32458e-10	-1.08113	2.77155e-05	-3.08936	5.16591e-11	-1.38019	4.00717e-10	tescalcin
Thrb	chr14	17659600	17663799	4200	*	6.07662	6.52542	5.42167	0.746922	0.000153531	0.00128777	5.25849	-0.864012	4.08353e-08	-0.941744	1.24774e-08	-0.846867	6.42405e-08	-0.924599	3.57857e-12	thyroid hormone receptor beta
Thsd4	chr9	60517200	60523999	6800	*	7.70691	7.9799	7.36992	0.529798	0.000215521	0.0017217	3.67226	-2.27478	1.67959e-12	-0.883669	1.73371e-06	-2.27212	1.69623e-12	-0.881007	2.03155e-09	thrombospondin, type I, domain containing 4
Thy1	chr9	44040800	44047799	7000	*	7.30933	7.56711	6.99525	0.477633	0.00237985	0.0123277	7.06438	-2.12305	3.53676e-20	-0.605099	4.41247e-08	-2.18594	2.32257e-20	-0.66799	2.05093e-12	thymus cell antigen 1, theta
Tifa	chr3	127786600	127794399	7800	*	7.67066	7.91306	7.37913	0.455748	0.00187593	0.0102377	1.87697	-1.57349	1.34932e-05	-0.804632	0.00532607	-1.23385	0.000394668	-0.464989	0.0142334	TRAF-interacting protein with forkhead-associated domain
Tmbim1	chr1	74299800	74305999	6200	*	6.61982	6.88291	6.29781	0.445035	0.0140702	0.047514	3.59814	-1.56933	5.4242e-06	-0.763778	0.00213673	-1.49305	1.20101e-05	-0.687504	7.69279e-05	transmembrane BAX inhibitor motif containing 1
Tmem132b	chr5	125526000	125537599	11600	*	7.78024	8.08052	7.40056	0.590315	3.16328e-05	0.000335274	7.3363	-0.840551	1.99249e-11	-0.347272	0.000269214	-0.770327	1.4868e-10	-0.277048	2.94924e-05	transmembrane protein 132B
Tmem151a	chr19	5064400	5087999	23600	*	9.28465	9.49977	9.03174	0.447069	7.25032e-07	1.21403e-05	5.38746	-1.90257	5.14702e-14	-0.638884	8.47829e-06	-1.94236	3.30868e-14	-0.678679	4.00053e-09	transmembrane protein 151A
Tmem163	chr1	127522000	127547199	25200	*	8.68739	8.82475	8.53555	0.267372	0.0129855	0.0445573	3.9069	-1.37374	4.74748e-10	-0.452758	0.00127075	-1.3643	5.6232e-10	-0.443326	1.0029e-05	transmembrane protein 163
Tmem163	chr1	127671400	127684199	12800	*	8.5566	8.82542	8.22594	0.548799	2.0755e-06	3.09068e-05	3.9069	-1.37374	4.74748e-10	-0.452758	0.00127075	-1.3643	5.6232e-10	-0.443326	1.0029e-05	transmembrane protein 163
Tmem164	chrX	142647600	142687599	40000	*	9.1932	9.41737	8.92766	0.464708	8.08891e-07	1.34127e-05	5.60974	-0.438054	0.000708342	-0.530891	0.000147667	-0.363855	0.0042019	-0.456692	3.56205e-06	transmembrane protein 164
Tmem164	chrX	142688400	142699999	11600	*	7.24147	7.52446	6.88909	0.520611	0.00133433	0.00774347	5.60974	-0.438054	0.000708342	-0.530891	0.000147667	-0.363855	0.0042019	-0.456692	3.56205e-06	transmembrane protein 164
Tmem164	chrX	142754800	142798799	44000	*	9.15147	9.34654	8.92584	0.396673	3.52292e-05	0.000367582	5.60974	-0.438054	0.000708342	-0.530891	0.000147667	-0.363855	0.0042019	-0.456692	3.56205e-06	transmembrane protein 164
Tmem189	chr2	167684400	167693799	9400	*	7.11819	7.41905	6.73761	0.553744	0.00075467	0.00485534	5.36391	-0.519933	7.03389e-06	-0.428053	0.000348834	-0.425171	0.000123927	-0.33329	5.54397e-05	transmembrane protein 189
Tmem28	chrX	99803600	99876199	72600	*	9.99681	10.1918	9.77127	0.408875	1.19631e-08	3.03756e-07	4.13993	-0.728736	3.83869e-07	-0.94453	1.03584e-07	-0.953437	2.02092e-09	-1.16923	7.55661e-13	transmembrane protein 28
Tmem59l	chr8	70477800	70504399	26600	*	10.3642	10.6787	9.96153	0.698724	5.70478e-27	1.26811e-24	6.00058	-0.888347	2.67004e-10	-0.525191	2.97049e-06	-0.897635	2.17245e-10	-0.534479	1.13234e-09	transmembrane protein 59-like
Tmem63c	chr12	87053400	87060799	7400	*	7.49002	7.77164	7.13976	0.525946	0.00074516	0.0048103	4.31644	-1.91561	7.01845e-13	-1.21026	3.3677e-09	-2.017	2.10018e-13	-1.31165	2.61124e-13	transmembrane protein 63c
Tmem9	chr1	135993800	136010999	17200	*	8.33557	8.51195	8.13458	0.345339	0.00380505	0.0178313	4.77542	-0.558036	0.000117076	-0.40289	0.00304752	-0.395566	0.00441085	-0.24042	0.00629216	transmembrane protein 9
Tmie	chr9	110871000	110875999	5000	*	6.70199	7.0915	6.16675	0.705208	8.59529e-05	0.000786602	1.33482	-1.61703	3.01565e-06	-1.11371	0.000331849	-1.49281	1.19192e-05	-0.989496	6.97763e-06	transmembrane inner ear
Tmie	chr9	110877400	110883199	5800	*	7.53212	7.81679	7.17712	0.546818	0.000264942	0.00204103	1.33482	-1.61703	3.01565e-06	-1.11371	0.000331849	-1.49281	1.19192e-05	-0.989496	6.97763e-06	transmembrane inner ear
Tnfaip8l3	chr9	54065400	54070199	4800	*	6.59116	6.86047	6.25977	0.452008	0.0130806	0.0448335	3.26195	-1.41261	1.60054e-10	-1.07356	2.72649e-07	-1.41936	1.41088e-10	-1.08031	3.76557e-10	tumor necrosis factor, alpha-induced protein 8-like 3
Tnfrsf11a	chr1	105842400	105846599	4200	*	6.26279	6.57697	5.86059	0.509623	0.00780469	0.0309164	1.90324	-0.807148	0.0122357	-0.79992	0.0134056	-1.02354	0.00172899	-1.01632	1.40862e-05	tumor necrosis factor receptor superfamily, member 11a, NFKB activator
Tollip	chr7	141903200	141924599	21400	*	9.10957	9.26225	8.9388	0.305981	0.00120815	0.00715468	6.67239	-0.645888	2.91229e-10	-0.443729	1.06935e-06	-0.560858	5.90123e-09	-0.358699	3.41525e-08	toll interacting protein
Traf3	chr12	111266800	111279799	13000	*	9.3769	9.68643	8.98229	0.672843	1.98243e-14	1.27224e-12	6.70806	-1.05828	2.98113e-15	-0.281824	0.000248796	-1.09833	1.34463e-15	-0.321876	8.06697e-08	TNF receptor-associated factor 3
Trnp1	chr4	133491600	133509599	18000	*	8.58322	8.76983	8.36884	0.369031	0.000919286	0.00573871	5.23468	-0.922525	5.56377e-11	-0.444066	2.0724e-05	-1.04108	3.45436e-12	-0.562618	1.72768e-10	TMF1-regulated nuclear protein 1
Trpc5	chrX	144452800	144468399	15600	*	7.56746	7.83238	7.24272	0.501506	0.000757436	0.00486905	3.78719	-1.74231	1.4723e-12	-1.24359	5.64541e-11	-1.67024	3.95326e-12	-1.17152	2.46276e-14	transient receptor potential cation channel, subfamily C, member 5
Trpc5	chrX	144681800	144694399	12600	*	8.12791	8.4098	7.77724	0.571073	6.02771e-06	7.78224e-05	3.78719	-1.74231	1.4723e-12	-1.24359	5.64541e-11	-1.67024	3.95326e-12	-1.17152	2.46276e-14	transient receptor potential cation channel, subfamily C, member 5
Tshz2	chr2	169619400	169643799	24400	*	8.96378	9.11637	8.79313	0.304667	0.00199454	0.0107417	5.2132	-0.441289	8.39096e-05	-1.11804	1.6903e-10	-0.403686	0.000263059	-1.08044	5.58541e-14	teashirt zinc finger family member 2
Tshz2	chr2	169732600	169759999	27400	*	8.55274	8.70171	8.3866	0.29235	0.0105596	0.0384072	5.2132	-0.441289	8.39096e-05	-1.11804	1.6903e-10	-0.403686	0.000263059	-1.08044	5.58541e-14	teashirt zinc finger family member 2
Tshz2	chr2	169972600	170101599	129000	*	11.4128	11.5822	11.2207	0.357373	3.40012e-15	2.38133e-13	5.2132	-0.441289	8.39096e-05	-1.11804	1.6903e-10	-0.403686	0.000263059	-1.08044	5.58541e-14	teashirt zinc finger family member 2
Tshz3	chr7	36687400	36702999	15600	*	9.37468	9.62629	9.06971	0.529462	3.6987e-09	1.00944e-07	4.26933	-0.322217	0.0289269	-0.529308	0.0011322	-0.416881	0.00514477	-0.623973	3.26027e-07	teashirt zinc finger family member 3
Ttll11	chr2	35822600	35827199	4600	*	5.81599	6.17298	5.34057	0.515314	0.0116447	0.0412437	3.26432	-1.41141	9.71996e-09	-0.537328	0.00150937	-1.43897	6.67344e-09	-0.564885	4.69343e-06	tubulin tyrosine ligase-like family, member 11
Tuba4a	chr1	75217000	75233399	16400	*	8.67501	8.89626	8.41356	0.450199	4.60141e-05	0.00046219	6.66749	-2.77331	2.51126e-20	-1.01279	8.66387e-12	-2.73294	3.56239e-20	-0.972422	2.41436e-15	tubulin, alpha 4A
Usp35	chr7	97323400	97328399	5000	*	6.98014	7.31158	6.54911	0.608996	0.00036893	0.00269845	3.97066	-1.18991	1.14679e-05	-0.617652	0.00396026	-1.0746	5.19586e-05	-0.50234	0.000509461	ubiquitin specific peptidase 35
Vipr1	chr9	121633000	121650199	17200	*	8.49813	8.77452	8.15594	0.566174	1.64576e-06	2.5344e-05	2.46969	-1.56232	4.12634e-07	-0.783777	0.000995014	-1.69414	8.98062e-08	-0.915599	5.33831e-07	vasoactive intestinal peptide receptor 1
Vps25	chr11	101258200	101275199	17000	*	9.65233	9.88855	9.3697	0.500318	4.53528e-10	1.45528e-08	5.53565	-0.589723	5.01046e-09	-0.233367	0.00797542	-0.669202	3.73582e-10	-0.312846	3.34625e-06	vacuolar protein sorting 25
Vwc2	chr11	11106200	11123799	17600	*	9.2492	9.45389	9.01058	0.421176	1.21998e-05	0.00014483	2.24969	-2.15466	1.61594e-07	-0.685121	0.0152952	-2.12254	2.26464e-07	-0.653004	0.000626947	von Willebrand factor C domain containing 2
Wnt4	chr4	137267400	137287999	20600	*	8.87212	9.14628	8.53335	0.572465	2.41077e-08	5.66253e-07	2.47648	-1.59473	1.56832e-05	-1.47842	5.09513e-06	-1.53288	2.9741e-05	-1.41658	8.1631e-09	wingless-type MMTV integration site family, member 4
Wscd2	chr5	113548400	113556199	7800	*	6.91966	7.19274	6.58253	0.482522	0.00496948	0.0219977	4.75196	-1.06112	1.58038e-09	-0.301658	0.0130297	-1.20908	8.99858e-11	-0.449612	1.16928e-06	WSC domain containing 2
Wwtr1	chr3	57571400	57578399	7000	*	7.25639	7.60682	6.79257	0.662186	5.1953e-05	0.000513437	5.10532	-0.944618	5.11791e-05	-0.778098	0.000545622	-0.74222	0.00076408	-0.5757	0.000190634	WW domain containing transcription regulator 1
Xylt1	chr7	117531800	117561799	30000	*	8.68876	8.85871	8.49609	0.334854	0.00263435	0.0133971	6.33042	-1.34933	3.38937e-11	-0.479309	0.000339189	-1.25991	1.47625e-10	-0.38988	3.2478e-05	xylosyltransferase 1
Zbtb46	chr2	181454000	181494399	40400	*	9.79106	10.0905	9.41267	0.653158	5.46574e-17	4.84587e-15	4.18261	-0.501919	0.00100646	-1.03473	9.29706e-08	-0.545649	0.000414829	-1.07846	7.82581e-12	zinc finger and BTB domain containing 46
Zdhhc15	chrX	104554800	104584399	29600	*	8.63335	8.84679	8.38276	0.430062	0.000111523	0.000978569	3.86444	-1.35444	7.83273e-11	-0.806292	2.1148e-07	-1.19969	1.22158e-09	-0.651546	5.8533e-09	zinc finger, DHHC domain containing 15
Zdhhc15	chrX	104594400	104605999	11600	*	7.16637	7.40622	6.87854	0.431681	0.0078305	0.0310026	3.86444	-1.35444	7.83273e-11	-0.806292	2.1148e-07	-1.19969	1.22158e-09	-0.651546	5.8533e-09	zinc finger, DHHC domain containing 15
Zdhhc15	chrX	104664200	104676999	12800	*	7.4998	7.70995	7.25372	0.388824	0.00957102	0.035772	3.86444	-1.35444	7.83273e-11	-0.806292	2.1148e-07	-1.19969	1.22158e-09	-0.651546	5.8533e-09	zinc finger, DHHC domain containing 15
Zdhhc22	chr12	86973000	86997399	24400	*	8.78309	9.02932	8.48601	0.507758	1.50275e-06	2.34002e-05	3.52007	-2.17037	4.34559e-13	-1.64279	9.27772e-12	-2.22661	2.33118e-13	-1.69903	9.68924e-16	zinc finger, DHHC-type containing 22
Zfp367	chr13	64153000	64164399	11400	*	7.83459	8.05204	7.57845	0.418155	0.00264091	0.0134171	4.28116	-0.909926	8.79149e-08	-0.379884	0.0048188	-0.974101	2.33933e-08	-0.444059	6.41488e-06	zinc finger protein 367
Zfp521	chr18	13651400	13731599	80200	*	10.9051	11.0466	10.7481	0.291447	1.94783e-07	3.72982e-06	4.97414	-0.628654	3.40261e-05	-0.427548	0.00444629	-0.515006	0.000439407	-0.313901	0.00187467	zinc finger protein 521
Zfp521	chr18	13779000	13827599	48600	*	9.67929	9.80203	9.54512	0.248758	0.0020047	0.010785	4.97414	-0.628654	3.40261e-05	-0.427548	0.00444629	-0.515006	0.000439407	-0.313901	0.00187467	zinc finger protein 521
Zfp521	chr18	13843600	13884399	40800	*	9.34018	9.46945	9.19817	0.257324	0.00423138	0.0193376	4.97414	-0.628654	3.40261e-05	-0.427548	0.00444629	-0.515006	0.000439407	-0.313901	0.00187467	zinc finger protein 521
Zfp521	chr18	13951400	13983599	32200	*	9.37369	9.59	9.11911	0.450828	2.52101e-07	4.70405e-06	4.97414	-0.628654	3.40261e-05	-0.427548	0.00444629	-0.515006	0.000439407	-0.313901	0.00187467	zinc finger protein 521
Zfp941	chr7	140821400	140831199	9800	*	7.12642	7.39735	6.79257	0.492403	0.00274448	0.013779	4.20702	-1.17586	5.40755e-08	-0.491051	0.00262549	-1.00273	1.08583e-06	-0.317926	0.00324117	zinc finger protein 941

## Sheet: Ezh2
gene	chr	start	end	width	strand	Conc	Conc_shl1	Conc_shctrl	Fold	p.value	FDR	AveExpr	logFC.SHL1A.WT	adj.P.Val.SHL1A.WT	logFC.SHL1B.WT	adj.P.Val.SHL1B.WT	logFC.SHL1A.SHCTRL	adj.P.Val.SHL1A.SHCTRL	logFC.SHL1B.SHCTRL	adj.P.Val.SHL1B.SHCTRL	Description
Adamts9	chr6	92936400	92948999	12600	*	10.0887	10.2501	9.90683	0.248204	0.000174124	0.00521083	4.74251	-0.927276	0.000472782	-0.492658	0.0387034	-0.96679	0.000314439	-0.532172	0.00135417	a disintegrin-like and metallopeptidase (reprolysin type) with thrombospondin type 1 motif, 9
Ankfn1	chr11	89501000	89520599	19600	*	9.67295	9.81753	9.51225	0.213698	0.00157746	0.0221118	2.06278	-1.15231	0.00019229	-1.47366	2.67663e-06	-0.98629	0.00119752	-1.30763	1.73371e-08	ankyrin-repeat and fibronectin type III domain containing 1
Ankrd33b	chr15	31360600	31373799	13200	*	10.4403	10.571	10.2966	0.201754	0.00200027	0.0256927	3.87337	-0.851929	1.28336e-07	-0.657991	0.000111514	-0.836821	1.88355e-07	-0.642883	8.44691e-07	ankyrin repeat domain 33B
Arhgap6	chrX	168792600	168803799	11200	*	9.53156	9.67563	9.37149	0.208855	0.00225443	0.0275734	1.90183	-1.93422	1.90113e-08	-0.896591	0.000486552	-1.7043	2.39025e-07	-0.666677	0.000207395	Rho GTPase activating protein 6
Car10	chr11	93085800	93112599	26800	*	10.8873	11.0379	10.7192	0.247147	6.01177e-05	0.00280983	4.88515	-2.78317	8.7094e-17	-1.09263	1.48538e-09	-2.84834	5.57097e-17	-1.15779	2.33888e-13	carbonic anhydrase 10
Ccnd2	chr6	127146000	127166599	20600	*	10.9545	11.0687	10.8303	0.182196	0.00369244	0.036742	7.64081	-0.980092	2.1e-07	-0.672167	6.7852e-05	-0.886502	9.97377e-07	-0.578576	2.67116e-06	cyclin D2
Cldn10	chr14	118847000	118864599	17600	*	10.107	10.2682	9.92549	0.255402	6.84959e-05	0.0029842	3.31769	-3.55105	4.85852e-09	-0.783028	0.000685854	-3.22232	3.09013e-08	-0.454301	0.0024929	claudin 10
Cldn12	chr5	5483200	5520599	37400	*	10.6629	10.8591	10.4358	0.319932	4.5306e-07	0.000100255	5.09162	-0.676216	2.2965e-07	-0.384781	0.000933001	-0.647831	5.21984e-07	-0.356396	1.55318e-05	claudin 12
Creg2	chr1	39646000	39655599	9600	*	9.32293	9.51613	9.0998	0.269877	0.000126748	0.00409207	4.92646	-2.75066	1.03762e-17	-1.52173	2.9287e-15	-2.77586	8.07265e-18	-1.54693	1.45893e-19	cellular repressor of E1A-stimulated genes 2
Ddah1	chr3	145724400	145833999	109600	*	12.5541	12.705	12.3856	0.249736	3.99961e-05	0.00226224	7.77793	-0.918934	1.56327e-13	-0.386117	1.35809e-05	-0.849619	1.06451e-12	-0.316802	5.61738e-07	dimethylarginine dimethylaminohydrolase 1
Ddah1	chr3	145834600	145865199	30600	*	10.4426	10.5861	10.2833	0.221869	0.000693907	0.0130828	7.77793	-0.918934	1.56327e-13	-0.386117	1.35809e-05	-0.849619	1.06451e-12	-0.316802	5.61738e-07	dimethylarginine dimethylaminohydrolase 1
Dpp6	chr5	26914800	26971599	56800	*	11.2898	11.3924	11.1793	0.169413	0.00450663	0.0413942	7.43008	-0.81836	2.54443e-13	-0.604694	1.32318e-09	-0.831488	1.95318e-13	-0.617823	1.38043e-13	dipeptidylpeptidase 6
Gpr158	chr2	21362000	21372399	10400	*	8.97298	9.12971	8.79712	0.206614	0.00382418	0.0373719	5.83122	-2.52295	4.30188e-18	-1.02164	7.17446e-11	-2.57795	2.86238e-18	-1.07663	3.84814e-15	G protein-coupled receptor 158
Grid2	chr6	64672400	64689199	16800	*	9.59919	9.76865	9.40714	0.250876	0.000223462	0.00590527	4.88409	-1.51011	7.39179e-14	-0.628759	4.34261e-07	-1.50245	8.30721e-14	-0.621093	2.4515e-10	glutamate receptor, ionotropic, delta 2
Hspa2	chr12	76400200	76409199	9000	*	9.86784	10.0253	9.69102	0.227553	0.000948587	0.016096	5.14597	-1.56198	4.66975e-13	-0.572655	3.45705e-05	-1.69863	6.41214e-14	-0.709309	1.26465e-09	heat shock protein 2
Icam5	chr9	21010800	21047999	37200	*	12.1784	12.3004	12.0452	0.193783	0.00210515	0.0263062	5.71104	-2.74992	3.99598e-18	-1.79524	9.34878e-16	-2.78909	2.86238e-18	-1.8344	5.73722e-20	intercellular adhesion molecule 5, telencephalin
Il1rapl2	chrX	137567200	137574799	7600	*	9.06787	9.22016	8.89758	0.203915	0.00411254	0.0389965	1.55255	-0.758362	0.0308791	-1.00331	0.00588519	-1.01106	0.00459032	-1.25601	2.74237e-06	interleukin 1 receptor accessory protein-like 2
Lamp5	chr2	136055400	136063199	7800	*	9.46359	9.61308	9.29679	0.212668	0.00212758	0.0264838	1.50529	-2.45224	4.51605e-05	-1.23592	0.0115184	-2.38732	6.77852e-05	-1.171	0.000633843	lysosomal-associated membrane protein family, member 5
Lrba	chr3	86534800	86580399	45600	*	11.8611	12.0398	11.6572	0.300566	6.67412e-07	0.000110758	6.11652	-0.621789	6.35547e-09	-0.241918	0.00553295	-0.646131	3.12642e-09	-0.26626	2.23232e-05	LPS-responsive beige-like anchor
Mt1	chr8	94167200	94188799	21600	*	10.1791	10.3089	10.0365	0.201609	0.00183612	0.0241618	7.87049	-2.38136	1.83456e-10	-0.471137	0.0139739	-2.2562	4.41169e-10	-0.345977	0.00775758	metallothionein 1
Mt2	chr8	94167200	94188799	21600	*	10.1791	10.3089	10.0365	0.201609	0.00183612	0.0241618	6.03136	-2.50653	2.47431e-09	-0.659877	0.000746144	-2.24475	1.53212e-08	-0.398099	0.00163522	metallothionein 2
Myo5b	chr18	74436800	74450199	13400	*	10.6318	10.7474	10.506	0.187937	0.00214629	0.026614	6.26208	-1.26035	2.91803e-15	-0.653069	9.60833e-09	-1.42977	1.63733e-16	-0.822487	1.14341e-14	myosin VB
Nebl	chr2	17725800	17743999	18200	*	9.62948	9.77034	9.47335	0.208783	0.00192567	0.0250336	5.9456	-1.14018	1.00148e-11	-0.582971	2.78583e-06	-1.11232	1.84285e-11	-0.555104	4.80392e-09	nebulette
Nrgn	chr9	37538600	37558799	20200	*	10.249	10.3757	10.1101	0.195537	0.002705	0.0306953	5.7224	-1.93677	2.95353e-16	-1.11261	6.1145e-11	-2.0071	1.4175e-16	-1.18293	3.67495e-15	neurogranin
Pcp4l1	chr1	171179800	171208599	28800	*	10.4951	10.6211	10.357	0.203645	0.00101211	0.0168778	3.87247	-1.83943	9.33632e-10	-0.454348	0.011933	-1.7988	1.57873e-09	-0.413709	0.000945504	Purkinje cell protein 4-like 1
Pdgfra	chr5	75136800	75191399	54600	*	12.4394	12.572	12.2933	0.214982	0.000511804	0.0105773	7.51971	-1.85324	3.97864e-20	-0.317526	6.51695e-05	-1.73889	2.04875e-19	-0.203176	0.000113217	platelet derived growth factor receptor, alpha polypeptide
Plec	chr15	76225000	76239599	14600	*	11.1505	11.2988	10.9852	0.239888	0.000128195	0.00409207	6.11635	-2.01976	1.37341e-13	-0.530231	9.73539e-05	-1.89072	6.01248e-13	-0.401189	1.9345e-05	plectin
Ptprn	chr1	75256000	75282199	26200	*	10.9196	11.059	10.7653	0.223654	0.000384569	0.00880414	7.30714	-0.812991	1.31734e-10	-0.462147	2.8437e-05	-0.92847	8.95628e-12	-0.577627	1.07251e-09	protein tyrosine phosphatase, receptor type, N
Ptprn2	chr12	117142600	117180399	37800	*	10.8986	11.0195	10.7666	0.194941	0.00170208	0.0231203	7.38699	-0.614951	1.16319e-08	-0.541481	8.35473e-07	-0.687195	1.45477e-09	-0.613725	3.29786e-11	protein tyrosine phosphatase, receptor type, N polypeptide 2
Ptprt	chr2	162649400	162674799	25400	*	10.0703	10.1908	9.93877	0.186687	0.00391019	0.0378573	7.29683	-1.41704	7.46749e-17	-0.784376	6.21504e-11	-1.31052	5.15487e-16	-0.677857	2.02632e-13	protein tyrosine phosphatase, receptor type, T
Ramp1	chr1	91177800	91187399	9600	*	8.85527	9.02713	8.66014	0.210129	0.00386736	0.0376688	2.70887	-2.03887	2.13632e-06	-0.873534	0.00141543	-1.86139	9.99208e-06	-0.69605	0.00017423	receptor (calcitonin) activity modifying protein 1
Sgcb	chr5	73645600	73661399	15800	*	10.4744	10.6322	10.2971	0.239768	0.000320517	0.00785882	5.90929	-0.636926	1.14863e-08	-0.314518	0.000798282	-0.514461	6.4481e-07	-0.192053	0.00173836	sarcoglycan, beta (dystrophin-associated glycoprotein)
Snhg11	chr2	158369600	158378799	9200	*	9.65268	9.80007	9.48851	0.213713	0.00182929	0.0241618	6.62581	-1.28775	5.02969e-10	-0.590911	0.000105303	-1.12451	5.96644e-09	-0.427672	4.17441e-05	small nucleolar RNA host gene 11
Sox6	chr7	115504000	115519999	16000	*	9.58714	9.72397	9.43595	0.19103	0.0061907	0.0490809	6.75882	-1.32948	1.17343e-14	-0.277119	0.00330613	-1.2526	5.10794e-14	-0.200243	0.0015485	SRY (sex determining region Y)-box 6
Sox6	chr7	115640200	115696199	56000	*	11.2568	11.4135	11.0811	0.260478	1.74834e-05	0.00125259	6.75882	-1.32948	1.17343e-14	-0.277119	0.00330613	-1.2526	5.10794e-14	-0.200243	0.0015485	SRY (sex determining region Y)-box 6
Sox6	chr7	116003800	116053799	50000	*	11.7408	11.8516	11.6209	0.182787	0.00225787	0.0275734	6.75882	-1.32948	1.17343e-14	-0.277119	0.00330613	-1.2526	5.10794e-14	-0.200243	0.0015485	SRY (sex determining region Y)-box 6
Speg	chr1	75374200	75393599	19400	*	11.0054	11.1284	10.8708	0.200383	0.00109295	0.0173579	5.62842	-1.1106	2.64585e-12	-0.347729	0.00100228	-1.19299	5.29534e-13	-0.430113	2.14582e-07	SPEG complex locus
Trpc5	chrX	144682600	144693199	10600	*	9.24526	9.38464	9.09095	0.19247	0.00602782	0.0488283	3.78719	-1.74231	1.4723e-12	-1.24359	5.64541e-11	-1.67024	3.95326e-12	-1.17152	2.46276e-14	transient receptor potential cation channel, subfamily C, member 5
Tshz3	chr7	36675200	36711399	36200	*	11.4605	11.5998	11.3062	0.223447	0.000385045	0.00880414	4.26933	-0.322217	0.0289269	-0.529308	0.0011322	-0.416881	0.00514477	-0.623973	3.26027e-07	teashirt zinc finger family member 3
Vwc2	chr11	11106200	11123799	17600	*	10.7861	10.9072	10.6539	0.195568	0.00161855	0.0224922	2.24969	-2.15466	1.61594e-07	-0.685121	0.0152952	-2.12254	2.26464e-07	-0.653004	0.000626947	von Willebrand factor C domain containing 2
Zfp367	chr13	64151600	64165199	13600	*	9.45879	9.6518	9.2359	0.283665	3.41325e-05	0.00200078	4.28116	-0.909926	8.79149e-08	-0.379884	0.0048188	-0.974101	2.33933e-08	-0.444059	6.41488e-06	zinc finger protein 367
Zfp521	chr18	13647800	13731599	83800	*	12.4306	12.6021	12.236	0.277338	1.11363e-05	0.000897587	4.97414	-0.628654	3.40261e-05	-0.427548	0.00444629	-0.515006	0.000439407	-0.313901	0.00187467	zinc finger protein 521
Zfp521	chr18	13779600	13829399	49800	*	11.0776	11.1936	10.9513	0.187884	0.00231355	0.0279285	4.97414	-0.628654	3.40261e-05	-0.427548	0.00444629	-0.515006	0.000439407	-0.313901	0.00187467	zinc finger protein 521
Zfp521	chr18	13951600	13997799	46200	*	11.1059	11.2214	10.9803	0.190348	0.00157002	0.0221118	4.97414	-0.628654	3.40261e-05	-0.427548	0.00444629	-0.515006	0.000439407	-0.313901	0.00187467	zinc finger protein 521

## Sheet: go.result_downreg_DiffH3K27me3
ID	label	number_genes	pval	FDR	enrichment	genes
GO:0051968	positive regulation of synaptic transmission, glutamatergic	9	3.16141e-08	1.24583e-05	15.2322	Grin2a,Cacng8,Oxtr,Shank3,Nlgn3,Cckbr,Tshz3,Ptk2b,Grin1
GO:0072659	protein localization to plasma membrane	16	2.36475e-07	6.42681e-05	5.14009	Myo5b,Zdhhc22,Tesc,Kcnb1,Emp2,Gpr158,Ramp1,Dpp10,Ehd2,Dpp6,Kcnip3,Kcnip4,Lypd1,S100a10,Map7
GO:1901890	positive regulation of cell junction assembly	12	6.25993e-07	0.000131567	6.66155	Il1rapl1,Grid2,Adgrb1,Lingo2,Oxtr,Nlgn3,Cav1,Enpp2,Thy1,S100a10,Hopx,Wnt4
GO:0007204	positive regulation of cytosolic calcium ion concentration	15	2.6415e-06	0.000424877	4.50592	Oxtr,Cckbr,Cav1,Ptk2b,Esr1,Grm1,Hk1,Trpc5,Pdgfra,S1pr1,Htr2c,Grin1,Adcy8,Slc8a2,Cacna1i
GO:0051480	regulation of cytosolic calcium ion concentration	8	2.63733e-06	0.000428579	10.2802	Trpc5,Thrb,Cav2,Cav1,Atp2b4,Atp2b3,Adcy8,Slc8a2
GO:0071277	cellular response to calcium ion	9	4.08529e-06	0.000613299	8.00667	Crhbp,Dmtn,Cpne4,Cpne7,Rasal1,Syt13,Kcnb1,Adcy8,Syt17
GO:0072006	nephron development	11	8.51695e-06	0.00111877	5.61252	Wwtr1,Itga3,Pdgfra,Mpv17,Aqp11,Pdgfb,Plce1,Tmem59l,Wnt4,Gli3,Cd44
GO:0001508	action potential	9	1.91472e-05	0.00230395	6.50542	Grin2a,Cntnap1,Dpp6,Scn8a,Kcnb1,Dmd,Kcnc2,Cacna1i,Scn2b
GO:0048168	regulation of neuronal synaptic plasticity	8	1.98638e-05	0.00237207	7.60451	Grin2a,Rasgrf1,Jph3,Shank3,Ppfia3,Grin1,Neurl1a,Slc8a2
GO:0001765	membrane raft assembly	4	2.58262e-05	0.00301554	30.8405	Cav2,Cav1,Emp2,S100a10
GO:0051962	positive regulation of nervous system development	17	3.02567e-05	0.00343119	3.28593	Ache,Itpka,Adgrb1,Egr2,Oxtr,Shank3,Myo5b,Enpp2,Neurl1a,Gli3,Il1rapl1,Grid2,Trpc5,Lingo2,Nlgn3,Metrn,Rgs14
GO:0014904	myotube cell development	6	4.00544e-05	0.00441523	10.6756	Cntnap1,Cav2,Dmd,Myorg,Plec,Nfatc2
GO:0002931	response to ischemia	6	4.5517e-05	0.00481533	10.4087	Cav1,Ptk2b,Ndnf,Faim2,Slc8a2,Hk1
GO:0060291	long-term synaptic potentiation	7	5.04469e-05	0.00526619	7.96292	Grin2a,Shank3,Nlgn3,Rgs14,Tshz3,Ptk2b,Slc8a2
GO:0031175	neuron projection development	26	6.07115e-05	0.00621426	2.41522	Nrn1,Shank3,Myo5b,Gli3,Pld2,Lingo1,Metrn,Adcy1,Dmd,Grin1,Cd44,Pcdh15,Grin3a,Egr2,Cck,Ptk2b,Bmpr1b,Gpm6b,Rasgrf1,Cntnap1,Arhgef25,Arhgef28,Nptxr,Nlgn3,Nptx1,Epha10
GO:0071495	cellular response to endogenous stimulus	30	6.16314e-05	0.00626771	2.23602	Grin2a,Nr3c1,Dmtn,Fam107a,Ramp1,Bcas3,Pdgfra,Pdgfb,Htr2c,Adcy8,Sox6,Wnt4,Cd44,Crhbp,Thrb,Egr3,Cav2,Cav1,Atp2b4,Pde4b,Bmpr1b,Ndnf,Ctnna1,Esr1,Neurl1a,Sstr4,Rapgef3,Itgb5,Klf9,Htr1a
GO:0007616	long-term memory	6	6.55677e-05	0.00658308	9.68249	Ccnd2,Rgs14,Adcy1,Grin1,Slc17a7,Adcy8
GO:0001954	positive regulation of cell-matrix adhesion	7	7.30333e-05	0.00715046	7.47289	Enpp2,Ptk2b,Dmd,Thy1,Emp2,S100a10,Wnt4
GO:0010975	regulation of neuron projection development	21	7.34902e-05	0.00715078	2.65431	Gprc5b,Ache,Itpka,Zdhhc15,Shank3,Myo5b,Ntm,Ptk2b,Ndnf,Thy1,Il1rapl1,Grid2,Trpc5,Rap1gap2,Nlgn3,Metrn,Itga3,Xylt1,Dmd,Grin1,Arsb
GO:0071805	potassium ion transmembrane transport	10	8.18401e-05	0.00772483	4.75282	Dpp6,Kcnip3,Kcnip4,Kcnc4,Kcnb1,Kcnc2,Kcnt1,Kcnh3,Kcng1,Kcnj4
GO:1904057	negative regulation of sensory perception of pain	3	9.52875e-05	0.00878372	52.0434	Kcnc4,Ccn3,Hk1
GO:2000310	regulation of NMDA receptor activity	5	9.59933e-05	0.00879734	12.3913	Grin2a,Rasgrf1,Crhbp,Nlgn3,Ptk2b
GO:1901379	regulation of potassium ion transmembrane transport	8	9.76771e-05	0.00889991	5.96913	Dpp10,Dpp6,Rapgef3,Kcnip3,Kcnip4,Cav1,Kcnc2,Kcng1
GO:0017158	regulation of calcium ion-dependent exocytosis	6	0.00010264	0.00924523	8.85845	Doc2a,Syt13,Kcnb1,Doc2b,Cacna1i,Syt17
GO:0031346	positive regulation of cell projection organization	18	0.000102359	0.0092729	2.85169	Gprc5b,Ache,Itpka,Zdhhc15,Myo5b,Enpp2,Plce1,Ptk2b,Ndnf,Neurl1a,Bcas3,Il1rapl1,Trpc5,Metrn,Itga3,Dmd,Grin1,Arsb
GO:0050878	regulation of body fluid levels	16	0.000105149	0.00936421	3.08405	Adra2c,Faah,Thrb,Dmtn,Cav1,Npr3,Aqp4,Emp2,Neurl1a,Hk1,F8,Gp1bb,Pdgfra,Pdgfb,Papss2,Plec
GO:0051963	regulation of synapse assembly	9	0.000109214	0.00956409	5.11902	Il1rapl1,Il1rapl2,Grid2,Adgrb1,Lingo2,Oxtr,Nlgn3,Nptx1,Grin1
GO:0010648	negative regulation of cell communication	39	0.000110594	0.00963148	1.93719	Tmbim1,Grem2,Shank3,Kcnb1,Thy1,Gli3,Pld2,Ptpru,Ptprt,Itga3,Rgs14,Rasal1,Ccn3,Dmd,Faim2,Wnt4,Cd44,Dusp26,Crhbp,Cav2,Cav1,Atp2b4,Kcnc4,Pde4b,Ptk2b,Ctnna1,Rgs11,Mcc,Esr1,Vps25,Pde8b,Neurl1a,Sstr4,Wwtr1,Nlgn3,Otud7a,Vwc2,Ndrg2,Sorcs2
GO:0023057	negative regulation of signaling	39	0.000113843	0.00975272	1.93166	Tmbim1,Grem2,Shank3,Kcnb1,Thy1,Gli3,Pld2,Ptpru,Ptprt,Itga3,Rgs14,Rasal1,Ccn3,Dmd,Faim2,Wnt4,Cd44,Dusp26,Crhbp,Cav2,Cav1,Atp2b4,Kcnc4,Pde4b,Ptk2b,Ctnna1,Rgs11,Mcc,Esr1,Vps25,Pde8b,Neurl1a,Sstr4,Wwtr1,Nlgn3,Otud7a,Vwc2,Ndrg2,Sorcs2
GO:1903532	positive regulation of secretion by cell	16	0.000118786	0.0100668	3.05016	Nr3c1,Oxtr,Cckbr,Myo5b,Kcnb1,Cck,Pld2,Tnfrsf11a,Gpr68,Myrip,Doc2b,Htr2c,Rab27b,S100a10,Adcy8,Cacna1i
GO:0007200	phospholipase C-activating G protein-coupled receptor signaling pathway	8	0.000120005	0.0101157	5.7826	Cckbr,Npr3,S1pr1,Plce1,Htr2c,Esr1,Gng13,Grm1
GO:0070372	regulation of ERK1 and ERK2 cascade	15	0.000123736	0.0103747	3.18308	Dusp26,Prxl2c,Cav1,Ptk2b,Esr1,Sstr4,Tnfaip8l3,Tnfrsf11a,Rgs14,Pdgfra,Pdgfb,Dmd,Htr2c,Ndrg2,Cd44
GO:1903829	positive regulation of protein localization	19	0.000147279	0.0120915	2.6743	Thrb,Cav2,Myo5b,Atp2b4,Kcnb1,Car10,Gli3,Bcas3,Dpp10,Dpp6,Wwtr1,Rapgef3,Nlgn3,Itga3,Gpr68,Stom,Myrip,Doc2b,Adcy8
GO:0098609	cell-cell adhesion	18	0.000153061	0.0124366	2.75726	Igsf9b,Ctnna1,Aqp4,Thy1,Il1rapl1,Grid2,Ptpru,Ptprt,Nlgn3,Dlg2,Itga3,Itgb5,Pdgfra,Ccn3,Pcdh19,Icam5,Cd44,Pcdh15
GO:1901701	cellular response to oxygen-containing compound	30	0.000156553	0.0125906	2.14833	Grin2a,Nr3c1,Dmtn,Tesc,Mpv17,Kcnb1,Aqp4,Ptprn,Pdgfra,Lypd1,Pdgfb,Pls3,Htr2c,Adcy8,Plec,Ache,Crhbp,Cav2,Cav1,Atp2b4,Pde4b,Ptk2b,Kcnc2,Ctnna1,Esr1,Neurl1a,Rapgef3,Klf9,Htr1a
GO:0050767	regulation of neurogenesis	18	0.000165505	0.0132429	2.73913	Ache,Itpka,Egr2,Daam2,Shank3,Thrb,Myo5b,Enpp2,Ctnna1,Thy1,Neurl1a,Gli3,Il1rapl1,Trpc5,Lingo1,Metrn,Rgs14,S100a10
GO:0043547	positive regulation of GTPase activity	13	0.000167722	0.0133526	3.44307	Cav2,Ptk2b,Rgs11,Thy1,Arhgap6,Bcas3,Rasgrf1,Rap1gap2,Rapgef3,Rgs14,S1pr1,S100a10,Wnt4
GO:0045596	negative regulation of cell differentiation	24	0.000177629	0.0140702	2.33248	Ccnd2,Daam2,Thrb,Dmtn,Cav1,Ptk2b,Ctnna1,Thy1,Hopx,Gli3,Trpc5,Wwtr1,Lingo1,Gpr68,Zbtb46,Pdgfb,Ccn3,Dmd,S1pr3,Sox6,Wnt4,Cd44,Rflnb,Nfatc2
GO:0045907	positive regulation of vasoconstriction	6	0.000187582	0.0146379	7.8556	Adra2c,Oxtr,Faah,Cav1,Pdgfb,Htr2c
GO:0050730	regulation of peptidyl-tyrosine phosphorylation	13	0.000186553	0.0147032	3.40409	Gprc5b,Dmtn,Cav2,Cav1,Enpp2,Cck,Ptk2b,Thy1,Vps25,Neurl1a,Pdgfra,Pdgfb,Cd44
GO:0050999	regulation of nitric-oxide synthase activity	5	0.000191564	0.014875	10.5138	Cav1,Npr3,Atp2b4,Ptk2b,Esr1
GO:0051895	negative regulation of focal adhesion assembly	4	0.000197616	0.0152697	16.3273	Arhgap6,Bcas3,Dmtn,Fam107a
GO:0046903	secretion	20	0.000207945	0.0159118	2.52332	Crhbp,Dmtn,Prss12,Cckbr,Cav1,Npr3,Ppfia3,Kcnb1,Aqp4,Cbln4,Neurl1a,Hk1,Ptprn,Doc2a,Gpr68,Ildr2,Syt13,Doc2b,Rab27b,Syt17
GO:1903169	regulation of calcium ion transmembrane transport	11	0.000220001	0.0166724	3.83569	Ehd2,Jph3,Rapgef3,Thrb,Cav1,Pde4b,Ptk2b,Hspa2,Dmd,Thy1,Grin1
GO:0035235	ionotropic glutamate receptor signaling pathway	4	0.00023884	0.0175927	15.4203	Grin2a,Grin3a,Ptk2b,Grin1
GO:0099150	regulation of postsynaptic specialization assembly	4	0.00023884	0.0176753	15.4203	Grid2,Nptxr,Nptx1,Arhgef9
GO:0060134	prepulse inhibition	4	0.00023884	0.0178428	15.4203	Grin3a,Grid2,Nlgn3,Grin1
GO:1905475	regulation of protein localization to membrane	11	0.000238765	0.0179221	3.79753	Dpp10,Tmbim1,Dpp6,Shank3,Dmtn,Itga3,Myo5b,Atp2b4,Lypd1,Stom,Kcnb1
GO:0008277	regulation of G protein-coupled receptor signaling pathway	9	0.000247996	0.0180145	4.55854	Sstr4,Thrb,Rgs14,Atp2b4,Pde4b,Plce1,Rgs11,Ramp1,Pld2
GO:0042698	ovulation cycle	6	0.000246974	0.0180234	7.43477	Ptprn,Cckbr,Pdgfra,Enpp2,Bmpr1b,Esr1
GO:1900271	regulation of long-term synaptic potentiation	6	0.000246974	0.0181072	7.43477	Shank3,Nlgn3,Adcy1,Fam107a,Adcy8,Nrgn
GO:0090218	positive regulation of lipid kinase activity	5	0.000276225	0.019702	9.63766	Tnfaip8l3,Thrb,Pdgfra,Pdgfb,Ptk2b
GO:0099175	regulation of postsynapse organization	8	0.000304199	0.0213115	5.00117	Il1rapl1,Itpka,Grid2,Zdhhc15,Shank3,Nlgn3,Nptx1,Grin1
GO:2000649	regulation of sodium ion transmembrane transporter activity	6	0.000320239	0.0221401	7.05673	Tesc,Stom,Fxyd7,Dmd,Fgf12,Scn2b
GO:0048017	inositol lipid-mediated signaling	7	0.000341138	0.0231783	5.71457	Tnfaip8l3,Plcb3,Npr3,Pdgfra,Pdgfb,Plce1,Pld2
GO:0010632	regulation of epithelial cell migration	12	0.000343889	0.0232649	3.38493	Bcas3,Adgrb1,Itga3,Atp2b4,Adamts9,Enpp2,Pdgfb,Ptk2b,Emp2,Mcc,Car10,Arsb
GO:0071407	cellular response to organic cyclic compound	16	0.000356217	0.0237926	2.75498	Nr3c1,Crhbp,Dmtn,Cav1,Atp2b4,Pde4b,Fam107a,Ctnna1,Esr1,Sstr4,Rapgef3,Klf9,Pdgfb,Htr2c,Htr1a,Adcy8
GO:0022603	regulation of anatomical structure morphogenesis	29	0.000358024	0.0238123	2.03473	Tmbim1,Zdhhc15,Shank3,Dmtn,Myo5b,Enpp2,Thy1,Trpc5,Metrn,Pdgfra,Rasal1,Grin1,Wnt4,Cd44,Syt17,Ache,Itpka,Adgrb1,Thrb,Atp2b4,Ddah1,Adamts9,Ptk2b,Emp2,Esr1,Il1rapl1,Rapgef3,Nlgn3,S100a10
GO:0010001	glial cell differentiation	11	0.000367921	0.0241647	3.60049	Cntnap1,Egr2,Faah,Nlgn3,Lingo1,Metrn,Pdgfb,Dmd,Sox6,Gli3,Plec
GO:1903539	protein localization to postsynaptic membrane	5	0.000386624	0.0251832	8.8963	Grin2a,Nptxr,Dlg2,Nptx1,Grin1
GO:0097553	calcium ion transmembrane import into cytosol	7	0.000389097	0.0252401	5.5832	Grin2a,Tmem28,Gp1bb,Htr2c,Grin1,Slc8a2,Cacna1i
GO:0030500	regulation of bone mineralization	7	0.000415019	0.0264856	5.51975	Nell1,S1pr1,Ptk2b,Bmpr1b,Gpm6b,Wnt4,Rflnb
GO:0051952	regulation of amine transport	8	0.000424029	0.0268433	4.7447	Nr3c1,Oxtr,Syt13,Kcnb1,Cck,Htr2c,Htr1a,Syt17
GO:0001505	regulation of neurotransmitter levels	12	0.000422841	0.0268759	3.30434	Ache,Grin3a,Nrn1,Doc2a,Ppfia3,Kcnc4,Adcy1,Doc2b,Htr2c,Htr1a,Slc17a7,Gpm6b
GO:0097061	dendritic spine organization	5	0.000429945	0.0270009	8.6739	Grin2a,Itpka,Shank3,Itga3,Myo5b
GO:0007626	locomotory behavior	12	0.000437382	0.027359	3.29128	Grin2a,Gprc5b,Npas2,Ccnd2,Shank3,Scn8a,Htr2c,Grin1,Fgf12,Adcy8,Grm1,Pcdh15
GO:0061572	actin filament bundle organization	6	0.000443251	0.0275077	6.60868	Dmtn,Itgb5,Ptk2b,Pls3,Fam107a,Rflnb
GO:0051260	protein homooligomerization	10	0.000459924	0.0284305	3.79187	Ehd2,Tifa,Kcnc4,Car11,Aqp11,Kcnb1,Kcnc2,Aqp4,Adcy8,Kcng1
GO:2000463	positive regulation of excitatory postsynaptic potential	5	0.000476826	0.0291326	8.46234	Grin2a,Shank3,Nlgn3,Ptk2b,Grin1
GO:0060079	excitatory postsynaptic potential	5	0.000476826	0.029246	8.46234	Grin2a,Grid2,Nlgn3,Grin1,Slc17a7
GO:0016192	vesicle-mediated transport	37	0.000517631	0.0312621	1.81575	Cacng8,Lrba,Plcb3,Dmtn,Myo5b,Ppfia3,Kcnb1,Sft2d2,Ramp1,Pld2,Syt13,Rab27b,Slc17a7,Kif17,Mal2,Cd44,Syt17,Ache,Adgrb1,Crhbp,Prss12,Cav2,Cav1,Emp2,Vps25,Mfge8,Hk1,Reps2,Ehd2,Nlgn3,Doc2a,Hspa2,Synj2,Doc2b,S100a10,Icam5
GO:0010720	positive regulation of cell development	15	0.000529514	0.0318577	2.76092	Ache,Itpka,Egr2,Shank3,Dmtn,Myo5b,Enpp2,Neurl1a,Gli3,Il1rapl1,Trpc5,Metrn,Rgs14,Gpr68,S100a10
GO:0044857	plasma membrane raft organization	3	0.000568123	0.0337937	23.1304	Faah,Cav2,Cav1
GO:2000969	positive regulation of AMPA receptor activity	3	0.000568123	0.0339217	23.1304	Cacng8,Shank3,Nlgn3
GO:0007416	synapse assembly	7	0.000566091	0.0339289	5.22299	Il1rapl1,Ache,Grid2,Shank3,Nlgn3,Pdgfb,Cbln4
GO:0010817	regulation of hormone levels	20	0.000594138	0.0352083	2.37641	Nr3c1,Crhbp,Crym,Cckbr,Kcnb1,Bmpr1b,Esr1,Pde8b,Ptprn,Gpr68,Ildr2,Pdgfra,Myrip,Ccn3,Doc2b,Htr2c,Htr1a,Papss2,Adcy8,Wnt4
GO:0035249	synaptic transmission, glutamatergic	5	0.000640701	0.03713	7.88536	Grid2,Grid1,Grik4,Grin1,Slc17a7
GO:0002209	behavioral defense response	5	0.000703709	0.0401905	7.71013	Cckbr,Lypd1,Htr2c,Htr1a,Pde8b
GO:0045859	regulation of protein kinase activity	20	0.000710415	0.040427	2.32077	Gprc5b,Ccnd2,Adra2c,Cav1,Atp2b4,Plce1,Ptk2b,Thy1,Emp2,Vps25,Neurl1a,Car10,Wwtr1,Ptprt,Tnfrsf11a,Rgs14,Pdgfb,Adcy8,Slc8a2,Plec
GO:2000987	positive regulation of behavioral fear response	3	0.000730813	0.0414381	20.8174	Npas2,Cckbr,Cck
GO:0035637	multicellular organismal signaling	8	0.000778523	0.0436721	4.30333	Cacng8,Cntnap1,Dpp6,Cav1,Scn8a,Cacna1i,Scn2b,Plec
GO:0140352	export from cell	17	0.000852309	0.0464877	2.44741	Crhbp,Dmtn,Prss12,Atp2b3,Ppfia3,Kcnb1,Cbln4,Hk1,Ptprn,Doc2a,Gpr68,Ildr2,Syt13,Doc2b,Rab27b,Slc8a2,Syt17
GO:0008542	visual learning	6	0.000913103	0.0492919	5.70338	Grin2a,Nlgn3,Rgs14,Cck,Grin1,Pde8b
GO:1900454	positive regulation of long-term synaptic depression	3	0.000920374	0.0495149	18.9249	Grid2,Kcnb1,Adcy8
GO:0060143	positive regulation of syncytium formation by plasma membrane fusion	4	0.000929054	0.049643	10.2802	Ehd2,Adgrb1,Rapgef3,Nfatc2

## Sheet: Diffbind_H3K27overlap_me3_Ezh2
seqnames	start	end	width	strand	Conc_h3k27me3	Conc_shl1_h3k27me3	Conc_shctrl_h3k27me3	Fold_h3k27me3	p.value_h3k27me3	FDR_h3k27me3	seqnames_ezh2	start_ezh2	end_ezh2	width_ezh2	strand_ezh2	Conc_ezh2	Conc_shl1_ezh2	Conc_shctrl_ezh2	Fold_ezh2	p.value_ezh2	FDR_ezh2	overlap	shL1_both_FDR	Genes	up_rnaseq	down_rnaseq
chrX	93986200	94168399	182200	*	11.9371	12.18	11.645	0.530579	2.32241e-43	2.37474e-40	chrX	94076800	94168399	91600	*	11.9615	12.1249	11.7771	0.262828	3.31569e-05	0.00197959	91599	Yes	Zfx	Zfx
chrX	94215000	94446399	231400	*	12.2644	12.4762	12.016	0.456743	1.84864e-39	1.35021e-36	chrX	94214800	94320999	106200	*	12.0923	12.2489	11.9166	0.243869	0.000179744	0.00521082	105999	Yes	Gm14827,Mir7673,Klhl15,Fam90a1b,Apoo
chr12	56584600	56725999	141400	*	12.597	12.776	12.3926	0.381082	1.86891e-33	7.18392e-31	chr12	56666000	56726199	60200	*	13.3002	13.4203	13.1691	0.181136	0.00606726	0.0489022	59999	Yes	Nkx2-9,Pax9,Slc25a21,C87198
chr7	70267000	70382199	115200	*	12.59	12.7727	12.3808	0.390151	3.07519e-33	1.15042e-30	chr7	70303200	70384599	81400	*	13.6982	13.8106	13.5762	0.17514	0.00617898	0.0490809	78999	Yes	Nr2f2,B130024G19Rik,Gm29683	Nr2f2
chr1	78095400	78231399	136000	*	12.8723	13.0249	12.7017	0.321856	7.87842e-29	2.11999e-26	chr1	78095400	78231199	135800	*	14.3191	14.4441	14.1824	0.185924	0.00533797	0.0454442	135799	Yes	Pax3
chr14	122445000	122500999	56000	*	11.5762	11.7978	11.3144	0.47868	1.2671e-28	3.35082e-26	chr14	122458000	122500399	42400	*	13.0023	13.1288	12.8636	0.199647	0.00167342	0.0228606	42399	Yes	Zic2,Gm5089,Zic5,2610035F20Rik		Zic2
chr13	72234800	72385599	150800	*	12.3709	12.5371	12.183	0.352205	2.2307e-25	4.5019e-23	chr13	72245400	72385599	140200	*	13.6417	13.7917	13.4743	0.230036	0.000465034	0.0101302	140199	Yes
chr11	44593400	44856799	263400	*	13.126	13.2597	12.9787	0.2797	2.28161e-25	4.54484e-23	chr11	44587000	44856799	269800	*	14.6237	14.8062	14.4146	0.273988	4.85442e-05	0.00240779	263399	Yes	Ebf1,4930597A21Rik
chrX	140480600	140635799	155200	*	11.5599	11.7705	11.3133	0.451604	3.32002e-25	6.36531e-23	chrX	140533400	140615199	81800	*	12	12.1467	11.8366	0.23986	0.000100922	0.00357551	81799	Yes	Tsc22d3		Tsc22d3
chrX	103658200	103742599	84400	*	10.7911	11.0472	10.4794	0.558303	8.76185e-24	1.46075e-21	chrX	103658200	103742599	84400	*	11.7793	11.9155	11.6289	0.222952	0.000275341	0.00704525	84399	Yes	Slc16a2	Slc16a2
chr11	21983800	22012999	29200	*	10.5092	10.7861	10.1663	0.607315	1.92165e-23	3.13556e-21	chr11	21981200	22016599	35400	*	12.3056	12.4219	12.1791	0.18934	0.00193936	0.0251104	29199	Yes	Otx1,Ehbp1	Ehbp1
chr2	105646200	105696399	50200	*	11.0344	11.2703	10.7522	0.510046	2.07767e-23	3.35445e-21	chr2	105644800	105696599	51800	*	12.6655	12.8298	12.48	0.261698	4.24039e-05	0.00231712	50199	Yes	Paupar,Pax6,Pax6os1		Pax6
chr2	163153400	163349599	196200	*	12.3851	12.5404	12.2111	0.326842	4.5895e-22	6.45815e-20	chr2	163078800	163403999	325200	*	14.747	14.8899	14.5884	0.215099	0.00122266	0.0188606	196199	Yes	Mybl2,Tox2,Jph2
chr14	67202600	67447799	245200	*	12.895	13.0248	12.7523	0.27088	6.57851e-21	8.07209e-19	chr14	67201200	67421799	220600	*	14.4847	14.6225	14.3324	0.204402	0.00232773	0.0279285	219199	Yes	Ebf2,Gm6878,4930438E09Rik
chr9	91338800	91432999	94200	*	12.5311	12.6723	12.3746	0.295821	3.66376e-20	4.13197e-18	chr9	91342000	91431599	89600	*	14.0172	14.1444	13.8777	0.192092	0.00363714	0.0365193	89599	Yes	Zic1,Zic4	Zic1
chr7	27323800	27338799	15000	*	9.4435	9.78177	9.00082	0.746477	3.9522e-18	3.86107e-16	chr7	27321400	27340199	18800	*	11.0843	11.2105	10.9461	0.202852	0.0011577	0.0181186	14999	Yes	Ltbp4
chr9	118443000	118500399	57400	*	11.1872	11.3825	10.9613	0.416188	4.05076e-17	3.63337e-15	chr9	118409400	118502199	92800	*	13.0752	13.1879	12.9529	0.177203	0.00520274	0.0449695	57399	Yes	Eomes,4933432G23Rik		Eomes
chr4	89264200	89316799	52600	*	11.7287	11.8945	11.5415	0.349426	7.77577e-17	6.67555e-15	chr4	89264200	89316799	52600	*	13.2196	13.3663	13.0563	0.224844	0.000620912	0.0121322	52599	Yes	Cdkn2a,Cdkn2b		Cdkn2b
chr2	147171400	147221199	49800	*	11.2773	11.4666	11.0593	0.400892	1.96566e-16	1.63855e-14	chr2	147160400	147221199	60800	*	13.0084	13.1224	12.8845	0.178339	0.00517764	0.0449695	49799	Yes	Nkx2-2os,Nkx2-2,6430503K07Rik		Nkx2-2
chr8	105252800	105281599	28800	*	10.1501	10.4108	9.83171	0.563871	4.70548e-16	3.72024e-14	chr8	105250800	105283399	32600	*	11.8451	11.9565	11.7243	0.177531	0.0045918	0.0419307	28799	Yes	Phaf1,Hsf4,Fbxl8,Tradd,4931428F04Rik,Nol3,B3gnt9	4931428F04Rik	Nol3
chr18	80972600	81000599	28000	*	10.1015	10.3631	9.78174	0.565705	7.92062e-16	6.13568e-14	chr18	80969200	81000799	31600	*	11.7535	11.897	11.5942	0.237899	8.51916e-05	0.00324516	27999	Yes	Sall3
chr19	6922200	6939399	17200	*	9.73721	10.0201	9.3849	0.612797	6.47827e-15	4.41616e-13	chr19	6921000	6943599	22600	*	11.4692	11.5827	11.3459	0.184056	0.00275262	0.0309214	17199	Yes	Gpr137,Bad,Kcnk4,Esrra,Catsperz
chr6	51162200	51208399	46200	*	11.2242	11.3973	11.0274	0.365316	3.15022e-14	1.94049e-12	chr6	51160000	51208799	48800	*	12.7664	12.913	12.6032	0.235082	0.000191095	0.00535731	46199	Yes
chr14	118206600	118243999	37400	*	10.4139	10.6418	10.143	0.485364	3.84525e-14	2.34974e-12	chr14	118205800	118242199	36400	*	12.082	12.1958	11.9584	0.184791	0.00255957	0.0295772	35599	Yes	Gm4675,Sox21
chr13	78162200	78214599	52400	*	10.3856	10.6155	10.1121	0.489314	6.60779e-14	3.95899e-12	chr13	78160400	78215399	55000	*	11.8714	12.0093	11.7188	0.223396	0.000321763	0.00785882	52399	Yes	Nr2f1,A830082K12Rik,Fam172a	Nr2f1,Fam172a
chr15	76225000	76237999	13000	*	9.34227	9.64722	8.95509	0.660618	7.83101e-14	4.61969e-12	chr15	76225000	76239599	14600	*	11.1505	11.2988	10.9852	0.239888	0.000128195	0.00409207	12999	Yes	Plec,Parp10		Plec,Parp10
chr14	22010400	22079999	69600	*	11.0764	11.2537	10.8741	0.373987	1.56769e-13	8.93877e-12	chr14	22010400	22079999	69600	*	12.52	12.651	12.3758	0.209908	0.000807088	0.0146183	69599	Yes	Lrmda
chr11	97434600	97444199	9600	*	8.16528	8.5894	7.56197	0.924469	2.73797e-13	1.49982e-11	chr11	97434400	97446999	12600	*	10.0647	10.2038	9.91085	0.208991	0.00174121	0.0232932	9599	Yes	Arhgap23	Arhgap23
chr2	109668200	109712399	44200	*	10.549	10.7591	10.3029	0.445076	2.83306e-13	1.54639e-11	chr2	109668200	109718399	50200	*	11.8901	12.0258	11.7402	0.224803	0.000194886	0.0053702	44199	Yes	Bdnf	Bdnf
chr5	101499400	101554999	55600	*	11.0251	11.204	10.8207	0.378188	3.07775e-13	1.65811e-11	chr5	101501200	101555199	54000	*	12.3386	12.462	12.2037	0.189387	0.0036474	0.0365193	53799	Yes
chr13	21976400	22023799	47400	*	11.1794	11.3552	10.9791	0.369388	3.09179e-13	1.65811e-11	chr13	21976400	22022999	46600	*	12.5949	12.7284	12.4477	0.204751	0.00174909	0.0233019	46599	Yes	Pom121l2,Prss16
chr5	129671800	129713999	42200	*	9.98933	10.2375	9.68943	0.531436	3.30383e-13	1.75952e-11	chr5	129672000	129714199	42200	*	11.0021	11.1214	10.8722	0.191032	0.00222381	0.0273648	41999	Yes	Septin14
chr7	137115600	137233199	117600	*	11.6986	11.8399	11.5419	0.295582	9.97892e-13	5.10189e-11	chr7	137115400	137232999	117600	*	13.397	13.5417	13.2361	0.214447	0.0014494	0.0213373	117399	Yes	Ebf3,Mgmt
chr4	9829000	9872599	43600	*	10.6887	10.8824	10.4649	0.409597	1.02121e-12	5.18655e-11	chr4	9828600	9864199	35600	*	12.1173	12.2346	11.9896	0.179581	0.00590975	0.0481528	35199	Yes	Gdf6
chr1	19191800	19253399	61600	*	11.8531	11.9917	11.6998	0.289982	1.82418e-12	8.91058e-11	chr1	19196600	19256799	60200	*	13.2327	13.3776	13.0717	0.223134	0.000645922	0.0125272	56799	Yes	Tfap2b
chr14	22626600	22732399	105800	*	11.0538	11.2226	10.8626	0.354918	2.70406e-12	1.27615e-10	chr14	22639400	22731599	92200	*	12.2627	12.378	12.1373	0.183864	0.00329328	0.0348115	92199	Yes	Lrmda
chr17	34202800	34219199	16400	*	9.33823	9.63011	8.97192	0.628275	7.36464e-12	3.29326e-10	chr17	34202800	34219199	16400	*	10.8758	11.0109	10.7267	0.212129	0.000971504	0.0163986	16399	Yes	Tap2		Tap2
chr14	12330200	12358799	28600	*	9.9871	10.2188	9.7109	0.491601	1.05698e-11	4.55394e-10	chr14	12326600	12358799	32200	*	11.6244	11.7408	11.4978	0.183647	0.00379656	0.0373719	28599	Yes	Fezf2	Fezf2
chr9	21009200	21030799	21600	*	9.51458	9.78317	9.18429	0.574537	1.05684e-11	4.55394e-10	chr9	21010800	21047999	37200	*	12.1784	12.3004	12.0452	0.193783	0.00210515	0.0263062	19999	Yes	Mir1900,Icam1,Icam5,Icam4		Icam1,Icam5
chrX	93265200	93312999	47800	*	10.2933	10.5057	10.0442	0.448175	1.63173e-11	6.7278e-10	chrX	93265000	93312799	47800	*	11.7871	11.9787	11.5662	0.316056	4.03644e-07	0.000100104	47599	Yes	Arx,Pola1	Pola1	Arx
chr16	30055600	30074799	19200	*	9.28406	9.56973	8.92752	0.609766	1.6415e-11	6.74996e-10	chr16	30043600	30076199	32600	*	11.2528	11.3539	11.1441	0.166302	0.00549681	0.0461503	19199	Yes	Hes1
chr18	66003400	66049999	46600	*	10.8604	11.0335	10.6636	0.363833	1.65995e-11	6.80759e-10	chr18	66002000	66055999	54000	*	12.2095	12.3496	12.0543	0.218924	0.000689896	0.0130828	46599	Yes	Ccbe1,Lman1		Ccbe1
chr1	191175600	191221199	45600	*	10.418	10.6245	10.177	0.436349	1.70897e-11	6.98993e-10	chr1	191170600	191222199	51600	*	12.0093	12.1235	11.8853	0.176198	0.00646676	0.049902	45599	Yes	Atf3
chr19	40857600	40894399	36800	*	10.4605	10.6554	10.2352	0.410956	2.4527e-11	9.87326e-10	chr19	40853400	40895599	42200	*	11.5711	11.6985	11.4314	0.195678	0.00272297	0.0306953	36799	Yes	Mir3084-2,Mir8092,E030044B06Rik,Zfp518a
chr7	27361600	27380399	18800	*	9.77199	10.0204	9.4718	0.529022	2.47261e-11	9.90206e-10	chr7	27354600	27383599	29000	*	11.6194	11.7611	11.4624	0.236116	8.33407e-05	0.00323724	18799	Yes	Shkbp1,Sptbn4	Shkbp1	Sptbn4
chr15	95635000	95657599	22600	*	9.47208	9.75404	9.12128	0.599808	2.59574e-11	1.03411e-09	chr15	95632200	95659399	27200	*	11.0018	11.1299	10.8612	0.213184	0.000354718	0.00839239	22599	Yes	Dbx2		Dbx2
chr9	40864400	40898599	34200	*	11.0408	11.2042	10.8564	0.342435	3.05447e-11	1.20436e-09	chr9	40849800	40898599	48800	*	12.7217	12.8409	12.5918	0.182765	0.00499376	0.0442728	34199	Yes	Bsx,Jhy
chr6	127147600	127162999	15400	*	9.1255	9.41888	8.75683	0.627688	4.25631e-11	1.64028e-09	chr6	127146000	127166599	20600	*	10.9545	11.0687	10.8303	0.182196	0.00369244	0.036742	15399	Yes	Ccnd2,9330179D12Rik		Ccnd2
chr11	35518800	35598199	79400	*	10.71	10.8891	10.5054	0.375645	8.58198e-11	3.16419e-09	chr11	35439800	35599999	160200	*	13.0157	13.1771	12.8338	0.255902	6.60597e-05	0.00295801	79399	Yes	Slit3	Slit3
chr1	190059800	190273799	214000	*	12.4809	12.5852	12.3684	0.216117	8.74625e-11	3.20933e-09	chr1	190059000	190211599	152600	*	13.6293	13.7523	13.4947	0.185889	0.00484133	0.0433568	151799	Yes	Prox1os,Prox1	Prox1
chr17	34169800	34202199	32400	*	9.72829	9.96786	9.44085	0.508871	1.51772e-10	5.4011e-09	chr17	34171200	34201999	30800	*	11.1795	11.3157	11.0289	0.214539	0.00082359	0.0146699	30799	Yes	Psmb9,Psmb8,Tap1	Tap1
chr4	114656200	114695199	39000	*	10.0287	10.2432	9.77663	0.452161	1.97533e-10	6.85466e-09	chr4	114656400	114695399	39000	*	11.5447	11.6811	11.394	0.226167	0.000176478	0.00521082	38799	Yes
chr11	76994400	77013399	19000	*	9.17544	9.45766	8.82424	0.599955	2.61266e-10	8.73051e-09	chr11	76989000	77022599	33600	*	11.1823	11.2978	11.0567	0.184295	0.00331911	0.03497	18999	Yes	Slc6a4
chr8	12378600	12411599	33000	*	10.0715	10.2814	9.82576	0.443137	2.62988e-10	8.76893e-09	chr8	12373000	12420599	47600	*	12.0024	12.1138	11.8815	0.182454	0.00257092	0.0296023	32999	Yes	Sox1,Sox1ot		Sox1ot
chr14	63933200	63956799	23600	*	9.9163	10.137	9.65564	0.466154	2.91737e-10	9.64365e-09	chr14	63931600	63953599	22000	*	11.4898	11.6125	11.3557	0.198235	0.00137877	0.0206751	20399	Yes	Sox7
chr1	121162800	121201399	38600	*	9.898	10.1245	9.62915	0.476764	3.53944e-10	1.15261e-08	chr1	121163000	121194599	31600	*	11.1506	11.2689	11.0217	0.18743	0.00307441	0.0331501	31599	Yes	Celrr
chrX	137111600	137134999	23400	*	9.93217	10.1488	9.67723	0.457784	4.19311e-10	1.35398e-08	chrX	137111600	137138799	27200	*	11.4663	11.5801	11.3427	0.177261	0.00579498	0.0476608	23399	Yes	Esx1
chr14	28497800	28513999	16200	*	9.27696	9.54139	8.95294	0.559196	5.80374e-10	1.84302e-08	chr14	28497800	28520199	22400	*	11.1092	11.2214	10.9875	0.175848	0.00591455	0.0481528	16199	Yes	Wnt5a
chr8	92660800	92687799	27000	*	10.1996	10.3982	9.96918	0.416835	6.25547e-10	1.97827e-08	chr8	92657200	92687999	30800	*	11.7628	11.8704	11.6465	0.171116	0.00632692	0.0492705	26999	Yes	Irx6
chr5	75060200	75098199	38000	*	10.6292	10.7997	10.4357	0.357382	8.46274e-10	2.61584e-08	chr5	75057600	75106199	48600	*	12.3708	12.5042	12.2238	0.216276	0.000473919	0.0102093	37999	Yes	Gsx2
chr8	111360400	111407399	47000	*	9.89157	10.1095	9.6348	0.457908	9.21052e-10	2.83677e-08	chr8	111360400	111419599	59200	*	11.612	11.7229	11.4919	0.179279	0.00357715	0.0362664	46999	Yes	Fa2h
chr1	75257000	75282399	25400	*	9.45062	9.69722	9.15301	0.521371	9.85825e-10	3.00608e-08	chr1	75256000	75282199	26200	*	10.9196	11.059	10.7653	0.223654	0.000384569	0.00880414	25199	Yes	Ptprn,Resp18		Ptprn
chr2	18022600	18042399	19800	*	9.26802	9.53786	8.93583	0.572526	1.65366e-09	4.84043e-08	chr2	18023000	18043799	20800	*	10.8906	11.0146	10.755	0.19995	0.00130923	0.0200045	19399	Yes	A930004D18Rik
chr7	115237200	115330999	93800	*	10.9761	11.1358	10.7964	0.33277	1.72257e-09	5.02296e-08	chr7	115150600	115334199	183600	*	13.3149	13.44	13.178	0.190138	0.00378931	0.0373719	93799	Yes
chr5	75137000	75183399	46400	*	10.6053	10.7846	10.4006	0.373429	1.83964e-09	5.35416e-08	chr5	75136800	75191399	54600	*	12.4394	12.572	12.2933	0.214982	0.000511804	0.0105773	46399	Yes	Gm19583,Mir7025,Pdgfra		Pdgfra
chr8	70079000	70090199	11200	*	8.90304	9.19894	8.53037	0.626059	2.32454e-09	6.60254e-08	chr8	70078600	70090599	12000	*	10.6378	10.7744	10.487	0.213799	0.000927851	0.0159117	11199	Yes	Tm6sf2,Hapln4
chr8	11468600	11496999	28400	*	9.76451	9.98288	9.50709	0.459415	2.57306e-09	7.22813e-08	chr8	11470800	11498999	28200	*	11.2587	11.3792	11.1271	0.188848	0.00321274	0.0343525	26199	Yes	E230013L22Rik,Rab20,Naxd		Naxd
chr6	38345200	38378799	33600	*	9.80525	10.0203	9.55238	0.452012	3.14415e-09	8.75227e-08	chr6	38343200	38378799	35600	*	11.2476	11.375	11.1078	0.206626	0.000819846	0.0146699	33599	Yes	Zc3hav1
chr15	102252000	102276799	24800	*	9.2754	9.53486	8.95881	0.545098	3.62114e-09	9.91805e-08	chr15	102240800	102276199	35400	*	11.1993	11.2993	11.0918	0.163919	0.00646992	0.049902	24199	Yes	Rarg	Rarg
chr7	36687400	36702999	15600	*	9.37468	9.62629	9.06971	0.529462	3.6987e-09	1.00944e-07	chr7	36675200	36711399	36200	*	11.4605	11.5998	11.3062	0.223447	0.000385045	0.00880414	15599	Yes	Tshz3		Tshz3
chr1	19085800	19125199	39400	*	10.5692	10.7368	10.3796	0.350532	4.24745e-09	1.14294e-07	chr1	19085200	19120799	35600	*	11.8367	11.9622	11.6993	0.196842	0.00209311	0.0262575	34999	Yes	Gm15825,Tfap2d		Tfap2d
chr14	22734000	22789399	55400	*	10.2424	10.4266	10.0311	0.385434	6.42521e-09	1.67602e-07	chr14	22734000	22788999	55000	*	11.4321	11.589	11.2559	0.258315	2.65211e-05	0.00164431	54999	Yes	Lrmda
chr6	98734000	98810799	76800	*	10.7364	10.8925	10.5614	0.324642	8.35862e-09	2.14748e-07	chr6	98710200	98794199	84000	*	12.1679	12.3039	12.0176	0.219227	0.000439556	0.00984117	60199	Yes
chrX	58010600	58043399	32800	*	10.42	10.5913	10.2255	0.35765	1.41084e-08	3.47344e-07	chrX	58010000	58065399	55400	*	12.1742	12.2845	12.0549	0.173294	0.00627774	0.0490809	32799	Yes	Zic3
chr15	31361600	31371399	9800	*	8.60116	8.89798	8.22701	0.621732	2.13052e-08	5.05849e-07	chr15	31360600	31373799	13200	*	10.4403	10.571	10.2966	0.201754	0.00200027	0.0256927	9799	Yes	Ankrd33b		Ankrd33b
chr19	55862000	55931799	69800	*	10.7433	10.8923	10.5771	0.309668	3.68866e-08	8.33235e-07	chr19	55853800	55958599	104800	*	12.6208	12.735	12.4968	0.178157	0.0053402	0.0454442	69799	Yes	Mir3084-2,Tcf7l2		Tcf7l2
chr9	37523600	37533199	9600	*	8.45131	8.75453	8.06693	0.633324	4.30003e-08	9.55853e-07	chr9	37523400	37532999	9600	*	9.98309	10.1133	9.83998	0.197675	0.00280819	0.0312193	9399	Yes	Msantd2,Esam	Msantd2
chr7	114860000	114926199	66200	*	10.3062	10.4771	10.1122	0.356516	4.46549e-08	9.85491e-07	chr7	114826600	114928399	101800	*	12.1338	12.2666	11.9875	0.211747	0.000781791	0.014321	66199	Yes	Insc
chr17	85429000	85496799	67800	*	11.2676	11.3929	11.1303	0.25955	4.5244e-08	9.95715e-07	chr17	85429000	85497399	68400	*	12.8295	12.9524	12.6952	0.187332	0.00424807	0.0397241	67799	Yes	Camkmt
chr7	132592400	132610599	18200	*	9.52055	9.741	9.26024	0.46235	5.03253e-08	1.08717e-06	chr7	132586800	132609399	22600	*	11.1548	11.2682	11.0318	0.18011	0.0042458	0.0397241	16999	Yes	Fgfr2,Nkx1-2		Fgfr2
chrX	60886600	60905199	18600	*	8.94994	9.20786	8.63565	0.536093	8.84765e-08	1.82891e-06	chrX	60887000	60904999	18000	*	10.5333	10.6905	10.3569	0.253331	6.02578e-05	0.00280983	17999	Yes	Gm14662,Sox3
chr1	75373400	75383399	10000	*	8.0968	8.43119	7.66076	0.692757	9.49499e-08	1.94179e-06	chr1	75374200	75393599	19400	*	11.0054	11.1284	10.8708	0.200383	0.00109295	0.0173579	9199	Yes	Gm15179,Speg		Speg
chr7	28689200	28697199	8000	*	7.84685	8.20528	7.36884	0.737008	1.03967e-07	2.11211e-06	chr7	28689000	28698799	9800	*	9.41221	9.57781	9.2251	0.231716	0.000942026	0.0160693	7999	Yes	Fbxo27
chr3	66723400	66778399	55000	*	10.8162	10.957	10.6602	0.291314	1.04653e-07	2.12324e-06	chr3	66723600	66781199	57600	*	12.0987	12.2614	11.9154	0.254727	8.71847e-05	0.00324516	54799	Yes
chr2	128118400	128131199	12800	*	8.68205	8.96518	8.32945	0.587879	1.09412e-07	2.21101e-06	chr2	128113000	128130599	17600	*	10.3911	10.5326	10.2342	0.221801	0.000594011	0.011749	12199	Yes	Bcl2l11,Acoxl
chrX	168789000	168811599	22600	*	8.7813	9.04495	8.45845	0.548542	1.49407e-07	2.94172e-06	chrX	168792600	168803799	11200	*	9.53156	9.67563	9.37149	0.208855	0.00225443	0.0275734	11199	Yes	Arhgap6		Arhgap6
chr11	43749400	43780799	31400	*	9.46953	9.68515	9.21593	0.447512	1.80551e-07	3.48777e-06	chr11	43748000	43780999	33000	*	10.9929	11.0992	10.8781	0.170351	0.0061598	0.0490809	31399	Yes	Adra1b,Ttc1		Adra1b
chr8	115122200	115174999	52800	*	10.5963	10.7454	10.4301	0.308412	1.89397e-07	3.64945e-06	chr8	115120000	115174999	55000	*	12.2168	12.3728	12.0418	0.247183	0.000113983	0.00390936	52799	Yes	Wwox		Wwox
chr6	92937400	92947599	10200	*	8.57287	8.85433	8.22285	0.582252	1.92179e-07	3.68916e-06	chr6	92936400	92948999	12600	*	10.0887	10.2501	9.90683	0.248204	0.000174124	0.00521082	10199	Yes	Adamts9,9530026P05Rik		Adamts9
chr6	67527200	67540399	13200	*	9.10019	9.34264	8.80861	0.502409	1.94399e-07	3.72712e-06	chr6	67527200	67539599	12400	*	10.4843	10.6351	10.3159	0.243093	0.000111612	0.0038692	12399	Yes	Tacstd2
chr18	13651400	13731599	80200	*	10.9051	11.0466	10.7481	0.291447	1.94783e-07	3.72982e-06	chr18	13647800	13731599	83800	*	12.4306	12.6021	12.236	0.277338	1.11363e-05	0.000897587	80199	Yes	Zfp521		Zfp521
chr18	13951400	13983599	32200	*	9.37369	9.59	9.11911	0.450828	2.52101e-07	4.70405e-06	chr18	13951600	13997799	46200	*	11.1059	11.2214	10.9803	0.190348	0.00157001	0.0221118	31999	Yes	Zfp521		Zfp521
chr14	48410000	48435999	26000	*	9.89791	10.0893	9.67723	0.397959	3.40024e-07	6.23094e-06	chr14	48409800	48435999	26200	*	11.1978	11.3829	10.9854	0.291817	7.49954e-06	0.000653474	25999	Yes
chrX	105754400	105773399	19000	*	8.75828	9.01727	8.44238	0.535237	3.83197e-07	6.95559e-06	chrX	105750800	105776799	26000	*	10.3353	10.4743	10.1816	0.220908	0.000508925	0.0105773	18999	Yes	Fgf16
chr8	85005200	85016399	11200	*	8.69156	8.95735	8.3655	0.548023	4.07288e-07	7.33213e-06	chr8	85004000	85016599	12600	*	10.2192	10.3423	10.0846	0.186971	0.00464608	0.0419574	11199	Yes	Best2
chr5	147743200	147757399	14200	*	8.91061	9.15924	8.61002	0.514779	4.15887e-07	7.44326e-06	chr5	147740600	147756599	16000	*	10.3257	10.4542	10.1846	0.202248	0.00156411	0.0221118	13399	Yes
chr14	118850400	118867399	17000	*	8.49363	8.77604	8.14215	0.580277	4.52301e-07	8.0201e-06	chr14	118847000	118864599	17600	*	10.107	10.2682	9.92549	0.255402	6.84959e-05	0.0029842	14199	Yes	Cldn10		Cldn10
chr10	42626400	42640999	14600	*	9.00293	9.25038	8.70406	0.51549	4.65736e-07	8.21088e-06	chr10	42624200	42640999	16800	*	10.6566	10.7854	10.5151	0.211224	0.0005207	0.0106812	14599	Yes	Ostm1
chr11	100839000	100901399	62400	*	10.5046	10.6525	10.3398	0.306776	4.88922e-07	8.58546e-06	chr11	100841000	100902399	61400	*	12.2799	12.3946	12.1554	0.177543	0.00590941	0.0481528	60399	Yes	Stat3,Stat5a,Stat5b		Stat5b
chr14	46374200	46410799	36600	*	10.4477	10.5998	10.2777	0.313986	5.22261e-07	9.05135e-06	chr14	46370800	46424999	54200	*	12.2609	12.3764	12.1353	0.185169	0.00293344	0.0321681	36599	Yes	Gm15217,Bmp4		Bmp4
chr10	19310400	19379999	69600	*	11.1791	11.3026	11.0439	0.253613	5.31925e-07	9.18768e-06	chr10	19295800	19379399	83600	*	12.8317	12.9454	12.7084	0.176263	0.00612925	0.0490809	68999	Yes	Olig3
chr9	37542400	37555599	13200	*	8.4628	8.74154	8.117	0.574871	6.15758e-07	1.05407e-05	chr9	37538600	37558799	20200	*	10.249	10.3757	10.1101	0.195537	0.002705	0.0306953	13199	Yes	Siae,Vsig2,Nrgn		Siae,Nrgn
chr7	136449200	136524399	75200	*	10.7358	10.871	10.5866	0.279788	6.7432e-07	1.13907e-05	chr7	136427200	136520799	93600	*	12.4807	12.633	12.3105	0.247138	7.35817e-05	0.00308087	71599	Yes
chr8	124507400	124519799	12400	*	8.17854	8.47967	7.79753	0.615342	8.45202e-07	1.38946e-05	chr8	124507600	124520999	13400	*	9.49683	9.63151	9.34827	0.191654	0.00548052	0.0461337	12199	Yes	Cog2
chr13	38319800	38371799	52000	*	10.171	10.3315	9.99043	0.331902	8.62637e-07	1.41509e-05	chr13	38305600	38370599	65000	*	11.9802	12.0886	11.863	0.176331	0.00380916	0.0373719	50799	Yes	Bmp6		Bmp6
chr11	93089000	93113399	24400	*	9.41701	9.6271	9.17102	0.434662	9.18642e-07	1.49895e-05	chr11	93085800	93112599	26800	*	10.8873	11.0379	10.7192	0.247147	6.01177e-05	0.00280983	23599	Yes	Car10		Car10
chr11	43963800	44036799	73000	*	10.5771	10.7213	10.4168	0.29837	9.22193e-07	1.50155e-05	chr11	43919000	44035799	116800	*	12.4321	12.5393	12.3163	0.171622	0.00567501	0.047034	71999	Yes
chr9	78435600	78447799	12200	*	8.99266	9.22836	8.71078	0.489359	9.40656e-07	1.52675e-05	chr9	78434000	78449599	15600	*	10.6105	10.7311	10.4789	0.192856	0.00209141	0.0262575	12199	Yes	Cgas,Mto1		Mto1
chr6	91408600	91439999	31400	*	9.49244	9.68844	9.26556	0.405866	1.30596e-06	2.0693e-05	chr6	91406600	91443199	36600	*	10.949	11.0791	10.8061	0.208564	0.000893746	0.0155753	31399	Yes	Wnt7a,1810044D09Rik,4930471M09Rik		Wnt7a
chr7	70142200	70191599	49400	*	10.6973	10.8308	10.5501	0.276031	1.62409e-06	2.50607e-05	chr7	70144000	70192199	48200	*	11.849	12.0115	11.6659	0.253831	9.5169e-05	0.00340917	47599	Yes	Gm29683
chr3	137620600	137627199	6600	*	7.61831	7.96911	7.15382	0.702059	1.78846e-06	2.72678e-05	chr3	137620600	137627199	6600	*	9.02779	9.22966	8.79301	0.266112	0.00021329	0.00573038	6599	Yes	Ddit4l		Ddit4l
chrX	104836800	104862599	25800	*	8.90303	9.1389	8.62091	0.487505	1.85005e-06	2.80952e-05	chrX	104850800	104861399	10600	*	8.8125	8.97168	8.63356	0.20178	0.00519424	0.0449695	10599	Yes	Magee2,1700121L16Rik	Magee2
chr3	34635800	34674199	38400	*	9.88688	10.0591	9.69129	0.356344	1.9055e-06	2.8823e-05	chr3	34628000	34676599	48600	*	11.8499	12.0166	11.6614	0.283682	1.56547e-06	0.000219438	38399	Yes	Mir1897,Sox2,Sox2ot		Sox2,Sox2ot
chr9	51270600	51284199	13600	*	8.10923	8.40583	7.73545	0.603275	1.95552e-06	2.94923e-05	chr9	51268600	51284199	15600	*	9.7114	9.85312	9.55424	0.206466	0.00250325	0.0291643	13599	Yes	Colca2
chr18	74437000	74450799	13800	*	9.07234	9.29115	8.81431	0.451775	2.32805e-06	3.41047e-05	chr18	74436800	74450199	13400	*	10.6318	10.7474	10.506	0.187937	0.00214629	0.026614	13199	Yes	Myo5b		Myo5b
chr14	46631200	46658599	27400	*	9.50293	9.71092	9.25982	0.425868	2.55124e-06	3.68719e-05	chr14	46630200	46665599	35400	*	11.0564	11.181	10.92	0.190677	0.00362829	0.0365193	27399	Yes	Rubie,D330046F09Rik,4933425B07Rik
chr13	94587400	94630199	42800	*	10.3644	10.5106	10.2018	0.300458	2.75345e-06	3.94326e-05	chr13	94587200	94655799	68600	*	12.2271	12.3583	12.0829	0.208035	0.00102125	0.0168778	42799	Yes
chr5	147394200	147403399	9200	*	8.2366	8.52699	7.87263	0.591291	2.77241e-06	3.96302e-05	chr5	147388000	147403599	15600	*	10.0269	10.1523	9.88946	0.187373	0.00511886	0.0447256	9199	Yes	Flt3
chr7	116016200	116053599	37400	*	9.96097	10.1264	9.77412	0.340302	3.16038e-06	4.45124e-05	chr7	116003800	116053799	50000	*	11.7408	11.8516	11.6209	0.182787	0.00225787	0.0275734	37399	Yes	Sox6,1110004F10Rik,Sox6os	1110004F10Rik	Sox6
chr19	43372200	43399799	27600	*	9.61085	9.79691	9.39719	0.383799	3.24499e-06	4.55368e-05	chr19	43372000	43399799	27800	*	10.9763	11.114	10.824	0.213733	0.00100772	0.0168778	27599	Yes	Mir3084-2,Hpse2
chr11	63126000	63136399	10400	*	8.68188	8.92533	8.38883	0.498957	3.31458e-06	4.6386e-05	chr11	63123400	63139199	15800	*	10.4365	10.5555	10.3067	0.184081	0.00461195	0.0419307	10399	Yes	Pmp22		Pmp22
chr14	61682800	61693199	10400	*	8.77278	9.01031	8.48829	0.488068	3.89089e-06	5.32843e-05	chr14	61679600	61693799	14200	*	10.5017	10.6496	10.3369	0.236937	0.000181992	0.00521082	10399	Yes	Dleu2	Dleu2
chr3	55777000	55792599	15600	*	8.98137	9.20142	8.72161	0.451873	4.53678e-06	6.08793e-05	chr3	55776800	55794199	17400	*	10.4421	10.6089	10.2535	0.265245	3.64705e-05	0.00209966	15599	Yes	Mab21l1,Nbea
chr9	31904800	31923199	18400	*	9.78545	9.95413	9.59441	0.3476	5.42532e-06	7.11836e-05	chr9	31904400	31923199	18800	*	11.3423	11.4557	11.2193	0.181628	0.00357066	0.0362664	18399	Yes	Barx2
chrX	144681800	144694399	12600	*	8.12791	8.4098	7.77724	0.571073	6.02771e-06	7.78224e-05	chrX	144682600	144693199	10600	*	9.24526	9.38464	9.09095	0.19247	0.00602782	0.0488283	10599	Yes	Trpc5,Rtl4		Trpc5
chr16	92590600	92618599	28000	*	9.73609	9.90538	9.54426	0.348858	7.014e-06	8.85438e-05	chr16	92590400	92617999	27600	*	11.237	11.3484	11.1162	0.179985	0.00356336	0.0362664	27399	Yes	Runx1
chr4	101287400	101297399	10000	*	8.25179	8.52099	7.92056	0.545399	7.21595e-06	9.08689e-05	chr4	101287200	101299799	12600	*	9.94925	10.0731	9.81372	0.185783	0.00535632	0.0454442	9999	Yes
chr10	81127000	81136999	10000	*	8.42856	8.68576	8.11534	0.525223	7.43112e-06	9.32722e-05	chr10	81123800	81138799	15000	*	10.2241	10.3354	10.1034	0.175487	0.00554304	0.0464176	9999	Yes	Zbtb7a,Map2k2	Map2k2	Zbtb7a
chr8	46284400	46299799	15400	*	9.25513	9.45361	9.02492	0.406661	8.3457e-06	0.000103481	chr8	46287200	46302999	15800	*	10.761	10.9087	10.5964	0.237419	0.000168519	0.00517432	12599	Yes	Helt
chr17	34959400	34970599	11200	*	8.48275	8.74679	8.1593	0.531652	8.58313e-06	0.000106082	chr17	34959400	34970199	10800	*	9.92372	10.0674	9.76419	0.215542	0.00129323	0.0198542	10799	Yes	Hspa1a
chr16	91155600	91196399	40800	*	9.99973	10.1545	9.82635	0.317847	8.62248e-06	0.000106397	chr16	91155600	91197399	41800	*	11.5834	11.7056	11.4499	0.190344	0.00311756	0.0335033	40799	Yes
chr9	72795800	72814999	19200	*	8.7068	8.94158	8.42623	0.477474	9.08296e-06	0.000111541	chr9	72799000	72814999	16000	*	10.1444	10.2872	9.98586	0.213407	0.0014983	0.0217591	15999	Yes	Prtg		Prtg
chr8	47407000	47417599	10600	*	8.55229	8.79529	8.25988	0.493487	1.0322e-05	0.000124367	chr8	47404400	47417599	13200	*	10.2208	10.3618	10.0644	0.210668	0.0017238	0.0231564	10599	Yes	Stox2	Stox2
chr11	11106200	11123799	17600	*	9.2492	9.45389	9.01058	0.421176	1.21998e-05	0.00014483	chr11	11106200	11123799	17600	*	10.7861	10.9072	10.6539	0.195568	0.00161855	0.0224922	17599	Yes	Vwc2		Vwc2
chr3	86535000	86579999	45000	*	10.5922	10.7209	10.4508	0.265931	1.24244e-05	0.000147041	chr3	86534800	86580399	45600	*	11.8611	12.0398	11.6572	0.300566	6.67412e-07	0.000110758	44999	Yes	Mab21l2,Lrba		Lrba
chr11	44858200	45031399	173200	*	11.7491	11.8369	11.6555	0.180155	1.29809e-05	0.000152685	chr11	44858200	45037199	179000	*	13.2088	13.3725	13.0242	0.263253	3.12451e-05	0.00190065	173199	Yes	Ebf1
chr14	47369000	47376399	7400	*	7.72178	8.03623	7.31913	0.621171	1.34663e-05	0.000157909	chr14	47368400	47378199	9800	*	9.48646	9.64324	9.31054	0.21923	0.00172317	0.0231564	7399	Yes	Lgals3
chr1	39647400	39656199	8800	*	7.65059	7.96805	7.24295	0.625183	1.58392e-05	0.000182091	chr1	39646000	39655599	9600	*	9.32293	9.51613	9.0998	0.269877	0.000126748	0.00409207	8199	Yes	Creg2		Creg2
chr7	110616000	110633799	17800	*	9.27593	9.46662	9.05614	0.389898	1.651e-05	0.000189119	chr7	110614000	110633199	19200	*	10.8995	11.0126	10.7768	0.183498	0.00281797	0.0312204	17199	Yes	Adm,Sbf2	Sbf2
chr6	83755800	83767999	12200	*	8.35135	8.604	8.04486	0.509901	1.6609e-05	0.000189969	chr6	83759600	83768999	9400	*	9.44802	9.59022	9.29025	0.200115	0.004028	0.0387171	8399	Yes	Atp6v1b1,Tex261,1700124L16Rik,Ankrd53		Tex261
chr18	81796200	81851999	55800	*	10.0443	10.1907	9.88133	0.30011	2.08179e-05	0.00023273	chr18	81796000	81857199	61200	*	11.6031	11.7581	11.4294	0.242619	0.000182637	0.00521082	55799	Yes
chr17	79704400	79719599	15200	*	8.9233	9.13152	8.67988	0.425695	2.16116e-05	0.00024055	chr17	79707200	79719199	12000	*	10.5198	10.6536	10.3723	0.210646	0.00102395	0.0168778	11999	Yes	Cyp1b1
chr6	147260000	147271399	11400	*	8.64961	8.87601	8.38095	0.459076	2.34965e-05	0.000259834	chr6	147260000	147271599	11600	*	10.2357	10.353	10.108	0.181745	0.00501227	0.0442728	11399	Yes	Pthlh
chr5	75961200	75987199	26000	*	9.40291	9.58607	9.19307	0.373377	2.41572e-05	0.00026599	chr5	75956400	75993199	36800	*	11.1402	11.254	11.0167	0.185182	0.0024815	0.0290922	25999	Yes	Kdr
chr14	67579200	67647599	68400	*	10.9828	11.0952	10.8609	0.22955	2.61381e-05	0.000284331	chr14	67510600	67650599	140000	*	13.2472	13.3703	13.1125	0.189175	0.00364242	0.0365193	68399	Yes
chr15	6863600	6880199	16600	*	8.71511	8.93272	8.45876	0.442272	3.14028e-05	0.000333095	chr15	6860000	6879599	19600	*	10.3852	10.5043	10.2553	0.186579	0.00357485	0.0362664	15999	Yes	Osmr		Osmr
chr2	29840800	29850599	9800	*	8.25934	8.51659	7.94604	0.518905	3.42191e-05	0.00035875	chr2	29841000	29852399	11400	*	10.0254	10.1536	9.88474	0.196351	0.00276558	0.0309591	9599	Yes	Mir219b,Urm1,Mir219a-2		Urm1
chr12	31546400	31565399	19000	*	8.98841	9.18699	8.75806	0.40438	3.65459e-05	0.000379256	chr12	31546800	31564999	18200	*	10.4524	10.5682	10.3265	0.179824	0.00538589	0.0454558	18199	Yes	Slc26a4
chr6	51986800	52022799	36000	*	10.6407	10.7578	10.5132	0.240665	4.02086e-05	0.000412521	chr6	51986800	52023199	36400	*	11.961	12.1072	11.7982	0.224829	0.000608649	0.0119651	35999	Yes	Skap2
chr9	48629000	48659199	30200	*	9.23616	9.41847	9.02745	0.371924	4.27674e-05	0.000434703	chr9	48629000	48711999	83000	*	11.9654	12.0702	11.8523	0.17001	0.0053814	0.0454558	30199	Yes	Zbtb16		Zbtb16
chr1	190351800	190454799	103000	*	11.2845	11.382	11.1799	0.199193	5.52986e-05	0.000539892	chr1	190352000	190455199	103200	*	13.0128	13.1703	12.8359	0.251732	7.3568e-05	0.00308087	102799	Yes	Gm29678
chr5	73647400	73661199	13800	*	8.82392	9.03397	8.57798	0.426453	6.05383e-05	0.00058252	chr5	73645600	73661399	15800	*	10.4744	10.6322	10.2971	0.239768	0.000320517	0.00785882	13799	Yes	Sgcb,Spata18		Sgcb
chr19	14233600	14261199	27600	*	9.36119	9.53759	9.16017	0.357328	6.55902e-05	0.000623697	chr19	14233600	14261599	28000	*	10.7414	10.8873	10.5792	0.231437	0.000290021	0.00727707	27599	Yes
chr11	43823600	43848599	25000	*	8.93168	9.13167	8.69944	0.406975	6.97864e-05	0.000658293	chr11	43781200	43856399	75200	*	11.7551	11.8726	11.6272	0.185704	0.00333055	0.0349762	24999	Yes	Adra1b		Adra1b
chr13	37776400	37781999	5600	*	7.072	7.43456	6.58661	0.673323	7.16952e-05	0.000674639	chr13	37768400	37786199	17800	*	9.63002	9.76375	9.48262	0.197207	0.00336119	0.0350695	5599	Yes	Rreb1		Rreb1
chr3	145630000	145660399	30400	*	9.44032	9.60771	9.25092	0.339943	8.19037e-05	0.000755405	chr3	145627200	145671599	44400	*	11.3515	11.4898	11.1985	0.226983	0.000209913	0.00568705	30399	Yes	Ccn1
chr1	189754000	189800399	46400	*	9.7322	9.8844	9.56202	0.311653	8.24226e-05	0.000759278	chr1	189748200	189800999	52800	*	11.4943	11.6394	11.333	0.24345	4.37387e-05	0.00235023	46399	Yes	Ptpn14		Ptpn14
chr9	96373600	96461399	87800	*	10.8052	10.911	10.6911	0.216674	8.3691e-05	0.000769576	chr9	96373600	96464399	90800	*	12.5194	12.6303	12.3992	0.17879	0.00374	0.0371008	87799	Yes
chr14	44987400	44993799	6400	*	7.62168	7.91637	7.25092	0.571893	9.37945e-05	0.000846247	chr14	44986800	44993399	6600	*	9.11653	9.26192	8.95482	0.196884	0.00534981	0.0454442	5999	Yes	Ptger2,4930431P03Rik
chrX	98145600	98156999	11400	*	8.51853	8.73885	8.25838	0.441717	9.93579e-05	0.000888602	chrX	98146200	98156199	10000	*	9.8747	10.0266	9.70488	0.218644	0.00151355	0.021882	9999	Yes	Ar
chr5	73002200	73017599	15400	*	8.74428	8.94799	8.50699	0.41186	0.000101832	0.000905976	chr5	73002600	73018799	16200	*	10.4599	10.5893	10.3179	0.206366	0.00106119	0.017053	14999	Yes	Slc10a4
chr17	67041000	67145199	104200	*	10.9005	11.0019	10.7914	0.207698	0.000108282	0.0009545	chr17	67061600	67146399	84800	*	12.3667	12.5482	12.159	0.295066	2.87422e-06	0.000334205	83599	Yes	Ptprm		Ptprm
chr16	14695600	14711599	16000	*	8.59101	8.80362	8.34157	0.42809	0.000119931	0.00104162	chr16	14695200	14711399	16200	*	9.84411	9.97829	9.69617	0.189672	0.00628048	0.0490809	15799	Yes	Snai2
chr4	62869000	62894799	25800	*	9.00392	9.19243	8.78702	0.379858	0.000122904	0.00106323	chr4	62869000	62894399	25400	*	10.5495	10.6762	10.4106	0.191061	0.00403504	0.0387171	25399	Yes
chr17	27824000	27838399	14400	*	8.32143	8.5516	8.04742	0.459592	0.000125463	0.0010811	chr17	27823000	27840399	17400	*	9.82627	9.94733	9.6941	0.182158	0.0060659	0.0489022	14399	Yes	Snrpc	Snrpc
chr2	109928600	109978199	49600	*	9.95087	10.0862	9.80153	0.275463	0.000146167	0.00123318	chr2	109905000	109978599	73600	*	11.6966	11.8683	11.5016	0.276816	1.25752e-05	0.000988842	49599	Yes	Platr8,Lgr4
chr18	84078600	84096999	18400	*	8.48422	8.69825	8.23282	0.429529	0.000155043	0.00129735	chr18	84068400	84109199	40800	*	10.9576	11.0998	10.7999	0.234624	0.000115861	0.00392292	18399	Yes	Tshz1,Zadh2		Zadh2
chr9	89718000	89742199	24200	*	8.89756	9.0898	8.67571	0.3896	0.000187129	0.00152426	chr9	89719800	89742199	22400	*	10.0189	10.1487	9.8763	0.195785	0.00322166	0.0343525	22399	Yes	Ankrd34c
chr11	9108200	9127399	19200	*	8.8745	9.06149	8.65961	0.377226	0.000194941	0.00158285	chr11	9107400	9144799	37400	*	10.9934	11.1133	10.8626	0.194551	0.00159141	0.0222108	19199	Yes	Upp1
chr2	158370800	158378999	8200	*	7.98717	8.23606	7.6862	0.489792	0.000197629	0.00159875	chr2	158369600	158378799	9200	*	9.65268	9.80007	9.48851	0.213713	0.0018293	0.0241618	7999	Yes	Snhg11		Snhg11
chr1	171188800	171201399	12600	*	8.33571	8.55701	8.07421	0.441202	0.000198077	0.00160153	chr1	171179800	171208599	28800	*	10.4951	10.6211	10.357	0.203645	0.00101212	0.0168778	12599	Yes	Pcp4l1		Pcp4l1
chrX	137554800	137587599	32800	*	9.07223	9.25052	8.86875	0.358419	0.00022196	0.00176853	chrX	137567200	137574799	7600	*	9.06787	9.22016	8.89758	0.203915	0.00411254	0.0389965	7599	Yes	Il1rapl2		Il1rapl2
chr17	25250600	25257599	7000	*	7.59843	7.8831	7.24343	0.548507	0.000255262	0.00198038	chr17	25248800	25259399	10600	*	9.45261	9.59677	9.29243	0.206438	0.00270462	0.0306953	6999	Yes	Baiap3
chr4	8767000	8799799	32800	*	8.93319	9.11402	8.7264	0.365387	0.00025704	0.00199317	chr4	8764800	8816399	51600	*	11.1526	11.2628	11.0332	0.177732	0.00405132	0.0387445	32799	Yes	Chd7
chr5	66147600	66157399	9800	*	8.39208	8.6053	8.14178	0.425469	0.000263453	0.0020316	chr5	66146800	66158799	12000	*	10.0195	10.1461	9.88057	0.188026	0.00511903	0.0447256	9799	Yes	Rbm47
chr14	56358800	56375599	16800	*	8.5896	8.78917	8.35793	0.400933	0.000293203	0.00222521	chr14	56359200	56375399	16200	*	9.9502	10.0791	9.80866	0.196077	0.00296207	0.0323719	16199	Yes	Atp12a
chr13	30719200	30758999	39800	*	9.70835	9.84755	9.55428	0.283698	0.000318002	0.00238393	chr13	30715200	30764399	49200	*	11.454	11.5603	11.3392	0.170934	0.00576223	0.0475126	39799	Yes	Irf4
chr6	51267800	51280199	12400	*	7.56623	7.85389	7.20656	0.545736	0.000344454	0.00255106	chr6	51265200	51279399	14200	*	9.24171	9.42864	9.02692	0.263263	0.00016785	0.00517432	11599	Yes	Mir148a
chr14	67448200	67492399	44200	*	9.87492	10.0062	9.73043	0.266449	0.000362584	0.00266092	chr14	67422600	67509799	87200	*	12.2058	12.3146	12.0881	0.174959	0.00465904	0.0419574	44199	Yes	Ebf2,Gm38409
chr10	60564400	60621999	57600	*	10.1343	10.2583	9.99873	0.251483	0.00036509	0.00267547	chr10	60561200	60639399	78200	*	12.0224	11.893	12.1412	-0.187353	0.0029879	0.0325439	57599	Yes	Cdh23	Cdh23
chr1	91177000	91184999	8000	*	7.08905	7.42355	6.65281	0.606063	0.000392716	0.00284395	chr1	91177800	91187399	9600	*	8.85527	9.02713	8.66014	0.210129	0.00386736	0.0376688	7199	Yes	Ramp1		Ramp1
chr14	34658600	34666199	7600	*	7.76711	8.02595	7.45146	0.502295	0.000420587	0.00300993	chr14	34658600	34665999	7400	*	9.29651	9.43871	9.13876	0.193198	0.00626953	0.0490809	7399	Yes
chr9	99450400	99472799	22400	*	8.68557	8.8732	8.46984	0.376958	0.000491234	0.00342013	chr9	99442600	99476799	34200	*	10.6973	10.8048	10.5813	0.1713	0.00623994	0.0490809	22399	Yes	Nme9,1600029I14Rik
chr17	34135800	34143399	7600	*	7.8756	8.1197	7.5816	0.473551	0.000502729	0.00349066	chr17	34133600	34143799	10200	*	9.45005	9.60367	9.27809	0.208473	0.0032392	0.0343525	7599	Yes	H2-DMa,H2-DMb2
chr7	136121600	136173399	51800	*	9.62151	9.75994	9.46838	0.280363	0.000519334	0.00357841	chr7	136111400	136190199	78800	*	11.7407	11.87	11.5988	0.212196	0.000489319	0.0103109	51799	Yes
chr17	69424800	69449799	25000	*	9.34049	9.49158	9.1717	0.306136	0.000525621	0.00361685	chr17	69424800	69469799	45000	*	11.2088	11.3395	11.0652	0.207796	0.00102607	0.0168778	24999	Yes	Akain1		Akain1
chr14	122349600	122397599	48000	*	10.129	10.2457	10.0021	0.236952	0.000531169	0.00364309	chr14	122311400	122413999	102600	*	12.5568	12.7066	12.3896	0.241494	0.000118271	0.00393099	47999	Yes	Gm5089,Clybl		Clybl
chr19	14581200	14630999	49800	*	9.8781	10.0091	9.73403	0.267474	0.00053886	0.00368481	chr19	14576400	14630399	54000	*	11.3503	11.4841	11.2027	0.220017	0.000305156	0.00756787	49199	Yes	Tle4
chr3	96292600	96312799	20200	*	8.46646	8.67726	8.21951	0.413685	0.000546553	0.00373077	chr3	96292800	96302999	10200	*	9.06795	9.23616	8.87751	0.22703	0.00138695	0.0207015	10199	Yes	Fcgr1
chr7	136745000	136811399	66400	*	9.99293	10.1151	9.8594	0.249305	0.000566516	0.003838	chr7	136737600	136867799	130200	*	12.8085	12.9518	12.6494	0.227871	0.000329426	0.00795129	66399	Yes
chr14	69759200	69769999	10800	*	7.87489	8.11851	7.58161	0.474682	0.000568382	0.00384724	chr14	69759200	69770199	11000	*	9.23329	9.4082	9.0342	0.244297	0.000496089	0.0103856	10799	Yes	Tnfrsf10b		Tnfrsf10b
chr4	8902200	8918799	16600	*	8.16992	8.38769	7.91335	0.429226	0.000624981	0.00416052	chr4	8899600	8924999	25400	*	10.434	10.5495	10.3084	0.182709	0.00388776	0.0377535	16599	Yes
chr1	121042000	121078999	37000	*	9.69363	9.82648	9.5473	0.26943	0.000645167	0.00427063	chr1	121042000	121080599	38600	*	11.1056	11.2466	10.9494	0.217639	0.000863836	0.0152186	36999	Yes
chr2	146826000	146844999	19000	*	9.89351	10.0174	9.75794	0.251639	0.000653739	0.00431828	chr2	146826000	146845199	19200	*	11.4957	11.6044	11.3782	0.173185	0.00566673	0.047034	18999	Yes
chr2	130573400	130585999	12600	*	9.52273	9.76012	9.23843	0.461883	0.000690576	0.00452332	chr2	130570200	130586399	16200	*	11.2945	11.4166	11.1611	0.196173	0.00166141	0.0227932	12599	Yes	Avp,Oxt
chr1	14500200	14511999	11800	*	8.94153	9.11831	8.74003	0.350819	0.000691431	0.00452632	chr1	14498400	14511799	13400	*	10.5202	10.6297	10.4017	0.172939	0.00634835	0.0493183	11599	Yes
chr13	92791600	92797799	6200	*	7.32968	7.61956	6.96651	0.536375	0.000771575	0.00495164	chr13	92788800	92798599	9800	*	9.18876	9.33143	9.03041	0.193344	0.00622987	0.0490809	6199	Yes	Thbs4
chr15	94622400	94670199	47800	*	9.9845	10.1035	9.85484	0.241867	0.000790238	0.00506506	chr15	94615600	94671399	55800	*	11.6968	11.8034	11.5818	0.173668	0.00425087	0.0397241	47799	Yes	Tmem117		Tmem117
chr2	70555000	70575199	20200	*	9.46976	9.61115	9.31299	0.284127	0.000886167	0.00555911	chr2	70547400	70576399	29000	*	11.6174	11.7339	11.4906	0.187514	0.00253136	0.0293565	20199	Yes	Gad1,Gad1os		Gad1
chr1	92529000	92548199	19200	*	8.46279	8.65713	8.23813	0.382969	0.000970779	0.00598706	chr1	92529400	92548399	19000	*	9.72023	9.85485	9.57175	0.202187	0.00236812	0.0280692	18799	Yes
chr11	117450800	117479799	29000	*	9.08195	9.23968	8.90483	0.315742	0.00098479	0.00605399	chr11	117407800	117499599	91800	*	12.1333	12.0073	12.2492	-0.185977	0.00263316	0.030104	28999	Yes	Gm11729,Gm11733,Gm8624
chr2	21363400	21371999	8600	*	7.29544	7.58032	6.94011	0.529634	0.00110205	0.00665217	chr2	21362000	21372399	10400	*	8.97298	9.12971	8.79712	0.206614	0.00382418	0.0373719	8599	Yes	Gpr158		Gpr158
chr1	129262400	129280799	18400	*	8.01362	8.23415	7.7532	0.426927	0.00114052	0.00682238	chr1	129262200	129281599	19400	*	9.65203	9.79771	9.48997	0.215412	0.00144903	0.0213373	18399	Yes	Thsd7b		Thsd7b
chr7	3419600	3433199	13600	*	8.17103	8.37585	7.93226	0.401391	0.0012113	0.00716781	chr7	3419600	3437199	17600	*	9.81127	9.93717	9.67333	0.189679	0.00426959	0.0397837	13599	Yes	Cacng6,3300002P13Rik
chr14	118548000	118558799	10800	*	7.68282	7.92465	7.39211	0.462092	0.00122057	0.00720874	chr14	118548000	118557399	9400	*	8.8968	9.0542	8.72011	0.204223	0.00444443	0.0409396	9399	Yes	Abcc4		Abcc4
chr8	108226600	108337599	111000	*	11.3448	11.4185	11.2672	0.149078	0.00126874	0.00743375	chr8	108134000	108338799	204800	*	13.5212	13.6923	13.3271	0.266268	4.66842e-05	0.00237727	110999	Yes	Zfhx3
chr1	184876600	184886199	9600	*	8.17351	8.37425	7.94025	0.393749	0.00158442	0.0089414	chr1	184871400	184887599	16200	*	10.0726	10.1978	9.93551	0.195522	0.00229621	0.0279285	9599	Yes	C130074G19Rik
chr7	136040800	136097799	57000	*	10.0609	10.171	9.94181	0.223929	0.00164505	0.0092167	chr7	135981200	136105799	124600	*	12.4921	12.6185	12.3536	0.205279	0.00085299	0.0151101	56999	Yes
chr3	5202400	5238799	36400	*	9.55859	9.68592	9.41893	0.257645	0.00184247	0.0101108	chr3	5206200	5230399	24200	*	10.593	10.7027	10.4742	0.173864	0.00584594	0.0479576	24199	Yes	2700069I18Rik,Zfhx4
chr2	64450800	64473999	23200	*	9.10704	9.25613	8.94075	0.297492	0.00187685	0.0102377	chr2	64444600	64473799	29200	*	10.5439	10.7059	10.3613	0.251015	0.000132607	0.00419141	22999	Yes
chr3	67560000	67581399	21400	*	8.66087	8.83571	8.46189	0.343346	0.00189181	0.0103005	chr3	67557400	67583399	26000	*	10.182	10.3016	10.0517	0.182312	0.0055709	0.04653	21399	Yes	Mfsd1
chr19	53668600	53685799	17200	*	8.72446	8.89514	8.53085	0.338756	0.00193229	0.0104948	chr19	53665400	53686399	21000	*	10.3565	10.4768	10.2253	0.18481	0.00467525	0.0419861	17199	Yes	Mir3084-2,Rbm20		Rbm20
chr1	77963000	77989799	26800	*	9.45306	9.58579	9.30688	0.266478	0.00194514	0.0105534	chr1	77963000	77990199	27200	*	10.9406	11.0754	10.7919	0.207861	0.00145946	0.0213877	26799	Yes
chr10	92587800	92618399	30600	*	9.34649	9.48262	9.19617	0.273322	0.00194975	0.0105672	chr10	92587800	92619199	31400	*	10.9262	11.1267	10.6933	0.228383	0.0018754	0.0244789	30599	Yes
chr14	22499000	22536399	37400	*	9.5975	9.72272	9.46037	0.251448	0.00197219	0.010655	chr14	22499000	22518199	19200	*	10.2661	10.4583	10.0442	0.303754	3.18842e-06	0.000334205	19199	Yes	4930405A10Rik,Lrmda
chr18	13779000	13827599	48600	*	9.67929	9.80203	9.54512	0.248758	0.0020047	0.010785	chr18	13779600	13829399	49800	*	11.0776	11.1936	10.9513	0.187884	0.00231356	0.0279285	47999	Yes	Zfp521		Zfp521
chr11	63389600	63418999	29400	*	9.05387	9.20289	8.88766	0.2995	0.00205108	0.0109883	chr11	63378600	63418999	40400	*	10.8669	10.994	10.7276	0.20427	0.00107732	0.0171945	29399	Yes
chr16	8591600	8605599	14000	*	8.23387	8.42529	8.01313	0.372671	0.00231729	0.0120524	chr16	8592000	8616399	24400	*	10.3734	10.5039	10.23	0.20749	0.00104788	0.017053	13599	Yes	Abat		Abat
chr17	43792600	43821599	29000	*	8.85273	9.00894	8.67753	0.310251	0.00244303	0.0125954	chr17	43798200	43821399	23200	*	10.2977	10.4617	10.1126	0.249983	0.000174882	0.00521082	23199	Yes	Rcan2	Rcan2
chr11	34117600	34161599	44000	*	9.81365	9.92692	9.69073	0.228722	0.00250369	0.0128519	chr11	34117000	34162799	45800	*	11.4088	11.5573	11.2433	0.243949	7.17801e-05	0.00308087	43999	Yes
chr7	121362400	121398399	36000	*	9.45688	9.58521	9.316	0.257559	0.00251876	0.0129163	chr7	121331600	121411599	80000	*	12.0731	12.1853	11.9515	0.176036	0.00563939	0.0469803	35999	Yes	Hs3st2
chr13	64153000	64164399	11400	*	7.83459	8.05204	7.57845	0.418155	0.00264091	0.0134171	chr13	64151600	64165199	13600	*	9.45879	9.6518	9.2359	0.283665	3.41325e-05	0.00200078	11399	Yes	Zfp367,Habp4		Zfp367,Habp4
chr5	21931000	21982599	51600	*	9.88356	9.99591	9.76171	0.228163	0.00264577	0.0134329	chr5	21931000	21988799	57800	*	11.5705	11.7551	11.3588	0.300117	2.02025e-06	0.000271387	51599	Yes	Reln
chr7	138376800	138407999	31200	*	9.00149	9.14908	8.83705	0.293517	0.00273829	0.0137569	chr7	138372400	138437799	65400	*	11.4771	11.611	11.3295	0.221172	0.000258952	0.00667888	31199	Yes	Tcerg1l		Tcerg1l
chr17	29318400	29328199	9800	*	7.45418	7.6982	7.16031	0.457309	0.0028173	0.0140755	chr17	29318400	29324999	6600	*	8.74554	8.91447	8.55417	0.200171	0.00621314	0.0490809	6599	Yes	Pi16
chr7	114712200	114725599	13400	*	8.59962	8.76988	8.40655	0.332851	0.00296533	0.0147011	chr7	114709600	114727999	18400	*	10.2884	10.4124	10.1527	0.190707	0.00352908	0.0362664	13399	Yes	Calcb
chr13	21909800	21928599	18800	*	8.81175	8.96647	8.63843	0.308779	0.0031639	0.015519	chr13	21912600	21928199	15600	*	9.93334	10.1186	9.72068	0.276629	4.71914e-05	0.00237727	15599	Yes
chr11	18859600	18889399	29800	*	9.67071	9.78757	9.54354	0.234479	0.00321755	0.0157188	chr11	18859200	18889399	30200	*	11.1782	11.3516	10.981	0.275299	1.97385e-05	0.00135995	29799	Yes	Meis1	Meis1
chr14	34767000	34773799	6800	*	6.9866	7.26283	6.64466	0.494554	0.00346433	0.0166309	chr14	34767600	34774199	6600	*	8.71411	8.89131	8.51205	0.220876	0.00234684	0.0279285	6199	Yes
chr14	48743400	48758999	15600	*	8.70831	8.86989	8.52632	0.316653	0.003737	0.0176147	chr14	48725200	48760399	35200	*	11.0748	11.2026	10.9345	0.202439	0.00144391	0.0213373	15599	Yes	Otx2os1
chr8	92113200	92142599	29400	*	9.16612	9.30241	9.0156	0.270771	0.00381967	0.0178725	chr8	92113200	92144199	31000	*	10.6219	10.7387	10.4948	0.180612	0.00529565	0.0454442	29399	Yes
chr1	5017600	5022199	4600	*	6.78127	7.07259	6.41585	0.506959	0.00405487	0.018733	chr1	5014800	5025399	10600	*	9.15338	9.38534	8.87684	0.327852	3.20451e-06	0.000334205	4599	Yes	Rgs20		Rgs20
chr2	115848800	115863399	14600	*	8.10666	8.2941	7.89119	0.36208	0.00446966	0.0202289	chr2	115848600	115864399	15800	*	9.73046	9.89282	9.54749	0.234817	0.000652747	0.0125272	14599	Yes	Meis2	Meis2
chr19	15239400	15256599	17200	*	8.25841	8.4331	8.05961	0.340446	0.00488973	0.0217262	chr19	15238800	15256399	17600	*	9.52103	9.67101	9.35363	0.211044	0.00245744	0.0289152	16999	Yes
chr1	121150200	121161199	11000	*	7.92335	8.11867	7.69738	0.374442	0.00497164	0.0220009	chr1	121150200	121161199	11000	*	9.14626	9.38849	8.855	0.327928	4.81516e-06	0.000470427	10999	Yes	Celrr
chr3	97677000	97686599	9600	*	7.74668	7.95094	7.50865	0.387616	0.00574743	0.0245692	chr3	97677000	97688599	11600	*	9.25316	9.41019	9.07693	0.210933	0.00301527	0.0327314	9599	Yes
chr3	145760400	145863999	103600	*	10.8768	10.9513	10.7981	0.149852	0.00584583	0.0248788	chr3	145724400	145833999	109600	*	12.5541	12.705	12.3856	0.249736	3.99961e-05	0.00226224	73599	Yes	Ddah1		Ddah1
chr2	34349200	34373599	24400	*	8.63915	8.78977	8.47094	0.29736	0.00629726	0.0263372	chr2	34347200	34378599	31400	*	10.3627	10.488	10.2254	0.198819	0.00170677	0.0231203	24399	Yes	Pbx3
chr11	19000600	19035999	35400	*	9.60964	9.71988	9.49027	0.222243	0.00677185	0.0278165	chr11	19004800	19036399	31600	*	11.1442	11.2739	11.0015	0.213441	0.000448998	0.00991486	31199	Yes	Meis1	Meis1
chr1	186799800	186863199	63400	*	10.246	10.3355	10.1504	0.180387	0.00680823	0.0279396	chr1	186753400	186869399	116000	*	12.5224	12.6916	12.3307	0.283789	2.57599e-06	0.000319422	63399	Yes
chr11	40422800	40473399	50600	*	10.1487	10.2396	10.0516	0.183759	0.00742584	0.0298271	chr11	40421000	40473599	52600	*	11.3703	11.541	11.1767	0.279842	6.95121e-06	0.000640306	50599	Yes
chr5	101760200	101774599	14400	*	8.37301	8.53409	8.19167	0.313001	0.00753797	0.0301165	chr5	101757200	101774599	17400	*	10.0339	10.1515	9.90581	0.181949	0.00491435	0.0437676	14399	Yes	Cds1
chr17	66841200	66875199	34000	*	9.17996	9.31421	9.03194	0.262403	0.00789967	0.031204	chr17	66835800	66896599	60800	*	11.3955	11.5502	11.2222	0.25753	2.11008e-05	0.00138835	33999	Yes	Ptprm		Ptprm
chr14	98105400	98186199	80800	*	10.4208	10.5029	10.3337	0.166233	0.00811988	0.0318117	chr14	98122600	98187199	64600	*	11.6043	11.7823	11.4012	0.287887	5.50529e-06	0.000522031	63599	Yes	Dach1	Dach1
chr2	136055200	136063599	8400	*	8.13988	8.31511	7.94039	0.335194	0.00819548	0.0320481	chr2	136055400	136063199	7800	*	9.46359	9.61308	9.29679	0.212668	0.00212758	0.0264838	7799	Yes	Lamp5		Lamp5
chr5	142524800	142533999	9200	*	7.21605	7.45005	6.93662	0.420438	0.00914472	0.0347441	chr5	142525200	142534799	9600	*	8.73654	8.89812	8.55454	0.200653	0.00570322	0.0471466	8799	Yes	Radil,Papolb	Radil
chr16	85885400	85908799	23400	*	8.5275	8.67635	8.3615	0.291519	0.00921545	0.0348832	chr16	85886600	85906199	19600	*	9.99457	10.1251	9.85109	0.191807	0.00463006	0.0419307	19599	Yes	Adamts5
chr10	93633800	93649799	16000	*	8.3582	8.51683	8.17994	0.30713	0.00939913	0.0353603	chr10	93629400	93665199	35800	*	10.8848	11.0269	10.7272	0.233617	0.000135784	0.00425016	15999	Yes	Ntn4		Ntn4
chr14	66632000	66641399	9400	*	7.86506	8.05112	7.6514	0.352628	0.00957374	0.035772	chr14	66633200	66643599	10400	*	9.72203	9.89045	9.53131	0.255606	0.000128068	0.00409207	8199	Yes	Adra1a		Adra1a
chr17	85783000	85809599	26600	*	10.0024	10.0969	9.90138	0.187711	0.0101084	0.0372381	chr17	85777000	85824599	47600	*	11.9628	12.0775	11.8383	0.186283	0.00233796	0.0279285	26599	Yes
chr6	138560400	138605799	45400	*	9.82873	9.92615	9.72426	0.194349	0.0101822	0.0374161	chr6	138559000	138606599	47600	*	11.1431	11.3097	10.9548	0.259956	6.83851e-05	0.0029842	45399	Yes	Lmo3,B230110G15Rik
chr7	137914800	137942799	28000	*	8.64768	8.78887	8.49116	0.277029	0.010505	0.038236	chr7	137899800	137951999	52200	*	11.1561	11.2723	11.0298	0.189014	0.00203178	0.0259745	27999	Yes
chr10	115542600	115633399	90800	*	11.2197	11.2829	11.1535	0.127717	0.01062	0.0385902	chr10	115542600	115602199	59600	*	12.3423	12.4539	12.2214	0.174365	0.00628735	0.0490809	59599	Yes	Lgr5,A930009A15Rik		Lgr5
chr17	43862800	43880999	18200	*	7.86593	8.05238	7.65176	0.352566	0.0111982	0.0400929	chr17	43821600	43882199	60600	*	11.3308	11.4638	11.1842	0.208214	0.00121327	0.0188056	18199	Yes	Rcan2	Rcan2
chr3	146814800	146827399	12600	*	8.04851	8.21942	7.8546	0.325972	0.01144	0.0406927	chr3	146814600	146828199	13600	*	9.19092	9.36734	8.98987	0.243927	0.000523456	0.0106812	12599	Yes
chr2	162848000	162871999	24000	*	8.73497	8.87328	8.58197	0.269049	0.0119051	0.0418712	chr2	162852600	162877799	25200	*	10.2599	10.3752	10.1346	0.180214	0.00488364	0.0436146	19399	Yes
chr6	64672600	64693399	20800	*	8.34283	8.49748	8.1696	0.29801	0.0119934	0.042102	chr6	64672400	64689199	16800	*	9.59919	9.76865	9.40714	0.250876	0.000223462	0.00590527	16599	Yes	Grid2		Grid2
chr1	187784600	187856399	71800	*	10.6312	10.704	10.5545	0.147444	0.0121739	0.0425338	chr1	187781800	188023599	241800	*	13.6729	13.8168	13.513	0.218984	0.00090969	0.015768	71799	Yes	Esrrg,9330162B11Rik		Esrrg
chr12	76401800	76409799	8000	*	8.23534	8.39249	8.05894	0.303179	0.0133647	0.0456034	chr12	76400200	76409199	9000	*	9.86784	10.0253	9.69102	0.227553	0.000948587	0.016096	7399	Yes	Hspa2		Hspa2
chr10	45450800	45514999	64200	*	10.8452	10.9117	10.7756	0.134218	0.0136167	0.0462323	chr10	45461800	45511599	49800	*	12.0266	12.1577	11.8822	0.204707	0.00147544	0.0215241	49799	Yes	Lin28b		Lin28b
chr17	73078200	73108399	30200	*	9.24988	9.36082	9.12969	0.220248	0.0148353	0.04939	chr17	73075400	73108799	33400	*	10.9116	11.0312	10.7813	0.185931	0.00396621	0.0382846	30199	Yes	Lclat1
chr11	96118400	96389199	270800	*	14.3379	14.5434	14.0981	0.443757	3.7444e-105	5.7432e-101	chr11	96118400	96386999	268600	*	15.9269	16.0176	15.8301	0.126944	0.0649789	0.174286	268599	No	Hoxb3os,Hoxb2,Hoxb1,Hoxb13,Hoxb3,Hoxb4,Hoxb5,Hoxb6,Hoxb7,Hoxb8,Hoxb9,Gm53,Ttll6,Mir196a-1,Mir10a,Hoxb5os
chr6	52138600	52334999	196400	*	14.201	14.3903	13.9831	0.405745	5.49185e-81	4.2117e-77	chr6	52128000	52348799	220800	*	15.9563	16.0461	15.8606	0.127529	0.0614166	0.169237	196399	No	Gm15050,Hoxaas2,Hotairm1,Hotairm2,Evx1,Hoxa1,Hoxa10,Hoxa11,Hoxa11os,Hoxa13,Hoxa2,Hoxa3,Hoxa4,Hoxa5,Hoxa6,Hoxa7,Hoxa9,Evx1os,Mir196b,Hoxaas3,5730596B20Rik,Hottip
chr19	44618600	44793199	174600	*	13.0569	13.3015	12.7621	0.536036	2.5091e-77	1.28282e-73	chr19	44594200	44861999	267800	*	15.0091	15.0818	14.9325	0.105057	0.118044	0.241482	174599	No	Mir3084-2,Mir6405,Pax2,1700039E22Rik
chr15	102879800	103148199	268400	*	14.2679	14.4463	14.0642	0.38069	2.4068e-75	9.22886e-72	chr15	102850800	103151999	301200	*	15.8885	15.9933	15.7756	0.148409	0.0303421	0.116881	268399	No	Hotair,Hoxc11,Hoxc12,Hoxc13,Hoxc4,Hoxc5,Hoxc6,Hoxc8,Hoxc9,Hoxc10,D930007P13Rik,Mir196a-2,Mir615
chr2	74636200	74780599	144400	*	13.7552	13.9458	13.5357	0.408605	8.95458e-74	2.74691e-70	chr2	74627400	74826599	199200	*	15.5579	15.6494	15.4601	0.131702	0.0517202	0.154681	144399	No	Gm14424,Haglr,Evx2,Hoxd1,Hoxd10,Hoxd11,Hoxd12,Hoxd13,Hoxd3,Hoxd4,Hoxd8,Hoxd9,Mir10b,Mtx2,Hoxd3os1
chr5	33419400	33589999	170600	*	12.7116	12.9542	12.4198	0.531755	1.26842e-68	3.2425e-65	chr5	33418600	33561999	143400	*	14.2498	14.2954	14.2028	0.066051	0.320928	0.451428	142599	No	Nkx1-1,Uvssa	Uvssa
chr11	84514000	84804599	290600	*	13.2706	13.4688	13.0408	0.426375	2.3067e-62	5.05431e-59	chr11	84513200	84810799	297600	*	14.8901	14.9677	14.8081	0.111645	0.09794	0.218821	290599	No	Lhx1,Aatf,Lhx1os,1700109G15Rik	Aatf
chr5	147202800	147331599	128800	*	12.8025	13.0254	12.5386	0.48452	4.91981e-61	9.43251e-58	chr5	147202600	147336799	134200	*	14.3748	14.4535	14.2915	0.113665	0.0914576	0.209417	128799	No	Mir7k,Cdx2,Flt3,Pdx1,Urad,Plut
chr7	131574200	131899999	325800	*	13.4272	13.6236	13.1997	0.421655	2.46159e-59	4.19509e-56	chr7	131575400	131900999	325600	*	14.7923	14.9082	14.6664	0.166988	0.014085	0.075776	324599	No	Fgfr2		Fgfr2
chr4	152113000	152172799	59800	*	11.7439	12.0273	11.3909	0.629039	8.65451e-47	1.10619e-43	chr4	152111800	152179599	67800	*	13.4971	13.5729	13.4171	0.112334	0.0889581	0.207095	59799	No	Hes2,Plekhg5,Espn,Acot7,Tnfrsf25		Plekhg5
chr5	139488400	139576199	87800	*	12.1514	12.3881	11.8681	0.51616	4.67868e-46	5.52012e-43	chr5	139488200	139729199	241000	*	14.9001	14.9561	14.8418	0.0816267	0.219742	0.349679	87799	No	Uncx,Micall2,4930500L23Rik
chr8	120824000	120982799	158800	*	12.0952	12.3309	11.8133	0.513002	6.17906e-44	6.7696e-41	chr8	120765400	121004799	239400	*	14.0747	14.1441	14.0019	0.102518	0.120602	0.245233	158799	No	Galnt2	Galnt2
chr10	80488600	80541399	52800	*	11.3585	11.6462	10.9988	0.6401	4.03419e-43	3.86728e-40	chr10	80435000	80546599	111600	*	13.5338	13.5862	13.4793	0.0776332	0.237243	0.367756	52799	No	Onecut3,Rexo1,Atp8b3	Rexo1
chr11	59240400	59318999	78600	*	11.35	11.6501	10.9707	0.67006	1.06963e-42	9.65057e-40	chr11	59231600	59321999	90400	*	12.9738	13.0348	12.9101	0.0935407	0.142873	0.26937	78599	No	Wnt9a,Wnt3a
chr7	143304200	143477399	173200	*	12.2527	12.4734	11.9921	0.47758	4.54132e-42	3.86971e-39	chr7	143297800	143508799	211000	*	14.0678	14.0943	14.0408	0.0392303	0.547681	0.653488	173199	No	Cdkn1c,Kcnq1,Slc22a18,Phlda2,4933417O13Rik	Cdkn1c
chr5	35339600	35433799	94200	*	12.1046	12.3346	11.8309	0.499652	1.78211e-40	1.43863e-37	chr5	35261000	35434999	174000	*	14.2416	14.2718	14.2108	0.0437939	0.50877	0.620846	94199	No	Adra2c,Hmx1,E130018O15Rik,4930478P22Rik		Adra2c
chr4	148763600	148963199	199600	*	12.5179	12.718	12.2856	0.430294	5.12613e-40	3.93123e-37	chr4	148765600	148977399	211800	*	14.3535	14.4277	14.2752	0.109243	0.0996451	0.221251	197599	No	Gm13205,Pex14,Casz1
chr15	98766600	98811199	44600	*	11.5082	11.7735	11.1828	0.583171	1.60103e-38	1.06768e-35	chr15	98761400	98811799	50400	*	13.2525	13.346	13.1524	0.142364	0.0284516	0.112523	44599	No	Arf3,Ddn,Wnt1,Wnt10b		Arf3,Ddn
chr5	119633200	119725199	92000	*	12.3394	12.5436	12.1014	0.439009	3.44724e-38	2.20307e-35	chr5	119611000	119725199	114200	*	14.0853	14.172	13.993	0.128448	0.0526248	0.155554	91999	No	NA,Tbx3,Gm16063,Tbx3os2
chr7	45162200	45197199	35000	*	10.9848	11.2899	10.5975	0.680561	4.88388e-38	2.99636e-35	chr7	45157600	45204599	47000	*	12.7223	12.7796	12.6627	0.0893208	0.154235	0.282799	34999	No	Gfy,Mir7055,Pth2,Kash5,Pih1d1,Slc17a7	Pih1d1	Slc17a7
chr1	89908000	90012199	104200	*	12.4424	12.6496	12.2003	0.446205	6.35992e-38	3.75186e-35	chr1	89903400	90071399	168000	*	14.2898	14.3697	14.2052	0.116952	0.0795804	0.194812	104199	No	Gbx2,Asb18,Iqca
chr17	85558000	85715999	158000	*	12.7038	12.8874	12.4935	0.391848	7.44657e-38	4.2302e-35	chr17	85557000	85719399	162400	*	14.4368	14.5065	14.3636	0.100938	0.132082	0.257768	157999	No	Six3os1,Six2,Six3
chr5	28116200	28232399	116200	*	12.3992	12.6007	12.165	0.433059	2.52561e-37	1.38349e-34	chr5	28116000	28232399	116400	*	13.9416	14.026	13.852	0.122873	0.0668737	0.177113	116199	No	En2,Cnpy1
chr4	115895400	115991599	96200	*	12.0528	12.2785	11.7851	0.489337	4.4174e-37	2.33635e-34	chr4	115884000	115992399	108400	*	13.749	13.8193	13.6751	0.102896	0.122184	0.247283	96199	No	Dmbx1,Faah,Kncn,6430628N08Rik		Faah
chr2	33558200	33657199	99000	*	12.2046	12.4196	11.9518	0.463622	6.83297e-37	3.49347e-34	chr2	33555800	33696799	141000	*	14.1115	14.1687	14.052	0.0841607	0.202539	0.333901	98999	No	C130021I20Rik,Lmx1b
chr5	119761800	119869199	107400	*	12.4189	12.6215	12.1831	0.434638	1.51939e-36	7.51754e-34	chr5	119727200	119869599	142400	*	14.1516	14.2267	14.0723	0.10906	0.103785	0.22639	107399	No	Tbx5
chr2	28954200	29059799	105600	*	11.8533	12.0818	11.5817	0.495707	2.91848e-36	1.39886e-33	chr2	28934600	29060599	126000	*	13.459	13.5212	13.3939	0.0925382	0.158458	0.287975	105599	No	Ttf1,Cfap77
chr1	74734000	74812799	78800	*	11.7407	11.9796	11.4544	0.519945	4.56586e-36	2.12216e-33	chr1	74732000	74815599	83600	*	13.4131	13.4832	13.3394	0.105391	0.105938	0.229378	78799	No	Cyp27a1,Wnt10a,Wnt6,Prkag3
chr18	76792400	76922599	130200	*	12.5464	12.7463	12.3143	0.427998	1.46814e-34	6.62306e-32	chr18	76792400	76927799	135400	*	14.0082	14.0847	13.9274	0.113261	0.0867008	0.204629	130199	No	Skor2
chrX	12113600	12170999	57400	*	10.7187	11.0319	10.318	0.700979	2.51002e-34	1.09996e-31	chrX	12113600	12171799	58200	*	12.0858	12.1681	11.9985	0.130626	0.0355205	0.12626	57399	No	Btbd35f20,Bcor
chr14	63191600	63299399	107800	*	12.3619	12.5592	12.1333	0.422902	2.72031e-34	1.159e-31	chr14	63188600	63310599	122000	*	13.9798	14.0508	13.9053	0.104786	0.112828	0.236054	107799	No	Gata4,Neil2
chr13	40699400	40752399	53000	*	12.0627	12.2741	11.8148	0.455967	5.68132e-34	2.35514e-31	chr13	40678200	40757399	79200	*	13.7997	13.8914	13.7017	0.137375	0.0368278	0.128233	52999	No	Gm26688,Tfap2a
chr4	135132800	135184599	51800	*	11.5506	11.791	11.2621	0.522987	1.84352e-33	7.18392e-31	chr4	135118800	135184599	65800	*	13.3808	13.4175	13.3432	0.0554156	0.388471	0.511405	51799	No	Runx3
chr6	88183800	88210599	26800	*	11.1844	11.4553	10.8506	0.596076	1.8735e-33	7.18392e-31	chr6	88180400	88210799	30400	*	13.0227	13.0681	12.9758	0.0695164	0.274637	0.405948	26799	No	Gata2
chr9	63127200	63168799	41600	*	11.497	11.7409	11.2033	0.532239	5.51129e-33	2.01267e-30	chr9	63119800	63172399	52600	*	13.3881	13.4003	13.3758	0.0180963	0.781165	0.841455	41599	No	Skor1,Map2k5
chr7	24926600	24959999	33400	*	11.0305	11.3135	10.6779	0.624427	2.35368e-32	8.39554e-30	chr7	24926600	24960199	33600	*	12.7309	12.8073	12.6502	0.119091	0.0592826	0.165192	33399	No	Erfl
chr7	49611400	49728199	116800	*	12.1351	12.3358	11.9018	0.430532	3.03747e-32	1.05884e-29	chr7	49612200	49778799	166600	*	13.9228	14.0254	13.8124	0.153873	0.019541	0.0911308	115999	No	Dbx1,Htatip2,Prmt3	Prmt3
chr4	139792400	139864599	72200	*	11.8059	12.0294	11.5412	0.482803	4.21202e-32	1.43564e-29	chr4	139786600	139878599	92000	*	13.6139	13.6719	13.5534	0.0865444	0.185755	0.317368	72199	No	Pax7
chr5	37747200	37859599	112400	*	12.2779	12.469	12.0576	0.408107	6.4748e-32	2.15892e-29	chr5	37730400	37924399	194000	*	14.4407	14.5156	14.3617	0.107976	0.108782	0.23215	112399	No	Gm20052,Msx1,Cytl1
chr9	69709600	69918199	208600	*	12.8608	13.0225	12.6785	0.342286	1.62271e-31	5.29555e-29	chr9	69710600	69918199	207600	*	14.2829	14.3875	14.1701	0.152697	0.0232276	0.100248	207599	No	B230323A14Rik,Foxb1
chr4	154066400	154142199	75800	*	11.3322	11.5805	11.0322	0.540954	5.00337e-31	1.56616e-28	chr4	154051400	154143199	91800	*	13.0741	13.1099	13.0375	0.0551369	0.380739	0.503762	75799	No	Trp73,Wrap73	Wrap73
chr17	26805000	26876799	71800	*	11.841	12.0561	11.5881	0.463686	5.40305e-31	1.65744e-28	chr17	26801800	26876399	74600	*	13.4027	13.4725	13.3294	0.104926	0.107089	0.230786	71399	No	Nkx2-5
chr15	75983400	76014399	31000	*	10.6257	10.9288	10.2415	0.673506	2.0516e-30	6.17009e-28	chr15	75980600	76020999	40400	*	12.3744	12.433	12.3133	0.092559	0.134187	0.260465	30999	No	Fam83h,Ccdc166,Mapk15,Iqank1
chr2	38689000	38720599	31600	*	10.8004	11.0868	10.4429	0.632743	2.56522e-30	7.56641e-28	chr2	38682600	38721399	38800	*	12.5062	12.5392	12.4725	0.0491178	0.451666	0.572746	31599	No	Nr5a1
chr7	137234000	137336799	102800	*	12.472	12.6618	12.2534	0.405196	5.29487e-30	1.53231e-27	chr7	137234000	137347999	114000	*	14.2539	14.3416	14.1604	0.131866	0.0440646	0.14247	102799	No	Gm10578,Ebf3
chr6	83673400	83738599	65200	*	11.9612	12.1651	11.7237	0.437317	5.49957e-30	1.56208e-27	chr6	83670000	83758999	89000	*	13.6396	13.7138	13.5615	0.109834	0.0962296	0.2165	65199	No	Atp6v1b1,Vax2,Cd207,Vax2os
chr8	121045400	121097799	52400	*	11.5861	11.8115	11.3188	0.487465	8.0963e-30	2.25784e-27	chr8	121029000	121096799	67800	*	13.4694	13.4903	13.4482	0.0310581	0.632665	0.726393	51399	No	Galnt2,Foxf1,Mthfsd,Fendrr	Galnt2
chr19	44492400	44548399	56000	*	11.4363	11.6704	11.1567	0.507275	3.01388e-29	8.25481e-27	chr19	44492600	44548199	55600	*	12.8218	12.9228	12.7131	0.149399	0.0250454	0.103787	55599	No	Mir3084-2,Wnt8b,Sec31b,Ndufb8
chr9	56692000	56822999	131000	*	11.6537	11.8699	11.3993	0.465463	2.21042e-28	5.74635e-26	chr9	56531600	56830799	299200	*	14.1252	14.1137	14.1367	-0.0168639	0.794543	0.852164	130999	No	Lingo1		Lingo1
chr9	107349400	107531799	182400	*	12.4692	12.6392	12.2765	0.360066	4.79902e-28	1.22679e-25	chr9	107345600	107531799	186200	*	14.2112	14.2579	14.163	0.0664433	0.324718	0.45438	182399	No	6430571L13Rik,Cacna2d2		Cacna2d2
chr3	87986400	88042399	56000	*	10.7763	11.0606	10.4219	0.627008	9.60215e-28	2.41439e-25	chr3	88012400	88043399	31000	*	11.4857	11.5499	11.4186	0.0992806	0.119013	0.243154	29999	No	Bcan,Gpatch4,Hapln2	Gpatch4	Bcan
chr1	74911800	74965799	54000	*	10.9742	11.2355	10.6548	0.571419	1.09675e-27	2.71321e-25	chr1	74831400	74969399	138000	*	13.8618	13.9318	13.7882	0.104616	0.110088	0.233266	53999	No	Gm16582,Cdk5r2,Cryba2,Ihh,Cfap65,Fev,Mir375,Nhej1		Cdk5r2
chr19	45132000	45176799	44800	*	11.6466	11.861	11.3946	0.461353	1.16012e-27	2.82443e-25	chr19	45132000	45181199	49200	*	13.3056	13.3797	13.2274	0.110957	0.0902682	0.207505	44799	No	Mir3084-2,Tlx1
chr19	45205400	45275199	69800	*	11.8321	12.0374	11.5926	0.440818	1.68491e-27	4.03799e-25	chr19	45205400	45277399	72000	*	13.6586	13.7004	13.6156	0.0622013	0.340037	0.467582	69799	No	Mir3084-2,Lbx1
chr10	80338400	80369399	31000	*	10.6733	10.9705	10.2985	0.655878	1.88094e-27	4.43843e-25	chr10	80335400	80371399	36000	*	12.4163	12.4891	12.3396	0.115258	0.0630142	0.172168	30999	No	Plk5,Adamtsl5,Reep6
chr4	114869400	114952399	83000	*	12.0085	12.2022	11.7847	0.414039	3.53969e-27	8.22602e-25	chr4	114869400	114953399	84000	*	13.6014	13.6574	13.5431	0.0850885	0.185231	0.316977	82999	No	Foxd2os,Foxd2,Foxe3
chr11	85821800	85850399	28600	*	11.2259	11.4781	10.9201	0.549259	4.39435e-27	1.00598e-24	chr11	85808200	85852599	44400	*	13.1335	13.1668	13.0995	0.0497527	0.443077	0.564394	28599	No	Bcas3,Tbx2,2610027K06Rik		Bcas3
chr5	120379600	120458399	78800	*	11.7633	11.9843	11.5023	0.475252	4.93982e-27	1.11422e-24	chr5	120369400	120465399	96000	*	13.605	13.654	13.5543	0.072981	0.263573	0.394687	78799	No	Lhx5,Sdsl
chr8	70477800	70504399	26600	*	10.3642	10.6787	9.96153	0.698724	5.70478e-27	1.26811e-24	chr8	70476400	70507399	31000	*	12.1898	12.2418	12.1358	0.0822331	0.182512	0.314575	26599	No	Crlf1,Klhl26,Rex1bd,Tmem59l		Klhl26,Tmem59l
chr16	94049400	94133399	84000	*	11.8995	12.0995	11.6672	0.428535	6.1578e-27	1.34926e-24	chr16	94026400	94135199	108800	*	13.7386	13.7817	13.6942	0.0634921	0.334118	0.463111	83999	No	Hlcs,Sim2
chr13	73245200	73302399	57200	*	11.383	11.6085	11.1156	0.486681	4.57123e-26	9.87515e-24	chr13	73245000	73301999	57000	*	12.9672	13.0252	12.9067	0.089315	0.159791	0.289094	56799	No	Irx4
chr7	45398400	45422999	24600	*	10.5173	10.8067	10.1549	0.637946	6.39821e-26	1.363e-23	chr7	45394200	45424599	30400	*	12.2046	12.2592	12.1479	0.0869777	0.154614	0.283225	24599	No	Kcna7,Lhb,Ruvbl2,Snrnp70,Ntf5	Ruvbl2,Snrnp70
chr13	55814800	55865799	51000	*	11.4589	11.677	11.2018	0.469709	6.79263e-26	1.4272e-23	chr13	55803400	55869999	66600	*	13.3366	13.3609	13.3119	0.0364084	0.572279	0.672386	50999	No	Pitx1,Catsper3
chr1	120577600	120662999	85400	*	12.0617	12.2439	11.853	0.387962	7.84921e-26	1.62691e-23	chr1	120576000	120679599	103600	*	13.7089	13.8034	13.6078	0.142595	0.0292437	0.114142	85399	No	En1
chr2	28733200	28814399	81200	*	11.1378	11.3825	10.8429	0.530542	9.17712e-26	1.87678e-23	chr2	28733200	28819199	86000	*	12.6231	12.6917	12.5511	0.107759	0.083987	0.199828	81199	No	Mir3088,Ak8
chr5	106420400	106528599	108200	*	12.2442	12.4195	12.0447	0.371283	2.4708e-25	4.85862e-23	chr5	106404000	106590599	186600	*	14.3469	14.4457	14.2409	0.14705	0.0263438	0.107373	108199	No	Barhl2,Zfp644
chr2	28902600	28933199	30600	*	10.9762	11.2275	10.6719	0.546056	3.04225e-25	5.90658e-23	chr2	28901600	28933399	31800	*	12.6436	12.7023	12.5824	0.0910616	0.149177	0.277868	30599	No	Ddx31,Cfap77,Barhl1	Ddx31
chr17	36194200	36228999	34800	*	10.1048	10.4316	9.68157	0.728011	3.6033e-25	6.82315e-23	chr17	36209400	36222399	13000	*	10.4607	10.5492	10.3665	0.131781	0.0472933	0.146892	12999	No
chr4	124962200	125029599	67400	*	10.8383	11.1089	10.5049	0.591239	5.37762e-25	1.00588e-22	chr4	124964000	125030599	66600	*	12.4041	12.4525	12.354	0.0777061	0.197263	0.329166	65599	No	Rspo1,Gnl2	Gnl2
chr15	75720600	75752999	32400	*	10.6162	10.8928	10.2736	0.606997	5.68967e-25	1.05142e-22	chr15	75711600	75754199	42600	*	12.4431	12.4488	12.4375	0.00902456	0.883862	0.917103	32399	No	Rhpn1,Mafa
chrX	12056200	12109199	53000	*	10.5577	10.8391	10.2078	0.618238	8.99299e-25	1.64208e-22	chrX	12056000	12110199	54200	*	12.0089	12.0701	11.945	0.0980241	0.107434	0.231065	52999	No	Btbd35f20,Bcor
chr2	31624200	31667399	43200	*	11.1213	11.362	10.8323	0.52161	1.08544e-24	1.95864e-22	chr2	31619600	31670999	51400	*	12.8559	12.8921	12.8187	0.0544033	0.40079	0.524118	43199	No	Exosc2,Prdm12
chr5	101636200	101704399	68200	*	11.6232	11.8295	11.3826	0.441292	1.33595e-24	2.38265e-22	chr5	101635600	101712799	77200	*	13.3014	13.3663	13.2334	0.0985044	0.126914	0.251184	68199	No	Nkx6-1
chr2	36083600	36114199	30600	*	10.9821	11.231	10.6811	0.541245	1.40912e-24	2.48426e-22	chr2	36067400	36114999	47600	*	12.762	12.839	12.6806	0.116418	0.0734986	0.187605	30599	No	Lhx6,Morn5
chr8	71677200	71706399	29200	*	11.0716	11.3123	10.7826	0.522055	5.20722e-24	8.87425e-22	chr8	71675400	71707999	32600	*	12.8317	12.9227	12.7345	0.13922	0.0313167	0.118782	29199	No	Insl3,Jak3,B3gnt3		Jak3
chr13	55363800	55402999	39200	*	10.0995	10.4186	9.68926	0.708699	5.19316e-24	8.87425e-22	chr13	55364000	55410799	46800	*	11.6591	11.7576	11.5533	0.153279	0.0165104	0.0829742	38999	No	Slc34a1,Rgs14		Rgs14
chr16	17793600	17838999	45400	*	10.8075	11.0674	10.4903	0.566386	8.23753e-24	1.38843e-21	chr16	17791800	17842599	50800	*	12.5284	12.5661	12.4898	0.0576453	0.364536	0.490189	45399	No	Dgcr2,Klhl22,Scarf2,Car15		Klhl22,Car15
chr9	98930600	98985999	55400	*	11.5482	11.7514	11.3116	0.43488	1.12774e-23	1.85993e-21	chr9	98927200	98987399	60200	*	13.2101	13.2649	13.1532	0.0821418	0.206469	0.338239	55399	No	Faim,Foxl2,Foxl2os
chr2	148010200	148070799	60600	*	11.8673	12.0528	11.6542	0.395011	2.33926e-23	3.73745e-21	chr2	148010000	148081199	71200	*	13.4515	13.5453	13.351	0.139743	0.0346807	0.12465	60599	No	Foxa2
chr5	114524600	114666199	141600	*	11.768	11.962	11.5438	0.41438	2.41156e-23	3.81325e-21	chr5	114452400	114671199	218800	*	14.0745	14.13	14.0168	0.0830113	0.202315	0.333901	141599	No	Mvk,Fam222a,Gltp,Trpv4		Gltp
chr4	126281400	126310799	29400	*	10.33	10.6363	9.94079	0.675548	4.07863e-23	6.38347e-21	chr4	126277800	126313399	35600	*	12.0149	12.0789	11.948	0.0979032	0.127063	0.251184	29399	No	Col8a2
chr13	98335600	98414599	79000	*	11.8989	12.0868	11.6827	0.399258	4.46416e-23	6.91629e-21	chr13	98335000	98418199	83200	*	13.4571	13.5332	13.3767	0.113272	0.0853413	0.202458	78999	No	Foxd1
chr19	43563400	43625999	62600	*	11.8538	12.0418	11.6376	0.39939	5.79629e-23	8.89035e-21	chr19	43558400	43631799	73400	*	13.5375	13.6008	13.4713	0.0931958	0.158991	0.288619	62599	No	Mir3084-2,Nkx2-3
chr3	87786400	87823399	37000	*	10.704	10.9649	10.3853	0.56771	6.24591e-23	9.48512e-21	chr3	87761200	87834399	73200	*	12.771	12.8317	12.7076	0.093288	0.143311	0.26988	36999	No	Ntrk1,Insrr,Pear1
chr13	31604800	31635999	31200	*	11.1721	11.4066	10.8919	0.507019	6.93382e-23	1.04266e-20	chr13	31602600	31653199	50600	*	12.9556	13.0278	12.8796	0.110744	0.0838544	0.199828	31199	No	Foxf2,1700018A04Rik
chr13	72593600	72662799	69200	*	11.6246	11.8332	11.3807	0.445857	1.33618e-22	1.98975e-20	chr13	72613400	72662999	49600	*	13.1327	13.2316	13.0265	0.149239	0.0227836	0.0995315	49399	No	Irx2,Gm20554
chr7	131494800	131559999	65200	*	11.748	11.9435	11.5218	0.416045	2.1172e-22	3.12246e-20	chr7	131495000	131561199	66200	*	13.4379	13.4758	13.3991	0.0571276	0.373856	0.498063	64999	No	Bub3,Fgfr2,Hmx2,Hmx3	Bub3	Fgfr2
chr5	29462600	29503199	40600	*	11.5438	11.7462	11.3084	0.432106	2.42503e-22	3.54239e-20	chr5	29458600	29503999	45400	*	13.155	13.2204	13.0865	0.0972736	0.138442	0.264732	40599	No	Mnx1
chr16	18573800	18603799	30000	*	10.8919	11.1466	10.5824	0.552718	3.43084e-22	4.96437e-20	chr16	18570000	18631399	61400	*	12.9925	13.0366	12.9471	0.0675429	0.287223	0.417515	29999	No	Gp1bb,Septin5,Tbx1		Gp1bb
chr2	26181800	26209599	27800	*	10.6549	10.9147	10.338	0.564519	4.01025e-22	5.6953e-20	chr2	26181800	26212799	31000	*	12.357	12.432	12.278	0.113058	0.082923	0.199026	27799	No	Lhx3,Qsox2		Qsox2
chr7	109148200	109283399	135200	*	11.6256	11.8249	11.3943	0.426321	4.80932e-22	6.70594e-20	chr7	109209000	109284599	75600	*	12.1217	12.1531	12.0897	0.0485519	0.439949	0.561518	74399	No	Lmo1,Stk33
chr11	70295600	70362399	66800	*	10.8444	11.0883	10.5507	0.529311	5.33719e-22	7.33678e-20	chr11	70274000	70359399	85400	*	12.385	12.4378	12.3301	0.0826489	0.185721	0.317368	63799	No	Alox12e,Alox15
chr3	129178800	129240199	61400	*	11.9783	12.151	11.7821	0.365584	5.35741e-22	7.33678e-20	chr3	129179200	129239399	60200	*	13.6584	13.7358	13.5766	0.114753	0.0823325	0.198241	60199	No	Pitx2
chr13	73521400	73601199	79800	*	10.8122	11.0633	10.5078	0.546969	7.49762e-22	1.01769e-19	chr13	73521200	73601799	80600	*	12.045	12.1092	11.9777	0.100019	0.112823	0.236054	79799	No	Slc6a3
chr10	62111000	62142399	31400	*	10.3581	10.6381	10.0103	0.612851	1.00221e-21	1.34841e-19	chr10	62109000	62142399	33400	*	11.8997	11.9765	11.8187	0.122558	0.0465151	0.14645	31399	No	Neurog3,Fam241b
chr12	110247600	110302999	55400	*	10.9668	11.2096	10.6746	0.526414	1.045e-21	1.39375e-19	chr12	110223200	110302999	79800	*	12.9134	12.9676	12.8571	0.0819741	0.203969	0.33507	55399	No	Mir1247,Dio3,Dio3os
chr7	19462400	19499599	37200	*	10.4796	10.7516	10.1441	0.593663	1.42254e-21	1.88095e-19	chr7	19462200	19500799	38600	*	11.9621	12.0374	11.8826	0.118793	0.0572846	0.162432	37199	No	Exoc3l2
chr13	56242200	56271999	29800	*	10.5166	10.7858	10.1853	0.586076	2.00329e-21	2.62619e-19	chr13	56190000	56285199	95200	*	12.8417	12.9122	12.7674	0.110342	0.0788236	0.194133	29799	No	Neurog1,4930550C17Rik
chr8	57293600	57362199	68600	*	12.2436	12.4055	12.0612	0.341807	2.99634e-21	3.89474e-19	chr8	57298200	57362199	64000	*	13.7671	13.8756	13.6498	0.159214	0.0176496	0.0859553	63999	No	Hand2os1,Hand2,Hdnr
chr11	115247000	115269999	23000	*	10.0367	10.3514	9.63377	0.693917	3.93782e-21	5.03318e-19	chr11	115242800	115275199	32400	*	11.8861	11.9337	11.8369	0.0757815	0.215293	0.345153	22999	No	Fdxr,Grin2c,Tmem104	Fdxr	Tmem104
chr11	57822000	57856199	34200	*	10.8466	11.09	10.5536	0.525743	4.01559e-21	5.09018e-19	chr11	57818800	57857999	39200	*	12.4929	12.58	12.4002	0.135746	0.0323515	0.120301	34199	No	Hand1
chr2	9864400	9908599	44200	*	11.5718	11.7633	11.3509	0.40846	4.76483e-21	5.99041e-19	chr2	9858200	9909799	51600	*	13.2794	13.3596	13.1945	0.122906	0.0558389	0.161024	44199	No	Gm13262,Gata3,4930412O13Rik,9230102O04Rik
chr4	46326200	46372799	46600	*	10.9264	11.1579	10.6506	0.498926	6.35424e-21	7.85979e-19	chr4	46306600	46372999	66400	*	12.7139	12.7473	12.6797	0.0520877	0.401872	0.524549	46599	No	Foxe1
chr6	30165600	30186199	20600	*	10.6079	10.862	10.2994	0.551841	6.9293e-21	8.43505e-19	chr6	30161600	30187599	26000	*	12.4637	12.4854	12.4418	0.0330951	0.602958	0.699761	20599	No	Mir182,Mir183,Mir96
chr16	91196800	91248199	51400	*	11.073	11.2992	10.8046	0.486329	8.39358e-21	1.01371e-18	chr16	91198200	91248399	50200	*	12.8026	12.9106	12.6859	0.168488	0.0082776	0.0585241	49999	No	Olig2		Olig2
chr5	135078600	135114399	35800	*	10.2062	10.4934	9.84736	0.630106	9.9549e-21	1.19288e-18	chr5	135075000	135146199	71200	*	12.3884	12.4453	12.3292	0.0893438	0.150993	0.279931	35799	No	Vps37d,Mlxipl	Vps37d
chr13	48647000	48685599	38600	*	11.074	11.2971	10.8099	0.480761	1.64403e-20	1.9397e-18	chr13	48640200	48686999	46800	*	12.8676	12.9204	12.8129	0.0821393	0.189392	0.321877	38599	No	Barx1
chr15	99081400	99105799	24400	*	10.1002	10.402	9.71827	0.662264	2.20453e-20	2.58115e-18	chr15	99082400	99103399	21000	*	11.8796	11.9467	11.8091	0.106057	0.0881383	0.20651	20999	No	C1ql4,Dnajc22,Troap
chr15	101042600	101058799	16200	*	9.86346	10.2048	9.41543	0.755859	3.07571e-20	3.57388e-18	chr15	101042000	101085399	43400	*	12.3613	12.4195	12.3007	0.0934335	0.12259	0.247482	16199	No	Scn8a,Fignl2		Scn8a
chr8	92327600	92393999	66400	*	11.3995	11.5976	11.1698	0.423186	3.11467e-20	3.57836e-18	chr8	92339600	92393999	54400	*	13.0134	13.0319	12.9946	0.0271541	0.680123	0.765347	54399	No	Irx5,Crnde
chr5	147148600	147201999	53400	*	11.0876	11.3036	10.8335	0.463504	3.12622e-20	3.57836e-18	chr5	147121600	147201799	80200	*	12.9489	13.0334	12.8591	0.128601	0.0472484	0.146892	53199	No	Gsx1		Gsx1
chrX	105114200	105242799	128600	*	11.2242	11.435	10.9773	0.451632	4.08554e-20	4.57402e-18	chrX	105116800	105124999	8200	*	8.83255	8.95369	8.7003	0.142525	0.0512468	0.153914	8199	No	Magee1,E530001F21Rik,Pbdc1	Pbdc1	Magee1
chr7	142643400	142668599	25200	*	10.5544	10.8079	10.2466	0.549285	5.19552e-20	5.77456e-18	chr7	142643400	142668799	25400	*	12.3217	12.3606	12.2816	0.0601354	0.34081	0.46816	25199	No	Igf2os,Igf2,Mir483		Igf2
chr11	115309600	115347199	37600	*	10.6677	10.9138	10.3709	0.53232	5.84323e-20	6.44773e-18	chr11	115292200	115350599	58400	*	12.4924	12.5548	12.4271	0.0951009	0.139614	0.265711	37599	No	Ush1g,Hid1,Otop2,Fads6,Otop3		Hid1,Fads6
chr4	44678200	44741399	63200	*	11.6087	11.7977	11.3911	0.402837	8.10083e-20	8.87504e-18	chr4	44652600	44741999	89400	*	13.4208	13.4784	13.3609	0.0854754	0.192863	0.324695	63199	No	Pax5,5730488B01Rik
chr2	19412400	19469399	57000	*	11.4299	11.6214	11.209	0.40755	1.26671e-19	1.37793e-17	chr2	19411600	19466399	54800	*	12.9085	13.0026	12.8077	0.144937	0.0242731	0.10243	53999	No	Ptf1aos,Ptf1a,4921504E06Rik
chr17	34657000	34683999	27000	*	10.0684	10.3633	9.69738	0.646556	1.58946e-19	1.70484e-17	chr17	34655200	34686799	31600	*	11.7097	11.7843	11.631	0.117529	0.060354	0.167301	26999	No	Tnxb
chr12	109030800	109061999	31200	*	10.1438	10.4374	9.77477	0.643254	1.61735e-19	1.72271e-17	chr12	109028600	109062399	33800	*	11.9781	11.976	11.9802	-0.00274324	0.964977	0.977012	31199	No	Begain		Begain
chr12	57520400	57556799	36400	*	11.3604	11.5551	11.1352	0.415095	1.76398e-19	1.86593e-17	chr12	57519200	57581599	62400	*	13.268	13.3303	13.2028	0.0951632	0.137869	0.264437	36399	No	Foxa1,Ttc6
chr4	109968800	109996999	28200	*	10.699	10.9383	10.4119	0.516445	1.78926e-19	1.8797e-17	chr4	109968200	109996399	28200	*	12.3478	12.4316	12.2589	0.131505	0.03652	0.127701	27599	No	Dmrta2
chr13	94852400	94916799	64400	*	11.7191	11.9009	11.5111	0.385066	2.11651e-19	2.20837e-17	chr13	94848000	94916799	68800	*	13.3993	13.4708	13.324	0.107873	0.0970602	0.217576	64399	No	Otp
chr19	37681200	37709399	28200	*	10.7721	11.0056	10.4934	0.503934	2.84819e-19	2.95173e-17	chr19	37680800	37711799	31000	*	12.4026	12.4989	12.2994	0.146164	0.0251107	0.103924	28199	No	Mir3084-2,Exoc6,Cyp26a1,Cyp26c1	Exoc6
chr8	121108000	121145399	37400	*	11.1984	11.4076	10.9536	0.448017	3.22218e-19	3.3169e-17	chr8	121107200	121206199	99000	*	13.3781	13.4218	13.3331	0.0656395	0.309974	0.440634	37399	No	Galnt2,Foxc2,Foxl1,Mthfsd	Galnt2
chr8	122333200	122373399	40200	*	10.2214	10.4993	9.87687	0.60414	7.96363e-19	8.14308e-17	chr8	122307800	122375399	67600	*	12.1949	12.2624	12.124	0.107474	0.0807445	0.19632	40199	No	Galnt2,Trhr2,Zfpm1	Galnt2	Zfpm1
chr11	120646200	120671799	25600	*	10.0592	10.3477	9.69824	0.630731	1.07282e-18	1.08973e-16	chr11	120644800	120671599	26800	*	11.704	11.7295	11.6781	0.0386986	0.549537	0.655459	25399	No	Myadml2,Notum
chrX	101837000	101968399	131400	*	11.2517	11.4549	11.015	0.432614	1.15554e-18	1.16603e-16	chrX	101837200	101871599	34400	*	10.7265	10.7415	10.7114	0.0237881	0.703326	0.782984	34399	No	Nhsl2		Nhsl2
chr13	71946600	71994399	47800	*	11.3294	11.5219	11.1071	0.409361	1.45733e-18	1.46095e-16	chr13	71946600	71994799	48200	*	12.9169	12.9906	12.8392	0.111925	0.0838355	0.199828	47799	No	Irx1
chr7	30450600	30476599	26000	*	10.3933	10.6502	10.0805	0.556902	1.80586e-18	1.79859e-16	chr7	30449600	30516999	67400	*	12.4722	12.5627	12.3757	0.141678	0.0249293	0.103715	25999	No	Arhgap33os,Kirrel2,Nphs1os,Nphs1,Prodh2
chr18	65921600	65978799	57200	*	11.2509	11.4519	11.0172	0.427647	1.94095e-18	1.92066e-16	chr18	65916800	65980799	64000	*	12.7624	12.8579	12.66	0.1458	0.0246412	0.103039	57199	No	Rax,Cplx4,Lman1
chr11	98304000	98340799	36800	*	10.5167	10.7651	10.2166	0.535432	3.25631e-18	3.20162e-16	chr11	98303400	98359399	56000	*	12.61	12.591	12.6288	-0.0279697	0.661734	0.75068	36799	No	Neurod2,Ppp1r1b,Stard3,1700003D09Rik	Neurod2	Ppp1r1b
chr11	103735600	103779399	43800	*	10.7625	10.9964	10.4832	0.502925	4.57089e-18	4.43724e-16	chr11	103727200	103817599	90400	*	13.0124	13.0888	12.9318	0.118089	0.0635214	0.172967	43799	No	Wnt9b,Wnt3
chrX	98979200	99077399	98200	*	10.6071	10.8449	10.3222	0.513076	4.83805e-18	4.66705e-16	chrX	98989400	98990999	1600	*	6.06294	6.3292	5.73616	0.114329	0.048762	1	1599	No	Stard8		Stard8
chr18	64306200	64352799	46600	*	11.1085	11.3106	10.8735	0.431204	7.43579e-18	7.08386e-16	chr18	64322200	64356599	34400	*	12.5884	12.6538	12.52	0.101023	0.111401	0.234589	30599	No	Onecut2,St8sia3os	Onecut2
chr16	91255800	91338599	82800	*	11.2295	11.4265	11.0012	0.418591	8.88832e-18	8.41537e-16	chr16	91255800	91338599	82800	*	12.8477	12.9542	12.7326	0.166358	0.00902181	0.060723	82799	No	Olig1		Olig1
chr14	32401000	32472599	71600	*	11.0291	11.2388	10.7835	0.449053	1.07482e-17	1.01138e-15	chr14	32400400	32481999	81600	*	12.7643	12.8094	12.7177	0.0692172	0.276387	0.407254	71599	No	Chat,Slc18a3
chr2	31450000	31513799	63800	*	10.7827	11.006	10.5186	0.477954	1.18268e-17	1.1061e-15	chr2	31448600	31573199	124600	*	13.0255	13.0915	12.9563	0.101833	0.109117	0.232514	63799	No	Ass1,Fubp3,Gm5424,Hmcn2		Ass1,Fubp3
chr7	143095800	143119399	23600	*	9.71592	10.025	9.32208	0.67748	1.57896e-17	1.46776e-15	chr7	143087000	143119999	33000	*	11.4003	11.4221	11.3783	0.0341353	0.586497	0.6846	23599	No	Kcnq1,Trpm5
chr7	19808000	19837199	29200	*	10.0149	10.2986	9.6615	0.6172	2.10854e-17	1.94824e-15	chr7	19803600	19836999	33400	*	11.6223	11.6774	11.565	0.0880723	0.149277	0.277868	28999	No	Bcl3
chr11	102141400	102150199	8800	*	9.31549	9.67124	8.84225	0.785811	2.13486e-17	1.96075e-15	chr11	102141200	102150799	9600	*	10.9304	11.0236	10.8308	0.145183	0.0230208	0.0996468	8799	No	Nags
chr11	119041400	119067399	26000	*	10.4953	10.7381	10.2032	0.523406	2.5449e-17	2.32343e-15	chr11	119033200	119069399	36200	*	12.5147	12.5943	12.4304	0.123381	0.0524403	0.155463	25999	No	Cbx8	Cbx8
chr5	31082400	31113399	31000	*	10.3197	10.5729	10.0125	0.546935	2.66779e-17	2.42122e-15	chr5	31080000	31113399	33400	*	11.9501	12.0015	11.8968	0.0795877	0.20809	0.340204	30999	No	Slc30a3,Dnajc5g
chr12	8290800	8314199	23400	*	10.2613	10.5364	9.921	0.595759	3.5223e-17	3.17794e-15	chr12	8289400	8315999	26600	*	11.9587	12.0165	11.8985	0.088181	0.170536	0.30166	23399	No	Gdf7,Hs1bp3
chr4	124874400	124905399	31000	*	9.77935	10.0878	9.38649	0.676738	4.66676e-17	4.16155e-15	chr4	124874400	124909799	35400	*	11.3836	11.4597	11.3033	0.121959	0.0470084	0.146713	30999	No	Epha10,1700125G02Rik		Epha10
chr2	181454000	181494399	40400	*	9.79106	10.0905	9.41267	0.653158	5.46574e-17	4.84587e-15	chr2	181454000	181494799	40800	*	11.1133	11.2035	11.017	0.145028	0.0183913	0.0881032	40399	No	Abhd16b,Zbtb46		Zbtb46
chr17	56730800	56762199	31400	*	9.97221	10.2585	9.61461	0.62365	6.10838e-17	5.35373e-15	chr17	56726600	56765399	38800	*	11.7549	11.8112	11.6963	0.0903346	0.137322	0.263819	31399	No	Fut4-ps1,Nrtn,Dus3l
chr14	21955400	22009599	54200	*	10.9863	11.1925	10.7455	0.439139	6.71252e-17	5.84981e-15	chr14	21946800	22009599	62800	*	12.727	12.8199	12.6277	0.143922	0.0243345	0.102555	54199	No	Zfp503		Zfp503
chr2	105097800	105152599	54800	*	11.3797	11.5598	11.1739	0.381366	7.44985e-17	6.4557e-15	chr2	105108200	105155399	47200	*	12.944	13.0196	12.8643	0.11636	0.0685226	0.180488	44399	No	Wt1,Wt1os
chr8	69879000	69891199	12200	*	10.0699	10.3427	9.73315	0.592154	7.7906e-17	6.67555e-15	chr8	69874400	69892399	18000	*	11.9068	11.964	11.8472	0.0892329	0.15574	0.284767	12199	No	Yjefn3,Cilp2		Yjefn3
chr11	96994000	97027799	33800	*	10.5235	10.7593	10.2416	0.506029	8.65642e-17	7.37623e-15	chr11	96991200	97028799	37600	*	12.2395	12.3017	12.1745	0.0960597	0.130834	0.255796	33799	No	Gm11532,Sp6
chr2	31869600	31892399	22800	*	9.74616	10.0424	9.37287	0.645713	1.41707e-16	1.20083e-14	chr2	31806400	31896399	90000	*	12.6309	12.6454	12.6162	0.0226292	0.716552	0.791422	22799	No	Qrfp,Lamc3,Fibcd1
chr9	45019800	45054599	34800	*	10.3041	10.553	10.0031	0.536938	1.47023e-16	1.23903e-14	chr9	44993600	45067399	73800	*	12.3048	12.3978	12.2054	0.140551	0.0316611	0.11935	34799	No	Cd3e,Mpzl2,Mpzl3		Mpzl3
chr4	99633800	99672399	38600	*	11.1634	11.3551	10.9423	0.407881	1.77709e-16	1.48946e-14	chr4	99632800	99672599	39800	*	12.9157	12.9764	12.8524	0.0915766	0.157465	0.286655	38599	No	Foxd3
chr3	99226800	99290599	63800	*	11.8594	12.0125	11.6881	0.321653	2.49845e-16	2.07142e-14	chr3	99226200	99293599	67400	*	13.3976	13.5043	13.2823	0.158332	0.0173815	0.0855967	63799	No	Tbx15,Wars2		Wars2
chr6	23218600	23316799	98200	*	11.9323	12.085	11.7615	0.319874	2.58075e-16	2.12814e-14	chr6	23218800	23299799	81000	*	13.268	13.3768	13.1502	0.164011	0.0127295	0.072637	80999	No	Cadps2,Fezf1		Cadps2
chr11	85873600	85907399	33800	*	10.8568	11.0649	10.6137	0.443229	2.75525e-16	2.25989e-14	chr11	85870400	85948199	77800	*	12.9337	13.0213	12.8404	0.135243	0.0345878	0.124559	33799	No	Tbx4
chr12	9563000	9590399	27400	*	10.708	10.9253	10.4522	0.463948	3.36491e-16	2.74526e-14	chr12	9556800	9590399	33600	*	12.296	12.4004	12.1835	0.167542	0.0067308	0.0515442	27399	No	Osr1,1700022H16Rik
chr11	33187800	33212799	25000	*	10.9043	11.1106	10.6635	0.438877	3.46544e-16	2.81232e-14	chr11	33166000	33212599	46600	*	12.9264	12.9705	12.8808	0.0682982	0.277386	0.408167	24799	No	Tlx3,Ranbp17
chr19	46121000	46151399	30400	*	10.4587	10.6925	10.1795	0.501709	3.79735e-16	3.06546e-14	chr19	46120800	46153799	33000	*	12.0691	12.1675	11.9636	0.154819	0.0141255	0.075776	30399	No	Mir3084-2,Gbf1,Elovl3,Pitx3	Gbf1
chr3	107572000	107608599	36600	*	10.7721	10.9902	10.5151	0.465869	4.38226e-16	3.50079e-14	chr3	107563800	107610399	46600	*	12.5277	12.5685	12.4858	0.0615798	0.340124	0.467582	36599	No	Alx3
chr19	59156400	59200199	43800	*	11.1655	11.354	10.9486	0.400462	4.6597e-16	3.70313e-14	chr19	59126400	59199999	73600	*	13.0833	13.1564	13.0063	0.110646	0.0879532	0.206226	43599	No	Mir3084-2,Vax1
chr8	91775400	91843799	68400	*	11.1882	11.3764	10.9718	0.399637	5.61587e-16	4.3947e-14	chr8	91763200	91843999	80800	*	12.9819	13.0513	12.9089	0.109272	0.0792703	0.194496	68399	No	Irx3
chr12	73022200	73065599	43400	*	11.6018	11.7681	11.4138	0.349723	7.88992e-16	6.13568e-14	chr12	73012200	73068199	56000	*	13.2971	13.3532	13.2387	0.083492	0.202631	0.333901	43399	No	Six1
chr13	31787400	31827199	39800	*	10.983	11.1924	10.7379	0.44583	9.17283e-16	7.07e-14	chr13	31788400	31829599	41200	*	12.7563	12.8022	12.7089	0.0709493	0.26016	0.3903	38799	No	Foxc1,Gmds	Gmds	Foxc1
chr4	21661800	21722599	60800	*	11.5484	11.7231	11.3496	0.368919	9.4298e-16	7.19574e-14	chr4	21657600	21724399	66800	*	13.1607	13.2252	13.0932	0.0966547	0.138396	0.264732	60799	No	Prdm13
chr4	115046400	115074599	28200	*	10.6762	10.8998	10.4115	0.477496	1.01929e-15	7.73951e-14	chr4	115045400	115076599	31200	*	12.3259	12.3892	12.2598	0.0994048	0.110809	0.233801	28199	No	Tal1		Tal1
chr4	130815800	130895999	80200	*	10.601	10.822	10.3399	0.472255	1.05881e-15	7.99998e-14	chr4	130784600	130900399	115800	*	12.7668	12.7793	12.7541	0.0196157	0.751853	0.818634	80199	No	Sdc3
chr15	76264400	76300399	36000	*	9.67569	9.96973	9.30598	0.638447	1.12619e-15	8.46738e-14	chr15	76253000	76299799	46800	*	11.3968	11.4791	11.3094	0.132722	0.0298464	0.115794	35399	No	Mirt2,Smpd5,Mir3079,Spatc1,Oplah		Oplah
chr10	61967800	61994399	26600	*	9.72029	10.0102	9.35711	0.628909	1.61945e-15	1.21167e-13	chr10	61967000	62025199	58200	*	11.9548	11.9847	11.9242	0.0464179	0.461514	0.581673	26599	No	Col13a1
chr11	63908600	63943599	35000	*	10.4391	10.6706	10.1632	0.496752	1.80989e-15	1.34758e-13	chr11	63870800	63959199	88400	*	12.6392	12.7066	12.5685	0.105049	0.0953557	0.215089	34999	No	Hs3st3b1		Hs3st3b1
chr9	74838000	74876199	38200	*	11.3547	11.5293	11.1561	0.368227	1.91482e-15	1.41882e-13	chr9	74837400	74876599	39200	*	13.005	13.0899	12.9148	0.127022	0.0533105	0.156819	38199	No	Gm16551,Onecut1
chr18	61029000	61046999	18000	*	9.29326	9.62215	8.86655	0.718598	1.96689e-15	1.45039e-13	chr18	61027600	61052399	24800	*	11.2132	11.2106	11.2157	-0.00326792	0.957117	0.971888	17999	No	Cdx1,Pdgfrb		Pdgfrb
chr9	45120000	45161599	41600	*	10.4984	10.7261	10.2278	0.487105	1.98122e-15	1.45397e-13	chr9	45068200	45161599	93400	*	12.7178	12.7764	12.6567	0.0868459	0.187086	0.319304	41599	No	Gm10684,Jaml,Mpzl3,Scn4b,Scn2b		Mpzl3,Scn2b
chr6	83080400	83100999	20600	*	9.84118	10.1179	9.49841	0.599869	2.04564e-15	1.4941e-13	chr6	83056800	83103799	47000	*	12.9961	13.0385	12.9523	0.0652575	0.302552	0.433524	20599	No	Aup1,Lbx2,Tlx2,Ccdc142,Pcgf1,Dqx1	Ccdc142,Pcgf1	Aup1
chr2	180353800	180399599	45800	*	10.434	10.6701	10.1517	0.507701	2.17788e-15	1.58314e-13	chr2	180322200	180439599	117400	*	13.155	13.196	13.1128	0.0621318	0.332783	0.462056	45799	No	Gata5os,Gata5,B230312C02Rik,Mir1a-1,Mir133a-2
chr11	76661800	76694199	32400	*	9.88566	10.1733	9.52598	0.621897	2.19924e-15	1.59113e-13	chr11	76651400	76700599	49200	*	11.67	11.7448	11.591	0.116619	0.0655596	0.174418	32399	No	Trarg1,Bhlha9
chr7	25683400	25707199	23800	*	9.84757	10.1267	9.50111	0.603907	2.22615e-15	1.60304e-13	chr7	25667600	25716199	48600	*	11.9776	12.0234	11.9303	0.0725905	0.237331	0.367756	23799	No	Tgfb1,B9d2,Exosc5,Tmem91,Ccdc97
chr7	141458800	141468799	10000	*	9.14486	9.48992	8.69042	0.754895	2.40479e-15	1.72358e-13	chr7	141455200	141470799	15600	*	10.9715	11.0372	10.9026	0.106288	0.0777742	0.19288	9999	No	Gm10575,Cd151,Cracr2b,Pnpla2		Cd151
chr8	70370000	70380599	10600	*	9.64152	9.94477	9.2571	0.658819	2.64925e-15	1.88121e-13	chr8	70355400	70383799	28400	*	11.756	11.809	11.7009	0.0825212	0.190688	0.322315	10599	No	Comp,Crtc1		Crtc1
chr7	16459800	16488999	29200	*	9.84702	10.1252	9.50204	0.602221	2.94419e-15	2.08102e-13	chr7	16460000	16491799	31800	*	11.6554	11.716	11.5922	0.0951041	0.128696	0.253509	28999	No	Npas1
chr11	59130000	59143399	13400	*	9.24751	9.58	8.81471	0.726661	3.04336e-15	2.14124e-13	chr11	59129800	59143599	13800	*	10.8672	10.8747	10.8597	0.0122822	0.847952	0.893106	13399	No	Obscn
chr2	169972600	170101599	129000	*	11.4128	11.5822	11.2207	0.357373	3.40012e-15	2.38133e-13	chr2	169973000	170102999	130000	*	12.9125	12.9719	12.8506	0.0909782	0.154294	0.282799	128599	No	Tshz2		Tshz2
chr2	164398200	164416199	18000	*	9.83074	10.1051	9.4917	0.592957	4.34151e-15	3.02682e-13	chr2	164398200	164411599	13400	*	11.239	11.3565	11.1112	0.123514	0.0931006	0.211554	13399	No	Matn4,Rbpjl
chr19	45718200	45748999	30800	*	10.3373	10.5771	10.0495	0.513048	4.48196e-15	3.1106e-13	chr19	45708400	45749599	41200	*	12.1996	12.2682	12.1275	0.109186	0.0761723	0.19072	30799	No	Mir3084-2,Fgf8,Npm3	Npm3
chr4	152278600	152297799	19200	*	9.76962	10.0504	9.42074	0.606717	4.78563e-15	3.3064e-13	chr4	152266000	152298799	32800	*	11.8606	11.9663	11.7466	0.166078	0.00877551	0.0600314	19199	No	Gpr153,Hes3,Icmt,Acot7		Gpr153,Icmt
chr11	82916000	82964799	48800	*	10.5057	10.7281	10.2427	0.475788	5.74072e-15	3.94848e-13	chr11	82908000	82969999	62000	*	12.0867	12.1985	11.9655	0.172178	0.00784228	0.0568169	48799	No	Nle1,Unc45b,Slfn5,Slfn5os
chr2	29744400	29759599	15200	*	9.34757	9.67573	8.9221	0.716931	5.78115e-15	3.95854e-13	chr2	29743600	29759799	16200	*	10.9385	11.0433	10.8254	0.164076	0.0101637	0.0643765	15199	No	Gm13420,Gm13547
chr11	69946200	69969199	23000	*	9.97629	10.2362	9.65904	0.560448	8.40343e-15	5.70317e-13	chr11	69943200	69970599	27400	*	11.5033	11.575	11.4279	0.114163	0.064713	0.174007	22999	No	Slc2a4,Cldn7,Elp5	Elp5
chr2	147349800	147382599	32800	*	11.1352	11.3175	10.9266	0.386035	9.11155e-15	6.15652e-13	chr2	147349400	147382599	33200	*	12.6808	12.7452	12.6134	0.094859	0.151898	0.281125	32799	No	Pax1,AI646519
chr5	28452200	28484399	32200	*	10.5249	10.7528	10.254	0.488804	9.45648e-15	6.36156e-13	chr5	28451800	28484799	33000	*	12.1571	12.2345	12.0753	0.120096	0.0589343	0.164619	32199	No	Shh,9530036O11Rik
chr17	36148600	36172399	23800	*	9.1489	9.48445	8.71086	0.732154	9.71777e-15	6.50878e-13	chr17	36150200	36170599	20400	*	9.80089	9.8837	9.71303	0.0746583	0.305847	0.436885	20399	No	Gm8909,2410017I17Rik
chr6	84572800	84597399	24600	*	9.95093	10.2145	9.62821	0.566801	1.08999e-14	7.26883e-13	chr6	84567600	84597599	30000	*	11.7412	11.7885	11.6923	0.0737434	0.240188	0.370865	24599	No	Cyp26b1
chr3	154312600	154341399	28800	*	10.5921	10.8077	10.3386	0.460618	1.097e-14	7.28392e-13	chr3	154310000	154342599	32600	*	12.2631	12.3274	12.1957	0.100548	0.109006	0.232431	28799	No	Lhx8,AI606473
chr18	42376600	42422399	45800	*	10.8874	11.0831	10.6609	0.414887	1.12293e-14	7.4239e-13	chr18	42365600	42421799	56200	*	12.4314	12.4976	12.3619	0.101934	0.110372	0.233348	45199	No	Pou4f3
chr14	48634000	48687399	53400	*	11.3091	11.4814	11.1135	0.36285	1.14092e-14	7.51051e-13	chr14	48633200	48692199	59000	*	12.9823	13.0817	12.8755	0.155705	0.0139215	0.075776	53399	No	Otx2,Otx2os1
chr11	75161800	75173799	12000	*	9.47952	9.78864	9.08558	0.669624	1.18403e-14	7.76099e-13	chr11	75161800	75174599	12800	*	11.3719	11.3998	11.3434	0.0447413	0.458943	0.579793	11999	No	Smg6,Hic1,Mir132,Mir212	Smg6
chr1	92569000	92633599	64600	*	10.3242	10.5568	10.0469	0.49724	1.22983e-14	8.02689e-13	chr1	92568200	92633399	65200	*	11.6323	11.7054	11.5552	0.11975	0.0435603	0.142106	64399	No	Olfr12,Olfr1412,Olfr1411,Olfr1413
chr10	127523000	127536799	13800	*	9.90594	10.1723	9.57896	0.573396	1.29712e-14	8.43015e-13	chr10	127506400	127540199	33800	*	12.0518	12.0908	12.0117	0.0603671	0.338954	0.467247	13799	No	Nxph4,Shmt2,Lrp1,Stac3,Ndufa4l2	Shmt2	Lrp1
chr10	127313600	127343999	30400	*	10.1963	10.4412	9.90112	0.525471	1.36995e-14	8.86592e-13	chr10	127313600	127346199	32600	*	11.8744	11.94	11.8056	0.101202	0.112584	0.236001	30399	No	Gli1,Arhgap9
chr9	99842800	99889599	46800	*	11.0269	11.2138	10.8122	0.395378	1.63132e-14	1.05131e-12	chr9	99842800	99889599	46800	*	12.6589	12.7251	12.5896	0.100974	0.116267	0.239978	46799	No	Sox14
chr12	111266800	111279799	13000	*	9.3769	9.68643	8.98229	0.672843	1.98243e-14	1.27224e-12	chr12	111262400	111280199	17800	*	11.1866	11.2643	11.1046	0.12638	0.0353886	0.126069	12999	No	Traf3,Amn		Traf3
chr7	4757000	4785199	28200	*	9.78627	10.0685	9.4351	0.609108	2.10263e-14	1.33646e-12	chr7	4756200	4792199	36000	*	11.5318	11.5689	11.4938	0.0602027	0.307081	0.437485	28199	No	Il11,Garin5b,Tmem238,Tmem190
chr1	184703600	184755999	52400	*	11.389	11.5615	11.193	0.362452	2.10863e-14	1.33646e-12	chr1	184703600	184755799	52200	*	12.9734	13.0509	12.8916	0.117011	0.0721498	0.18594	52199	No	Hlx,4930488B22Rik
chr11	95820800	95855399	34600	*	10.4289	10.6554	10.1601	0.483073	2.10359e-14	1.33646e-12	chr11	95813800	95856599	42800	*	12.1416	12.2292	12.0484	0.137429	0.0292091	0.114142	34599	No	Gngt2,Phospho1,Abi3
chr3	127620800	127656199	35400	*	10.3707	10.6089	10.0853	0.508571	2.21517e-14	1.38115e-12	chr3	127619800	127654999	35200	*	11.7823	11.8485	11.7128	0.103695	0.0987192	0.219952	34199	No	Neurog2	Neurog2
chr12	72892200	72985199	93000	*	11.6705	11.825	11.4975	0.323623	2.20831e-14	1.38115e-12	chr12	72891400	73005799	114400	*	13.1852	13.2821	13.0813	0.14773	0.0229129	0.0996468	92999	No	Six6,4930447C04Rik
chr5	41733400	41772399	39000	*	11.267	11.4397	11.0707	0.363904	2.19146e-14	1.38115e-12	chr5	41724600	41772399	47800	*	12.893	12.9873	12.7922	0.145832	0.0226903	0.0994103	38999	No	Nkx3-2
chr14	32586400	32609999	23600	*	10.1926	10.4337	9.9029	0.51675	2.28974e-14	1.42186e-12	chr14	32581200	32622799	41600	*	11.974	12.0437	11.9007	0.111451	0.0692191	0.18158	23599	No	Prrxl1
chr17	32389800	32405799	16000	*	9.52243	9.82431	9.1402	0.6541	2.55312e-14	1.57902e-12	chr17	32387600	32405399	17800	*	10.9503	11.0556	10.8367	0.164093	0.0105199	0.0653512	15599	No	Wiz,Rasal3,A530088E08Rik
chr11	68375000	68410799	35800	*	10.1343	10.3789	9.83954	0.524068	3.77308e-14	2.31486e-12	chr11	68366800	68412999	46200	*	11.9351	12.0242	11.8402	0.139799	0.0268047	0.108294	35799	No	Ntn1
chr2	131542400	131574599	32200	*	10.1621	10.4046	9.87047	0.518322	5.29278e-14	3.22146e-12	chr2	131538800	131575199	36400	*	11.8654	11.9254	11.8027	0.0952264	0.122704	0.247558	32199	No	Adra1d
chr11	95133000	95164999	32000	*	10.6299	10.8515	10.368	0.471765	5.4104e-14	3.28003e-12	chr11	95081600	95172599	91000	*	13.2292	13.3065	13.1475	0.11552	0.0784954	0.193626	31999	No	Dlx3,Dlx4,Dlx4os
chr15	102353600	102380999	27400	*	9.6164	9.8998	9.26337	0.612816	5.75235e-14	3.47361e-12	chr15	102353000	102382399	29400	*	11.3389	11.4379	11.2326	0.153636	0.016709	0.0835276	27399	No	Gm36246,Sp7
chr4	133240000	133259599	19600	*	9.89304	10.1706	9.54906	0.595995	5.9826e-14	3.59847e-12	chr4	133231200	133262199	31000	*	11.6435	11.7138	11.5697	0.112824	0.0644564	0.173807	19599	No	Sytl1,Map3k6
chr10	50883600	50919799	36200	*	11.3003	11.4675	11.1111	0.351561	6.75524e-14	4.03159e-12	chr10	50883600	50920999	37400	*	12.8199	12.8992	12.736	0.12161	0.0582898	0.163871	36199	No	Sim1
chr13	94659800	94726199	66400	*	11.0725	11.2525	10.8668	0.37967	6.9597e-14	4.13751e-12	chr13	94658800	94731199	72400	*	12.6217	12.7067	12.5315	0.133216	0.0342301	0.123889	66399	No
chr4	126720200	126741199	21000	*	10.0813	10.3306	9.77963	0.533068	7.30198e-14	4.32424e-12	chr4	126721600	126742999	21400	*	11.8033	11.8347	11.7712	0.0487944	0.438227	0.560208	19599	No	Tfap2e
chr17	24746000	24778599	32600	*	9.99519	10.2511	9.68382	0.549931	8.36851e-14	4.91786e-12	chr17	24743800	24777999	34200	*	11.5031	11.5039	11.5022	0.00200221	0.974386	0.982615	31999	No	Hs3st6
chr1	190651600	190755199	103600	*	11.2586	11.4299	11.0642	0.361006	8.89257e-14	5.20588e-12	chr1	190651200	190739399	88200	*	12.7125	12.7842	12.637	0.111421	0.0781912	0.193153	87799	No	Rps6kc1
chr7	49890000	49943399	53400	*	11.0956	11.2724	10.894	0.373056	9.65504e-14	5.63076e-12	chr7	49872800	49952999	80200	*	12.9138	12.9977	12.8247	0.125217	0.057269	0.162432	53399	No	Slc6a5
chr5	37931000	37992199	61200	*	10.6235	10.8341	10.3769	0.447199	1.00845e-13	5.85892e-12	chr5	37929000	38039799	110800	*	12.7151	12.7873	12.6391	0.111142	0.0818198	0.198131	61199	No	Stx18
chr1	155715200	155755199	40000	*	11.1344	11.3085	10.9364	0.366865	1.11365e-13	6.44571e-12	chr1	155714000	155755399	41400	*	12.7664	12.8284	12.7015	0.0952837	0.135452	0.261965	39999	No	Lhx4
chr5	98164600	98197599	33000	*	10.3172	10.5491	10.0408	0.493591	1.12479e-13	6.48571e-12	chr5	98164200	98200999	36800	*	11.8917	11.9563	11.824	0.101792	0.102241	0.224859	32999	No	A730035I17Rik,Prdm8	Prdm8
chr11	95893800	95948399	54600	*	10.3728	10.5946	10.1107	0.472261	1.25356e-13	7.20117e-12	chr11	95909400	95929399	20000	*	11.0698	11.1455	10.9899	0.114596	0.0792037	0.194496	19999	No	B4galnt2
chr16	5114000	5138999	25000	*	9.6768	9.95432	9.33288	0.597504	1.32677e-13	7.59328e-12	chr16	5111600	5194599	83000	*	12.2945	12.3359	12.2518	0.0651516	0.292235	0.423445	24999	No	Ppl,Sec14l5
chr19	16859600	16889999	30400	*	10.4805	10.6931	10.2311	0.451663	1.67339e-13	9.44788e-12	chr19	16857600	16886599	29000	*	12.1372	12.1799	12.0932	0.066114	0.294767	0.425617	26999	No	Foxb2
chr5	67201200	67238199	37000	*	10.977	11.1586	10.7693	0.383513	1.67546e-13	9.44788e-12	chr5	67200800	67249599	48800	*	12.6094	12.7176	12.4924	0.168899	0.00813418	0.0577237	36999	No
chr15	103164400	103186199	21800	*	10.2229	10.4539	9.94769	0.494021	1.75973e-13	9.8867e-12	chr15	103163200	103186399	23200	*	11.8557	11.9594	11.744	0.16271	0.0103656	0.0651436	21799	No	Smug1	Smug1
chr5	31124600	31141199	16600	*	9.51257	9.80534	9.14486	0.631611	1.7743e-13	9.93222e-12	chr5	31115200	31140799	25600	*	11.3639	11.4291	11.2957	0.103439	0.0950349	0.214561	16199	No	Mpv17,Ucn,Trim54		Mpv17
chr3	30495400	30526199	30800	*	10.4765	10.6926	10.2222	0.459923	1.86605e-13	1.04078e-11	chr3	30494600	30526999	32400	*	12.1185	12.2007	12.0313	0.127548	0.0450436	0.144138	30799	No	Mecom
chr13	98496000	98544399	48400	*	10.9725	11.1568	10.7612	0.390446	1.96181e-13	1.09022e-11	chr13	98496000	98598399	102400	*	13.4153	13.5054	13.3191	0.132438	0.0472894	0.146892	48399	No
chr11	115854000	115876199	22200	*	9.47829	9.76715	9.11674	0.624073	2.15781e-13	1.19482e-11	chr11	115846800	115892599	45800	*	11.747	11.7516	11.7424	0.00766751	0.901048	0.929296	22199	No	Recql5,Llgl2
chr2	127331000	127375999	45000	*	10.3416	10.5646	10.0777	0.47403	2.47579e-13	1.36107e-11	chr2	127325200	127378599	53400	*	11.9118	11.9458	11.8771	0.0530189	0.395947	0.519016	44999	No	Adra2b,Dusp2,Astl
chr7	28110800	28155999	45200	*	9.7634	10.0256	9.44269	0.563009	2.91403e-13	1.58495e-11	chr7	28112800	28164999	52200	*	11.2327	11.2299	11.2356	-0.00369205	0.951699	0.967911	43199	No	Fcgbp,9530053A07Rik
chr4	131908800	131929199	20400	*	10.1468	10.4876	9.69982	0.738635	2.96072e-13	1.60465e-11	chr4	131907200	131930399	23200	*	11.9551	12.0091	11.8991	0.0855321	0.165119	0.294927	20399	No	Epb41,Gm12992,Tmem200b	Epb41
chr11	100961400	101007399	46000	*	10.3428	10.5619	10.0845	0.465967	3.08506e-13	1.65811e-11	chr11	100933200	101008399	75200	*	12.4174	12.5082	12.3204	0.142029	0.0248608	0.103688	45999	No	Cavin1,Stat3		Cavin1
chr2	172535400	172566199	30800	*	10.5965	10.799	10.361	0.429045	3.14772e-13	1.68222e-11	chr2	172471000	172566399	95400	*	12.9912	13.0282	12.9533	0.0561921	0.379495	0.502461	30799	No	Tfap2c,Fam209
chr9	119564200	119590999	26800	*	9.51137	9.79408	9.15943	0.608823	3.4982e-13	1.85659e-11	chr9	119557800	119607199	49400	*	11.6676	11.7035	11.6307	0.0583223	0.325629	0.455062	26799	No	Scn5a
chr13	112975000	113005999	31000	*	10.2476	10.4789	9.97209	0.493805	4.02912e-13	2.13099e-11	chr13	112975800	113010799	35000	*	11.8667	11.9596	11.7675	0.146763	0.0192723	0.0907666	30199	No	Ccno,Mcidas		Ccno
chr8	78415600	78455999	40400	*	11.1312	11.306	10.9322	0.36709	4.79432e-13	2.51833e-11	chr8	78414200	78458599	44400	*	12.6573	12.7502	12.558	0.142189	0.027782	0.110853	40399	No	Pou4f2
chr5	147710800	147734799	24000	*	10.1775	10.4103	9.89985	0.497315	5.14474e-13	2.69318e-11	chr5	147709000	147738399	29400	*	11.8028	11.8771	11.7245	0.11813	0.0561021	0.161494	23999	No	Flt1
chr1	92474000	92527399	53400	*	10.1672	10.3989	9.89115	0.495287	5.60584e-13	2.92457e-11	chr1	92473000	92528199	55200	*	11.3565	11.3954	11.3164	0.0619638	0.311796	0.442248	53399	No	Olfr1415,Olfr1416,Olfr1414,Ndufa10		Ndufa10
chr18	31919800	31946199	26400	*	9.39302	9.68193	9.0314	0.622175	8.28053e-13	4.30531e-11	chr18	31925000	31950399	25400	*	10.8875	10.9511	10.8209	0.0989322	0.119117	0.243212	21199	No	Lims2,Gpr17		Lims2,Gpr17
chr4	123229200	123247399	18200	*	9.20301	9.51213	8.80908	0.665504	8.31579e-13	4.30904e-11	chr4	123224800	123249799	25000	*	10.9615	11.0169	10.904	0.0890621	0.14152	0.267915	18199	No	Heyl
chr12	104447200	104490799	43600	*	10.6265	10.8237	10.398	0.417041	8.7689e-13	4.52853e-11	chr12	104443000	104515799	72800	*	12.5638	12.598	12.5287	0.0533832	0.391259	0.51455	43599	No	Gsc
chr11	116103400	116116199	12800	*	9.31035	9.6142	8.92495	0.65288	9.11895e-13	4.69351e-11	chr11	116096600	116117599	21000	*	11.2246	11.2711	11.1766	0.0726451	0.248151	0.379345	12799	No	Trim47
chr7	125954000	126087999	134000	*	11.3367	11.4941	11.16	0.330107	1.01515e-12	5.1729e-11	chr7	125925400	126093199	167800	*	13.1813	13.1692	13.1933	-0.0178451	0.779488	0.840773	133999	No	Gsg1l		Gsg1l
chr2	181665800	181675799	10000	*	9.11874	9.43995	8.7049	0.691218	1.12063e-12	5.67267e-11	chr2	181666600	181677199	10600	*	10.7854	10.8616	10.705	0.118709	0.0619326	0.170228	9199	No	Sox18
chr7	98828000	98851599	23600	*	9.79228	10.0666	9.45329	0.588653	1.22417e-12	6.15619e-11	chr7	98815200	98852399	37200	*	11.6354	11.6872	11.5817	0.0798139	0.210322	0.341343	23599	No	Wnt11
chr2	119735800	119762599	26800	*	9.59417	9.86673	9.25785	0.583843	1.22403e-12	6.15619e-11	chr2	119734800	119762599	27800	*	11.3681	11.4329	11.3003	0.10345	0.0921479	0.210549	26799	No	Ltk,Itpka,Rtf1	Rtf1	Itpka
chr19	59443600	59476599	33000	*	10.2275	10.4528	9.96035	0.479393	1.31419e-12	6.5658e-11	chr19	59445600	59478399	32800	*	11.7793	11.8617	11.692	0.12912	0.0404566	0.135444	30999	No	Mir3084-2,Emx2,Emx2os	Emx2,Emx2os
chr11	83834000	83862399	28400	*	10.3742	10.5885	10.1225	0.454299	1.43185e-12	7.13041e-11	chr11	83830000	83880399	50400	*	12.2469	12.2772	12.2159	0.0478898	0.434912	0.556658	28399	No	Hnf1b
chr13	53550400	53666999	116600	*	11.1343	11.3014	10.9452	0.350777	1.52243e-12	7.55698e-11	chr13	53443800	53724399	280600	*	14.226	14.3009	14.1471	0.111569	0.0893451	0.207095	116599	No	Gm2762,Msx2,4930555G21Rik,9530014B07Rik
chr7	19397400	19423199	25800	*	9.45015	9.73163	9.10011	0.604091	1.60073e-12	7.89455e-11	chr7	19392600	19423599	31000	*	11.1448	11.1976	11.09	0.0848561	0.162418	0.292207	25799	No	A930016O22Rik,Ckm,Ercc2,Klc3	Ercc2
chr2	172927800	172948999	21200	*	9.66952	9.94221	9.33299	0.584939	1.68523e-12	8.28466e-11	chr2	172924800	172955199	30400	*	11.4738	11.5654	11.376	0.14658	0.0178538	0.0864272	21199	No	Bmp7		Bmp7
chr9	44128000	44137199	9200	*	8.55705	8.93442	8.0446	0.815623	1.73583e-12	8.5061e-11	chr9	44128400	44139999	11600	*	10.2567	10.2703	10.2431	0.0209433	0.742544	0.812338	8799	No	Gm10687,Mcam	Mcam
chr15	99572400	99596199	23800	*	9.95273	10.1936	9.66339	0.513864	1.92686e-12	9.3823e-11	chr15	99576200	99604799	28600	*	11.7676	11.8285	11.7041	0.0969165	0.114902	0.238535	19999	No	Aqp2,Aqp5,Aqp6
chr15	72540000	72573399	33400	*	9.94889	10.1946	9.6526	0.523277	1.9496e-12	9.46294e-11	chr15	72536000	72574399	38400	*	11.4954	11.5049	11.4859	0.015515	0.795914	0.852907	33399	No	Kcnk9
chr7	35162000	35195999	34000	*	9.53619	9.80882	9.19974	0.584446	2.01199e-12	9.70436e-11	chr7	35181000	35195399	14400	*	10.6236	10.6766	10.5685	0.0835732	0.180684	0.312681	14399	No	Slc7a10
chr18	80702200	80723799	21600	*	9.74968	10.0101	9.43171	0.557506	2.02923e-12	9.75684e-11	chr18	80691800	80728199	36400	*	11.6596	11.7542	11.5585	0.152309	0.0130737	0.0739469	21599	No	Nfatc1		Nfatc1
chr1	87145400	87161399	16000	*	9.72727	9.99363	9.40035	0.568927	2.18431e-12	1.04697e-10	chr1	87141000	87177799	36800	*	11.8607	11.8659	11.8556	0.00844368	0.891164	0.922643	15999	No	Ecel1	Ecel1
chr8	108678000	108737399	59400	*	10.8965	11.0748	10.6931	0.375802	2.48541e-12	1.18758e-10	chr8	108659200	108769199	110000	*	12.9956	13.0623	12.9256	0.10384	0.0991905	0.220545	59399	No	Zfhx3
chr4	154611200	154650599	39400	*	10.3382	10.5649	10.0691	0.482099	2.58933e-12	1.22957e-10	chr4	154611000	154658199	47200	*	12.1143	12.1369	12.0913	0.0349199	0.580907	0.679798	39399	No	Prdm16
chr5	24496600	24543799	47200	*	10.3044	10.5179	10.0538	0.453408	2.65661e-12	1.25763e-10	chr5	24494000	24553199	59200	*	12.0853	12.124	12.0456	0.0593227	0.351045	0.477642	47199	No	Asb10,Agap3,Gbx1,Iqca1l	Agap3
chr4	155352000	155368999	17000	*	9.41037	9.71662	9.02109	0.655644	3.12632e-12	1.47091e-10	chr4	155348200	155368999	20800	*	11.0976	11.1569	11.0357	0.0939137	0.13058	0.25576	16999	No	Prkcz		Prkcz
chr8	122446600	122464399	17800	*	9.11092	9.42098	8.71544	0.667386	3.39089e-12	1.5905e-10	chr8	122445600	122465799	20200	*	10.7972	10.8532	10.739	0.0871291	0.169095	0.300132	17799	No	Galnt2,Snai3,Gm20735	Galnt2
chr2	38331000	38364199	33200	*	10.0389	10.2752	9.75617	0.504471	3.81505e-12	1.784e-10	chr2	38330800	38369199	38400	*	11.7292	11.8187	11.6338	0.140254	0.0265631	0.107994	33199	No	Lhx2	Lhx2
chr11	115114000	115168799	54800	*	10.0695	10.2984	9.79746	0.487589	3.91732e-12	1.82626e-10	chr11	115114400	115168999	54600	*	11.6645	11.6828	11.646	0.0290149	0.637721	0.730118	54399	No	Cd300lf,Slc9a3r1,Rab37		Slc9a3r1
chr14	70631800	70645999	14200	*	9.05163	9.37786	8.62938	0.704432	3.99314e-12	1.85596e-10	chr14	70621800	70649599	27800	*	10.9786	11.0224	10.9335	0.0689362	0.269226	0.399624	14199	No	Dmtn,Fgf17,Npm2		Dmtn
chr19	25658600	25695399	36800	*	10.6471	10.8389	10.4258	0.40445	4.17221e-12	1.92751e-10	chr19	25654600	25695399	40800	*	12.1967	12.2889	12.0982	0.143525	0.0241617	0.102227	36799	No	2610016A17Rik,Mir3084-2,Dmrt2
chr8	88431200	88459599	28400	*	9.34706	9.63322	8.98973	0.61311	4.65289e-12	2.14312e-10	chr8	88427800	88476999	49200	*	11.2979	11.3492	11.2446	0.0829572	0.168077	0.298886	28399	No
chr19	25583200	25626599	43400	*	11.0791	11.2464	10.8897	0.352433	5.17032e-12	2.37432e-10	chr19	25562600	25626399	63800	*	12.8549	12.9361	12.7689	0.126219	0.0464649	0.146435	43199	No	Mir3084-2,Dmrt3,Dmrt1
chr7	101810600	101825199	14600	*	9.74486	9.99545	9.44141	0.535036	5.35708e-12	2.45275e-10	chr7	101810400	101826599	16200	*	11.5084	11.5462	11.4696	0.0609791	0.309668	0.440392	14599	No	Phox2a,Inppl1
chr9	44968800	44992399	23600	*	9.58106	9.84522	9.25745	0.56463	5.50506e-12	2.513e-10	chr9	44968800	44992599	23800	*	10.6814	10.785	10.5697	0.153686	0.0215545	0.0959832	23599	No	Cd3d,Cd3g
chr7	44597400	44618399	21000	*	9.16115	9.46845	8.77017	0.659564	5.60554e-12	2.55127e-10	chr7	44597200	44620799	23600	*	10.8101	10.9028	10.7111	0.147384	0.0183264	0.087923	20999	No	Kcnc3,Myh14		Kcnc3,Myh14
chr3	89390000	89397999	8000	*	8.34547	8.74802	7.78516	0.863547	5.74867e-12	2.60867e-10	chr3	89390000	89397999	8000	*	10.0686	10.1553	9.97643	0.129534	0.0481149	0.14887	7999	No	Zbtb7b,Gm15417		Zbtb7b
chr11	59170200	59180199	10000	*	8.99037	9.31407	8.57238	0.693926	6.08103e-12	2.75135e-10	chr11	59166600	59180199	13600	*	10.7729	10.8362	10.7068	0.0997973	0.110005	0.233266	9999	No	Gjc2
chr5	67072600	67114799	42200	*	10.8656	11.0446	10.6613	0.375785	6.12354e-12	2.76244e-10	chr5	67072400	67111799	39400	*	12.4186	12.4967	12.3361	0.121731	0.0540467	0.158118	39199	No	Phox2b
chr15	98886800	98902399	15600	*	9.49311	9.76294	9.16092	0.576766	7.42301e-12	3.30971e-10	chr15	98886400	98901599	15200	*	11.1352	11.2248	11.0396	0.139623	0.0285967	0.112709	14799	No	Dhh,Rhebl1	Rhebl1
chr4	41494600	41507799	13200	*	8.78882	9.12196	8.35489	0.716023	7.73567e-12	3.43912e-10	chr4	41494600	41512199	17600	*	10.5589	10.6429	10.4697	0.134367	0.0290487	0.114142	13199	No	Myorg,1110017D15Rik		Myorg
chrX	11967200	12015399	48200	*	9.79062	10.0419	9.4862	0.537307	8.06033e-12	3.56281e-10	chrX	11993000	12013599	20600	*	10.4888	10.5463	10.4289	0.087653	0.176956	0.308882	20599	No	Btbd35f20
chr4	117467600	117541599	74000	*	11.0354	11.2041	10.8443	0.353435	8.3471e-12	3.67896e-10	chr4	117469600	117548799	79200	*	12.6659	12.7323	12.5964	0.104464	0.0931127	0.211554	71999	No	Rnf220		Rnf220
chr5	113780800	113810599	29800	*	9.42587	9.70324	9.08217	0.592274	8.47626e-12	3.72518e-10	chr5	113778800	113811799	33000	*	11.0221	11.0845	10.957	0.0974348	0.122478	0.247411	29799	No	Tmem119
chr10	84750400	84765799	15400	*	9.21156	9.50983	8.8351	0.639785	8.7941e-12	3.85382e-10	chr10	84751600	84769399	17800	*	10.9186	11.0142	10.8163	0.148469	0.0205967	0.0934643	14199	No	Rfx4
chr6	125359400	125387999	28600	*	9.78785	10.035	9.48947	0.526156	8.94058e-12	3.90686e-10	chr6	125357800	125390199	32400	*	11.4276	11.4941	11.358	0.103363	0.10302	0.225442	28599	No	Plekhg6,Tnfrsf1a		Tnfrsf1a
chr1	4486600	4520399	33800	*	10.7359	10.9181	10.5274	0.383597	9.04567e-12	3.94155e-10	chr1	4486600	4517199	30600	*	12.1987	12.239	12.1573	0.0618781	0.32986	0.459382	30599	No	Sox17
chr9	73092200	73112599	20400	*	9.27225	9.56131	8.91039	0.618035	9.65148e-12	4.19361e-10	chr9	73091800	73113999	22200	*	10.6659	10.7475	10.5793	0.129587	0.037676	0.129634	20399	No	Rab27a,Rsl24d1,Khdc3	Rsl24d1
chr17	36135000	36147999	13000	*	8.22221	8.61468	7.68135	0.845784	1.00932e-11	4.37315e-10	chr17	36141400	36147399	6000	*	8.76072	8.77414	8.74717	0.0166751	0.8176	0.869661	5999	No	2410017I17Rik,Gm10499
chr9	32526800	32571399	44600	*	10.6008	10.793	10.3791	0.406371	1.15334e-11	4.95516e-10	chr9	32523800	32569799	46000	*	12.1931	12.2707	12.1111	0.117219	0.0722774	0.185987	42999	No	Fli1
chr5	139902800	139922799	20000	*	9.37859	9.65584	9.03506	0.592845	1.18442e-11	5.07447e-10	chr5	139898600	139937599	39000	*	11.5676	11.5745	11.5607	0.0112108	0.857047	0.899298	19999	No	Elfn1		Elfn1
chr9	55519800	55551599	31800	*	10.6029	10.8081	10.3636	0.431833	1.21014e-11	5.17023e-10	chr9	55521800	55552999	31200	*	12.3115	12.3346	12.2881	0.0358802	0.56598	0.667418	29799	No	Isl2,Scaper	Scaper
chr19	4203800	4230799	27000	*	9.59942	9.85867	9.28315	0.554058	1.21802e-11	5.18943e-10	chr19	4200400	4245999	45600	*	11.6144	11.6226	11.6061	0.0134003	0.820757	0.871868	26999	No	Gm45928,Rad9a,Clcf1,Pold4	Rad9a
chr2	127628000	127665999	38000	*	9.93683	10.1712	9.65688	0.499361	1.24112e-11	5.25866e-10	chr2	127618400	127671399	53000	*	11.5916	11.6437	11.5375	0.0797195	0.213459	0.343234	37999	No	Mal
chr18	53455000	53485199	30200	*	10.9321	11.1086	10.7309	0.370125	1.26298e-11	5.33651e-10	chr18	53438600	53488999	50400	*	12.6894	12.7319	12.6456	0.0634304	0.330588	0.460196	30199	No	Prdm6
chr12	111476400	111496799	20400	*	9.55057	9.81599	9.22506	0.56806	1.44878e-11	6.08803e-10	chr12	111474800	111498199	23400	*	11.1957	11.2679	11.1198	0.112964	0.0733729	0.187517	20399	No	Gm266
chr8	87952400	87978199	25800	*	9.24464	9.53605	8.87907	0.624671	1.50808e-11	6.31992e-10	chr8	87926200	87978999	52800	*	11.657	11.6854	11.6281	0.0456162	0.447803	0.568338	25799	No	Zfp423
chr7	45276200	45315999	39800	*	9.66943	9.9232	9.36128	0.539974	1.52035e-11	6.35397e-10	chr7	45254400	45324199	69800	*	11.7912	11.8017	11.7806	0.0167991	0.785348	0.84455	39799	No	Slc6a16,Trpm4,Slc6a21
chr5	107706000	107735999	30000	*	10.6972	10.8821	10.4851	0.39046	1.5933e-11	6.63343e-10	chr5	107702800	107735599	32800	*	12.3739	12.4236	12.3224	0.0760719	0.233727	0.363929	29599	No	Gfi1,4930428O21Rik
chr14	104434000	104477999	44000	*	11.1914	11.351	11.012	0.334062	1.59586e-11	6.63343e-10	chr14	104438200	104477799	39600	*	12.7382	12.8327	12.637	0.150464	0.0154287	0.0795873	39599	No	Pou4f1,Obi1
chr2	180751200	180785999	34800	*	10.2858	10.498	10.0371	0.447656	1.61225e-11	6.68341e-10	chr2	180751200	180785599	34400	*	11.8176	11.8885	11.743	0.11151	0.074749	0.188864	34399	No	Bhlhe23
chr7	31037800	31055799	18000	*	9.39247	9.67054	9.04769	0.592681	1.63137e-11	6.7278e-10	chr7	31031600	31058399	26800	*	11.1793	11.2816	11.0691	0.162246	0.00987368	0.0634118	17999	No	Mir7050,Fxyd5,Fxyd1,Fxyd7		Fxyd7
chr7	16057000	16097399	40400	*	9.75546	10.0001	9.46073	0.521086	2.14724e-11	8.75915e-10	chr7	16054200	16099599	45400	*	11.153	11.2334	11.0678	0.126864	0.0431666	0.141432	40399	No	Napa,Zfp541		Napa
chr9	87714800	87751799	37000	*	11.1014	11.2628	10.9196	0.337511	2.30373e-11	9.37259e-10	chr9	87713000	87753999	41000	*	12.6991	12.7862	12.6063	0.136183	0.0311951	0.1186	36999	No	Tbx18		Tbx18
chr12	33945200	33981199	36000	*	11.0444	11.2113	10.8558	0.349596	2.36388e-11	9.59185e-10	chr12	33944800	33981799	37000	*	12.6118	12.6841	12.5356	0.110007	0.0886069	0.207095	35999	No	Twist1
chr5	140604200	140613199	9000	*	8.67635	9.02771	8.21089	0.750289	2.37368e-11	9.60621e-10	chr5	140600000	140617199	17200	*	10.6349	10.7063	10.5598	0.112877	0.0700291	0.182984	8999	No	Lfng		Lfng
chr15	35280800	35313999	33200	*	10.8713	11.0436	10.6755	0.361848	2.41223e-11	9.73652e-10	chr15	35275600	35316799	41200	*	12.5618	12.6182	12.5031	0.0866088	0.174181	0.30586	33199	No	BC048602,Osr2
chr7	44504000	44531599	27600	*	9.27617	9.56184	8.9196	0.61151	2.45898e-11	9.87326e-10	chr7	44503200	44531599	28400	*	10.7976	10.8105	10.7846	0.0207726	0.731955	0.80348	27599	No	Mybpc2,Spib
chr1	75416800	75429399	12600	*	9.11484	9.41125	8.74136	0.633584	2.83093e-11	1.12489e-09	chr1	75414200	75434599	20400	*	11.096	11.1826	11.0039	0.140693	0.0202849	0.0927636	12599	No	Speg		Speg
chr2	34107600	34144999	37400	*	9.94195	10.1709	9.66969	0.486663	2.90383e-11	1.15088e-09	chr2	34085800	34168599	82800	*	12.3439	12.4173	12.2665	0.113219	0.0761973	0.19072	37399	No	C230014O12Rik
chr5	114262400	114285199	22800	*	9.7146	9.96317	9.41408	0.529833	3.23556e-11	1.26923e-09	chr5	114262200	114285799	23600	*	11.4014	11.4411	11.3606	0.0611332	0.337366	0.466411	22799	No	Foxn4
chr2	93624000	93671999	48000	*	10.6879	10.8751	10.4728	0.393396	3.23259e-11	1.26923e-09	chr2	93609400	93670599	61200	*	12.53	12.5799	12.4782	0.0768802	0.225917	0.356164	46599	No	Alx4,Ext2
chr4	123091400	123110999	19600	*	9.29794	9.57694	8.95172	0.595967	3.27442e-11	1.2812e-09	chr4	123091600	123118799	27200	*	11.1727	11.2293	11.1137	0.0908264	0.136578	0.263592	19399	No	Bmp8b,Oxct2b
chr3	104768000	104791599	23600	*	9.70412	9.95661	9.39788	0.536316	3.37734e-11	1.31811e-09	chr3	104767600	104793399	25800	*	11.4491	11.5405	11.3515	0.146466	0.017713	0.0861338	23599	No	Rhoc,Tafa3,Ppm1j		Rhoc
chr17	23739400	23748999	9600	*	9.39652	9.67002	9.05874	0.582549	3.64245e-11	1.41797e-09	chr17	23737600	23750399	12800	*	11.2295	11.2791	11.1783	0.0777074	0.214854	0.344622	9599	No	9530082P21Rik,Kremen2,Paqr4
chr1	136939000	136961799	22800	*	10.2664	10.474	10.0239	0.439619	3.88052e-11	1.50682e-09	chr1	136923600	136967999	44400	*	12.0961	12.1987	11.9855	0.163691	0.00859855	0.0596166	22799	No	Nr5a2
chr15	79156200	79170599	14400	*	9.29183	9.57341	8.94162	0.599471	4.00698e-11	1.552e-09	chr15	79154200	79169999	15800	*	11.0515	11.1078	10.9928	0.0885359	0.157344	0.286598	13799	No	Gm10863,Sox10		Sox10
chr11	115972400	115994599	22200	*	9.07079	9.36855	8.69515	0.637755	4.17933e-11	1.61468e-09	chr11	115971800	115998199	26400	*	10.745	10.7727	10.7168	0.0431968	0.492515	0.606752	22199	No	Itgb4
chr6	29500800	29532399	31600	*	9.84526	10.0904	9.54972	0.518655	4.29867e-11	1.65246e-09	chr6	29480800	29533199	52400	*	12.1043	12.1404	12.0674	0.0561566	0.369265	0.494603	31599	No	Irf5,Kcp
chr9	64013400	64025599	12200	*	9.13168	9.42461	8.76372	0.624354	4.39503e-11	1.68527e-09	chr9	64010600	64027599	17000	*	11.1014	11.0831	11.1194	-0.0265863	0.672422	0.759064	12199	No	Smad6
chr11	95574000	95604999	31000	*	10.2654	10.4698	10.0271	0.431624	4.57085e-11	1.74832e-09	chr11	95538400	95603999	65600	*	12.4471	12.4944	12.3982	0.0733417	0.243915	0.374111	29999	No	Ngfr	Ngfr
chr7	30627400	30639599	12200	*	9.40603	9.67362	9.07724	0.569771	4.69122e-11	1.7899e-09	chr7	30625600	30639999	14400	*	10.835	10.9116	10.7541	0.117973	0.0666342	0.176814	12199	No	Cox6b1,Etv2		Cox6b1
chr2	118698400	118713599	15200	*	9.62657	9.87897	9.32046	0.535758	4.94374e-11	1.88157e-09	chr2	118691800	118736399	44600	*	11.9304	11.9799	11.8792	0.0767229	0.2243	0.354656	15199	No	Plcb2,Pak6,Ankrd63	Pak6
chr14	55759800	55776999	17200	*	9.40623	9.68541	9.05974	0.594511	5.0308e-11	1.90996e-09	chr14	55759000	55794799	35800	*	12.0179	12.0923	11.9393	0.11557	0.068885	0.18104	17199	No	Adcy4,Ltb4r1,Ripk3,Ltb4r2
chr11	98514000	98550999	37000	*	9.99897	10.2225	9.73432	0.472618	5.90063e-11	2.23466e-09	chr11	98512800	98574599	61800	*	11.7777	11.8601	11.6903	0.130377	0.0364394	0.127627	36999	No	Ikzf3,Zpbp2
chr11	12013400	12091599	78200	*	10.9664	11.1309	10.7807	0.344579	6.15239e-11	2.32427e-09	chr11	12013000	12092999	80000	*	12.402	12.4783	12.3215	0.121391	0.0491594	0.150513	78199	No	Grb10		Grb10
chr10	81440000	81468399	28400	*	9.72611	9.96649	9.43752	0.510968	6.38921e-11	2.40781e-09	chr10	81439400	81479199	39800	*	11.4877	11.5396	11.4338	0.0840911	0.160428	0.289644	28399	No	Nfic,Celf5		Nfic
chr9	63451600	63555599	104000	*	11.4105	11.5523	11.2532	0.295495	6.48536e-11	2.43805e-09	chr9	63426200	63585599	159400	*	13.0588	13.1434	12.9689	0.127365	0.0513968	0.154143	103999	No	Iqch
chr7	45830400	45851999	21600	*	9.65942	9.91595	9.34721	0.54678	7.02387e-11	2.63404e-09	chr7	45829000	45873799	44800	*	12.0868	12.1162	12.0568	0.0465304	0.446777	0.567537	21599	No	Grwd1,Grin2d,Kdelr1	Grwd1	Grin2d,Kdelr1
chr11	103603400	103661199	57800	*	10.2971	10.5056	10.0532	0.438858	7.16232e-11	2.67941e-09	chr11	103604800	103662199	57400	*	11.702	11.7896	11.6087	0.137986	0.0282172	0.112173	56399	No	Rprml,Gm884,Lyzl6
chr1	167683600	167707999	24400	*	10.285	10.4872	10.0499	0.425911	7.50135e-11	2.79941e-09	chr1	167667400	167720199	52800	*	12.2576	12.3342	12.1767	0.122659	0.0451289	0.144138	24399	No	Lmx1a
chr4	154539800	154572799	33000	*	9.38623	9.65181	9.06048	0.565199	7.77489e-11	2.88574e-09	chr4	154538800	154607599	68800	*	11.9131	11.8997	11.9264	-0.0196251	0.755731	0.822301	32999	No	Gm13133,Prdm16
chr5	35674400	35683999	9600	*	8.6389	8.9937	8.16737	0.753858	7.78913e-11	2.88574e-09	chr5	35663600	35688599	25000	*	10.7608	10.8068	10.7133	0.0704798	0.274362	0.40594	9599	No	Htra3
chr3	104956400	104970599	14200	*	9.13497	9.42445	8.77245	0.616628	7.78746e-11	2.88574e-09	chr3	104956200	104969999	13800	*	10.7363	10.801	10.6685	0.101331	0.108182	0.231746	13599	No	Wnt2b
chr13	37818000	37834399	16400	*	8.65882	8.99001	8.2282	0.708616	7.93867e-11	2.93406e-09	chr13	37821800	37834599	12800	*	10.1454	10.2586	10.0226	0.169375	0.011046	0.0671928	12599	No	Rreb1		Rreb1
chr2	18684200	18727399	43200	*	10.6407	10.8201	10.4359	0.376822	8.69502e-11	3.19818e-09	chr2	18684000	18727999	44000	*	12.2019	12.305	12.0909	0.162059	0.0104034	0.0652353	43199	No	Bmi1,Spag6	Bmi1
chr4	141280600	141307199	26600	*	9.73186	9.96973	9.44688	0.504167	9.67524e-11	3.54174e-09	chr4	141269400	141310599	41200	*	11.5948	11.6325	11.5561	0.0586833	0.351015	0.477642	26599	No	Gm13056,Epha2
chr12	72819000	72891199	72200	*	10.9394	11.1028	10.7551	0.342324	9.95704e-11	3.63621e-09	chr12	72817800	72889399	71600	*	12.272	12.3743	12.1619	0.155235	0.0175429	0.0856946	70399	No	4930447C04Rik
chr13	31549400	31570999	21600	*	9.87316	10.1024	9.60043	0.484636	1.00354e-10	3.64746e-09	chr13	31551600	31581799	30200	*	11.6647	11.7247	11.6021	0.0949432	0.125327	0.250344	19399	No	Foxq1,1700018A04Rik
chr4	154022600	154039799	17200	*	8.8298	9.14367	8.42809	0.668726	1.00223e-10	3.64746e-09	chr4	154020800	154048999	28200	*	10.8323	10.8966	10.765	0.0995757	0.117669	0.240924	17199	No	Ccdc27,Smim1,Lrrc47	Lrrc47	Smim1
chr10	22803600	22852599	49000	*	11.1693	11.3205	11.0003	0.315833	1.10032e-10	3.98037e-09	chr10	22804000	22852599	48600	*	12.5867	12.6899	12.4755	0.161204	0.0113291	0.0685275	48599	No	Tcf21
chr4	136235800	136254799	19000	*	9.48372	9.74879	9.15874	0.56192	1.1823e-10	4.26687e-09	chr4	136235800	136262599	26800	*	11.2319	11.2582	11.2051	0.0423782	0.482441	0.598803	18999	No	Tcea3,Asap3
chr2	26967800	26996799	29000	*	9.20375	9.48654	8.85168	0.60013	1.40706e-10	5.04922e-09	chr2	26967400	26997599	30200	*	10.6036	10.6503	10.5554	0.0740456	0.228131	0.357748	28999	No	Adamts13
chr7	4460800	4480599	19800	*	9.05813	9.35013	8.69163	0.620589	1.41785e-10	5.06923e-09	chr7	4460800	4481199	20400	*	10.5272	10.6363	10.4093	0.171557	0.00698867	0.0526436	19799	No	Eps8l1
chr2	168760600	168777399	16800	*	9.6235	9.86897	9.32752	0.521813	1.48318e-10	5.29045e-09	chr2	168760600	168777399	16800	*	11.2044	11.2383	11.1697	0.0537291	0.383851	0.507395	16799	No	Sall4
chr7	19515400	19526399	11000	*	9.12199	9.41465	8.75444	0.625118	1.53553e-10	5.45183e-09	chr7	19513800	19526799	13000	*	10.8343	10.9007	10.7646	0.105783	0.0862698	0.20391	10999	No	Trappc6a,Nkpd1		Trappc6a
chr11	95637200	95665799	28600	*	9.46995	9.73137	9.15044	0.555219	1.56864e-10	5.55653e-09	chr11	95607600	95667199	59600	*	11.7759	11.8112	11.7397	0.05439	0.391208	0.51455	28599	No	Phb	Phb
chr4	117292200	117325799	33600	*	10.1346	10.3439	9.88969	0.441247	1.57413e-10	5.56313e-09	chr4	117289000	117331799	42800	*	11.849	11.916	11.7787	0.105838	0.088741	0.207095	33599	No	Rnf220		Rnf220
chr18	35646800	35658999	12200	*	9.38665	9.65016	9.06401	0.560218	1.62193e-10	5.7189e-09	chr18	35646000	35660399	14400	*	11.2848	11.3395	11.2279	0.0862836	0.166115	0.296215	12199	No	Prob1,Mzb1,Spata24		Prob1
chrX	73606400	73658799	52400	*	9.87322	10.1024	9.60066	0.484823	1.80095e-10	6.33555e-09	chrX	73624200	73648999	24800	*	10.7161	10.7852	10.6436	0.109249	0.0797049	0.194969	24799	No	Dusp9,Pnck		Pnck
chr2	70459000	70494199	35200	*	10.2819	10.4794	10.053	0.415494	1.88458e-10	6.61457e-09	chr2	70436800	70488399	51600	*	12.18	12.2591	12.0963	0.129248	0.0302776	0.116881	29399	No	Sp5,Gad1os
chr7	118486000	118501599	15600	*	9.22209	9.49739	8.88156	0.584358	1.88992e-10	6.61817e-09	chr7	118485800	118502799	17000	*	11.0794	11.1189	11.0388	0.0634171	0.294182	0.42519	15599	No	Itpripl2		Itpripl2
chr7	30698400	30721199	22800	*	9.12508	9.41336	8.76445	0.611756	1.89892e-10	6.63453e-09	chr7	30697600	30725599	28000	*	10.5524	10.5942	10.5092	0.0649973	0.306594	0.437221	22799	No	Atp4a,2200002J24Rik
chr15	97989600	98016799	27200	*	9.6954	9.9358	9.40676	0.508018	1.97403e-10	6.85466e-09	chr15	97986800	98021799	35000	*	11.4729	11.4876	11.4581	0.0238842	0.685746	0.76964	27199	No	Col2a1	Col2a1
chr5	108434800	108462399	27600	*	9.11324	9.40465	8.74767	0.618723	1.99265e-10	6.89915e-09	chr5	108433600	108461999	28400	*	10.4607	10.5077	10.4121	0.0726458	0.2548	0.385669	27199	No	Atp5k,Mfsd7a,Pcgf3	Pcgf3	Atp5k
chr15	82202400	82219399	17000	*	9.2071	9.48669	8.85998	0.594809	2.01344e-10	6.95545e-09	chr15	82201200	82219399	18200	*	10.909	10.9718	10.8434	0.0999312	0.1058	0.229262	16999	No	Srebf2,Shisa8	Srebf2
chr1	135904800	135926199	21400	*	9.65331	9.89777	9.3588	0.51873	2.03845e-10	7.02601e-09	chr1	135887600	135933799	46200	*	11.6944	11.7566	11.6293	0.0968162	0.126022	0.250832	21399	No	Pkp1
chr7	34787200	34832599	45400	*	9.80675	10.0417	9.52593	0.496077	2.0851e-10	7.15465e-09	chr7	34788000	34832599	44600	*	11.3334	11.3632	11.303	0.0477561	0.43138	0.553209	44599	No	Chst8	Chst8
chr13	38139000	38160799	21800	*	9.70667	9.94309	9.42375	0.50071	2.08424e-10	7.15465e-09	chr13	38136000	38164399	28400	*	11.3152	11.3794	11.2479	0.100184	0.112332	0.235933	21799	No	Dsp
chr3	127698400	127735199	36800	*	9.45617	9.71629	9.13862	0.550358	2.12618e-10	7.2793e-09	chr3	127690400	127765799	75400	*	11.6792	11.7426	11.613	0.101404	0.097196	0.217597	36799	No	Alpk1	Alpk1
chr12	110168200	110205199	37000	*	9.93641	10.1585	9.67383	0.468324	2.13646e-10	7.29823e-09	chr12	110159800	110222599	62800	*	12.0692	12.14	11.9947	0.111408	0.0745148	0.188716	36999	No
chr17	24648800	24666799	18000	*	9.09297	9.3784	8.73678	0.606202	2.16505e-10	7.37944e-09	chr17	24648600	24668199	19600	*	10.7034	10.8019	10.5978	0.154246	0.0153225	0.0795427	17999	No	Npw,Slc9a3r2		Slc9a3r2
chr11	101770200	101794799	24600	*	9.29325	9.56499	8.95817	0.578168	2.20428e-10	7.47993e-09	chr11	101770000	101795799	25800	*	10.8175	10.8923	10.7387	0.112069	0.0893265	0.207095	24599	No	Etv4		Etv4
chr2	119308200	119337799	29600	*	9.85154	10.0853	9.57248	0.497005	2.23025e-10	7.55133e-09	chr2	119300600	119338599	38000	*	11.5744	11.5521	11.5963	-0.0339776	0.576629	0.675528	29599	No	Gm14207,Dll4
chr12	118832200	118863199	31000	*	10.3908	10.5816	10.1709	0.400579	2.4107e-10	8.14434e-09	chr12	118834200	118861199	27000	*	11.9487	12.012	11.8824	0.0991191	0.114	0.23765	26999	No	Sp8
chr8	89001000	89067799	66800	*	10.6338	10.8097	10.4334	0.368549	2.42574e-10	8.17715e-09	chr8	88990600	89068599	78000	*	12.4392	12.5234	12.3499	0.133151	0.0325606	0.120523	66799	No	Mir8110,Sall1
chr5	38273400	38303199	29800	*	9.84758	10.0792	9.57158	0.488003	2.52952e-10	8.50828e-09	chr5	38271200	38303199	32000	*	11.458	11.4996	11.4152	0.063942	0.31689	0.446918	29799	No	Otop1
chr5	108362600	108419999	57400	*	10.046	10.2601	9.79458	0.452583	2.57374e-10	8.61923e-09	chr5	108359200	108425399	66200	*	11.5365	11.5997	11.4704	0.100008	0.106952	0.230786	57399	No	Pde6b,9330198I05Rik
chr11	70241600	70272799	31200	*	9.86921	10.0929	9.60432	0.473235	2.64366e-10	8.79577e-09	chr11	70241400	70273199	31800	*	11.2232	11.3068	11.1344	0.131815	0.035974	0.126893	31199	No	Alox12
chr2	164711800	164742999	31200	*	9.12135	9.40885	8.76192	0.613345	2.67609e-10	8.88439e-09	chr2	164711800	164744599	32800	*	10.4798	10.5368	10.4203	0.0890103	0.159446	0.289087	31199	No	Spint5,Wfdc3
chr15	85726200	85747399	21200	*	9.31824	9.58504	8.99064	0.566339	2.75118e-10	9.11394e-09	chr15	85716400	85753199	36800	*	11.3846	11.4323	11.3352	0.071543	0.275011	0.405948	21199	No	Ppara
chr9	65625000	65635399	10400	*	8.68991	9.01078	8.27662	0.680864	2.97803e-10	9.82301e-09	chr9	65623000	65635399	12400	*	10.3993	10.4793	10.3146	0.1185	0.0758214	0.190646	10399	No	Rbpms2
chr15	37226600	37239799	13200	*	8.9504	9.24496	8.57984	0.625997	3.05386e-10	1.003e-08	chr15	37225800	37244999	19200	*	10.7856	10.8773	10.6876	0.146809	0.0178248	0.0864166	13199	No	Gm16136,Grhl2
chr6	53814400	53825999	11600	*	9.02132	9.31325	8.65494	0.621697	3.17196e-10	1.03956e-08	chr6	53813200	53826399	13200	*	10.8545	10.9516	10.7504	0.154502	0.0135057	0.0746944	11599	No	Tril		Tril
chr17	36914800	36947799	33000	*	9.5795	9.8221	9.28771	0.513673	3.23363e-10	1.05752e-08	chr17	36902600	36948399	45800	*	11.2803	11.3735	11.1808	0.150897	0.0133769	0.0746944	32999	No	Trim31,Rnf39,1700031A10Rik,Ppp1r11	Ppp1r11
chr7	35111000	35139999	29000	*	9.56469	9.8141	9.26296	0.527014	3.51133e-10	1.14589e-08	chr7	35110000	35142799	32800	*	11.2839	11.3326	11.2335	0.0779422	0.201209	0.332972	28999	No	Cebpa
chr7	19017200	19025199	8000	*	8.74965	9.06161	8.35108	0.663525	3.8294e-10	1.24439e-08	chr7	19016000	19025199	9200	*	10.4746	10.5019	10.4467	0.0427288	0.49792	0.612007	7999	No	Foxa3,Sympk
chr12	109432400	109466999	34600	*	9.84193	10.0654	9.57737	0.471235	4.06404e-10	1.31785e-08	chr12	109432400	109468999	36600	*	11.6816	11.7713	11.586	0.145735	0.0160607	0.0819857	34599	No	Dlk1
chr2	119219800	119243599	23800	*	9.56505	9.81395	9.26406	0.525446	4.10296e-10	1.32766e-08	chr2	119222000	119243399	21400	*	11.1704	11.2082	11.1317	0.0602355	0.324409	0.454145	21399	No	Spint1,Ppp1r14d
chr15	99050400	99071599	21200	*	9.37501	9.63247	9.06141	0.545178	4.25231e-10	1.37021e-08	chr15	99049800	99072999	23200	*	10.9938	11.0998	10.8794	0.16648	0.00891079	0.0603538	21199	No	Gm34284,Prph
chr2	144325600	144340199	14600	*	9.33724	9.59729	9.01979	0.551478	4.39553e-10	1.41339e-08	chr2	144324600	144340399	15800	*	11.0511	11.1086	10.9912	0.0926242	0.12623	0.250832	14599	No	Ovol2
chr11	101258200	101275199	17000	*	9.65233	9.88855	9.3697	0.500318	4.53528e-10	1.45528e-08	chr11	101258000	101281999	24000	*	11.3118	11.4038	11.2137	0.141013	0.0294638	0.114863	16999	No	Vps25,Coa3,Cntd1,Wnk4		Vps25
chr14	55822000	55828799	6800	*	8.07458	8.45609	7.55442	0.806287	4.59779e-10	1.47225e-08	chr14	55822200	55830599	8400	*	9.78313	9.84242	9.72131	0.0842543	0.219199	0.349418	6599	No	Nfatc4
chr15	79500800	79520199	19400	*	9.18226	9.45575	8.8445	0.58144	5.57444e-10	1.77756e-08	chr15	79487600	79520799	33200	*	11.2217	11.2634	11.1788	0.0662061	0.281977	0.412425	19399	No	Kdelr3,Kcnj4		Kcnj4
chr19	55735400	55757799	22400	*	9.51891	9.76383	9.22375	0.519084	5.56739e-10	1.77756e-08	chr19	55729400	55770399	41000	*	11.63	11.7149	11.5397	0.140191	0.0174433	0.0855967	22399	No	Mir3084-2,Tcf7l2		Tcf7l2
chr5	120069200	120115199	46000	*	9.94096	10.1649	9.6757	0.470471	5.69899e-10	1.81351e-08	chr5	120058200	120115599	57400	*	11.5482	11.5742	11.5217	0.0413142	0.500912	0.613861	45999	No
chr6	83572800	83613599	40800	*	9.6064	9.85373	9.30772	0.521626	6.19332e-10	1.96267e-08	chr6	83571800	83613399	41600	*	10.9698	11.057	10.877	0.140935	0.0208535	0.0940303	40599	No	Gm21284,Stambp
chr11	74324200	74376199	52000	*	9.62688	9.87034	9.33382	0.517097	6.29241e-10	1.98586e-08	chr11	74357000	74376199	19200	*	9.67162	9.73576	9.6045	0.0562316	0.439307	0.560921	19199	No	Olfr412,Olfr410,Olfr411
chr11	102098000	102115199	17200	*	9.49566	9.74275	9.19732	0.522054	7.13501e-10	2.24256e-08	chr11	102090800	102123799	33000	*	11.2916	11.3678	11.2111	0.115637	0.0760876	0.19072	17199	No	Ppy,Pyy
chr11	116277200	116286599	9400	*	8.95475	9.24551	8.59022	0.614947	7.31627e-10	2.29483e-08	chr11	116276000	116286399	10400	*	10.5637	10.6545	10.4668	0.142992	0.0235468	0.100951	9199	No	Galr2
chr7	131443800	131487399	43600	*	9.99398	10.2031	9.74936	0.440443	7.38856e-10	2.31277e-08	chr7	131445800	131487399	41600	*	11.4118	11.4912	11.3278	0.125913	0.043031	0.141246	41599	No	Fgfr2,Acadsb	Acadsb	Fgfr2
chr4	130147000	130179999	33000	*	9.49952	9.74743	9.19999	0.526042	7.47094e-10	2.33148e-08	chr4	130129000	130202799	73800	*	12.148	12.2096	12.0836	0.0976595	0.113325	0.236939	32999	No	Hcrtr1,Tinagl1
chr11	3981400	4013799	32400	*	9.70463	9.93943	9.42406	0.494218	7.47873e-10	2.33148e-08	chr11	3982000	4013399	31400	*	11.1423	11.2369	11.0411	0.154288	0.0106878	0.0656587	31399	No	Gal3st1
chr18	11043800	11067799	24000	*	10.8516	11.0158	10.6663	0.341991	7.64277e-10	2.37779e-08	chr18	11043800	11067799	24000	*	12.5358	12.597	12.472	0.096056	0.123008	0.247861	23999	No	Gata6,Gata6os
chr13	116275600	116320999	45400	*	11.1966	11.34	11.0375	0.298851	8.17058e-10	2.53685e-08	chr13	116276000	116321199	45200	*	12.6864	12.7974	12.5662	0.169269	0.00944456	0.0621413	44999	No	Isl1
chr9	21240200	21254599	14400	*	9.41423	9.66715	9.10735	0.533582	8.43374e-10	2.61327e-08	chr9	21237000	21254799	17800	*	11.1139	11.2002	11.0221	0.140714	0.0195333	0.0911308	14399	No	Keap1,S1pr5
chr4	132026400	132088799	62400	*	10.4064	10.5895	10.1967	0.384484	8.47616e-10	2.61584e-08	chr4	131995400	132105599	110200	*	12.4122	12.4601	12.3627	0.0771602	0.197944	0.329804	62399	No	Epb41	Epb41
chr2	127478600	127486999	8400	*	8.54303	8.88663	8.09113	0.723907	9.28122e-10	2.85281e-08	chr2	127478400	127486999	8600	*	10.1908	10.2741	10.1023	0.128662	0.0451744	0.144138	8399	No	Kcnip3		Kcnip3
chr4	123337800	123345999	8200	*	8.51494	8.84458	8.08695	0.698255	9.66218e-10	2.96397e-08	chr4	123333600	123346999	13400	*	10.3124	10.3831	10.2381	0.108296	0.0939939	0.213106	8199	No	Bmp8a
chr11	50842600	50858199	15600	*	9.12455	9.40195	8.7808	0.585376	9.75661e-10	2.98696e-08	chr11	50841400	50863599	22200	*	10.8359	10.8848	10.7853	0.0768501	0.219253	0.349418	15599	No	Grm6,Zfp879
chr7	139576200	139606799	30600	*	10.345	10.5384	10.1216	0.405772	1.03362e-09	3.13935e-08	chr7	139571000	139625399	54400	*	12.355	12.3656	12.3443	0.016579	0.791687	0.849667	30599	No	Nkx6-2,Inpp5a,Cfap46
chr11	97623000	97633799	10800	*	8.86605	9.16135	8.49432	0.625166	1.04195e-09	3.15839e-08	chr11	97622400	97634999	12600	*	10.7213	10.7643	10.6769	0.067751	0.277079	0.407901	10799	No	Epop,2410003L11Rik	Epop
chr8	94909600	94925199	15600	*	8.49767	8.83145	8.06267	0.703805	1.05662e-09	3.19654e-08	chr8	94907600	94927199	19600	*	10.3636	10.396	10.3304	0.0498861	0.430983	0.553209	15599	No	Ccdc102a,Adgrg5
chr12	55591800	55605599	13800	*	8.96271	9.25023	8.60327	0.607734	1.07398e-09	3.23629e-08	chr12	55583600	55606399	22800	*	10.9146	10.9749	10.8517	0.0975405	0.105125	0.228693	13799	No	Ralgapa1,Insm2
chr2	160355400	160383799	28400	*	10.1299	10.3288	9.89926	0.417679	1.08588e-09	3.26574e-08	chr2	160348800	160403599	54800	*	12.199	12.261	12.1342	0.0972237	0.119835	0.244061	28399	No	Mafb
chr5	135847000	135871799	24800	*	9.32731	9.58808	9.00878	0.550799	1.11689e-09	3.35241e-08	chr5	135839400	135876599	37200	*	11.2368	11.3175	11.1514	0.13141	0.0285941	0.112709	24799	No	Srrm3
chr7	141083200	141112199	29000	*	9.67377	9.90531	9.39782	0.489915	1.13389e-09	3.3968e-08	chr7	141084600	141120399	35800	*	11.3446	11.3816	11.3066	0.0587902	0.339149	0.467247	27599	No	Sigirr,Pkp3,Ano9
chr6	113455400	113480599	25200	*	9.05583	9.33517	8.70908	0.590598	1.20166e-09	3.5858e-08	chr6	113455800	113485599	29800	*	10.6245	10.6929	10.5527	0.103707	0.112145	0.235933	24799	No	Il17rc,Creld1,Il17re		Creld1
chr11	102938200	102953399	15200	*	9.2875	9.55436	8.95982	0.564985	1.25797e-09	3.74655e-08	chr11	102927600	102961599	34000	*	11.4285	11.4934	11.3605	0.101849	0.104809	0.22816	15199	No	C1ql1,2410004I01Rik		C1ql1
chr4	153213000	153242199	29200	*	9.27351	9.53209	8.95825	0.547139	1.28153e-09	3.80933e-08	chr4	153204600	153242599	38000	*	11.105	11.1198	11.09	0.0235713	0.704824	0.783719	29199	No
chr15	99218400	99237199	18800	*	9.43567	9.68512	9.13388	0.527656	1.43793e-09	4.25773e-08	chr15	99218200	99242599	24400	*	11.2233	11.2771	11.1674	0.0853817	0.167171	0.297767	18799	No	Kcnh3		Kcnh3
chr3	66953800	66985599	31800	*	11.0023	11.1519	10.8354	0.31174	1.45185e-09	4.29064e-08	chr3	66953000	66987399	34400	*	12.5975	12.6848	12.5046	0.134414	0.0361608	0.126996	31799	No	Shox2,Rsrc1	Rsrc1
chr12	112868200	112885999	17800	*	9.50274	9.7433	9.21389	0.508633	1.48409e-09	4.36908e-08	chr12	112863200	112883599	20400	*	11.2902	11.3582	11.2188	0.108353	0.0792509	0.194496	15399	No	Gpr132
chr5	118156600	118179599	23000	*	9.35009	9.60261	9.04379	0.532411	1.52703e-09	4.48689e-08	chr5	118155000	118182999	28000	*	10.9399	11.0044	10.8723	0.100968	0.10873	0.23215	22999	No	Hrk,Fbxw8	Fbxw8	Hrk
chr2	122290200	122320799	30600	*	10.1612	10.361	9.9292	0.41824	1.55532e-09	4.56127e-08	chr2	122283400	122321599	38200	*	11.868	11.9317	11.8014	0.0991745	0.115956	0.239556	30599	No	Duoxa1,Duox2,Duoxa2,Duox1
chr8	71552400	71566399	14000	*	9.21878	9.48859	8.88661	0.570749	1.70438e-09	4.97938e-08	chr8	71552200	71573399	21200	*	11.1094	11.1705	11.0456	0.0946896	0.13662	0.263592	13999	No	Nxnl1,Slc27a1,Tmem221		Slc27a1
chr17	47902200	47928599	26400	*	9.76372	9.98547	9.5016	0.466022	1.84461e-09	5.35845e-08	chr17	47857800	47928399	70600	*	12.1619	12.1675	12.1562	0.0092074	0.880348	0.914971	26199	No	Foxp4	Foxp4
chr17	23627200	23651399	24200	*	9.16171	9.43466	8.82478	0.574613	1.88109e-09	5.45411e-08	chr17	23629600	23668199	38600	*	11.4597	11.5137	11.4036	0.0860119	0.161394	0.290689	21799	No	Bicdl2,Mmp25
chr7	107197400	107220999	23600	*	9.59647	9.8284	9.31996	0.489509	2.00528e-09	5.79227e-08	chr7	107199000	107216799	17800	*	11.0488	11.11	10.9849	0.098683	0.103164	0.225442	17799	No	Rbmxl2,Nlrp14
chr2	118882800	118902999	20200	*	9.41025	9.65808	9.11083	0.521597	2.00373e-09	5.79227e-08	chr2	118882800	118904199	21400	*	11.1612	11.2427	11.0747	0.126772	0.0468535	0.146624	20199	No	Bahd1,Ivd		Ivd
chr15	100628000	100643199	15200	*	9.21612	9.47957	8.89358	0.556781	2.04438e-09	5.89411e-08	chr15	100626200	100646999	20800	*	10.988	11.0288	10.946	0.0646431	0.295811	0.426327	15199	No	Smagp,Bin2
chr7	81204600	81221399	16800	*	9.19412	9.45732	8.87195	0.556998	2.072e-09	5.96254e-08	chr7	81202000	81224399	22400	*	10.985	11.0409	10.9268	0.0900534	0.136878	0.263799	16799	No	Pde8a
chr7	24607600	24621399	13800	*	8.83902	9.13341	8.46873	0.62227	2.0875e-09	5.99588e-08	chr7	24607200	24615799	8600	*	10.4055	10.4686	10.3396	0.0954393	0.144658	0.271307	8199	No	Phldb3,Ethe1
chr4	151239200	151308599	69400	*	10.9049	11.0632	10.727	0.329568	2.207e-09	6.31549e-08	chr4	151239400	151308799	69400	*	12.5998	12.6291	12.57	0.0453464	0.468581	0.587775	69199	No	Camta1
chr1	87256200	87269599	13400	*	8.66932	8.97719	8.27742	0.649217	2.20375e-09	6.31549e-08	chr1	87255400	87269599	14200	*	10.2304	10.2848	10.1739	0.0836184	0.192292	0.324241	13399	No	Efhd1		Efhd1
chr7	144935600	144945399	9800	*	8.71412	9.0208	8.32413	0.647475	2.2222e-09	6.34714e-08	chr7	144933800	144948599	14800	*	10.5325	10.5885	10.4742	0.0833021	0.208645	0.340292	9799	No	Ccnd1		Ccnd1
chr10	61404800	61424199	19400	*	9.09472	9.36879	8.75609	0.5804	2.23792e-09	6.38015e-08	chr10	61402000	61424799	22800	*	10.6836	10.7632	10.5994	0.126801	0.0406515	0.135461	19399	No	Nodal
chr5	107202200	107298999	96800	*	11.3412	11.4764	11.192	0.281033	2.25519e-09	6.41746e-08	chr5	107202600	107256399	53800	*	11.9351	11.9757	11.8934	0.0630561	0.31525	0.445434	53799	No	Tgfbr3
chr17	35192800	35208799	16000	*	8.99254	9.2752	8.64065	0.595086	2.43698e-09	6.89637e-08	chr17	35192600	35211799	19200	*	10.5702	10.6553	10.4798	0.127481	0.0536898	0.157306	15999	No	Mir6973a,Mir6974,Lta,Ltb,Tnf
chr10	67550200	67584199	34000	*	10.1985	10.3925	9.97421	0.405813	2.45324e-09	6.92961e-08	chr10	67517000	67587999	71000	*	12.5603	12.6613	12.4517	0.160073	0.0105811	0.0653512	33999	No	4930563J15Rik,Egr2,Ado		Egr2
chr4	41723600	41734199	10600	*	8.81375	9.12358	8.41867	0.653594	2.51501e-09	7.09105e-08	chr4	41722600	41736399	13800	*	10.6056	10.6815	10.5256	0.116342	0.0719329	0.185529	10599	No	Il11ra1,Dctn3,Arid3c		Il11ra1
chr8	84701200	84709399	8200	*	8.12518	8.48441	7.64573	0.754343	2.66852e-09	7.48258e-08	chr8	84701000	84710199	9200	*	9.75052	9.85378	9.6393	0.145157	0.035641	0.126549	8199	No	Lyl1,Nfix	Nfix
chr13	36717600	36743999	26400	*	9.86071	10.0765	9.60692	0.453735	2.76568e-09	7.73521e-08	chr13	36719000	36739999	21000	*	11.4435	11.4428	11.4442	-0.000506494	0.993294	0.994528	20999	No	Nrn1,Fars2		Nrn1,Fars2
chr11	117776400	117787999	11600	*	8.80021	9.09771	8.425	0.629481	2.7687e-09	7.73521e-08	chr11	117776000	117812999	37000	*	11.4339	11.4727	11.3941	0.0618549	0.311172	0.441562	11599	No	Syngr2,Tmc6,Tmc8,Afmid,6030468B19Rik
chr11	119085800	119094599	8800	*	8.70872	9.0104	8.3268	0.637733	3.23138e-09	8.97879e-08	chr11	119078000	119102599	24600	*	10.9653	11.0475	10.8781	0.131084	0.0345902	0.124559	8799	No	Cbx4		Cbx4
chr4	151310000	151427599	117600	*	11.4701	11.5975	11.3304	0.263791	3.26492e-09	9.05558e-08	chr4	151309400	151499199	189800	*	13.7928	13.8775	13.7027	0.126862	0.0534322	0.157033	117599	No	Camta1
chr10	80011000	80023399	12400	*	8.98065	9.25764	8.63753	0.583425	3.30106e-09	9.1393e-08	chr10	80009000	80029399	20400	*	10.7617	10.8035	10.7187	0.0637605	0.324044	0.454145	12399	No	Abca7,Arhgap45
chr17	12499600	12520399	20800	*	9.07943	9.35601	8.73694	0.58115	3.32539e-09	9.19006e-08	chr17	12493200	12513999	20800	*	10.5726	10.6723	10.4656	0.152056	0.0198547	0.0917071	14399	No	Slc22a3
chr1	180693800	180701799	8000	*	8.66608	8.97478	8.27283	0.651563	3.43204e-09	9.46773e-08	chr1	180692800	180701599	8800	*	10.2825	10.3115	10.2528	0.0438257	0.506832	0.619184	7799	No	Mixl1
chr1	56964200	56992799	28600	*	10.1532	10.3469	9.92931	0.405385	3.49029e-09	9.61116e-08	chr1	56966000	56990199	24200	*	11.7449	11.8016	11.6859	0.0897794	0.146284	0.273308	24199	No	Satb2,9130024F11Rik	Satb2,9130024F11Rik
chr11	69231000	69243799	12800	*	8.76617	9.07104	8.37913	0.639677	3.53669e-09	9.72146e-08	chr11	69223800	69244799	21000	*	10.6993	10.7606	10.6353	0.0978101	0.11037	0.233348	12799	No	Gucy2e
chr17	84184800	84190399	5600	*	8.31631	8.65947	7.86518	0.722639	3.58948e-09	9.84891e-08	chr17	84178600	84190999	12400	*	10.4891	10.5397	10.4367	0.0773577	0.231567	0.361887	5599	No	Zfp36l2,Thada	Zfp36l2,Thada
chr7	139933800	139953599	19800	*	9.52756	9.76292	9.24618	0.495058	3.72929e-09	1.01598e-07	chr7	139934400	139979999	45600	*	11.6119	11.6606	11.5615	0.0790378	0.184576	0.316866	19199	No	Mir7686,Adam8,Utf1,Spef1l,Mir202,Kndc1		Kndc1
chr19	5552000	5567599	15600	*	9.64147	9.86741	9.37346	0.475305	3.82066e-09	1.03719e-07	chr19	5550000	5571199	21200	*	11.3609	11.4087	11.3115	0.0764182	0.21023	0.341343	15599	No	Ovol1,Ap5b1
chr5	33687800	33703799	16000	*	8.38698	8.71631	7.95953	0.693526	3.89235e-09	1.05479e-07	chr5	33681000	33706999	26000	*	10.5892	10.5619	10.6159	-0.0394862	0.534321	0.641835	15999	No
chr8	87462000	87483799	21800	*	9.81556	10.0285	9.56559	0.448178	4.02918e-09	1.08994e-07	chr8	87448600	87484999	36400	*	11.6496	11.6939	11.6039	0.0693096	0.267866	0.398493	21799	No	Gm2694,Cbln1	Cbln1
chr7	81983000	82004399	21400	*	9.59107	9.82694	9.30895	0.494667	4.14444e-09	1.11915e-07	chr7	81983800	82005999	22200	*	11.1148	11.1736	11.0534	0.0880237	0.180458	0.312458	20599	No	Bnc1
chr4	154165600	154175399	9800	*	8.5925	8.9019	8.19811	0.652581	4.29477e-09	1.15365e-07	chr4	154164400	154179399	15000	*	10.5852	10.5744	10.596	-0.0138837	0.835187	0.884028	9799	No	Megf6,Wrap73	Megf6,Wrap73
chr2	151838400	151850199	11800	*	8.55941	8.88056	8.14567	0.672521	4.58137e-09	1.22634e-07	chr2	151837600	151850799	13200	*	10.2728	10.3554	10.1852	0.0784224	0.284628	0.414659	11799	No	Rspo4
chr8	123885800	123897599	11800	*	8.68321	8.98488	8.3013	0.634996	4.67722e-09	1.24981e-07	chr8	123874600	123897199	22600	*	10.5841	10.6556	10.509	0.11292	0.0706436	0.183535	11399	No	Galnt2,Acta1,Nup133	Galnt2
chr16	38550800	38561999	11200	*	8.71994	9.01613	8.34682	0.623319	4.78475e-09	1.27632e-07	chr16	38550000	38562999	13000	*	9.95935	10.0631	9.84751	0.158317	0.0152632	0.0793689	11199	No	Poglut1,Tmem39a	Tmem39a	Poglut1
chr5	134983200	134992999	9800	*	9.0572	9.3425	8.70123	0.597959	5.0036e-09	1.33007e-07	chr5	134971800	134997199	25400	*	11.0823	11.1169	11.0468	0.0526322	0.417104	0.540492	9799	No	Cldn3,Wbscr25
chr9	20546400	20580599	34200	*	9.60927	9.83581	9.34042	0.475219	5.30389e-09	1.40746e-07	chr9	20521000	20581799	60800	*	11.3783	11.4752	11.2743	0.153148	0.0150015	0.0786418	34199	No	Zfp846,Zfp266	Zfp846,Zfp266
chr11	95999400	96022199	22800	*	10.0585	10.2541	9.83218	0.410035	5.47267e-09	1.44724e-07	chr11	95998200	96021599	23400	*	11.7333	11.734	11.7326	0.00167784	0.978248	0.985221	22199	No	Igf2bp1
chr17	56143600	56162199	18600	*	9.08626	9.35748	8.75196	0.570208	5.51256e-09	1.45528e-07	chr17	56137200	56164199	27000	*	10.9235	10.9924	10.8512	0.108148	0.0851376	0.202123	18599	No	Sema6b,Tnfaip8l1		Sema6b
chr17	47390600	47418799	28200	*	9.80603	10.0237	9.54958	0.457832	5.98062e-09	1.57613e-07	chr17	47385000	47420799	35800	*	11.2563	11.2927	11.2191	0.0568387	0.36499	0.490442	28199	No	Guca1b,Guca1a,1700001C19Rik
chr17	25946000	25954799	8800	*	8.70214	9.00624	8.31634	0.637957	6.24302e-09	1.63684e-07	chr17	25941600	25956399	14800	*	10.5908	10.614	10.5671	0.0355679	0.584923	0.683753	8799	No	A930017K11Rik,Pigq,D630044L22Rik,Nhlrc4		Pigq
chr8	84033000	84052999	20000	*	9.23315	9.49344	8.91534	0.547795	6.25389e-09	1.6369e-07	chr8	84015000	84057199	42200	*	11.4388	11.5284	11.3432	0.142741	0.021773	0.0966891	19999	No	Rln3,Il27ra,Palm3	Palm3
chr17	36176800	36193599	16800	*	8.83538	9.12066	8.47944	0.599511	6.30864e-09	1.64841e-07	chr17	36181400	36183999	2600	*	6.7843	6.93618	6.61453	0.0843219	0.188627	1	2599	No	H2-T3,Gm6623
chr8	84781200	84790199	9000	*	8.04458	8.40485	7.56329	0.754155	6.77927e-09	1.76537e-07	chr8	84771000	84801999	31000	*	10.6703	10.7208	10.618	0.0786394	0.211619	0.341758	8999	No	Nfix	Nfix
chr17	8420800	8447799	27000	*	10.28	10.4678	10.0642	0.391515	7.10897e-09	1.84496e-07	chr17	8402200	8454199	52000	*	12.2687	12.3224	12.2129	0.0826674	0.193638	0.32549	26999	No	T,T2
chr15	7803200	7825999	22800	*	10.129	10.3224	9.90565	0.40522	7.30416e-09	1.89242e-07	chr15	7803200	7824799	21600	*	11.5781	11.6691	11.481	0.146153	0.0175784	0.0857381	21599	No	Gdnf
chr19	5732600	5754199	21600	*	9.04561	9.31137	8.71958	0.560167	7.75276e-09	2.00526e-07	chr19	5731200	5763999	32800	*	11.0172	11.0569	10.9763	0.0627786	0.312553	0.442933	21599	No	Ltbp3,Fam89b,Znrd2,Scyl1	Fam89b	Ltbp3
chr13	48722000	48751599	29600	*	9.44928	9.68418	9.16855	0.493843	7.81031e-09	2.01674e-07	chr13	48728600	48788399	59800	*	11.6255	11.6542	11.5962	0.0450094	0.469912	0.588348	22999	No
chr3	131099000	131118999	20000	*	9.88056	10.0859	9.64106	0.430042	7.87327e-09	2.02958e-07	chr3	131099200	131121799	22600	*	11.6859	11.7247	11.646	0.0598036	0.346592	0.473681	19799	No	Lef1
chr2	31309000	31320199	11200	*	9.08504	9.34685	8.76495	0.551431	8.18393e-09	2.10613e-07	chr2	31306400	31322399	16000	*	10.8004	10.9069	10.6855	0.166542	0.00917974	0.0613434	11199	No	Hmcn2
chr15	89375000	89385999	11000	*	8.81392	9.10458	8.44953	0.609825	9.13977e-09	2.34424e-07	chr15	89372200	89396199	24000	*	10.7023	10.7441	10.6592	0.0649458	0.306624	0.437221	10999	No	Sco2,Ncaph2,Klhdc7b,Odf3b,Tymp,Syce3		Ncaph2
chr14	70551200	70561399	10200	*	8.19229	8.53729	7.73795	0.720981	1.00972e-08	2.58118e-07	chr14	70549600	70564599	15000	*	10.2497	10.2894	10.2088	0.0605433	0.35112	0.477642	10199	No	Hr		Hr
chr16	5205000	5224399	19400	*	8.89532	9.18285	8.53585	0.604981	1.05235e-08	2.68123e-07	chr16	5202200	5224399	22200	*	10.256	10.3299	10.1782	0.110767	0.0932271	0.211665	19399	No	Mir6364,AU021092,Nagpa
chr16	13437200	13479399	42200	*	10.2009	10.3854	9.98924	0.385801	1.19815e-08	3.03756e-07	chr16	13435800	13531399	95600	*	12.6216	12.6935	12.5459	0.109554	0.0896292	0.207095	42199	No	Mir193b,Mir6365,2310015D24Rik,Mir365-1
chr6	83131200	83140199	9000	*	8.21859	8.56775	7.75698	0.725096	1.21198e-08	3.0625e-07	chr6	83130600	83144999	14400	*	10.263	10.3613	10.1575	0.146667	0.0276111	0.110308	8999	No	Rtkn		Rtkn
chr14	63466200	63516799	50600	*	10.5586	10.7237	10.3722	0.344532	1.21028e-08	3.0625e-07	chr14	63447000	63516399	69400	*	12.3134	12.4138	12.2054	0.15119	0.0215307	0.0959832	50199	No	Fam167a,Tdh
chr5	139810400	139816999	6600	*	7.75911	8.14916	7.22285	0.806878	1.21519e-08	3.06556e-07	chr5	139804600	139816999	12400	*	9.77922	9.81393	9.74366	0.0500346	0.453227	0.573696	6599	No	Tmem184a
chr10	52014000	52033199	19200	*	9.95905	10.1559	9.73097	0.412776	1.22835e-08	3.0887e-07	chr10	52013600	52034399	20800	*	11.5094	11.6148	11.3957	0.161585	0.0128422	0.0731506	19199	No	Vgll2
chr9	20838000	20862399	24400	*	9.18958	9.44815	8.8743	0.545086	1.23322e-08	3.09576e-07	chr9	20836600	20871599	35000	*	11.0469	11.1393	10.9482	0.145542	0.0211336	0.0949351	24399	No	Shfl		Shfl
chr1	120325600	120353399	27800	*	9.74777	9.96021	9.49855	0.445387	1.24981e-08	3.13229e-07	chr1	120327600	120353599	26000	*	11.3913	11.4702	11.3078	0.128078	0.0341853	0.123889	25799	No	C1ql2
chr2	164938200	164960799	22600	*	9.65595	9.87275	9.40072	0.455385	1.25662e-08	3.13909e-07	chr2	164923000	164977599	54600	*	12.0143	12.0598	11.9672	0.0708802	0.259026	0.389208	22599	No	Mmp9,Slc12a5		Slc12a5
chr17	14270600	14291199	20600	*	9.11693	9.37265	8.80591	0.537132	1.25488e-08	3.13909e-07	chr17	14266800	14290999	24200	*	10.7092	10.7928	10.6204	0.133203	0.0320379	0.119966	20399	No	Smoc2
chr2	153065800	153086799	21000	*	9.04915	9.31407	8.72438	0.555148	1.27113e-08	3.17018e-07	chr2	153063600	153086599	23000	*	10.699	10.7151	10.6826	0.0253577	0.693383	0.775396	20799	No	Ccm2l
chr8	114843200	115033999	190800	*	11.7714	11.8844	11.6488	0.232725	1.27623e-08	3.17772e-07	chr8	114836600	115087599	251000	*	13.5889	13.6813	13.4902	0.143635	0.023994	0.101651	190799	No	Wwox		Wwox
chr11	4740200	4755799	15600	*	9.30953	9.56302	9.00179	0.530703	1.28435e-08	3.19276e-07	chr11	4737200	4759199	22000	*	11.2684	11.2238	11.3117	-0.0677844	0.266301	0.397266	15599	No	Cabp7,Zmat5		Cabp7,Zmat5
chr1	155241000	155247799	6800	*	8.1452	8.49918	7.6751	0.735337	1.29085e-08	3.20372e-07	chr1	155236200	155248399	12200	*	10.1926	10.1653	10.2194	-0.0374431	0.573785	0.673233	6799	No	BC034090
chr5	29399000	29433999	35000	*	9.61293	9.83906	9.34463	0.472298	1.29453e-08	3.20766e-07	chr5	29397600	29435399	37800	*	10.7587	10.8399	10.6726	0.129266	0.0368885	0.128233	34999	No	Nom1
chr2	24427600	24481999	54400	*	10.5499	10.7138	10.365	0.340654	1.48311e-08	3.63967e-07	chr2	24393200	24493399	100200	*	12.4736	12.5016	12.4451	0.0436117	0.482729	0.598803	54399	No	Pax8,Psd4
chr7	19790400	19800199	9800	*	8.38742	8.70937	7.97234	0.675603	1.57461e-08	3.85618e-07	chr7	19788000	19800999	13000	*	10.0368	10.101	9.96948	0.0965383	0.140426	0.266516	9799	No	Cblc
chr18	36691200	36714999	23800	*	8.82013	9.09924	8.47375	0.585786	1.64133e-08	4.00872e-07	chr18	36688200	36696799	8600	*	8.60576	8.68323	8.52389	0.0897516	0.219446	1	5599	No	E230025N22Rik
chr2	180628400	180652999	24600	*	9.28812	9.52929	8.99838	0.506653	1.64818e-08	4.01905e-07	chr2	180624200	180652999	28800	*	10.799	10.8604	10.7349	0.0981814	0.107963	0.231488	24599	No	Tcfl5	Tcfl5
chr4	148400200	148409599	9400	*	8.2093	8.54783	7.76617	0.706392	1.65716e-08	4.03454e-07	chr4	148396800	148409799	13000	*	9.93156	10.0022	9.85728	0.0680489	0.353723	0.479362	9399	No
chr5	143732800	143757199	24400	*	9.02363	9.29118	8.69489	0.558994	1.66018e-08	4.03548e-07	chr5	143732400	143757199	24800	*	10.2684	10.2929	10.2434	0.0372166	0.565248	0.667043	24399	No
chr7	130930000	130943399	13400	*	8.84126	9.12959	8.48053	0.601213	1.66798e-08	4.04802e-07	chr7	130928000	130946199	18200	*	10.6258	10.6821	10.5671	0.0864543	0.179812	0.312178	13399	No	Fgfr2,Htra1		Fgfr2,Htra1
chr10	79917400	79925199	7800	*	9.24383	9.49711	8.93641	0.530249	1.69184e-08	4.09943e-07	chr10	79910600	79949799	39200	*	11.5641	11.5211	11.6059	-0.0665813	0.266021	0.397061	7799	No	R3hdm4,Kiss1r,Arid3a		R3hdm4,Kiss1r
chr11	101928000	101968799	40800	*	9.81995	10.0288	9.57561	0.4393	1.71817e-08	4.15667e-07	chr11	101875400	101969199	93800	*	12.3898	12.4506	12.3264	0.0933667	0.143654	0.270367	40799	No	Meox1,4930417O22Rik,Sost
chr1	75443000	75460799	17800	*	9.09247	9.35391	8.77294	0.546175	1.86797e-08	4.51195e-07	chr1	75440000	75460599	20600	*	10.9925	11.0886	10.8895	0.152568	0.0148096	0.0780165	17599	No	Asic4,Gmppa		Asic4,Gmppa
chr2	164163800	164178999	15200	*	9.2349	9.48	8.93945	0.513236	1.90101e-08	4.58454e-07	chr2	164163600	164182999	19400	*	10.8716	10.9409	10.7988	0.105399	0.105284	0.228885	15199	No	Kcns1,Wfdc5	Kcns1
chr15	102022400	102045799	23400	*	8.97737	9.25753	8.62938	0.588445	1.90681e-08	4.5894e-07	chr15	102021600	102046199	24600	*	10.4394	10.5149	10.3596	0.113008	0.0876789	0.205826	23399	No	Krt18
chr11	53453400	53468399	15000	*	9.18702	9.43753	8.88367	0.525159	1.95048e-08	4.68177e-07	chr11	53448400	53468799	20400	*	10.9729	11.0671	10.8721	0.148541	0.0186179	0.0887084	14999	No	Shroom1
chr17	48092800	48106799	14000	*	9.28864	9.52964	8.99915	0.504391	1.999e-08	4.78359e-07	chr17	48079600	48109399	29800	*	11.2925	11.3248	11.2594	0.0498419	0.434933	0.556658	13999	No	A730006G06Rik,1700067P10Rik
chr7	36025400	36098799	73400	*	10.3876	10.5593	10.1927	0.357153	2.01608e-08	4.8166e-07	chr7	36025400	36065799	40400	*	10.8619	10.9327	10.7874	0.110303	0.0819812	0.198131	40399	No
chr9	46247600	46273199	25600	*	9.07579	9.33739	8.756	0.547985	2.0215e-08	4.82205e-07	chr9	46247200	46273399	26200	*	10.4922	10.5729	10.4067	0.123949	0.0552348	0.160142	25599	No	Zpr1,Apoa5	Zpr1
chr15	76928800	76946399	17600	*	8.69581	8.98288	8.33707	0.602289	2.11691e-08	5.03397e-07	chr15	76927800	76946399	18600	*	9.96883	10.0627	9.86844	0.138599	0.0382523	0.131058	17599	No
chr13	56286600	56298999	12400	*	8.70541	8.99335	8.34529	0.60205	2.11675e-08	5.03397e-07	chr13	56285400	56302799	17400	*	10.6067	10.7103	10.4951	0.165479	0.00787299	0.0568358	12399	No	Cxcl14		Cxcl14
chr5	108690800	108696999	6200	*	7.22374	7.67484	6.56385	0.911009	2.19607e-08	5.19805e-07	chr5	108690600	108697399	6800	*	8.86779	8.87502	8.86052	0.0105522	0.884607	0.917329	6199	No	Fgfrl1		Fgfrl1
chr15	75883200	75897199	14000	*	8.35507	8.67435	7.94445	0.667223	2.21708e-08	5.23969e-07	chr15	75882200	75898599	16400	*	10.1621	10.2267	10.0944	0.0974104	0.137392	0.263819	13999	No	Mroh6,Naprt,Eef1d	Eef1d
chr17	25470200	25502799	32600	*	9.50258	9.72791	9.23542	0.472732	2.25287e-08	5.31609e-07	chr17	25462800	25506999	44200	*	11.4447	11.5207	11.3645	0.114486	0.0803281	0.195603	32599	No	Sstr5,Tekt4
chr1	138823200	138855399	32200	*	10.8292	10.9801	10.6607	0.312278	2.31308e-08	5.44977e-07	chr1	138819800	138852199	32400	*	12.3619	12.4465	12.2721	0.128849	0.0466815	0.146544	28999	No	Lhx9,2310009B15Rik	2310009B15Rik
chr19	38091800	38106199	14400	*	8.84367	9.11728	8.50572	0.573354	2.39724e-08	5.63941e-07	chr19	38093600	38108399	14800	*	10.3416	10.4202	10.2585	0.123538	0.0488052	0.150285	12599	No	Mir3084-2,Ffar4
chr4	137267400	137287999	20600	*	8.87212	9.14628	8.53335	0.572465	2.41077e-08	5.66253e-07	chr4	137271400	137290199	18800	*	10.554	10.6231	10.4814	0.10802	0.0872233	0.205112	16599	No	Wnt4		Wnt4
chr11	95197200	95206999	9800	*	8.45143	8.76694	8.04702	0.655944	2.42496e-08	5.68716e-07	chr11	95188800	95206999	18200	*	10.5621	10.6405	10.4792	0.118727	0.0696016	0.182287	9799	No
chr2	10352800	10379799	27000	*	9.76783	9.97366	9.52767	0.430776	2.46906e-08	5.78175e-07	chr2	10350400	10381399	31000	*	11.2514	11.3652	11.128	0.175522	0.00678109	0.0517334	26999	No	Sfmbt2
chr4	134339200	134348599	9400	*	8.41862	8.73704	8.0094	0.661596	2.5188e-08	5.88026e-07	chr4	134336600	134349999	13400	*	10.1868	10.2938	10.0711	0.16376	0.0119913	0.0704189	9399	No	Slc30a2
chr2	152922800	152947599	24800	*	9.36843	9.60796	9.08105	0.500096	2.53925e-08	5.90604e-07	chr2	152901400	152963399	62000	*	12.0753	12.1269	12.0217	0.0779549	0.228971	0.358699	24799	No	Foxs1,Mylk2,Dusp15,Ttll9		Dusp15
chr4	99555000	99596199	41200	*	9.87152	10.0707	9.64043	0.417391	2.53594e-08	5.90604e-07	chr4	99554200	99607399	53200	*	11.5022	11.6001	11.3973	0.155091	0.0133666	0.0746944	41199	No
chr2	84864000	84878199	14200	*	8.74349	9.02924	8.38681	0.600367	2.6277e-08	6.09739e-07	chr2	84864400	84877599	13200	*	10.2221	10.2282	10.2159	0.00951045	0.880958	0.915237	13199	No	Rtn4rl2
chr10	120892600	120906399	13800	*	8.49219	8.79569	8.10736	0.634767	2.66825e-08	6.18212e-07	chr10	120891000	120908199	17200	*	10.0891	10.1471	10.0287	0.0825692	0.227814	0.357581	13799	No	Msrb3
chr2	181199200	181223399	24200	*	9.17671	9.42477	8.87695	0.521174	2.72667e-08	6.29845e-07	chr2	181194000	181225999	32000	*	10.9367	10.9716	10.901	0.0549557	0.378388	0.5012	24199	No	Ptk6,Srms,Fndc11
chr19	6837000	6851799	14800	*	8.74791	9.02894	8.39856	0.587797	2.87364e-08	6.61801e-07	chr19	6820600	6859799	39200	*	11.492	11.5206	11.4628	0.0450645	0.466044	0.586009	14799	No	Mir5046,Rps6ka4,Ccdc88b		Rps6ka4
chr11	117193800	117206999	13200	*	8.68373	8.97544	8.31768	0.608192	2.9532e-08	6.79104e-07	chr11	117192200	117206999	14800	*	10.4831	10.525	10.4401	0.0631417	0.335288	0.464533	13199	No	Septin9
chr14	70065800	70094999	29200	*	9.70248	9.91062	9.45916	0.435145	2.96743e-08	6.81353e-07	chr14	70051600	70094599	43000	*	11.6511	11.6706	11.6313	0.030922	0.617575	0.713131	28799	No	Egr3,Pebp4		Egr3
chr1	134640200	134660199	20000	*	9.12421	9.37531	8.81999	0.524813	3.06427e-08	7.02537e-07	chr1	134639600	134662999	23400	*	10.9074	10.9598	10.8531	0.0815707	0.197357	0.329166	19999	No	Syt2
chr5	128407600	128451999	44400	*	10.14	10.3217	9.93208	0.379756	3.13867e-08	7.18522e-07	chr5	128379600	128452199	72600	*	12.0736	12.1451	11.9985	0.114252	0.0620829	0.170345	44399	No	Tmem132d		Tmem132d
chr2	57094200	57117399	23200	*	9.80931	10.0144	9.57018	0.427498	3.14961e-08	7.1995e-07	chr2	57095800	57117199	21400	*	11.2167	11.301	11.1272	0.133084	0.0337982	0.122986	21399	No	Nr4a2	Nr4a2
chr2	27558200	27641999	83800	*	10.7253	10.875	10.5582	0.311079	3.37827e-08	7.69924e-07	chr2	27548600	27689599	141000	*	12.9262	12.8911	12.9604	-0.0521141	0.409569	0.532869	83799	No	Rxra		Rxra
chr1	121517000	121539199	22200	*	8.83877	9.11688	8.49392	0.579015	3.40583e-08	7.75053e-07	chr1	121518200	121537199	19000	*	10.2101	10.2943	10.1208	0.131061	0.0390915	0.132795	18999	No	Htr5b
chr6	85504600	85517199	12600	*	8.86886	9.14	8.5347	0.568939	3.49039e-08	7.91946e-07	chr6	85499600	85518999	19400	*	10.938	10.9346	10.9415	-0.00455598	0.941005	0.95976	12599	No	Egr4,Fbxo41		Fbxo41
chr11	97105800	97120999	15200	*	9.09798	9.36406	8.77148	0.557858	3.63429e-08	8.23378e-07	chr11	97090000	97145599	55600	*	11.8113	11.8691	11.751	0.0902901	0.150777	0.279931	15199	No	Tbx21,Tbkbp1		Tbkbp1
chr2	71514000	71555799	41800	*	10.8438	10.9925	10.678	0.307781	3.65776e-08	8.27474e-07	chr2	71514400	71557399	43000	*	12.8241	12.888	12.7572	0.0992347	0.115929	0.239556	41399	No	Dlx1as,Dlx1,Dlx2,Metap1d	Dlx2
chr7	121858400	121870199	11800	*	8.32568	8.64411	7.91644	0.663584	3.69764e-08	8.34035e-07	chr7	121858400	121878999	20600	*	10.3016	10.3575	10.2434	0.0868807	0.170243	0.301455	11799	No	Scnn1b
chr10	75772200	75785999	13800	*	8.56668	8.86251	8.19411	0.618389	3.92412e-08	8.8219e-07	chr10	75770000	75786399	16400	*	9.94947	10.0169	9.87877	0.0978144	0.148096	0.276149	13799	No	Gstt3,Ddt,Gstt1
chr18	76530400	76567599	37200	*	10.2498	10.4251	10.0502	0.365202	3.92838e-08	8.8219e-07	chr18	76530400	76567799	37400	*	11.7534	11.8184	11.6853	0.0965795	0.143165	0.269763	37199	No
chr17	47736600	47743599	7000	*	8.00942	8.36229	7.5413	0.72795	3.93894e-08	8.82603e-07	chr17	47736800	47744199	7400	*	9.89719	9.88954	9.9048	-0.00888907	0.895445	0.924997	6799	No	Tfeb
chr11	77459600	77469399	9800	*	8.21325	8.54352	7.7842	0.686479	3.94173e-08	8.82603e-07	chr11	77458200	77472799	14600	*	9.99758	10.0545	9.93836	0.084878	0.198801	0.330901	9799	No	Coro6,Ssh2,Ankrd13b	Ssh2,Ankrd13b
chr11	49598600	49625199	26600	*	9.63821	9.85362	9.38489	0.448593	4.01045e-08	8.96681e-07	chr11	49598200	49649799	51600	*	12.0319	12.1121	11.9469	0.127214	0.0407139	0.135461	26599	No	Flt4
chr7	127940600	127962599	22000	*	9.01589	9.2736	8.70192	0.537825	4.04641e-08	9.03405e-07	chr7	127924000	127964399	40400	*	11.0976	11.1917	10.9969	0.151831	0.0133555	0.0746944	21999	No	Kat8,Prss8,Prss36	Kat8
chr9	69653600	69706799	53200	*	10.6963	10.8486	10.526	0.31717	4.34671e-08	9.64832e-07	chr9	69538800	69710399	171600	*	13.2529	13.3492	13.1497	0.146827	0.0236999	0.101011	53199	No
chr12	80688600	80697199	8600	*	8.59036	8.88361	8.2219	0.613962	4.40197e-08	9.75684e-07	chr12	80686800	80699999	13200	*	10.2796	10.3277	10.2299	0.0740748	0.247115	0.37794	8599	No	Plekhd1,Plekhd1os
chr17	32097200	32106599	9400	*	8.01916	8.36397	7.56517	0.713557	4.40838e-08	9.75695e-07	chr17	32096000	32118599	22600	*	10.3473	10.4026	10.2897	0.0829148	0.208671	0.340292	9399	No	Pdxk-ps
chr7	44282200	44303599	21400	*	8.56623	8.86156	8.19447	0.614718	4.4232e-08	9.77565e-07	chr7	44282200	44303199	21000	*	9.89248	9.96163	9.81984	0.103505	0.115028	0.238626	20999	No	Clec11a
chr4	132971200	132979599	8400	*	8.24342	8.56571	7.82776	0.669192	4.5248e-08	9.95715e-07	chr4	132968200	132981999	13800	*	9.96893	10.088	9.83915	0.17646	0.00851975	0.0596166	8399	No	Fgr
chr10	120193000	120207999	15000	*	8.65277	8.93822	8.29656	0.596032	4.5817e-08	1.00679e-06	chr10	120195600	120209199	13600	*	10.0966	10.1714	10.0177	0.112	0.0902226	0.207505	12399	No	Tmbim4,Irak3		Tmbim4
chr17	28765000	28772999	8000	*	8.29886	8.6149	7.89358	0.656692	4.7365e-08	1.03932e-06	chr17	28765000	28775599	10600	*	10.1188	10.1634	10.0728	0.0666813	0.308626	0.439281	7999	No	Mapk13
chr6	126159200	126170199	11000	*	8.87128	9.14382	8.53498	0.570465	4.74537e-08	1.03978e-06	chr6	126158400	126174199	15800	*	10.5824	10.6627	10.4973	0.123031	0.0578555	0.163333	10999	No	Ntf3	Ntf3
chr4	136138000	136151599	13600	*	8.74566	9.02797	8.39434	0.590658	4.84181e-08	1.0594e-06	chr4	136132200	136152799	20600	*	10.6797	10.7704	10.5828	0.1456	0.0182072	0.0874812	13599	No	Id3
chr6	64724200	64745799	21600	*	9.92114	10.1163	9.69541	0.406768	4.86591e-08	1.06315e-06	chr6	64724000	64745999	22000	*	11.4915	11.5575	11.4224	0.100539	0.11994	0.24412	21599	No	Atoh1
chr9	21178000	21185999	8000	*	7.80186	8.17085	7.3048	0.760035	4.88393e-08	1.06557e-06	chr9	21178200	21188599	10400	*	9.53228	9.62186	9.43676	0.12635	0.0654797	0.174418	7799	No	Pde4a		Pde4a
chr11	5053600	5065199	11600	*	8.93339	9.20718	8.59519	0.569622	4.90219e-08	1.06804e-06	chr11	5048400	5067599	19200	*	10.9346	10.9991	10.867	0.0997377	0.117005	0.240291	11599	No	Rasl10a,Gas2l1		Gas2l1
chr19	42196200	42207199	11000	*	8.95096	9.21311	8.63037	0.547817	4.92434e-08	1.07134e-06	chr19	42195600	42217599	22000	*	10.9509	10.9777	10.9235	0.0424805	0.492412	0.606752	10999	No	Mir3084-2,Sfrp5
chr11	55592600	55630199	37600	*	9.89326	10.0884	9.66755	0.408405	4.94373e-08	1.07403e-06	chr11	55591200	55630399	39200	*	11.2006	11.2689	11.1289	0.0728537	0.321598	0.452046	37599	No	Glra1
chr16	20580600	20600799	20200	*	8.96688	9.22791	8.64795	0.544253	4.97694e-08	1.07921e-06	chr16	20579800	20602599	22800	*	10.7221	10.7798	10.662	0.0913318	0.140888	0.267033	20199	No	Vwa5b2
chr13	53281800	53291199	9400	*	8.09671	8.44194	7.64199	0.711686	4.98163e-08	1.07921e-06	chr13	53276400	53289199	12800	*	10.2156	10.2873	10.1403	0.109545	0.0907993	0.208205	7399	No	Ror2		Ror2
chr7	44946200	44955199	9000	*	8.36937	8.69454	7.94891	0.674825	5.01629e-08	1.08519e-06	chr7	44945600	44956799	11200	*	9.97082	10.0809	9.8517	0.155339	0.0247603	0.103403	8999	No	Tsks
chr5	33718400	33726599	8200	*	7.83757	8.20206	7.34868	0.749631	5.17092e-08	1.11393e-06	chr5	33712600	33734599	22000	*	10.3306	10.3157	10.3454	-0.0193758	0.77478	0.836815	8199	No	Fgfr3		Fgfr3
chr4	133473800	133485999	12200	*	8.93346	9.19379	8.61557	0.543765	5.1998e-08	1.11742e-06	chr4	133462600	133489999	27400	*	11.105	11.178	11.0281	0.117816	0.0522837	0.155463	12199	No	Tent5b
chrX	140002200	140069799	67600	*	10.0848	10.2665	9.87703	0.379147	5.26831e-08	1.13014e-06	chrX	140049400	140066399	17000	*	9.87487	9.98509	9.75554	0.166299	0.0116012	0.0690133	16999	No	Nup62cl,Dnaaf6b
chr8	106496600	106519799	23200	*	9.57912	9.80479	9.31148	0.471401	5.33762e-08	1.14341e-06	chr8	106493400	106521999	28600	*	11.2542	11.3185	11.187	0.101842	0.100217	0.222368	23199	No	Cdh3
chr4	155649400	155659999	10600	*	8.425	8.73145	8.0354	0.636705	5.41996e-08	1.15943e-06	chr4	155647400	155660399	13000	*	10.199	10.2974	10.0935	0.147378	0.0262545	0.107281	10599	No	Cdk11b,Mmp23,Mib2	Cdk11b,Mib2
chr1	193131600	193160599	29000	*	9.32022	9.55287	9.04271	0.486784	5.65599e-08	1.20824e-06	chr1	193132400	193166199	33800	*	11.09	11.135	11.0435	0.0717284	0.241592	0.372085	28199	No	Irf6
chr7	27390800	27415799	25000	*	9.40952	9.63581	9.14102	0.473261	5.74538e-08	1.22563e-06	chr7	27390200	27419199	29000	*	11.0789	11.1781	10.9724	0.153371	0.0173487	0.0855967	24999	No	Sptbn4		Sptbn4
chr7	19766200	19775799	9600	*	8.05636	8.40113	7.60244	0.710115	5.95422e-08	1.26666e-06	chr7	19767800	19775999	8200	*	9.71425	9.78783	9.63672	0.100593	0.151079	0.279931	7999	No	Bcam		Bcam
chr19	37425400	37444399	19000	*	10.057	10.2425	9.844	0.387493	6.21066e-08	1.31938e-06	chr19	37425000	37444399	19400	*	11.6345	11.6802	11.5873	0.0742444	0.211268	0.341589	18999	No	Mir3084-2,Hhex
chr8	121491000	121536799	45800	*	9.56371	9.78314	9.30479	0.456214	6.37714e-08	1.35287e-06	chr8	121490800	121536799	46000	*	11.0692	11.0993	11.0384	0.0467229	0.46355	0.583555	45799	No	Galnt2,1700018B08Rik	Galnt2
chr4	63208000	63237999	30000	*	9.53276	9.74913	9.27811	0.453228	6.48112e-08	1.37303e-06	chr4	63199600	63239399	39800	*	11.4809	11.5253	11.4351	0.0693591	0.269216	0.399624	29999	No	Col27a1		Col27a1
chr11	120938000	120952599	14600	*	8.7983	9.06747	8.46713	0.562294	6.55073e-08	1.38586e-06	chr11	120943000	120953799	10800	*	10.317	10.3596	10.2731	0.0645152	0.323119	0.453915	9599	No	Slc16a3
chr7	29015800	29023999	8200	*	8.16944	8.49968	7.74044	0.681616	6.90079e-08	1.45534e-06	chr7	29016000	29022599	6600	*	9.78343	9.841	9.72347	0.0846657	0.204114	0.33507	6599	No	Ryr1	Ryr1
chr2	25230000	25240399	10400	*	8.1976	8.53158	7.76225	0.691962	7.51338e-08	1.5808e-06	chr2	25227000	25244599	17600	*	10.0033	10.092	9.90887	0.134123	0.0401716	0.135291	10399	No	Slc34a3,Rnf224,Cysrt1,Rnf208
chr4	139043400	139078399	35000	*	9.30411	9.5397	9.0224	0.494293	7.56536e-08	1.58955e-06	chr4	139027800	139080399	52600	*	11.4742	11.4716	11.4767	-0.00327579	0.957698	0.972172	34999	No	Htr6,Tmco4
chr1	63241000	63289399	48400	*	11.143	11.2769	10.9954	0.276044	7.72072e-08	1.61998e-06	chr1	63232000	63289799	57800	*	12.7373	12.8436	12.6224	0.165284	0.00981619	0.0632948	48399	No	Zdbf2	Zdbf2
chr18	76370400	76409399	39000	*	9.99972	10.1894	9.78133	0.393531	7.83838e-08	1.64242e-06	chr18	76370400	76449999	79600	*	12.1855	12.2267	12.1431	0.0639778	0.308449	0.43924	38999	No
chr9	61298000	61370599	72600	*	10.3448	10.5118	10.156	0.346325	7.87384e-08	1.64535e-06	chr9	61288800	61384999	96200	*	12.2282	12.2151	12.2412	-0.0202276	0.737301	0.807699	72599	No	Tle3,B930092H01Rik		Tle3
chr5	113329200	113355799	26600	*	9.79701	10.0026	9.55721	0.427373	7.87141e-08	1.64535e-06	chr5	113312800	113355799	43000	*	11.7807	11.8374	11.7216	0.0905666	0.138859	0.264969	26599	No	Mir7229,Mir7230
chr10	62884200	62889799	5600	*	7.42936	7.83856	6.85599	0.826626	8.36843e-08	1.73923e-06	chr10	62883800	62888999	5200	*	9.06239	9.09345	9.03065	0.0405869	0.569809	0.670217	4799	No	Tet1
chr17	43624200	43632999	8800	*	8.24522	8.567	7.83042	0.666305	8.41953e-08	1.74748e-06	chr17	43623000	43634199	11200	*	10.0028	10.0758	9.92583	0.11031	0.0914455	0.209417	8799	No	Tdrd6
chr1	135812200	135829799	17600	*	8.80246	9.06895	8.47535	0.555375	8.56771e-08	1.77583e-06	chr1	135807400	135834399	27000	*	10.753	10.7806	10.7247	0.0434923	0.489117	0.604413	17599	No	Lad1,Tnni1
chrX	137089200	137106999	17800	*	9.38012	9.61184	9.10393	0.484184	8.74672e-08	1.81049e-06	chrX	137090800	137106999	16200	*	10.768	10.8763	10.6509	0.164083	0.0127199	0.072637	16199	No
chr17	27050200	27063799	13600	*	8.82246	9.094	8.48769	0.565754	9.21784e-08	1.89522e-06	chr17	27049800	27070199	20400	*	10.7248	10.7733	10.6746	0.0747433	0.243342	0.373587	13599	No	Itpr3
chr8	124982600	125012199	29600	*	9.10479	9.34925	8.81027	0.508772	9.2123e-08	1.89522e-06	chr8	124982400	125013599	31200	*	10.4819	10.5355	10.4262	0.0838606	0.182163	0.314283	29599	No	Tsnax		Tsnax
chr1	187600800	187619199	18400	*	9.86991	10.0631	9.64684	0.403621	9.39941e-08	1.92711e-06	chr1	187579600	187619199	39600	*	11.8503	11.9353	11.76	0.13653	0.026033	0.106908	18399	No	Esrrg		Esrrg
chr11	98442400	98472999	30600	*	9.40059	9.62402	9.13609	0.465019	9.39255e-08	1.92711e-06	chr11	98440600	98472999	32400	*	11.0761	11.1835	10.9601	0.16719	0.00921429	0.0613434	30599	No	Grb7,Ikzf3
chr19	24220400	24228799	8400	*	7.97889	8.32065	7.53018	0.70496	9.9184e-08	2.02568e-06	chr19	24220200	24230599	10400	*	9.65819	9.74254	9.56861	0.121226	0.0744011	0.188576	8399	No	Tjp2		Tjp2
chr11	50597800	50608799	11000	*	8.43	8.7274	8.05493	0.617495	1.0162e-07	2.07266e-06	chr11	50598000	50611999	14000	*	10.2487	10.2253	10.2717	-0.0327783	0.613787	0.70952	10799	No	Adamts2		Adamts2
chr4	153172600	153203399	30800	*	9.38613	9.61014	9.12084	0.46582	1.03515e-07	2.10573e-06	chr4	153156600	153197599	41000	*	11.1642	11.2415	11.0825	0.117236	0.0723412	0.185987	24999	No
chr6	116453200	116473799	20600	*	9.00747	9.25605	8.70695	0.518758	1.06811e-07	2.16417e-06	chr6	116453200	116473199	20000	*	10.3087	10.3719	10.2426	0.097336	0.129276	0.254138	19999	No	Alox5
chr14	118762200	118801799	39600	*	9.57829	9.78797	9.33288	0.436131	1.07831e-07	2.18195e-06	chr14	118763200	118801999	38800	*	11.0483	11.1116	10.9821	0.0997323	0.110428	0.233348	38599	No	Cldn10		Cldn10
chr7	19059800	19068599	8800	*	8.14197	8.47346	7.71087	0.684649	1.14447e-07	2.30971e-06	chr7	19060400	19069199	8800	*	9.69315	9.74947	9.63455	0.0818716	0.223222	0.353984	8199	No	Rsph6a
chr4	124643600	124671999	28400	*	9.49992	9.71919	9.24125	0.457075	1.15749e-07	2.33293e-06	chr4	124630000	124674999	45000	*	11.6175	11.5923	11.6422	-0.038588	0.525964	0.635811	28399	No	Pou3f1	Pou3f1
chr17	5933200	5946199	13000	*	7.9247	8.27185	7.46662	0.712598	1.1642e-07	2.34336e-06	chr17	5932600	5943799	11200	*	9.38404	9.45208	9.31264	0.0911711	0.195952	0.32767	10599	No	Synj2		Synj2
chr17	25307600	25326999	19400	*	8.49255	8.78292	8.12862	0.603898	1.1752e-07	2.36241e-06	chr17	25307600	25341399	33800	*	10.6529	10.7175	10.5853	0.100986	0.109696	0.233131	19399	No	Prss28,Prss29
chr8	106131200	106140799	9600	*	9.26447	9.49571	8.98896	0.482995	1.20517e-07	2.41948e-06	chr8	106130200	106141399	11200	*	10.9583	10.984	10.9321	0.0404379	0.519478	0.630571	9599	No	Nfatc3,1810019D21Rik,Esrp2	Nfatc3
chr1	9959600	9975399	15800	*	9.07655	9.31885	8.78517	0.505249	1.23056e-07	2.46402e-06	chr1	9959800	9976399	16600	*	10.6139	10.6856	10.5384	0.114739	0.0605296	0.16738	15599	No	Tcf24,Ppp1r42
chr7	126584000	126605399	21400	*	8.65507	8.93037	8.31455	0.572575	1.24071e-07	2.47508e-06	chr7	126584400	126605799	21400	*	10.2187	10.2359	10.2013	0.0264879	0.682556	0.76728	20999	No	Cln3,Apobr,Il27
chr17	57061000	57071199	10200	*	8.37743	8.67781	7.99762	0.622929	1.24093e-07	2.47508e-06	chr17	57058200	57078599	20400	*	10.4873	10.5519	10.4198	0.0988188	0.124759	0.249518	10199	No	Crb3,Slc25a23,Dennd1c		Slc25a23
chr8	78147000	78166799	19800	*	8.75281	9.02551	8.41627	0.565492	1.25449e-07	2.49888e-06	chr8	78147000	78167399	20400	*	9.80028	9.86664	9.73073	0.0964074	0.153076	0.281797	19799	No
chr5	135881800	135893199	11400	*	8.60963	8.89069	8.26023	0.583141	1.26307e-07	2.5127e-06	chr5	135881400	135893599	12200	*	10.2171	10.3228	10.1031	0.156952	0.0190525	0.0901988	11399	No	Hspb1
chr9	24757200	24791199	34000	*	10.9476	11.0819	10.7995	0.277521	1.40007e-07	2.77088e-06	chr9	24757000	24784399	27400	*	12.3882	12.4479	12.3259	0.090633	0.160006	0.289321	27199	No	Tbx20
chr2	152624000	152632399	8400	*	8.60073	8.88492	8.24648	0.590834	1.40765e-07	2.78229e-06	chr2	152618800	152639999	21200	*	10.726	10.8018	10.6459	0.120523	0.0524551	0.155463	8399	No	Rem1,Defb25
chr17	23675400	23685799	10400	*	8.67849	8.95846	8.33078	0.584366	1.44267e-07	2.84783e-06	chr17	23673400	23685799	12400	*	10.3256	10.4178	10.2271	0.137361	0.0388975	0.132284	10399	No	Tnfrsf12a,Hcfc1r1,Thoc6,Cldn6,Cldn9	Thoc6	Hcfc1r1
chr11	102662200	102678199	16000	*	8.76686	9.03383	8.43901	0.556618	1.47556e-07	2.90902e-06	chr11	102661400	102679599	18200	*	10.3284	10.4224	10.2278	0.147723	0.0195934	0.0911308	15999	No	Meioc
chr3	90455000	90470999	16000	*	8.74127	9.0089	8.41241	0.55542	1.52233e-07	2.99352e-06	chr3	90454800	90472399	17600	*	10.4117	10.465	10.3563	0.0808134	0.215467	0.345261	15999	No	Npr1
chr11	75471000	75485999	15000	*	8.18829	8.50928	7.77481	0.661215	1.52576e-07	2.99643e-06	chr11	75471200	75485799	14600	*	9.3822	9.48837	9.26758	0.140247	0.0487839	0.150285	14599	No
chr2	166300600	166433799	133200	*	11.4825	11.6018	11.3525	0.244831	1.55792e-07	3.05567e-06	chr2	166284400	166479599	195200	*	13.7128	13.7865	13.6351	0.109162	0.0982286	0.219314	133199	No	5031425F14Rik,Gm11468
chr7	19840000	19856199	16200	*	8.47508	8.76451	8.11264	0.601168	1.59586e-07	3.12609e-06	chr7	19838800	19856599	17800	*	10.0318	10.0835	9.97806	0.0776728	0.237303	0.367756	16199	No	Gm19345,Ceacam16
chr2	172725200	172743599	18400	*	9.19542	9.43022	8.91482	0.490461	1.63383e-07	3.19174e-06	chr2	172719000	172743599	24600	*	10.7811	10.7963	10.7657	0.0243274	0.698538	0.779268	18399	No
chr8	123110800	123132599	21800	*	9.20151	9.43517	8.92254	0.485149	1.63672e-07	3.19174e-06	chr8	123109000	123135799	26800	*	10.9923	11.0182	10.9658	0.0417461	0.489087	0.604413	21799	No	Cpne7,Mir7080,Galnt2	Galnt2	Cpne7
chr2	25575400	25581599	6200	*	8.92996	9.19962	8.59804	0.556758	1.64186e-07	3.19174e-06	chr2	25574400	25585999	11600	*	11.0069	11.0451	10.9677	0.0597573	0.339182	0.467247	6199	No	Rabl6,Ajm1,Phpt1		Rabl6,Ajm1,Phpt1
chr13	100545200	100567399	22200	*	9.15459	9.39813	8.86143	0.504284	1.63908e-07	3.19174e-06	chr13	100544800	100569799	25000	*	10.5903	10.6478	10.5305	0.0848771	0.202681	0.333901	22199	No	Ocln
chr7	63752400	63762599	10200	*	8.64974	8.92543	8.30862	0.571764	1.64001e-07	3.19174e-06	chr7	63752800	63765399	12600	*	10.4027	10.4862	10.314	0.128737	0.0458247	0.145269	9799	No	Otud7a		Otud7a
chr11	76023600	76031399	7800	*	7.42223	7.82704	6.85752	0.811574	1.6402e-07	3.19174e-06	chr11	76023200	76031399	8200	*	9.29177	9.42707	9.14244	0.186938	0.00759006	0.0556145	7799	No	Rflnb		Rflnb
chr7	66421800	66431999	10200	*	8.52459	8.81811	8.15569	0.605169	1.65858e-07	3.22017e-06	chr7	66417600	66433799	16200	*	10.3868	10.416	10.3569	0.0451204	0.482107	0.598733	10199	No	Aldh1a3
chr7	29226400	29234999	8600	*	8.38112	8.6805	8.0029	0.618083	1.67201e-07	3.24214e-06	chr7	29218400	29235999	17600	*	10.2551	10.289	10.2204	0.049647	0.460874	0.581322	8599	No	Kcnk6
chr4	84662800	84685399	22600	*	9.48537	9.69992	9.23324	0.447221	1.72625e-07	3.33886e-06	chr4	84662600	84688599	26000	*	11.0388	11.1309	10.9404	0.147646	0.0168787	0.0839765	22599	No	Bnc2
chr10	78066800	78073599	6800	*	7.83928	8.19455	7.3669	0.723451	1.90063e-07	3.65459e-06	chr10	78066800	78076199	9400	*	9.62469	9.66161	9.58681	0.053194	0.429188	0.552156	6799	No	Icosl
chr14	57129000	57141399	12400	*	8.27148	8.57812	7.88156	0.632247	1.9014e-07	3.65459e-06	chr14	57127600	57142199	14600	*	9.91161	9.98896	9.82987	0.112323	0.0971129	0.217576	12399	No	Gjb6
chr11	115822400	115840399	18000	*	8.81134	9.07149	8.49373	0.540124	1.99666e-07	3.81856e-06	chr11	115822000	115840799	18800	*	10.5439	10.5641	10.5234	0.0318606	0.611763	0.707687	17999	No	Llgl2,Tsen54	Tsen54
chr4	106460400	106467199	6800	*	7.87807	8.22533	7.41981	0.710432	2.01154e-07	3.84222e-06	chr4	106460400	106467399	7000	*	9.38478	9.45458	9.31142	0.095126	0.174348	0.305986	6799	No	Pcsk9
chr4	132139800	132150199	10400	*	8.47041	8.76015	8.10749	0.601504	2.01587e-07	3.8457e-06	chr4	132137400	132151199	13800	*	10.1513	10.2352	10.0622	0.127038	0.0512728	0.153914	10399	No	Oprd1
chr17	47828600	47838799	10200	*	8.65694	8.92783	8.32313	0.562666	2.05537e-07	3.91133e-06	chr17	47828400	47839399	11000	*	10.4459	10.4425	10.4492	-0.0038267	0.95231	0.968227	10199	No	Mdfi
chr4	55529200	55532599	3400	*	7.69738	8.08695	7.16203	0.781349	2.0605e-07	3.91623e-06	chr4	55528000	55536999	9000	*	9.90121	9.8982	9.90421	-0.00280572	0.966661	0.977073	3399	No	Klf4
chr4	11376200	11402999	26800	*	10.196	10.3638	10.0061	0.34894	2.09261e-07	3.97234e-06	chr4	11372800	11401199	28400	*	11.8824	11.9138	11.8503	0.0475713	0.461083	0.581358	24999	No	Esrp1
chr2	73261000	73282999	22000	*	10.1989	10.3693	10.0056	0.355548	2.10306e-07	3.98724e-06	chr2	73261000	73282999	22000	*	12.222	12.2704	12.1719	0.0765237	0.213842	0.343341	21999	No	Sp9
chr15	78197200	78224999	27800	*	9.2071	9.43992	8.92934	0.48246	2.18473e-07	4.13697e-06	chr15	78179600	78229799	50200	*	11.1868	11.2178	11.1551	0.0485704	0.439087	0.560862	27799	No	Pvalb
chr8	125904400	125919999	15600	*	8.68202	8.95491	8.34518	0.567649	2.20397e-07	4.16825e-06	chr8	125904200	125917399	13200	*	10.2579	10.2893	10.2258	0.0475396	0.468077	0.587419	12999	No	A730098A19Rik,Map3k21
chr4	115083800	115101999	18200	*	8.94195	9.1995	8.62821	0.535397	2.25337e-07	4.25119e-06	chr4	115081400	115102199	20800	*	10.5032	10.5792	10.4229	0.113035	0.0891209	0.207095	18199	No	Pdzk1ip1
chr10	69392600	69403799	11200	*	8.60196	8.88136	8.25512	0.580471	2.26509e-07	4.26805e-06	chr10	69391200	69402999	11800	*	10.1632	10.2241	10.0995	0.0931451	0.149215	0.277868	10399	No	Ank3	Ank3
chr3	102187800	102213599	25800	*	9.37016	9.60166	9.09427	0.483212	2.27611e-07	4.28356e-06	chr3	102185400	102225999	40600	*	11.1981	11.236	11.1592	0.060034	0.331496	0.461063	25799	No	Vangl1
chr4	22486800	22501599	14800	*	8.49046	8.78096	8.12632	0.600048	2.37031e-07	4.45537e-06	chr4	22484600	22502599	18000	*	10.1852	10.2518	10.1155	0.102168	0.112227	0.235933	14799	No	Gm30731,Pou3f2	Pou3f2
chr6	53279200	53314199	35000	*	9.52201	9.73103	9.27748	0.435519	2.38814e-07	4.48339e-06	chr6	53275000	53338199	63200	*	11.5542	11.6071	11.4994	0.0850571	0.159337	0.289085	34999	No	Creb5
chr2	180222200	180228799	6600	*	7.78644	8.14011	7.3169	0.721598	2.41231e-07	4.52322e-06	chr2	180217800	180231599	13800	*	9.94115	9.9577	9.92441	0.0247903	0.704931	0.783719	6599	No	Lama5
chr6	70943200	70965799	22600	*	9.63234	9.83225	9.40019	0.414869	2.59317e-07	4.83282e-06	chr6	70942400	70971399	29000	*	11.2734	11.3141	11.2315	0.0651553	0.284986	0.414805	22599	No	Foxi3
chr9	21984600	21994199	9600	*	9.05707	9.29435	8.77294	0.492899	2.83915e-07	5.27841e-06	chr9	21982800	21994999	12200	*	10.9056	10.959	10.8501	0.0849163	0.168643	0.299621	9599	No	Rgl3,Odad3
chr5	35511000	35538799	27800	*	9.34943	9.57497	9.08197	0.466897	2.90907e-07	5.40185e-06	chr5	35460600	35548799	88200	*	12.1337	12.1642	12.1025	0.0481681	0.433677	0.555493	27799	No	Cpz
chr6	6839200	6891599	52400	*	11.1282	11.253	10.9914	0.257162	3.12396e-07	5.79387e-06	chr6	6835400	6895199	59800	*	12.9795	13.0595	12.8948	0.119194	0.0704029	0.183343	52399	No	Dlx5,Dlx6,Dlx6os2,Dlx6os1	Dlx5,Dlx6os1
chr11	116525400	116536999	11600	*	8.80188	9.07268	8.46823	0.557214	3.12979e-07	5.79767e-06	chr11	116526200	116539399	13200	*	10.6934	10.7161	10.6703	0.0360312	0.56011	0.664384	10799	No	Sphk1,Ube2o
chr11	11677000	11691599	14600	*	8.58799	8.86133	8.25045	0.565977	3.17165e-07	5.86106e-06	chr11	11674800	11694199	19400	*	10.2468	10.3038	10.1874	0.0884015	0.162284	0.292129	14599	No	Ikzf1
chr18	82400200	82415599	15400	*	8.99988	9.2463	8.70252	0.510524	3.22454e-07	5.95017e-06	chr18	82400400	82416799	16400	*	10.6637	10.731	10.5932	0.106112	0.0897053	0.207095	15199	No	Galr1
chr11	4215000	4220799	5800	*	7.42159	7.81474	6.87945	0.787347	3.22763e-07	5.95017e-06	chr11	4213600	4222799	9200	*	9.3136	9.41108	9.20906	0.13527	0.0507732	0.152788	5799	No	Tbc1d10a,Castor1
chr17	47455400	47470399	15000	*	8.44468	8.72942	8.08957	0.587959	3.28957e-07	6.0498e-06	chr17	47458200	47474599	16400	*	10.1633	10.1662	10.1604	0.00533668	0.934616	0.95515	12199	No	AI661453
chr2	35576800	35592999	16200	*	9.01547	9.26181	8.71823	0.511908	3.32643e-07	6.11028e-06	chr2	35570800	35597599	26800	*	10.9854	10.9873	10.9835	0.00371899	0.951626	0.967911	16199	No	Dab2ip
chr2	153136200	153160599	24400	*	9.03561	9.27324	8.75097	0.493138	3.34063e-07	6.12902e-06	chr2	153100800	153162199	61400	*	11.8654	11.9165	11.8125	0.0792672	0.209166	0.340754	24399	No	Hck,Tm9sf4		Tm9sf4
chr1	87181000	87196399	15400	*	8.64209	8.91247	8.30907	0.558718	3.43147e-07	6.28065e-06	chr1	87180200	87211999	31800	*	11.086	11.1145	11.057	0.0451843	0.46599	0.586009	15399	No	Chrnd,Chrng,Prss56
chr12	84560800	84580799	20000	*	9.77922	9.96682	9.56352	0.390031	3.58331e-07	6.54295e-06	chr12	84557000	84580599	23600	*	11.5284	11.5759	11.4793	0.0768616	0.19891	0.330901	19799	No	Vsx2
chr3	89807400	89841599	34200	*	9.89793	10.0916	9.67419	0.401967	3.76673e-07	6.85339e-06	chr3	89807200	89841799	34600	*	11.382	11.4366	11.3254	0.0840064	0.188118	0.320556	34199	No	She
chr7	46320600	46356599	36000	*	9.62216	9.82273	9.38915	0.415695	3.77968e-07	6.86881e-06	chr7	46322000	46383399	61400	*	12.2024	12.2693	12.1322	0.104739	0.0949762	0.214561	34599	No	Myod1
chr8	92036200	92106999	70800	*	10.8377	10.9723	10.6892	0.277816	3.90444e-07	7.07877e-06	chr8	92014000	92106999	93000	*	12.6223	12.716	12.5222	0.146649	0.0204616	0.0933073	70799	No
chr8	114695200	114813199	118000	*	11.0306	11.1572	10.8919	0.26137	3.93622e-07	7.12796e-06	chr8	114571800	114835799	264000	*	13.6799	13.7672	13.587	0.13397	0.0371821	0.128621	117999	No	Wwox		Wwox
chr17	28354200	28368999	14800	*	9.2911	9.51282	9.02901	0.458761	3.96424e-07	7.17023e-06	chr17	28347400	28370399	23000	*	11.446	11.501	11.3888	0.0877743	0.150881	0.279931	14799	No	Tead3,Tulp1
chr4	134246000	134261799	15800	*	9.10124	9.33497	8.82219	0.485236	4.0146e-07	7.24423e-06	chr4	134242000	134266799	24800	*	10.9775	10.9986	10.9562	0.0339198	0.574614	0.673411	15799	No	Zfp593,Fam110d,E130218I03Rik	Zfp593
chr4	44480000	44568799	88800	*	10.9931	11.1205	10.8534	0.263548	4.05615e-07	7.3106e-06	chr4	44479600	44552999	73400	*	12.3846	12.4216	12.3467	0.0564901	0.375513	0.499239	72999	No	Pax5
chr9	114554200	114568999	14800	*	9.43955	9.65887	9.1808	0.454016	4.08023e-07	7.33677e-06	chr9	114536000	114575199	39200	*	11.7452	11.7833	11.7062	0.0609817	0.312777	0.443054	14799	No	Trim71
chr5	145112600	145118799	6200	*	7.41073	7.80263	6.87096	0.784	4.08934e-07	7.34453e-06	chr5	145111600	145119799	8200	*	9.34095	9.38898	9.29126	0.0639127	0.360787	0.486482	6199	No	Arpc1b		Arpc1b
chr6	48735800	48747599	11800	*	8.46151	8.74257	8.11212	0.580292	4.11918e-07	7.38947e-06	chr6	48732000	48750399	18400	*	10.2149	10.3304	10.0894	0.172128	0.0100819	0.0642373	11799	No	Gimap1,Gimap5
chr16	18772600	18780399	7800	*	8.67286	8.93957	8.3454	0.550188	4.13295e-07	7.40551e-06	chr16	18769200	18782399	13200	*	10.4126	10.4252	10.4	0.0199024	0.758593	0.824024	7799	No	Cdc45,Cldn5
chr4	154296600	154303199	6600	*	8.17403	8.48281	7.78064	0.63261	4.21269e-07	7.5308e-06	chr4	154289400	154303199	13800	*	10.2156	10.2696	10.1595	0.078354	0.246641	0.377395	6599	No	Arhgef16
chr9	106130600	106160399	29800	*	9.62798	9.83404	9.3875	0.426677	4.24769e-07	7.58453e-06	chr9	106124800	106160199	35400	*	11.4519	11.5073	11.3943	0.0882169	0.151042	0.279931	29599	No	Glyctk,Mir135a-1		Glyctk
chr17	56115200	56128399	13200	*	8.68175	8.95196	8.34901	0.557043	4.32787e-07	7.70974e-06	chr17	56113400	56128599	15200	*	10.3579	10.458	10.2504	0.146261	0.0303803	0.116881	13199	No	Sema6b,Plin5,Lrg1		Sema6b
chr7	112953000	112959999	7000	*	8.49729	8.78051	8.14454	0.582804	4.3398e-07	7.72202e-06	chr7	112953000	112959799	6800	*	10.3571	10.3932	10.3202	0.0536178	0.418007	0.540896	6799	No	Rassf10		Rassf10
chr12	108698200	108705199	7000	*	8.33007	8.62751	7.95495	0.609567	4.36605e-07	7.75973e-06	chr12	108696800	108705799	9000	*	9.93974	10.0232	9.85117	0.124986	0.0584891	0.164049	6999	No	Degs2
chr13	56748200	56759799	11600	*	8.80535	9.0626	8.49204	0.530387	4.55514e-07	8.05844e-06	chr13	56746800	56770199	23400	*	10.9574	10.941	10.9736	-0.0245467	0.6886	0.771507	11599	No
chr11	117263000	117270199	7200	*	7.74778	8.10197	7.27731	0.715914	4.56913e-07	8.07388e-06	chr11	117258000	117270799	12800	*	9.83214	9.83953	9.82471	0.0116052	0.860811	0.900764	7199	No	Septin9
chr4	148718200	148756999	38800	*	9.44013	9.65131	9.19265	0.437566	4.70617e-07	8.28741e-06	chr4	148718200	148757399	39200	*	11.1777	11.1817	11.1737	0.00692518	0.915208	0.94059	38799	No
chr5	137010400	137032599	22200	*	9.2498	9.47123	8.98812	0.460001	4.89222e-07	8.58546e-06	chr5	137011400	137034399	23000	*	10.6084	10.637	10.5793	0.0450816	0.468787	0.587775	21199	No	Vgf	Vgf
chr12	84867200	84883199	16000	*	9.27548	9.49822	9.01196	0.464337	4.90217e-07	8.59308e-06	chr12	84862000	84883199	21200	*	10.9975	11.0314	10.9627	0.0536338	0.388205	0.511263	15999	No	D030025P21Rik,Ltbp2
chr9	22093200	22102999	9800	*	8.38209	8.67392	8.01588	0.598925	4.91538e-07	8.6064e-06	chr9	22091600	22103799	12200	*	10.0265	10.1194	9.92734	0.140019	0.0333837	0.122167	9799	No	Cnn1
chr11	74596200	74618799	22600	*	9.12505	9.37095	8.82846	0.505841	4.92792e-07	8.61851e-06	chr11	74596000	74622399	26400	*	10.6991	10.7801	10.6134	0.128099	0.0407	0.135461	22599	No	Rap1gap2,Ccdc92b		Rap1gap2
chr4	133515800	133524999	9200	*	8.3957	8.68141	8.03906	0.589406	4.94032e-07	8.62341e-06	chr4	133515000	133524199	9200	*	10.1778	10.2187	10.1356	0.0623526	0.336266	0.465488	8399	No	Kdf1
chr2	34872400	34888399	16000	*	8.46327	8.74505	8.11276	0.581376	4.94196e-07	8.62341e-06	chr2	34870800	34889799	19000	*	9.81882	9.87917	9.75584	0.0887442	0.182898	0.314991	15999	No	Psmd5,Cutal
chr11	95503600	95517799	14200	*	8.65627	8.91947	8.33409	0.544305	4.96808e-07	8.65914e-06	chr11	95500400	95529399	29000	*	10.9609	11.0052	10.9151	0.0687644	0.279253	0.409791	14199	No	Nxph3		Nxph3
chr2	178114800	178124599	9800	*	8.06221	8.38755	7.64145	0.661849	4.98206e-07	8.67364e-06	chr2	178115000	178126599	11600	*	9.77013	9.84675	9.6892	0.107054	0.120968	0.245748	9599	No	Phactr3
chr6	8936400	8967199	30800	*	9.66785	9.86024	9.44581	0.399993	5.02371e-07	8.73625e-06	chr6	8932400	8973199	40800	*	11.337	11.5154	11.1333	0.304856	2.53972e-07	7.44369e-05	30799	No	Nxph1		Nxph1
chr6	30950400	30980799	30400	*	10.2653	10.4254	10.0851	0.330892	5.11391e-07	8.88303e-06	chr6	30939600	30995599	56000	*	12.0823	12.1431	12.0188	0.0958628	0.122157	0.247283	30399	No	Klf14
chr7	118441800	118451599	9800	*	7.68706	8.04378	7.21209	0.720854	5.16066e-07	8.95409e-06	chr7	118441400	118461799	20400	*	10.1405	10.2445	10.0284	0.159877	0.0136144	0.0749856	9799	No	Syt17		Syt17
chr15	101996200	102009399	13200	*	8.91107	9.15552	8.61656	0.506116	5.29421e-07	9.15474e-06	chr15	101983600	102014399	30800	*	11.1047	11.1778	11.0277	0.115526	0.0644767	0.173807	13199	No	Krt8
chr6	112485600	112493799	8200	*	8.35851	8.6489	7.99455	0.598178	5.35705e-07	9.24256e-06	chr6	112479600	112493799	14200	*	10.3935	10.4512	10.3333	0.0876472	0.178518	0.310676	8199	No	Oxtr		Oxtr
chr3	18042400	18065599	23200	*	9.27682	9.49678	9.01718	0.45467	5.42333e-07	9.3464e-06	chr3	18041000	18063399	22400	*	10.7839	10.8183	10.7486	0.0535096	0.399213	0.522346	20999	No	Bhlhe22	Bhlhe22
chr11	104167600	104212599	45000	*	9.89937	10.0791	9.69399	0.371736	5.57298e-07	9.59353e-06	chr11	104150400	104214399	64000	*	11.7524	11.783	11.7212	0.0476317	0.447936	0.568338	44999	No	Crhr1,Sppl2c	Crhr1
chr8	25095200	25105799	10600	*	8.71514	8.97276	8.4013	0.533461	5.79999e-07	9.95081e-06	chr8	25095400	25111799	16400	*	10.5886	10.6717	10.5005	0.128604	0.0451306	0.144138	10399	No	5830408C22Rik,Plekha2
chr15	41785600	41794199	8600	*	7.93583	8.26268	7.51255	0.66688	6.03978e-07	1.03506e-05	chr15	41785400	41793599	8200	*	9.38389	9.45295	9.31136	0.0950781	0.171831	0.30322	7999	No	Oxr1		Oxr1
chr11	103353400	103368399	15000	*	9.19739	9.42107	8.93255	0.463446	6.22217e-07	1.06394e-05	chr11	103347800	103368199	20400	*	11.1308	11.1757	11.0845	0.0707765	0.255332	0.386112	14799	No	Plekhm1,Arhgap27,Arhgap27os3
chr2	61800600	61816399	15800	*	9.46338	9.67498	9.21533	0.441414	6.47799e-07	1.10277e-05	chr2	61802000	61818399	16400	*	11.0837	11.1066	11.0605	0.0366195	0.549981	0.655747	14399	No	Tbr1	Tbr1
chr8	70724400	70751199	26800	*	9.84183	10.0281	9.6279	0.386753	6.52265e-07	1.10791e-05	chr8	70710400	70750999	40600	*	11.689	11.7825	11.5891	0.153177	0.0105512	0.0653512	26599	No	Gm3336,Pde4c,Iqcn
chr8	106599200	106612999	13800	*	9.02439	9.25973	8.74303	0.489118	6.54842e-07	1.11106e-05	chr8	106591600	106614199	22600	*	10.874	10.9422	10.8025	0.10491	0.102326	0.224859	13799	No	Cdh1,1110028F18Rik
chr10	128580600	128592599	12000	*	8.3634	8.65936	7.99064	0.607699	6.68923e-07	1.13369e-05	chr10	128569000	128600599	31600	*	10.7159	10.7649	10.6651	0.0765327	0.225603	0.356017	11999	No	Mir6917,Erbb3
chr5	118025400	118031999	6600	*	8.42248	8.70308	8.07381	0.576708	6.71316e-07	1.1365e-05	chr5	118025400	118034599	9200	*	10.3202	10.3456	10.2942	0.0396003	0.530848	0.639318	6599	No	Tesc		Tesc
chr16	30588600	30609399	20800	*	8.91767	9.15846	8.62848	0.498681	6.95874e-07	1.17289e-05	chr16	30587600	30616599	29000	*	10.7095	10.7694	10.6471	0.0954228	0.11969	0.244061	20799	No	Fam43a
chr17	25165000	25183199	18200	*	8.41282	8.69548	8.06095	0.582665	6.984e-07	1.17408e-05	chr17	25169800	25185199	15400	*	9.6157	9.61154	9.61985	-0.00377772	0.956278	0.971343	13399	No	Percc1,Ccdc154,BC003965
chr7	28286200	28296199	10000	*	8.47012	8.74746	8.12645	0.572654	6.98878e-07	1.17408e-05	chr7	28284400	28304199	19800	*	10.5704	10.6304	10.5078	0.0943879	0.131399	0.256746	9999	No	Dll3,Selenov		Dll3
chr11	80149200	80167199	18000	*	9.05193	9.28259	8.77724	0.477008	7.157e-07	1.20103e-05	chr11	80142200	80160799	18600	*	10.5744	10.6486	10.4963	0.114175	0.0762696	0.19072	11599	No	Adap2
chr17	25700000	25719199	19200	*	8.76224	9.01416	8.45684	0.521013	7.2215e-07	1.21053e-05	chr17	25709400	25724799	15400	*	10.1387	10.1946	10.0805	0.0838885	0.202317	0.333901	9799	No	Chtf18,Gng13		Gng13
chr19	5064400	5087999	23600	*	9.28465	9.49977	9.03174	0.447069	7.25032e-07	1.21403e-05	chr19	5064400	5089599	25200	*	11.0622	11.1097	11.0131	0.0741045	0.240366	0.370963	23599	No	Tmem151a,Yif1a,Cd248		Tmem151a
chr8	72208000	72218799	10800	*	8.17624	8.47811	7.79401	0.617397	7.32719e-07	1.22557e-05	chr8	72209600	72218599	9000	*	9.17726	9.28506	9.06076	0.146376	0.0369398	0.128233	8999	No	Cib3
chr7	38083800	38091599	7800	*	7.21957	7.6274	6.64892	0.802645	7.66109e-07	1.27863e-05	chr7	38082400	38099599	17200	*	9.48971	9.5628	9.41271	0.100051	0.152879	0.281797	7799	No	Ccne1		Ccne1
chr1	135100200	135108399	8200	*	8.1002	8.40921	7.70644	0.630338	7.68054e-07	1.28048e-05	chr1	135093600	135114799	21200	*	10.3824	10.4002	10.3644	0.0270523	0.685165	0.769409	8199	No	Ptprv,Lgr6
chr8	119627400	119656999	29600	*	9.27744	9.49592	9.01986	0.452762	7.7666e-07	1.29342e-05	chr8	119604600	119684399	79800	*	12.0437	12.0961	11.9893	0.0847436	0.156519	0.285828	29599	No	Taf1c,Kcng4,Wfdc1,Adad2
chr1	59476600	59488399	11800	*	8.3504	8.64079	7.98644	0.598573	7.83563e-07	1.3035e-05	chr1	59476200	59489599	13400	*	10.1972	10.2609	10.1305	0.0966507	0.138236	0.264651	11799	No	Fzd7	Fzd7
chr15	64918600	64928399	9800	*	8.0338	8.35003	7.62821	0.642906	8.09946e-07	1.34157e-05	chr15	64913200	64929599	16400	*	9.95258	10.0598	9.83676	0.159946	0.0164613	0.0829742	9799	No	Adcy8		Adcy8
chr7	141288600	141296599	8000	*	8.54325	8.82314	8.19568	0.572813	8.11635e-07	1.34182e-05	chr7	141287400	141296799	9400	*	10.325	10.3475	10.302	0.034613	0.596207	0.693674	7999	No	Drd4
chr17	57270400	57284999	14600	*	8.21253	8.50868	7.83946	0.606682	8.34275e-07	1.37445e-05	chr17	57271000	57285999	15000	*	9.87304	9.93379	9.80962	0.0896605	0.178449	0.310676	13999	No	Vav1
chr8	27169800	27191599	21800	*	9.05617	9.29061	8.77611	0.483648	8.3519e-07	1.37448e-05	chr8	27169200	27211399	42200	*	11.1147	11.1534	11.0749	0.0625291	0.296343	0.426903	21799	No	Rab11fip1,Got1l1
chr17	29897800	29958199	60400	*	10.2179	10.3762	10.0401	0.328192	8.50295e-07	1.39634e-05	chr17	29880200	29958599	78400	*	12.143	12.1581	12.1277	0.0240216	0.694598	0.775679	60399	No	Mdga1		Mdga1
chr1	40675600	40686999	11400	*	8.74789	9.00812	8.43016	0.534839	8.66591e-07	1.42006e-05	chr1	40674000	40687999	14000	*	10.3393	10.3906	10.2861	0.0796949	0.20842	0.340292	11399	No	Slc9a2
chr4	114811400	114867599	56200	*	10.3814	10.5337	10.2111	0.314439	8.85726e-07	1.44987e-05	chr4	114777400	114868599	91200	*	12.6099	12.6836	12.5322	0.11485	0.0687325	0.180893	56199	No	Gm12830
chr6	115358000	115364799	6800	*	8.16852	8.4752	7.77855	0.628951	8.99253e-07	1.47044e-05	chr6	115357800	115369799	12000	*	9.98668	10.0302	9.94176	0.0657098	0.311045	0.441562	6799	No	Pparg
chr11	100412600	100417799	5200	*	7.07068	7.49577	6.46542	0.827411	9.24125e-07	1.5031e-05	chr11	100405800	100417999	12200	*	9.21578	9.25045	9.18025	0.0453341	0.526242	0.63588	5199	No	Fkbp10,P3h4		Fkbp10
chr9	44732200	44738999	6800	*	7.77587	8.11931	7.32424	0.693458	9.29679e-07	1.51053e-05	chr9	44732000	44739399	7400	*	9.64986	9.77954	9.50735	0.184878	0.00737984	0.0544717	6799	No	Phldb1	Phldb1
chr17	87631800	87639799	8000	*	8.30184	8.59238	7.93764	0.597261	9.9483e-07	1.60787e-05	chr17	87631200	87641599	10400	*	10.0366	10.0895	9.98163	0.0792315	0.229305	0.359048	7999	No	Epcam
chr7	43792800	43807999	15200	*	8.39745	8.68506	8.03785	0.591533	1.01808e-06	1.64372e-05	chr7	43790400	43804799	14400	*	9.82111	9.86525	9.77557	0.0651878	0.325477	0.455047	11999	No	2310002F09Rik,Klk9,Klk8
chr2	167532200	167542399	10200	*	8.07667	8.38281	7.68758	0.624245	1.07263e-06	1.72997e-05	chr2	167531200	167549199	18000	*	10.0544	10.1234	9.98204	0.104705	0.106758	0.230786	10199	No	Snai1
chr8	72317000	72325799	8800	*	8.09081	8.40172	7.69395	0.631979	1.08769e-06	1.75164e-05	chr8	72312800	72325799	13000	*	10.102	10.0921	10.1119	-0.0134342	0.837498	0.885277	8799	No	Klf2
chr4	46526600	46541999	15400	*	8.86006	9.1075	8.56122	0.509608	1.08835e-06	1.75164e-05	chr4	46518200	46541999	23800	*	10.5981	10.6507	10.5436	0.0793098	0.22539	0.35591	15399	No	Gm16731,Coro2a,Trim14
chr9	98603400	98634199	30800	*	9.11651	9.33869	8.85376	0.460038	1.09991e-06	1.76838e-05	chr9	98603200	98633599	30400	*	10.483	10.5421	10.4214	0.0901652	0.163785	0.293358	30199	No
chr1	180327800	180337799	10000	*	8.48758	8.75846	8.15382	0.555729	1.10776e-06	1.77914e-05	chr1	180325600	180337999	12400	*	10.3703	10.4178	10.3212	0.0711297	0.280628	0.411435	9999	No	Gm5069,Itpkb		Itpkb
chr15	78839400	78847199	7800	*	8.05808	8.36691	7.66462	0.630556	1.11627e-06	1.79094e-05	chr15	78838000	78851999	14000	*	10.1063	10.1312	10.0809	0.0376255	0.565937	0.667418	7799	No	Cdc42ep1,Lgals2		Cdc42ep1
chr6	85181400	85199199	17800	*	9.33755	9.55832	9.07677	0.453755	1.18015e-06	1.89144e-05	chr6	85181800	85200199	18400	*	10.9704	10.9771	10.9636	0.011298	0.85851	0.899817	17399	No	Emx1	Emx1
chr17	35062200	35072599	10400	*	8.05602	8.36585	7.66093	0.631785	1.19884e-06	1.9174e-05	chr17	35058400	35081199	22800	*	10.187	10.2309	10.1418	0.0658929	0.315286	0.445434	10399	No	Mpig6b,Clic1,Ly6g6d,Ly6g6f,Ddah2,Ly6g6c,Ly6g6e	Ddah2
chr2	168835400	168848399	13000	*	8.71243	8.97396	8.39275	0.53901	1.21571e-06	1.94034e-05	chr2	168825000	168853399	28400	*	10.6608	10.732	10.5859	0.105305	0.114109	0.23765	12999	No
chr12	73107800	73123599	15800	*	8.89217	9.13965	8.59326	0.51143	1.24204e-06	1.97823e-05	chr12	73107800	73126199	18400	*	10.4081	10.4838	10.3282	0.116538	0.0689571	0.18104	15799	No	Mnat1,Six4
chr15	100725200	100734599	9400	*	8.37395	8.65203	8.02915	0.569847	1.26311e-06	2.00762e-05	chr15	100718600	100747199	28600	*	10.7432	10.7788	10.7067	0.0564567	0.36068	0.486482	9399	No	Galnt6,I730030J21Rik
chrX	71639200	71678399	39200	*	9.85141	10.0274	9.65087	0.363575	1.27346e-06	2.02198e-05	chrX	71639000	71676799	37800	*	11.2517	11.3367	11.1614	0.132275	0.0379458	0.130285	37599	No	Gpr50
chr4	125382200	125503999	121800	*	11.4975	11.6016	11.3853	0.214545	1.30887e-06	2.07177e-05	chr4	125369400	125503999	134600	*	13.4252	13.4722	13.3765	0.0691113	0.295162	0.425756	121799	No	Grik3
chr11	84950200	84964599	14400	*	8.82957	9.07428	8.5347	0.506713	1.32132e-06	2.08717e-05	chr11	84950200	84965999	15800	*	10.4581	10.5296	10.3829	0.110941	0.0823608	0.198241	14399	No	Car4
chr7	24344600	24364999	20400	*	8.56773	8.83382	8.2412	0.548805	1.34211e-06	2.11566e-05	chr7	24329800	24367599	37800	*	10.892	10.9385	10.8439	0.075029	0.211219	0.341589	20399	No	Tescl,Lypd5
chr1	75357000	75370799	13800	*	8.57229	8.84481	8.23602	0.562064	1.35093e-06	2.12737e-05	chr1	75355000	75371799	16800	*	10.3634	10.4713	10.2468	0.166126	0.0105048	0.0653512	13799	No	Gm15179,Des
chr4	154453800	154517199	63400	*	10.408	10.5635	10.2336	0.319671	1.35444e-06	2.13071e-05	chr4	154453600	154534999	81400	*	12.2077	12.1838	12.2313	-0.0360121	0.562842	0.665177	63399	No	Prdm16
chr11	70457200	70468799	11600	*	8.40671	8.68378	8.06347	0.566142	1.37107e-06	2.15245e-05	chr11	70457000	70471199	14200	*	9.93978	10.0082	9.8679	0.0647739	0.376789	0.50004	11599	No	Zmynd15,Cxcl16
chr4	133549200	133560199	11000	*	8.02365	8.33193	7.63109	0.627262	1.38113e-06	2.16604e-05	chr4	133549200	133554799	5600	*	8.11056	8.13742	8.08319	0.0275577	0.707799	1	5599	No	Nr0b2
chr1	55358200	55366399	8200	*	7.91928	8.25972	7.47284	0.68257	1.38567e-06	2.17092e-05	chr1	55359800	55366399	6600	*	9.36437	9.43148	9.29399	0.0928295	0.180213	0.312369	6599	No	Boll
chr2	75697200	75708799	11600	*	8.49699	8.76725	8.16415	0.553696	1.40234e-06	2.1948e-05	chr2	75695200	75709199	14000	*	10.3792	10.4612	10.2923	0.129242	0.0392139	0.1328	11599	No	Nfe2l2		Nfe2l2
chr8	23148600	23165999	17400	*	8.62679	8.88333	8.31455	0.528433	1.41624e-06	2.2143e-05	chr8	23144000	23168799	24800	*	10.552	10.6281	10.4718	0.116853	0.0704028	0.183343	17399	No	Gm15816,Ank1,Nkx6-3
chr2	30839800	30848799	9000	*	8.33042	8.61597	7.97404	0.583495	1.46628e-06	2.29021e-05	chr2	30840800	30856599	15800	*	10.3433	10.408	10.2756	0.0988211	0.127034	0.251184	7999	No	Prrx2
chr9	32604400	32702999	98600	*	11.1985	11.3128	11.0743	0.234999	1.46989e-06	2.2935e-05	chr9	32653400	32714999	61600	*	12.1592	12.268	12.0414	0.170011	0.00772958	0.0562532	49599	No	Ets1
chr1	91333000	91351199	18200	*	8.92632	9.16497	8.64021	0.493081	1.47691e-06	2.30212e-05	chr1	91321800	91349399	27600	*	10.988	11.0244	10.9508	0.0575713	0.352585	0.478878	16399	No	Espnl,Klhl30
chr12	86973000	86997399	24400	*	8.78309	9.02932	8.48601	0.507758	1.50275e-06	2.34002e-05	chr12	86973000	86998399	25400	*	10.5349	10.5997	10.467	0.0986902	0.128733	0.253509	24399	No	Zdhhc22		Zdhhc22
chr3	94360400	94366399	6000	*	7.90804	8.23202	7.48957	0.654752	1.51538e-06	2.3573e-05	chr3	94355600	94370399	14800	*	10.1138	10.1221	10.1055	0.013072	0.838643	0.885906	5999	No	C2cd4d
chr7	48912200	48982399	70200	*	10.2027	10.3623	10.0233	0.328504	1.54083e-06	2.39445e-05	chr7	48875400	48989799	114400	*	12.4652	12.5332	12.3939	0.108944	0.0735522	0.187605	70199	No	Gm2788,E2f8,Nav2
chr18	78043200	78051999	8800	*	8.45612	8.73068	8.11674	0.563109	1.54808e-06	2.40329e-05	chr18	78042400	78054599	12200	*	10.3021	10.3662	10.235	0.0994525	0.117015	0.240291	8799	No	Siglec15
chr11	98047200	98061199	14000	*	8.1137	8.41278	7.73595	0.609898	1.55401e-06	2.41006e-05	chr11	98039600	98062799	23200	*	10.3899	10.3865	10.3933	-0.00470257	0.940063	0.959103	13999	No	Stac2
chr19	42145600	42149999	4400	*	6.84069	7.28324	6.19908	0.84393	1.58725e-06	2.45663e-05	chr19	42145200	42157199	12000	*	9.35847	9.49062	9.21298	0.186618	0.00698389	0.0526436	4399	No	Mir3084-2,Marveld1		Marveld1
chr19	25499400	25515599	16200	*	9.3205	9.52648	9.08014	0.426546	1.63716e-06	2.5237e-05	chr19	25496800	25523999	27200	*	11.1196	11.1944	11.0406	0.121589	0.0436076	0.142106	16199	No	Mir3084-2,Dmrt1
chr9	121633000	121650199	17200	*	8.49813	8.77452	8.15594	0.566174	1.64576e-06	2.5344e-05	chr9	121616600	121649999	33400	*	10.732	10.7127	10.751	-0.0282673	0.651329	0.742534	16999	No	Vipr1,Lyzl4		Vipr1
chr12	84628800	84659399	30600	*	9.27704	9.4902	9.02683	0.438924	1.66507e-06	2.56156e-05	chr12	84622400	84656199	33800	*	10.8955	10.9241	10.8663	0.0303248	0.679921	0.765347	27399	No	Vrtn
chr11	114846800	114855599	8800	*	8.67575	8.93037	8.36636	0.521443	1.69005e-06	2.5974e-05	chr11	114841400	114856799	15400	*	10.5156	10.5599	10.4699	0.0666756	0.310304	0.440908	8799	No	Gprc5c
chr11	117858800	117866199	7400	*	7.97203	8.28585	7.57042	0.634734	1.69797e-06	2.60695e-05	chr11	117856800	117869399	12600	*	9.82048	9.87506	9.76375	0.0797073	0.228806	0.358615	7399	No	Tmem235,Tha1
chr6	28440200	28456199	16000	*	8.55984	8.8228	8.23802	0.540491	1.71149e-06	2.62508e-05	chr6	28439600	28455799	16200	*	9.9311	10.0079	9.84998	0.115338	0.079558	0.194812	15599	No	Pax4
chr5	128505200	128531199	26000	*	8.87051	9.10671	8.58791	0.487895	1.72186e-06	2.63572e-05	chr5	128472600	128532199	59600	*	11.3587	11.3797	11.3373	0.0330563	0.59906	0.69624	25999	No
chr15	11031400	11044999	13600	*	8.72905	8.98004	8.42499	0.515008	1.75418e-06	2.68251e-05	chr15	11028800	11042799	14000	*	10.2632	10.3192	10.2049	0.0856101	0.185193	0.316977	11399	No	Slc45a2,Rxfp3
chr9	37423600	37437199	13600	*	8.9661	9.19703	8.69103	0.477259	1.77465e-06	2.71111e-05	chr9	37417200	37438799	21600	*	10.808	10.8759	10.7368	0.106333	0.0917988	0.2099	13599	No	Robo3
chr12	73527400	73554599	27200	*	9.95431	10.1237	9.76233	0.351659	1.77667e-06	2.7115e-05	chr12	73495800	73569799	74000	*	12.1975	12.2405	12.1531	0.068749	0.257083	0.387954	27199	No	Tmem30b,2210039B01Rik
chr3	96515600	96531599	16000	*	8.68003	8.93339	8.37249	0.51893	1.79459e-06	2.7334e-05	chr3	96515400	96535999	20600	*	10.3816	10.4668	10.2911	0.129122	0.0482967	0.149289	15999	No	Hjv
chr19	24993400	25009199	15800	*	8.96785	9.20254	8.68741	0.484658	1.82474e-06	2.77657e-05	chr19	24990000	25009599	19600	*	10.6204	10.7388	10.4915	0.177989	0.00733919	0.0543944	15799	No	Mir3084-2,Dock8
chr4	40758000	40770999	13000	*	8.28209	8.58129	7.90416	0.606654	1.84422e-06	2.80344e-05	chr4	40757400	40770399	13000	*	9.46547	9.52469	9.40371	0.0823773	0.234426	0.364764	12399	No	Smu1	Smu1
chr13	92419200	92429999	10800	*	8.04273	8.34916	7.65317	0.621645	1.8545e-06	2.81348e-05	chr13	92418200	92430399	12200	*	9.86718	9.94761	9.782	0.118956	0.0746572	0.188807	10799	No	Ankrd34b		Ankrd34b
chr12	86407800	86437999	30200	*	9.67389	9.85712	9.46395	0.378235	1.88578e-06	2.85529e-05	chr12	86397800	86439199	41400	*	11.5613	11.6072	11.5139	0.073965	0.219448	0.349556	30199	No	Esrrb
chr4	134764000	134773599	9600	*	8.23919	8.52381	7.88427	0.580926	1.94716e-06	2.93952e-05	chr4	134762400	134778399	16000	*	10.1366	10.1622	10.1107	0.038956	0.547269	0.653238	9599	No	Ldlrap1
chr19	5433400	5452399	19000	*	8.92182	9.16274	8.63243	0.497286	1.97141e-06	2.97028e-05	chr19	5429800	5452999	23200	*	10.4975	10.5645	10.4272	0.103906	0.103043	0.225442	18999	No	Fosl1
chr1	34469800	34476799	7000	*	7.35736	7.73441	6.84551	0.743109	1.98111e-06	2.98197e-05	chr1	34469400	34478199	8800	*	9.09687	9.14555	9.0465	0.0636952	0.370309	0.495385	6999	No	Ptpn18
chr19	41165600	41212399	46800	*	10.1036	10.2653	9.92133	0.335067	1.98693e-06	2.98487e-05	chr19	41151600	41211399	59800	*	11.881	11.8903	11.8716	0.0147026	0.815363	0.868427	45799	No	Mir3084-2,Tm9sf3,Tll2
chr15	84677600	84685599	8000	*	8.24488	8.54718	7.86197	0.616086	1.98535e-06	2.98487e-05	chr15	84674000	84685599	11600	*	10.0987	10.185	10.0068	0.125231	0.0646557	0.174007	7999	No	Prr5	Prr5
chr8	83729200	83750199	21000	*	8.87246	9.12164	8.57107	0.508693	1.99938e-06	2.9977e-05	chr8	83730000	83749599	19600	*	10.4358	10.4821	10.388	0.0712837	0.265693	0.396755	19599	No	Adgre5
chr4	114388800	114413199	24400	*	9.05082	9.27306	8.78799	0.458648	2.0122e-06	3.01398e-05	chr4	114390800	114425999	35200	*	10.8333	10.8755	10.7899	0.0672214	0.271947	0.402922	22399	No	Trabd2b
chr19	6967000	6972799	5800	*	7.65667	8.00701	7.19301	0.699146	2.02621e-06	3.03199e-05	chr19	6961600	6974799	13200	*	9.68718	9.70587	9.66824	0.0266563	0.689377	0.771988	5799	No	Plcb3		Plcb3
chr5	38304000	38344399	40400	*	9.68288	9.86508	9.4743	0.377569	2.06261e-06	3.07742e-05	chr5	38304200	38369799	65600	*	11.654	11.7006	11.6058	0.0741266	0.227004	0.357179	40199	No	Slc2a9,Drd5,Otop1,4930487D11Rik
chr5	143277000	143295199	18200	*	8.73817	8.98653	8.43798	0.510251	2.06077e-06	3.07742e-05	chr5	143273800	143295399	21600	*	10.5164	10.6097	10.4166	0.145436	0.0229423	0.0996468	18199	No	Zfp853		Zfp853
chr18	6996200	7023599	27400	*	9.37956	9.58141	9.1448	0.41759	2.06304e-06	3.07742e-05	chr18	7000000	7018399	18400	*	10.6773	10.7685	10.58	0.144497	0.0211274	0.0949351	18399	No	Mkx		Mkx
chr12	99960200	99972999	12800	*	8.629	8.88243	8.32135	0.519275	2.06459e-06	3.07742e-05	chr12	99959200	99974399	15200	*	10.4316	10.5292	10.3269	0.150994	0.0191893	0.0905803	12799	No	Kcnk13
chr1	127671400	127684199	12800	*	8.5566	8.82542	8.22594	0.548799	2.0755e-06	3.09068e-05	chr1	127672000	127684199	12200	*	10.0869	10.0993	10.0744	0.0192848	0.772821	0.835538	12199	No	Tmem163		Tmem163
chr15	76194800	76221599	26800	*	9.04953	9.27338	8.78444	0.462486	2.09721e-06	3.11999e-05	chr15	76193200	76221599	28400	*	10.8013	10.8669	10.7326	0.0983589	0.135042	0.261488	26799	No	Mir1942,Plec		Plec
chr9	123670400	123685399	15000	*	8.93803	9.16866	8.66339	0.474789	2.1428e-06	3.18163e-05	chr9	123670200	123684799	14600	*	10.2784	10.3587	10.1934	0.122388	0.0597534	0.166217	14399	No	Slc6a20a,Ccr9
chr4	134854200	134873999	19800	*	8.89305	9.12758	8.61284	0.481914	2.14087e-06	3.18163e-05	chr4	134852600	134874999	22400	*	10.4759	10.5585	10.3882	0.126965	0.0497154	0.151464	19799	No	Rhd,Maco1	Maco1
chr9	45162400	45196599	34200	*	9.29476	9.49971	9.05581	0.423394	2.17674e-06	3.2289e-05	chr9	45162600	45205999	43400	*	10.9327	10.9908	10.8722	0.0934613	0.123657	0.248239	33999	No	Tmprss4,BC049352
chr7	24635600	24646799	11200	*	8.6942	8.94545	8.38978	0.514364	2.18536e-06	3.23855e-05	chr7	24633000	24647399	14400	*	10.2803	10.3355	10.223	0.0844932	0.190288	0.322028	11199	No	Lypd3
chr11	83726200	83752799	26600	*	9.39748	9.59569	9.16762	0.410077	2.19917e-06	3.25587e-05	chr11	83733400	83753999	20600	*	10.4252	10.5052	10.3405	0.121511	0.0617234	0.169937	19399	No	Heatr6,Wfdc21	Heatr6
chr4	129244400	129253399	9000	*	8.54154	8.8009	8.22511	0.533077	2.21096e-06	3.26453e-05	chr4	129234800	129254999	20200	*	10.5757	10.6501	10.4971	0.116528	0.0655907	0.174418	8999	No	C77080		C77080
chr8	92951800	92967599	15800	*	9.22782	9.43788	8.98187	0.433747	2.21727e-06	3.27005e-05	chr8	92951600	92973799	22200	*	10.8852	10.9482	10.8194	0.0982054	0.120639	0.245233	15799	No	Slc6a2
chr4	121037200	121041799	4600	*	7.53515	7.89055	7.06254	0.706785	2.2779e-06	3.35623e-05	chr4	121035800	121042599	6800	*	9.33449	9.36952	9.29859	0.0470308	0.50679	0.619184	4599	No	Col9a2
chr6	83026200	83037599	11400	*	8.39809	8.66943	8.06361	0.556321	2.30522e-06	3.38673e-05	chr6	83026000	83040199	14200	*	10.1588	10.1886	10.1284	0.0440453	0.51033	0.622043	11399	No	M1ap,Dok1,Loxl3		Loxl3
chr5	120275400	120311599	36200	*	9.55494	9.74718	9.3331	0.396091	2.30397e-06	3.38673e-05	chr5	120274000	120368599	94600	*	12.4745	12.504	12.4443	0.0450716	0.479982	0.597014	36199	No
chr18	80318600	80329999	11400	*	8.13989	8.43635	7.76633	0.600796	2.3212e-06	3.40695e-05	chr18	80318200	80345399	27200	*	10.6125	10.6589	10.5645	0.0729679	0.242835	0.373343	11399	No	Kcng2
chr4	127960000	127973999	14000	*	8.40246	8.67213	8.0705	0.551217	2.32605e-06	3.41047e-05	chr4	127960400	127973799	13400	*	9.85145	9.91817	9.78149	0.0983903	0.14045	0.266516	13399	No	CK137956
chr13	103326200	103339799	13600	*	8.52927	8.7929	8.20644	0.53811	2.36211e-06	3.45167e-05	chr13	103324000	103341599	17600	*	10.1723	10.1798	10.1647	0.0122571	0.850205	0.89448	13599	No	Mast4	Mast4
chr1	163303800	163319799	16000	*	9.01667	9.24336	8.74759	0.46898	2.36292e-06	3.45167e-05	chr1	163302000	163319599	17600	*	10.5952	10.7018	10.4802	0.163932	0.0116523	0.0691841	15799	No	Prrx1		Prrx1
chr11	119386600	119397999	11400	*	8.57826	8.84264	8.25431	0.54116	2.37865e-06	3.47133e-05	chr11	119387400	119396999	9600	*	9.9731	10.0053	9.94012	0.0482888	0.464402	0.5844	9599	No	Mir1932,Rnf213
chr17	44726800	44744199	17400	*	9.10923	9.3253	8.85499	0.44543	2.41489e-06	3.51754e-05	chr17	44724800	44742999	18200	*	10.8355	10.9382	10.725	0.162655	0.00981524	0.0632948	16199	No	Runx2		Runx2
chr11	119539000	119574399	35400	*	9.67173	9.85297	9.46441	0.374594	2.43565e-06	3.54441e-05	chr11	119531000	119581999	51000	*	11.6937	11.675	11.7122	-0.02858	0.637496	0.730118	35399	No	Gm11762,Nptx1		Nptx1
chr5	24713600	24736599	23000	*	9.21038	9.42011	8.96488	0.432506	2.45589e-06	3.57047e-05	chr5	24711800	24759599	47800	*	11.678	11.7051	11.6505	0.0428386	0.486471	0.602066	22999	No	Crygn,Wdr86
chr17	56509200	56514799	5600	*	7.3839	7.76415	6.86608	0.743445	2.48533e-06	3.60881e-05	chr17	56505400	56518799	13400	*	9.51426	9.56146	9.46545	0.0634942	0.3675	0.492854	5599	No	Znrf4
chr2	127528600	127548599	20000	*	9.0782	9.29828	8.81841	0.452504	2.48697e-06	3.60881e-05	chr2	127527200	127559599	32400	*	11.0094	11.0931	10.9205	0.130417	0.0405896	0.135461	19999	No	Prom2
chr2	158593800	158622999	29200	*	9.9483	10.1159	9.75859	0.347326	2.49316e-06	3.61438e-05	chr2	158593600	158622999	29400	*	11.8649	11.8661	11.8637	0.00239625	0.9703	0.97965	29199	No	Gm14204,Slc32a1		Gm14204,Slc32a1
chr4	134015000	134024399	9400	*	8.72282	8.967	8.42872	0.503143	2.50428e-06	3.62706e-05	chr4	134009000	134024399	15400	*	10.7771	10.834	10.7179	0.0893921	0.15411	0.282799	9399	No	Lin28a
chr10	120459800	120484999	25200	*	9.62529	9.80865	9.41518	0.379496	2.583e-06	3.72701e-05	chr10	120458400	120485199	26800	*	11.3615	11.3515	11.3714	-0.0153128	0.797669	0.854096	25199	No	Hmga2
chr18	67385200	67394799	9600	*	8.66181	8.91704	8.35152	0.523818	2.59188e-06	3.7363e-05	chr18	67386800	67394599	7800	*	10.4413	10.436	10.4466	-0.00662235	0.918739	0.943017	7799	No	Tubb6	Tubb6
chr2	26025200	26065599	40400	*	9.8516	10.0234	9.65657	0.354141	2.60492e-06	3.75158e-05	chr2	26024200	26067799	43600	*	11.5847	11.625	11.5433	0.0628885	0.315532	0.445587	40399	No	Nacc2		Nacc2
chr19	24891000	24907399	16400	*	9.79358	9.97175	9.59027	0.369967	2.61663e-06	3.7649e-05	chr19	24880400	24907599	27200	*	11.7396	11.7689	11.7096	0.0467599	0.44217	0.563684	16399	No	Foxd4
chr15	86030800	86036599	5800	*	7.81222	8.13604	7.39402	0.65074	2.64826e-06	3.80684e-05	chr15	86027200	86044199	17000	*	10.2135	10.171	10.2547	-0.0612487	0.341397	0.468217	5799	No	Celsr1	Celsr1
chr4	126145200	126154799	9600	*	8.6746	8.92097	8.37732	0.505242	2.66964e-06	3.83398e-05	chr4	126144600	126154999	10400	*	10.4627	10.5168	10.4065	0.0840379	0.184941	0.316957	9599	No	Eva1b,Sh3d21
chr19	3319200	3327199	8000	*	8.41205	8.68066	8.08171	0.548136	2.68222e-06	3.84844e-05	chr19	3316800	3326999	10200	*	10.0499	10.1067	9.99076	0.0850031	0.197251	0.329166	7799	No	Cpt1a		Cpt1a
chr13	53795400	53827799	32400	*	9.18993	9.4058	8.93597	0.447309	2.71027e-06	3.88506e-05	chr13	53771400	53827999	56600	*	11.3866	11.461	11.3082	0.116441	0.0648896	0.174286	32399	No
chr4	155373800	155405399	31600	*	9.18768	9.39787	8.94155	0.433588	2.76134e-06	3.95087e-05	chr4	155373400	155407599	34200	*	10.776	10.8756	10.669	0.159555	0.0102154	0.0644507	31599	No	Gabrd,5830444B04Rik		Gabrd
chr3	102006000	102027199	21200	*	9.58683	9.77531	9.36997	0.387382	2.81694e-06	4.02292e-05	chr3	102002200	102028399	26200	*	11.2196	11.2817	11.1548	0.0971747	0.122419	0.247411	21199	No	Nhlh2
chr4	136939400	136978999	39600	*	9.467	9.65898	9.24548	0.396547	2.8341e-06	4.04366e-05	chr4	136909200	136982199	73000	*	12.0437	12.0434	12.0439	7.71395e-05	0.999017	0.999017	39599	No	Epha8,Zbtb40
chr15	76032600	76039999	7400	*	7.9228	8.23702	7.52052	0.635975	2.87764e-06	4.10198e-05	chr15	76027200	76040999	13800	*	9.91244	9.98636	9.83454	0.110427	0.0942171	0.213462	7399	No	Iqank1
chr9	46437000	46450199	13200	*	8.25752	8.55359	7.88457	0.598347	2.91002e-06	4.14044e-05	chr9	46434600	46455999	21400	*	10.1831	10.2711	10.0894	0.135215	0.0365666	0.127726	13199	No
chr11	95988000	95993999	6000	*	6.94779	7.36931	6.34978	0.806032	2.99236e-06	4.24185e-05	chr11	95988000	95996599	8600	*	8.8837	8.85208	8.91463	-0.0370116	0.606322	0.702906	5999	No	Igf2bp1
chr2	150684000	150698399	14400	*	9.14562	9.35729	8.89747	0.436402	3.02242e-06	4.2805e-05	chr2	150684200	150701399	17200	*	10.6723	10.7494	10.5907	0.120661	0.0570782	0.16239	14199	No	Vsx1
chr11	64420000	64449399	29400	*	9.53408	9.72184	9.31818	0.387959	3.07003e-06	4.33993e-05	chr11	64420400	64450599	30200	*	11.125	11.1819	11.0657	0.0915685	0.130489	0.25576	28999	No	Hs3st3a1
chr9	52668800	52685999	17200	*	8.53669	8.79654	8.21952	0.533995	3.0677e-06	4.33993e-05	chr9	52640200	52684999	44800	*	10.9545	11.0223	10.8832	0.106096	0.09233	0.210816	16199	No	AI593442,Gm1715		AI593442
chr18	34539000	34555399	16400	*	8.87634	9.10779	8.60052	0.476799	3.11453e-06	4.39877e-05	chr18	34534400	34556799	22400	*	10.5097	10.62	10.3901	0.169844	0.00905049	0.0607891	16399	No	Wnt8a
chr5	138815400	138826199	10800	*	8.85369	9.08639	8.57612	0.477742	3.13166e-06	4.41889e-05	chr5	138811400	138828799	17400	*	10.6901	10.7468	10.6311	0.0887522	0.158047	0.28739	10799	No	Foxl3
chr4	145243600	145254799	11200	*	8.19149	8.47594	7.83682	0.578202	3.15753e-06	4.45124e-05	chr4	145240800	145254799	14000	*	9.82142	9.86555	9.77589	0.0631936	0.355063	0.480169	11199	No	Tnfrsf1b
chr11	95217000	95226799	9800	*	8.01799	8.32643	7.62515	0.62275	3.17817e-06	4.47218e-05	chr11	95208000	95228999	21000	*	10.3047	10.3957	10.2076	0.138755	0.0333317	0.122115	9799	No
chr8	88270600	88276199	5600	*	7.25681	7.64119	6.73127	0.750954	3.20406e-06	4.50448e-05	chr8	88266600	88276399	9800	*	9.37638	9.38424	9.36847	0.0117745	0.865194	0.904176	5599	No	Adcy7
chr5	99528600	99566999	38400	*	9.57134	9.76329	9.34988	0.393676	3.24152e-06	4.55297e-05	chr5	99522200	99566999	44800	*	11.1234	11.2282	11.0103	0.168208	0.00665846	0.0511116	38399	No	A930011G23Rik,Rasgef1b	Rasgef1b
chr5	120646000	120655799	9800	*	7.77495	8.10021	7.35434	0.652573	3.29422e-06	4.61854e-05	chr5	120640400	120658399	18000	*	9.98312	10.0636	9.89785	0.121317	0.0642817	0.173807	9799	No	Rasal1		Rasal1
chr7	81441000	81461199	20200	*	8.88847	9.11685	8.61702	0.470219	3.31285e-06	4.6386e-05	chr7	81440600	81459799	19200	*	10.3672	10.4631	10.2644	0.149205	0.0199514	0.0918855	18799	No	Ap3b2,Cpeb1	Ap3b2	Cpeb1
chr4	53775200	53783199	8000	*	8.03012	8.33158	7.64857	0.607571	3.36065e-06	4.6945e-05	chr4	53773800	53783199	9400	*	9.49113	9.60453	9.36806	0.15875	0.0222923	0.0984527	7999	No	Tal2,Fktn
chr12	17321400	17339799	18400	*	8.91216	9.13976	8.64181	0.466943	3.45413e-06	4.81632e-05	chr12	17320800	17339999	19200	*	10.3326	10.4224	10.2368	0.136858	0.0360652	0.126937	18399	No	Atp6v1c2
chr17	32410800	32431199	20400	*	8.64555	8.89403	8.34518	0.509246	3.51795e-06	4.90085e-05	chr17	32411600	32429999	18400	*	9.9684	10.0111	9.92436	0.0615988	0.365793	0.490973	18399	No	Pglyrp2
chr1	180928600	180939399	10800	*	8.19631	8.48386	7.83681	0.581147	3.52841e-06	4.91095e-05	chr1	180925000	180947199	22200	*	10.8656	10.9459	10.7807	0.126484	0.043932	0.142349	10799	No	Lefty1,Tmem63a
chr11	101162400	101171199	8800	*	8.11239	8.40394	7.74659	0.592143	3.56739e-06	4.96071e-05	chr11	101161200	101172399	11200	*	9.67679	9.78568	9.559	0.15304	0.0272458	0.109391	8799	No	Tubg2,Plekhh3,Cntnap1	Plekhh3	Tubg2,Cntnap1
chr18	61010400	61020199	9800	*	7.96528	8.2692	7.57975	0.61422	3.61474e-06	5.01291e-05	chr18	61003200	61022799	19600	*	10.0624	10.1191	10.0033	0.0852641	0.194084	0.325899	9799	No	Cdx1,Slc6a7		Slc6a7
chr3	27364800	27383199	18400	*	9.01254	9.23488	8.74957	0.456305	3.61969e-06	5.01524e-05	chr3	27365400	27383199	17800	*	10.4093	10.4903	10.3235	0.127107	0.0432549	0.141434	17799	No	Ghsr
chr2	172412600	172437399	24800	*	8.83782	9.06989	8.56112	0.477898	3.6448e-06	5.0416e-05	chr2	172389600	172438999	49400	*	11.0177	11.0806	10.9519	0.0959396	0.138222	0.264651	24799	No	Cass4
chr13	34646600	34657799	11200	*	8.31158	8.59546	7.95782	0.57815	3.64528e-06	5.0416e-05	chr13	34639800	34657999	18200	*	10.3858	10.4645	10.3026	0.119536	0.0657694	0.174663	11199	No	Gm15908,Pxdc1		Pxdc1
chr17	86741400	86761799	20400	*	9.24535	9.45219	9.0038	0.424383	3.71921e-06	5.12997e-05	chr17	86740800	86763599	22800	*	10.9523	11.0163	10.8852	0.102284	0.0965388	0.216866	20399	No	Epas1		Epas1
chr2	132934800	132952199	17400	*	9.11688	9.33449	8.86051	0.445774	3.75072e-06	5.16878e-05	chr2	132933800	132952399	18600	*	10.5995	10.6909	10.5019	0.144335	0.0219106	0.0971663	17399	No	Fermt1
chr11	115049200	115077399	28200	*	8.79976	9.03308	8.5213	0.479458	3.7642e-06	5.1827e-05	chr11	115049400	115100599	51200	*	11.3082	11.3733	11.24	0.10541	0.0805833	0.196076	27999	No	Cd300e,Rab37
chr3	107449200	107467199	18000	*	8.91585	9.14347	8.64546	0.46673	3.81036e-06	5.24156e-05	chr3	107450000	107468599	18600	*	10.7186	10.7432	10.6936	0.0386136	0.529554	0.638473	17199	No	Slc6a17,Kcnc4		Kcnc4
chr11	94562400	94567599	5200	*	7.6757	8.01146	7.23731	0.669498	3.81807e-06	5.24746e-05	chr11	94561000	94568799	7800	*	9.43404	9.49456	9.37087	0.0838305	0.227273	0.357343	5199	No	Chad,Acsf2		Acsf2
chr9	119150000	119162999	13000	*	8.3064	8.57923	7.96965	0.556834	3.83706e-06	5.26818e-05	chr9	119149400	119163399	14000	*	10.1018	10.1046	10.099	0.00535299	0.934708	0.95515	12999	No	Acaa1b
chr3	135823800	135836199	12400	*	7.89201	8.20318	7.49471	0.626557	3.85731e-06	5.28716e-05	chr3	135823800	135834799	11000	*	9.44608	9.51177	9.37725	0.0922742	0.177207	0.309154	10999	No	Slc39a8,4933401H06Rik
chr6	29429800	29437599	7800	*	8.31738	8.5946	7.9739	0.564942	3.92707e-06	5.37318e-05	chr6	29427600	29444399	16800	*	10.3941	10.4219	10.3657	0.0421488	0.514587	0.626272	7799	No	Flnc
chr19	57001600	57018199	16600	*	8.56602	8.8211	8.25593	0.521057	4.08793e-06	5.57836e-05	chr19	56999800	57018799	19000	*	10.2974	10.3703	10.2206	0.111708	0.0836577	0.199828	16599	No	Mir3084-2,Afap1l2		Afap1l2
chr9	43190000	43208399	18400	*	8.73974	8.97982	8.45156	0.494184	4.13262e-06	5.62432e-05	chr9	43188800	43213199	24400	*	10.6198	10.6447	10.5946	0.0391586	0.526416	0.63588	18399	No	Pou2f3
chr4	43517000	43528799	11800	*	8.44997	8.71805	8.12045	0.544772	4.18467e-06	5.69011e-05	chr4	43497800	43528599	30800	*	11.007	11.0425	10.9707	0.0571964	0.339284	0.467247	11599	No	Tpm2,Arhgef39,Car9
chr2	130358000	130367999	10000	*	8.31331	8.58631	7.9763	0.557705	4.22707e-06	5.74268e-05	chr2	130356600	130370199	13600	*	10.1316	10.1784	10.0833	0.0704253	0.281587	0.412091	9999	No	Ebf4		Ebf4
chr6	43260600	43271399	10800	*	8.11495	8.40394	7.7532	0.583889	4.2449e-06	5.7567e-05	chr6	43260600	43270599	10000	*	9.85723	9.94664	9.76191	0.133205	0.0443408	0.142716	9999	No	Arhgef5
chr4	132787400	132802199	14800	*	8.33547	8.60445	8.00456	0.547858	4.26422e-06	5.77779e-05	chr4	132787600	132799799	12200	*	9.58794	9.63373	9.54065	0.0644987	0.347172	0.474272	12199	No	Themis2
chr15	83244200	83254599	10400	*	8.6836	8.92882	8.38798	0.503238	4.34821e-06	5.8812e-05	chr15	83219800	83256399	36600	*	11.1526	11.1826	11.122	0.0480004	0.430392	0.55317	10399	No	A4galt
chr4	127320000	127333199	13200	*	8.59231	8.83972	8.2935	0.507078	4.35959e-06	5.8914e-05	chr4	127317200	127333199	16000	*	10.272	10.3823	10.1526	0.16501	0.0132708	0.0745385	13199	No	Gjb3
chr19	25233200	25245399	12200	*	8.30925	8.58014	7.97545	0.550321	4.37908e-06	5.91252e-05	chr19	25233200	25252199	19000	*	10.1649	10.2206	10.107	0.0852369	0.184993	0.316957	12199	No	Mir3084-2,Kank1		Kank1
chr2	152140400	152148799	8400	*	8.14904	8.43578	7.7908	0.579768	4.39104e-06	5.92346e-05	chr2	152137400	152148799	11400	*	10.0963	10.1491	10.0414	0.0796641	0.223489	0.353984	8399	No	Tcf15
chr2	168041400	168053599	12200	*	8.52642	8.78121	8.21676	0.519368	4.41532e-06	5.95098e-05	chr2	168032400	168059399	27000	*	10.65	10.658	10.6419	0.0129664	0.844762	0.890328	12199	No
chr10	61271000	61276599	5600	*	7.23143	7.62158	6.69499	0.755672	4.47459e-06	6.01501e-05	chr10	61269400	61277199	7800	*	9.07968	9.10133	9.05769	0.0282182	0.690987	0.773253	5599	No	Adamts14
chr8	35818200	35832799	14600	*	8.43126	8.69234	8.11225	0.531276	4.51779e-06	6.06776e-05	chr8	35814800	35834799	20000	*	10.218	10.2966	10.1349	0.11725	0.0771689	0.191969	14599	No	Gm19410,Cldn23
chr19	54043200	54055199	12000	*	8.40094	8.67467	8.0628	0.552962	4.62623e-06	6.19713e-05	chr19	54042600	54056199	13600	*	10.0754	10.0764	10.0744	0.0027615	0.966335	0.977073	11999	No	Mir3084-2,Adra2a		Adra2a
chr11	53472000	53484599	12600	*	8.53947	8.79126	8.23424	0.515033	4.64678e-06	6.21922e-05	chr11	53473200	53492799	19600	*	10.7212	10.799	10.639	0.122273	0.0522954	0.155463	11399	No	Sowaha		Sowaha
chr6	39114000	39122399	8400	*	7.79842	8.12761	7.3712	0.653421	4.67496e-06	6.25149e-05	chr6	39114200	39122399	8200	*	9.43648	9.52054	9.34721	0.118698	0.0835458	0.199816	8199	No	Parp12,4930599N23Rik		Parp12
chr9	31125400	31136599	11200	*	8.70446	8.9496	8.40896	0.502356	4.71228e-06	6.29043e-05	chr9	31117400	31136399	19000	*	10.6515	10.73	10.5685	0.121612	0.0574302	0.162702	10999	No	St14
chr14	22791000	22822799	31800	*	9.09212	9.30879	8.83705	0.446432	4.80128e-06	6.40365e-05	chr14	22791000	22818399	27400	*	10.3019	10.3962	10.2011	0.147058	0.0211719	0.0949351	27399	No	Lrmda
chr17	47426200	47442799	16600	*	9.02059	9.24056	8.76094	0.45412	4.88648e-06	6.51163e-05	chr17	47430400	47443399	13000	*	10.4863	10.5612	10.4074	0.118457	0.057075	0.16239	12399	No	AI661453,1700001C19Rik
chr3	53654400	53659599	5200	*	7.55096	7.89769	7.09362	0.686339	4.91582e-06	6.54504e-05	chr3	53653400	53659599	6200	*	9.30195	9.34613	9.25638	0.0602769	0.387604	0.510723	5199	No	Frem2
chr13	96922200	96929799	7600	*	8.09607	8.39039	7.7259	0.596263	4.94488e-06	6.57803e-05	chr13	96920200	96937999	17800	*	10.1625	10.201	10.123	0.0585121	0.367007	0.492398	7599	No	Gcnt4
chr7	135395800	135415399	19600	*	8.8454	9.07362	8.57416	0.467177	5.12699e-06	6.80846e-05	chr7	135395800	135419399	23600	*	10.5835	10.6008	10.5659	0.026336	0.69075	0.773253	19599	No	Foxi2
chr5	150947400	150958799	11400	*	8.32233	8.60195	7.97517	0.563722	5.14754e-06	6.82984e-05	chr5	150947000	150963199	16200	*	10.1739	10.2424	10.1021	0.103468	0.114094	0.23765	11399	No	Kl
chr9	122555800	122584399	28600	*	9.5846	9.76654	9.37635	0.37382	5.18161e-06	6.86015e-05	chr9	122546000	122607599	61600	*	11.7967	11.8389	11.7531	0.0665347	0.283454	0.41351	28599	No	9530059O14Rik		9530059O14Rik
chr6	3753600	3771399	17800	*	8.93938	9.16328	8.67423	0.460014	5.1838e-06	6.86015e-05	chr6	3756000	3773599	17600	*	10.3778	10.4736	10.2752	0.146148	0.0250295	0.103787	15399	No	Calcr
chr11	58637000	58642399	5400	*	7.02719	7.42843	6.46944	0.767664	5.2068e-06	6.88465e-05	chr11	58633400	58647799	14400	*	9.32162	9.38687	9.25327	0.08779	0.210989	0.341589	5399	No	Trim58
chr1	171152800	171162999	10200	*	8.39795	8.66105	8.07592	0.536041	5.25089e-06	6.93697e-05	chr1	171152800	171163599	10800	*	9.78979	9.89636	9.67473	0.154608	0.0230263	0.0996468	10199	No	Mpz
chr15	76662800	76670999	8200	*	7.97895	8.2784	7.60061	0.602644	5.25708e-06	6.93917e-05	chr15	76662800	76672399	9600	*	9.67706	9.75472	9.59499	0.111398	0.101628	0.224263	8199	No	Foxh1,Kifc2,Ppp1r16a		Kifc2
chr13	55904800	55937599	32800	*	9.30366	9.50075	9.07533	0.405432	5.29905e-06	6.98255e-05	chr13	55905000	55945399	40400	*	11.0497	11.1011	10.9963	0.0805	0.200591	0.332667	32599	No
chr19	5652400	5657599	5200	*	7.7667	8.08663	7.355	0.638987	5.31672e-06	6.99982e-05	chr19	5651200	5658199	7000	*	9.54478	9.63501	9.44854	0.127538	0.0632068	0.172548	5199	No	Sipa1		Sipa1
chr9	45225000	45273199	48200	*	9.61256	9.79403	9.40492	0.373176	5.34985e-06	7.03137e-05	chr9	45221600	45275399	53800	*	11.2504	11.2773	11.2231	0.0427883	0.485859	0.60154	48199	No	Mir7086,Il10ra,BC049352
chr17	24788800	24815599	26800	*	9.07273	9.28493	8.82384	0.436352	5.34733e-06	7.03137e-05	chr17	24802600	24815799	13200	*	9.78589	9.8874	9.67668	0.146512	0.0317111	0.11935	12999	No	Meiob
chr16	21242600	21253799	11200	*	8.48079	8.73978	8.1649	0.526912	5.38694e-06	7.07405e-05	chr16	21229800	21255799	26000	*	10.6775	10.7538	10.5969	0.121515	0.0495884	0.151464	11199	No	Gm16863
chr1	64729600	64744199	14600	*	9.03388	9.25413	8.77383	0.452438	5.49485e-06	7.20343e-05	chr1	64728400	64755199	26800	*	10.9665	11.0139	10.9175	0.0731181	0.253048	0.384399	14599	No	Fzd5
chr4	124694800	124705399	10600	*	7.90579	8.21341	7.5143	0.615361	5.54025e-06	7.25674e-05	chr4	124693400	124706399	13000	*	9.6962	9.74671	9.64387	0.0712888	0.296478	0.426907	10599	No	Fhl3,Utp11	Utp11
chr14	70200600	70209799	9200	*	8.40621	8.66938	8.08407	0.53413	5.64972e-06	7.3875e-05	chr14	70198200	70210399	12200	*	10.2039	10.3037	10.0967	0.152604	0.0191593	0.090571	9199	No	Sorbs3		Sorbs3
chr5	93036400	93050599	14200	*	9.19202	9.4039	8.94358	0.435117	5.72077e-06	7.46767e-05	chr5	93035600	93053199	17600	*	10.9882	11.0154	10.9605	0.0429172	0.485531	0.60154	14199	No	Sowahb
chr17	27500800	27524599	23800	*	9.15163	9.3583	8.91032	0.425819	5.7414e-06	7.48187e-05	chr17	27479800	27524999	45200	*	11.4132	11.4449	11.3808	0.050026	0.417289	0.540514	23799	No	Grm4		Grm4
chr9	21958000	21971799	13800	*	8.603	8.84946	8.30559	0.502683	5.76796e-06	7.50373e-05	chr9	21958200	21972199	14000	*	10.2926	10.3726	10.2079	0.123973	0.0519606	0.155112	13599	No	Epor,Swsap1,Rgl3
chr11	83425000	83450599	25600	*	9.3235	9.53289	9.07849	0.427597	5.76776e-06	7.50373e-05	chr11	83415200	83471799	56600	*	11.8959	11.9866	11.7991	0.146679	0.016097	0.0819857	25599	No	Mmp28,Gas2l2,Rasl10b,1700020L24Rik		Rasl10b
chr1	135315400	135332399	17000	*	8.32405	8.58934	7.99873	0.539696	5.78548e-06	7.52014e-05	chr1	135314800	135330399	15600	*	9.52553	9.63297	9.40945	0.153485	0.025176	0.103995	14999	No	Lmod1
chr9	58308000	58315399	7400	*	8.04953	8.33985	7.68568	0.58663	5.80427e-06	7.53818e-05	chr9	58302800	58319399	16600	*	10.2708	10.2991	10.2419	0.042587	0.509782	0.621679	7399	No	Loxl1
chr14	57052200	57068199	16000	*	8.73191	8.97456	8.44003	0.493871	5.83301e-06	7.56378e-05	chr14	57051800	57064799	13000	*	10.1488	10.2021	10.0934	0.080859	0.21326	0.343234	12599	No	Gja3
chr9	55023000	55032599	9600	*	8.33815	8.60371	8.01244	0.539102	5.88728e-06	7.62017e-05	chr9	55019200	55036599	17400	*	10.3118	10.3422	10.2807	0.0467454	0.469866	0.588348	9599	No	Chrnb4,Chrna3
chr17	93191200	93208599	17400	*	9.47827	9.66392	9.26516	0.382304	5.91224e-06	7.64603e-05	chr17	93193600	93207399	13800	*	10.8569	10.9219	10.7888	0.0993989	0.124073	0.248706	13799	No	Adcyap1	Adcyap1
chr6	55106800	55123399	16600	*	8.79037	9.02021	8.51683	0.471188	5.95482e-06	7.69462e-05	chr6	55101800	55129199	27400	*	10.7511	10.7639	10.7382	0.0204538	0.745779	0.813887	16599	No	Crhr2
chr6	52825200	52878799	53600	*	9.8261	9.99257	9.63789	0.342441	6.08178e-06	7.83708e-05	chr6	52824600	52878999	54400	*	11.2977	11.3861	11.2034	0.142745	0.0196169	0.0911308	53599	No	Jazf1	Jazf1
chr4	142064600	142098399	33800	*	9.42248	9.61474	9.20059	0.396464	6.14696e-06	7.90957e-05	chr4	142059200	142099599	40400	*	11.1834	11.2457	11.1183	0.0989406	0.109595	0.233088	33799	No	Tmem51os1,Tmem51
chr9	66065400	66075799	10400	*	7.79152	8.10567	7.38936	0.628776	6.32111e-06	8.09968e-05	chr9	66064200	66079599	15400	*	9.6518	9.75543	9.54015	0.150053	0.0270573	0.108769	10399	No	Ppib,Snx22		Snx22
chr14	63546000	63608399	62400	*	10.8006	10.9287	10.6599	0.263845	6.33767e-06	8.11412e-05	chr14	63545800	63633399	87600	*	12.3691	12.4571	12.2752	0.136753	0.0317624	0.11935	62399	No	Xkr6
chr2	168271600	168304999	33400	*	9.47403	9.66862	9.24905	0.399617	6.37721e-06	8.15793e-05	chr2	168266000	168307199	41200	*	11.3038	11.3221	11.2852	0.0295754	0.624925	0.720328	33399	No	Kcng1		Kcng1
chr7	45232000	45242399	10400	*	8.01079	8.3074	7.63699	0.595132	6.3895e-06	8.16684e-05	chr7	45228200	45249599	21400	*	10.1229	10.1256	10.1202	0.00492784	0.939443	0.958773	10399	No	Cd37,Tead2,Slc6a16	Tead2
chr19	16432400	16441399	9000	*	8.07855	8.36517	7.72051	0.577643	6.41342e-06	8.19059e-05	chr19	16431000	16441599	10600	*	9.81	9.87421	9.7428	0.0936082	0.163341	0.293358	8999	No	Gna14
chr19	36038000	36062599	24600	*	8.7323	8.9677	8.45085	0.482189	6.42281e-06	8.19576e-05	chr19	36043800	36062399	18600	*	9.95692	10.0421	9.86634	0.121815	0.0749814	0.189303	18599	No	Mir3084-2,Htr7		Htr7
chr11	51288600	51293599	5000	*	7.0161	7.41453	6.4638	0.760912	6.48455e-06	8.2608e-05	chr11	51287000	51293599	6600	*	8.81659	8.88744	8.74207	0.0845431	0.242412	0.37287	4999	No	Col23a1		Col23a1
chr17	24827200	24846399	19200	*	8.8673	9.0949	8.59694	0.467172	6.58262e-06	8.37878e-05	chr17	24827200	24847199	20000	*	10.0275	10.132	9.91485	0.155336	0.0198215	0.0916852	19199	No	Hagh,Meiob		Hagh
chr3	131482800	131495999	13200	*	8.39082	8.65499	8.06719	0.534433	6.59673e-06	8.38977e-05	chr3	131481200	131500399	19200	*	10.1258	10.2157	10.03	0.137258	0.0342477	0.123889	13199	No	Sgms2		Sgms2
chr17	25292400	25306399	14000	*	8.22241	8.49743	7.88231	0.556196	6.66824e-06	8.46668e-05	chr17	25288800	25306399	17600	*	9.75357	9.80203	9.70343	0.0708247	0.289755	0.42023	13999	No	Prss34
chr15	101125200	101135999	10800	*	8.54512	8.79226	8.24671	0.503427	6.66622e-06	8.46668e-05	chr15	101114800	101138599	23800	*	10.5331	10.6165	10.4446	0.130774	0.0388066	0.132263	10799	No	Acvrl1,Ankrd33
chr5	137279000	137293199	14200	*	7.9781	8.28902	7.58123	0.618469	6.70904e-06	8.5044e-05	chr5	137272000	137296399	24400	*	10.1856	10.2511	10.1171	0.100922	0.114039	0.23765	14199	No	Mir8116,Ache,Ufsp1,Srrt	Srrt	Ache,Ufsp1
chr10	43995600	44010599	15000	*	9.30727	9.50239	9.08158	0.400962	6.79815e-06	8.60313e-05	chr10	43995000	44014399	19400	*	11.1072	11.145	11.0683	0.059717	0.337051	0.466174	14999	No	Crybg1
chr7	25362600	25371799	9200	*	7.89955	8.21221	7.49983	0.624694	6.93411e-06	8.76797e-05	chr7	25358400	25371399	13000	*	9.66645	9.73329	9.59637	0.0965456	0.153078	0.281797	8799	No	Megf8,Cnfn
chr2	69579400	69593199	13800	*	8.51859	8.77109	8.21233	0.512926	7.083e-06	8.93187e-05	chr2	69580400	69592999	12600	*	10.0724	10.1866	9.94833	0.176297	0.00654897	0.0503911	12599	No	Lrp2
chr8	124745000	124758999	14000	*	8.97263	9.18938	8.71747	0.446025	7.42566e-06	9.32722e-05	chr8	124741600	124778599	37000	*	11.2109	11.2743	11.1447	0.0998333	0.110069	0.233266	13999	No	Fam89a
chr6	72375800	72384799	9000	*	7.90882	8.21303	7.52284	0.60814	7.5165e-06	9.41127e-05	chr6	72375600	72385199	9600	*	9.41875	9.54915	9.27538	0.181434	0.00939775	0.0619598	8999	No	Vamp5
chr16	94319200	94331799	12600	*	8.62111	8.86384	8.32912	0.49376	7.53546e-06	9.42731e-05	chr16	94312000	94336399	24400	*	10.5601	10.637	10.4788	0.122939	0.0452004	0.144138	12599	No	Hlcs,Ripply3
chr2	26500200	26505999	5800	*	7.77867	8.09279	7.37657	0.626471	7.78315e-06	9.70553e-05	chr2	26492600	26511999	19400	*	10.1562	10.1515	10.161	-0.00713123	0.912074	0.938266	5799	No	Notch1
chr1	189718800	189733799	15000	*	8.92093	9.15377	8.64315	0.475474	7.84349e-06	9.77282e-05	chr1	189717600	189733999	16400	*	10.5995	10.6996	10.4918	0.160206	0.00994801	0.0635097	14999	No	Ptpn14		Ptpn14
chr2	105259200	105348999	89800	*	10.819	10.942	10.6845	0.253331	8.08169e-06	0.00010037	chr2	105268200	105316799	48600	*	11.5485	11.7343	11.3352	0.31128	3.44296e-07	9.25008e-05	48599	No	Them7
chrX	94169400	94177199	7800	*	7.68741	8.0119	7.26811	0.645652	8.43777e-06	0.000104538	chrX	94169400	94178399	9000	*	8.71509	8.80769	8.61615	0.111585	0.12439	0.248935	7799	No
chr8	91845000	91886399	41400	*	9.38339	9.57124	9.16737	0.386461	8.48347e-06	0.00010502	chr8	91849600	91885199	35600	*	10.7285	10.8128	10.6389	0.133953	0.0317615	0.11935	35599	No
chr15	97901600	97915799	14200	*	8.56444	8.80786	8.27145	0.495285	8.53192e-06	0.000105534	chr15	97896400	97917799	21400	*	10.3503	10.3765	10.3236	0.040849	0.519268	0.630554	14199	No	Vdr
chr2	180725000	180744999	20000	*	8.27084	8.53617	7.94545	0.537607	8.61329e-06	0.000106369	chr2	180724000	180749999	26000	*	10.1971	10.2689	10.1215	0.110898	0.0829687	0.199026	19999	No	Slc17a9
chr5	143149800	143167799	18000	*	8.8848	9.10523	8.62452	0.45166	9.04109e-06	0.000111116	chr5	143136400	143167599	31200	*	10.8458	10.8967	10.793	0.0792395	0.211082	0.341589	17799	No	Rbakdn
chr6	146499400	146504999	5600	*	7.5938	7.93181	7.15156	0.66246	9.15843e-06	0.000112134	chr6	146499800	146506199	6400	*	9.35017	9.45333	9.23907	0.143441	0.0388091	0.132263	5199	No	Itpr2		Itpr2
chr15	25467800	25538199	70400	*	10.7285	10.8524	10.593	0.253867	9.16048e-06	0.000112134	chr15	25467400	25540199	72800	*	12.1493	12.2509	12.0399	0.157129	0.0145937	0.0772582	70399	No
chr7	108922800	108933199	10400	*	7.93844	8.23555	7.56385	0.593958	9.22533e-06	0.000112837	chr7	108922800	108935399	12600	*	9.26217	9.37001	9.14562	0.138057	0.0542543	0.158438	10399	No	Nlrp10,Eif3f
chr1	119416000	119424999	9000	*	7.70067	8.03016	7.27294	0.650012	9.23819e-06	0.000112905	chr1	119415200	119425599	10400	*	9.69213	9.70006	9.68415	0.0123521	0.857605	0.89944	8999	No	Inhbb	Inhbb
chr4	114633000	114653599	20600	*	8.63532	8.87987	8.34069	0.497175	9.32682e-06	0.000113897	chr4	114623000	114653599	30600	*	10.5136	10.588	10.4352	0.117413	0.0605869	0.16738	20599	No
chr4	108378600	108386399	7800	*	7.99297	8.28273	7.63001	0.581691	9.3404e-06	0.000113972	chr4	108375200	108388199	13000	*	9.8443	9.87406	9.81391	0.0436012	0.516324	0.627452	7799	No	Shisal2a
chr14	78304600	78309999	5400	*	7.59175	7.92593	7.15606	0.65741	9.54315e-06	0.000116354	chr14	78303000	78311399	8400	*	9.30663	9.42668	9.17568	0.16306	0.0206911	0.0935599	5399	No	Tnfsf11
chr1	133196800	133238799	42000	*	9.42858	9.6151	9.21431	0.384919	9.58569e-06	0.000116779	chr1	133151600	133234799	83200	*	12.1935	12.2085	12.1783	0.0241077	0.687808	0.771302	37999	No	Plekha6		Plekha6
chr6	136657200	136665199	8000	*	7.87023	8.17544	7.48263	0.60973	9.64024e-06	0.000117351	chr6	136659400	136665799	6400	*	9.36671	9.41872	9.31274	0.0682472	0.338406	0.467247	5799	No	Plbd1
chr4	154946400	154962599	16200	*	8.25978	8.52836	7.92949	0.541213	9.7594e-06	0.000118707	chr4	154947600	154964999	17400	*	10.146	10.1523	10.1397	0.0103939	0.876081	0.912328	14999	No	Hes5,Pank4
chr6	88046400	88064399	18000	*	8.92827	9.14628	8.67135	0.444632	9.78331e-06	0.000118904	chr6	88044800	88083399	38600	*	11.0437	11.1413	10.939	0.151733	0.0178144	0.0864166	17999	No	Rab7		Rab7
chr1	172499200	172505199	6000	*	7.61376	7.95022	7.17416	0.658844	9.85762e-06	0.000119523	chr1	172495000	172507599	12600	*	9.63287	9.6829	9.58104	0.0696174	0.314189	0.444664	5999	No	Tagln2,Igsf9	Tagln2,Igsf9
chr7	143972200	143983799	11600	*	8.18579	8.45679	7.85184	0.54799	9.8547e-06	0.000119523	chr7	143971200	143985999	14800	*	9.9013	9.95749	9.84283	0.0841738	0.19759	0.329385	11599	No
chr6	113280000	113288599	8600	*	8.2089	8.48072	7.8737	0.550949	9.93885e-06	0.000120412	chr6	113278800	113290799	12000	*	9.91476	10.0078	9.81524	0.136382	0.0428701	0.141178	8599	No	Cpne9,Mtmr14
chr18	21644400	21665399	21000	*	9.01522	9.22736	8.76642	0.435103	9.95029e-06	0.000120456	chr18	21645400	21661599	16200	*	10.5532	10.6027	10.502	0.0777694	0.213687	0.343262	16199	No	Klhl14,4930426D05Rik
chr10	60668600	60694599	26000	*	9.41819	9.60453	9.20415	0.383167	1.00441e-05	0.0001214	chr10	60668600	60711799	43200	*	11.5761	11.5547	11.5972	-0.032688	0.589957	0.687892	25999	No	Cdh23	Cdh23
chr7	34760600	34786399	25800	*	8.98132	9.19383	8.73202	0.436059	1.00414e-05	0.0001214	chr7	34734000	34787399	53400	*	11.4345	11.459	11.4097	0.0380751	0.546487	0.652788	25799	No	Chst8	Chst8
chr4	108207400	108221399	14000	*	8.61161	8.85476	8.31901	0.492683	1.02078e-05	0.000123281	chr4	108208600	108221599	13000	*	10.1827	10.267	10.0931	0.129769	0.0441866	0.1426	12799	No	Zyg11a
chr7	49969000	49988999	20000	*	8.85676	9.07686	8.59694	0.449939	1.03185e-05	0.000124367	chr7	49958800	49988999	30200	*	10.7748	10.8175	10.7308	0.0668478	0.287917	0.418317	19999	No	Slc6a5,Nell1		Nell1
chr2	163535600	163579799	44200	*	9.42489	9.60898	9.21383	0.378303	1.0431e-05	0.000125581	chr2	163556800	163582799	26000	*	10.2815	10.3161	10.2461	0.0534387	0.402546	0.525124	22999	No	Hnf4a,Hnf4aos
chr11	75650200	75657199	7000	*	7.51857	7.85628	7.07684	0.662604	1.05307e-05	0.000126682	chr11	75649400	75658599	9200	*	9.59006	9.67324	9.50178	0.119356	0.079562	0.194812	6999	No	Myo1c
chr19	3932000	3938999	7000	*	7.69042	8.00787	7.2828	0.630298	1.07461e-05	0.000129071	chr19	3918000	3940399	22400	*	10.0479	10.0866	10.0081	0.0581229	0.376891	0.50004	6999	No	Unc93b1,Aldh3b1
chr1	120070400	120076599	6200	*	7.71318	8.03219	7.30299	0.630596	1.08025e-05	0.000129545	chr1	120069000	120077399	8400	*	9.4233	9.55195	9.28206	0.17864	0.0106061	0.0653803	6199	No	Tmem37
chr7	34692200	34713599	21400	*	8.28526	8.54654	7.96595	0.529658	1.09871e-05	0.000131617	chr7	34671800	34713199	41400	*	11.1932	11.202	11.1844	0.014494	0.81014	0.863435	20999	No	Chst8	Chst8
chr5	143531400	143548599	17200	*	8.46881	8.72004	8.1644	0.512236	1.09924e-05	0.000131617	chr5	143531200	143549399	18200	*	9.85857	9.94884	9.76227	0.133159	0.0467039	0.146544	17199	No	Fam220a	Fam220a
chr18	35915800	35921799	6000	*	6.76522	7.19062	6.1593	0.786161	1.10769e-05	0.000132526	chr18	35915000	35922999	8000	*	8.74672	8.75363	8.73978	0.00977005	0.893176	0.923837	5999	No
chr8	92253200	92269199	16000	*	7.88614	8.18335	7.51138	0.594351	1.12906e-05	0.000134767	chr8	92245600	92269399	23800	*	10.0098	10.12	9.89045	0.169232	0.00925536	0.0613941	15999	No
chr6	88526800	88548999	22200	*	9.01739	9.22696	8.77212	0.428747	1.16604e-05	0.000138964	chr6	88526600	88566999	40400	*	10.983	11.0648	10.8963	0.131267	0.0327653	0.120935	22199	No	Kbtbd12
chr10	24220000	24226999	7000	*	7.81423	8.11827	7.42851	0.605582	1.16765e-05	0.000139049	chr10	24217600	24229399	11800	*	9.70649	9.77921	9.62991	0.10604	0.112277	0.235933	6999	No	Moxd1
chr3	30851600	30858799	7200	*	7.14405	7.52014	6.63396	0.722593	1.1702e-05	0.000139244	chr3	30850800	30858599	7800	*	8.69811	8.75692	8.6368	0.0693395	0.34178	0.468217	6999	No	Gpr160
chr8	122252200	122272399	20200	*	8.26493	8.53402	7.93386	0.541527	1.21147e-05	0.000143931	chr8	122236800	122304199	67400	*	11.6995	11.706	11.6929	0.0107142	0.859387	0.900151	20199	No	Galnt2,Zfp469,Zfpm1	Galnt2	Zfp469,Zfpm1
chr19	23127600	23145599	18000	*	8.66201	8.89714	8.38095	0.479839	1.21113e-05	0.000143931	chr19	23122000	23147599	25600	*	10.5778	10.6895	10.4568	0.171142	0.00873415	0.0600314	17999	No	Klf9		Klf9
chr7	19272600	19282599	10000	*	8.53652	8.7775	8.24706	0.489508	1.22864e-05	0.000145633	chr7	19268400	19285199	16800	*	10.4132	10.4679	10.3564	0.0845357	0.184116	0.316245	9999	No	Rtn2,Vasp,Ppm1n	Rtn2,Vasp
chr1	177697400	177737799	40400	*	9.53894	9.71558	9.33761	0.362526	1.22827e-05	0.000145633	chr1	177698200	177740999	42800	*	11.0551	11.112	10.9959	0.0912219	0.134052	0.260465	39599	No	1700016C15Rik
chr2	165207200	165264399	57200	*	10.395	10.5366	10.238	0.288935	1.24929e-05	0.000147624	chr2	165084000	165265599	181600	*	13.4898	13.578	13.3959	0.135751	0.0342981	0.123889	57199	No	Cdh22,1700025C18Rik		Cdh22
chr14	27113200	27119399	6200	*	7.84556	8.14488	7.46743	0.597741	1.25475e-05	0.000148155	chr14	27112200	27120599	8400	*	9.54176	9.59975	9.48135	0.0800331	0.250625	0.38168	6199	No	Arhgef3		Arhgef3
chr14	26671600	26687399	15800	*	8.4538	8.70509	8.14931	0.5074	1.26164e-05	0.000148854	chr14	26670800	26687199	16400	*	9.66085	9.79169	9.51694	0.182965	0.00853009	0.0596166	15599	No
chr9	119085000	119098799	13800	*	8.13824	8.41897	7.78935	0.562018	1.28008e-05	0.000150798	chr9	119084200	119098999	14800	*	9.87039	9.898	9.84225	0.0398401	0.558742	0.663737	13799	No	Plcd1
chr16	35867000	35876999	10000	*	8.08344	8.36543	7.73261	0.565404	1.2878e-05	0.000151591	chr16	35866400	35876599	10200	*	9.4397	9.53738	9.33492	0.134182	0.0552352	0.160142	9599	No	Parp14
chr8	121382800	121404199	21400	*	9.11879	9.32079	8.88382	0.415138	1.29911e-05	0.000152687	chr8	121322200	121405399	83200	*	11.973	12.0205	11.9239	0.0760007	0.209558	0.341068	21399	No	Galnt2	Galnt2
chr16	95575000	95592999	18000	*	8.78787	9.0239	8.50552	0.476953	1.31037e-05	0.000153894	chr16	95560400	95595599	35200	*	10.8396	10.9339	10.7387	0.151382	0.014162	0.075776	17999	No	Erg
chr3	82868400	82882199	13800	*	8.40654	8.66573	8.09035	0.523039	1.35708e-05	0.000159013	chr3	82869600	82881599	12000	*	9.93454	10.0201	9.84357	0.129368	0.0479557	0.14852	11999	No	Rbm46,Rbm46os
chr11	72259600	72278199	18600	*	8.63629	8.87022	8.35695	0.474905	1.36337e-05	0.000159628	chr11	72258200	72276599	18400	*	10.1714	10.1865	10.1562	0.0233454	0.72136	0.79475	16999	No	Slc13a5,1700051A21Rik
chr6	88447000	88464199	17200	*	8.33986	8.60864	8.00927	0.545403	1.36636e-05	0.000159856	chr6	88446000	88464399	18400	*	9.82002	9.84042	9.79933	0.0301044	0.6546	0.744856	17199	No	Eefsec
chr17	33977200	33981599	4400	*	7.94936	8.2384	7.58754	0.578082	1.40077e-05	0.000163633	chr17	33977200	33980999	3800	*	9.70087	9.71798	9.68357	0.0253132	0.710162	0.78707	3799	No	H2-K2
chr19	4067000	4094199	27200	*	8.8607	9.07829	8.60436	0.443286	1.41182e-05	0.000164799	chr19	4067000	4094999	28000	*	10.307	10.3543	10.2581	0.0731209	0.248582	0.379644	27199	No	Cabp2
chr7	135830000	135869999	40000	*	9.56033	9.73404	9.3628	0.356324	1.41802e-05	0.000165396	chr7	135819400	135876999	57600	*	11.4861	11.5841	11.381	0.158336	0.0097365	0.0631599	39999	No
chr18	58832800	58840799	8000	*	8.18345	8.45036	7.85568	0.53781	1.44642e-05	0.000168325	chr18	58832800	58843399	10600	*	10.0451	10.0888	9.99999	0.0659675	0.312041	0.442401	7999	No	Adamts19
chr12	86203200	86223799	20600	*	9.11149	9.3148	8.87475	0.414818	1.44547e-05	0.000168325	chr12	86205400	86226399	21000	*	10.6566	10.7138	10.597	0.0880609	0.170152	0.301455	18399	No
chr11	75191200	75204799	13600	*	8.48385	8.72947	8.18765	0.497743	1.44478e-05	0.000168325	chr11	75189800	75206199	16400	*	10.3617	10.2875	10.4322	-0.106032	0.0995453	0.221181	13599	No	Dph1,Rtn4rl1		Rtn4rl1
chr16	30118400	30139399	21000	*	8.83235	9.05108	8.57444	0.445679	1.45026e-05	0.000168643	chr16	30114600	30138799	24200	*	10.3877	10.4686	10.302	0.124538	0.0535687	0.157148	20399	No
chr2	25392000	25401599	9600	*	8.067	8.34793	7.71781	0.562938	1.47467e-05	0.000171352	chr2	25380800	25403999	23200	*	10.4169	10.4641	10.368	0.0729242	0.25451	0.385411	9599	No	Entpd2,Npdc1
chr14	54571000	54579799	8800	*	8.79001	9.01458	8.52391	0.456477	1.49175e-05	0.000173075	chr14	54571000	54579999	9000	*	10.7359	10.7506	10.721	0.023595	0.706258	0.784556	8799	No	Ajuba
chr10	112266200	112274799	8600	*	7.69462	8.02093	7.27225	0.637734	1.5013e-05	0.000174051	chr10	112267000	112274599	7600	*	9.4347	9.54256	9.31812	0.14787	0.0349776	0.125194	7599	No	Kcnc2		Kcnc2
chr13	95440400	95446999	6600	*	7.60055	7.92311	7.18447	0.634653	1.51918e-05	0.000175859	chr13	95440400	95448199	7800	*	9.24516	9.37011	9.10834	0.172675	0.0134216	0.0746944	6599	No	Crhbp		Crhbp
chr5	32126200	32139599	13400	*	7.85905	8.15955	7.47904	0.597033	1.52264e-05	0.000176125	chr5	32128200	32144199	16000	*	9.81941	9.82523	9.81357	0.00976986	0.885559	0.91802	11399	No	Fosl2	Fosl2
chr9	43234200	43246999	12800	*	8.61647	8.85806	8.32613	0.492786	1.54461e-05	0.000178532	chr9	43233000	43251599	18600	*	10.3818	10.417	10.3457	0.0539019	0.401377	0.524257	12799	No	Oaf,D630033O11Rik		Oaf
chr17	35499000	35509999	11000	*	7.92127	8.21289	7.55536	0.581647	1.5458e-05	0.000178535	chr17	35498800	35510999	12200	*	9.46179	9.44842	9.47505	-0.01542	0.825693	0.876246	10999	No	Pou5f1
chr8	124596200	124611799	15600	*	7.88972	8.18539	7.51742	0.588557	1.56874e-05	0.000180912	chr8	124602800	124618799	16000	*	9.43806	9.49439	9.37945	0.0755738	0.284533	0.414659	8999	No	Capn9
chr6	126850400	126879399	29000	*	9.16425	9.36145	8.93575	0.404466	1.57397e-05	0.000181379	chr6	126848600	126887599	39000	*	10.6767	10.757	10.5917	0.122718	0.0588868	0.164619	28999	No	Dyrk4,Akap3,Ndufa9
chr9	107548800	107553799	5000	*	7.5301	7.86993	7.08473	0.663142	1.58182e-05	0.00018201	chr9	107547400	107555599	8200	*	9.5124	9.56252	9.46047	0.0706335	0.303743	0.43465	4999	No	Zmynd10,Rassf1	Rassf1
chr11	72956000	72966999	11000	*	8.75635	8.98078	8.49047	0.457582	1.58126e-05	0.00018201	chr11	72954200	72973199	19000	*	10.7637	10.8071	10.719	0.0670563	0.29319	0.424442	10999	No	Atp2a3
chr9	54280200	54290399	10200	*	7.62061	7.9402	7.20945	0.630657	1.5849e-05	0.000182091	chr9	54278800	54291199	12400	*	9.36695	9.38646	9.34716	0.0274323	0.693658	0.775434	10199	No	Gldn,Gldnos
chr2	169288200	169382599	94400	*	10.6143	10.7388	10.478	0.254684	1.59586e-05	0.000183213	chr2	169285400	169344999	59600	*	11.4247	11.4608	11.3877	0.057646	0.341107	0.468217	56799	No
chr11	98384000	98393999	10000	*	7.71995	8.03287	7.3198	0.618667	1.61925e-05	0.00018576	chr11	98383400	98393599	10200	*	9.41736	9.48752	9.3436	0.0967992	0.16355	0.293358	9599	No	Pnmt,Tcap,Pgap3		Pgap3
chr16	16203600	16228599	25000	*	8.89583	9.11167	8.6419	0.442412	1.62754e-05	0.000186571	chr16	16203800	16229199	25400	*	10.3026	10.3944	10.2046	0.14037	0.0308613	0.117887	24799	No	Pkp2
chr7	19092400	19097599	5200	*	7.0534	7.4352	6.53268	0.725875	1.66815e-05	0.000190657	chr7	19090200	19100999	10800	*	9.47827	9.43977	9.51576	-0.0493974	0.481733	0.598731	5199	No	Dmpk,Six5,Meiosin		Dmpk
chr1	156200000	156209599	9600	*	8.61708	8.84855	8.34124	0.470472	1.67062e-05	0.000190797	chr1	156199200	156210399	11200	*	10.3037	10.3966	10.2043	0.138423	0.0377933	0.129899	9599	No	Fam163a	Fam163a
chr1	165830800	165848599	17800	*	8.37802	8.62651	8.07763	0.502979	1.74442e-05	0.000199076	chr1	165827800	165854399	26600	*	10.3249	10.4144	10.2295	0.137835	0.032972	0.120935	17799	No	Cd247
chr11	70531600	70545199	13600	*	7.89136	8.19718	7.50277	0.602588	1.75107e-05	0.000199539	chr11	70531000	70544999	14000	*	9.46451	9.59469	9.3214	0.18142	0.00927385	0.0613941	13399	No	Pld2		Pld2
chr4	107429200	107448399	19200	*	8.81664	9.04407	8.54654	0.459843	1.75711e-05	0.000200078	chr4	107425600	107453599	28000	*	10.648	10.6839	10.6112	0.0554477	0.386684	0.510302	19199	No	Glis1
chr8	122225400	122234399	9000	*	7.75784	8.06857	7.36129	0.613688	1.78226e-05	0.000202641	chr8	122220800	122236399	15600	*	9.92809	9.99075	9.86259	0.0921133	0.167519	0.298223	8999	No	Galnt2	Galnt2
chr11	4263000	4272199	9200	*	8.24661	8.50741	7.92803	0.527735	1.78572e-05	0.000202885	chr11	4254200	4274999	20800	*	10.3296	10.3548	10.3039	0.0391346	0.540466	0.64748	9199	No	Lif
chr11	53758000	53771799	13800	*	8.10725	8.37757	7.77432	0.543368	1.8061e-05	0.000205048	chr11	53756200	53772999	16800	*	9.74866	9.85931	9.6288	0.15585	0.024455	0.102881	13799	No	Mir7671,Irf1		Irf1
chr2	172029200	172052799	23600	*	9.30094	9.48709	9.08715	0.381236	1.82979e-05	0.00020743	chr2	172024400	172058199	33800	*	11.0873	11.1298	11.0435	0.0685824	0.253646	0.384604	23599	No	Cbln4		Cbln4
chr8	19532400	19538199	5800	*	7.12888	7.49748	6.63252	0.703778	1.86704e-05	0.000211341	chr8	19532400	19538599	6200	*	8.75657	8.85849	8.64688	0.123448	0.0885636	0.207095	5799	No
chr3	108213600	108229399	15800	*	8.73955	8.96541	8.47165	0.461979	1.87154e-05	0.000211694	chr3	108216000	108229599	13600	*	10.3041	10.3709	10.2339	0.104218	0.0990665	0.220421	13399	No	Sypl2
chr9	107874200	107886999	12800	*	8.11064	8.38148	7.77692	0.545306	1.89262e-05	0.00021392	chr9	107874800	107888999	14200	*	9.34683	9.39471	9.2973	0.0660397	0.340244	0.467582	12199	No	Mon1a
chr7	44631600	44646399	14800	*	8.52292	8.76558	8.23104	0.489156	1.89546e-05	0.000214084	chr7	44628200	44646399	18200	*	10.2936	10.3834	10.1977	0.132829	0.0472623	0.146892	14799	No	Myh14		Myh14
chr17	55996000	56006199	10200	*	8.07979	8.35389	7.74111	0.550342	1.90258e-05	0.00021473	chr17	55976000	56006599	30600	*	10.636	10.6135	10.6581	-0.0325932	0.605402	0.702265	10199	No	Stap2,Shd,Fsd1,Mpnd	Shd,Fsd1
chr3	106478000	106485599	7600	*	7.40279	7.74165	6.9591	0.65963	1.91947e-05	0.000216476	chr3	106478000	106487999	10000	*	9.07871	9.16839	8.98307	0.117565	0.0984261	0.219602	7599	No	2010016I18Rik,Dennd2d
chr17	68838200	68843999	5800	*	7.13495	7.50941	6.62785	0.714307	1.93887e-05	0.000218503	chr17	68834600	68844999	10400	*	9.33998	9.44957	9.22137	0.14987	0.0324848	0.12038	5799	No	Tmem200c
chr17	26198800	26208999	10200	*	7.8678	8.1667	7.49036	0.590826	1.97119e-05	0.000221887	chr17	26197400	26208599	11200	*	9.60497	9.63731	9.57188	0.0439832	0.530093	0.638647	9799	No	Arhgdig,Rgs11,Pdia2		Arhgdig,Rgs11
chr11	101227000	101250599	23600	*	8.88861	9.10499	8.63396	0.442951	1.97178e-05	0.000221887	chr11	101239400	101251999	12600	*	9.84421	9.92798	9.75527	0.122183	0.0701179	0.183045	11199	No	Vps25,Ramp2		Vps25,Ramp2
chr7	38225800	38233399	7600	*	7.69155	8.00444	7.29146	0.614686	1.9832e-05	0.000223008	chr7	38225000	38233199	8200	*	9.2148	9.28355	9.1426	0.0907295	0.201189	0.332972	7399	No	Plekhf1
chr5	136878800	136886399	7600	*	7.97749	8.26103	7.62425	0.568116	2e-05	0.000224733	chr5	136878000	136896599	18600	*	10.1511	10.1933	10.1077	0.0639772	0.32543	0.455047	7599	No	Col26a1		Col26a1
chr11	117878600	117896999	18400	*	8.72553	8.95102	8.45815	0.457666	2.0324e-05	0.000228206	chr11	117875000	117896999	22000	*	10.5575	10.6514	10.4571	0.14931	0.0163429	0.0825853	18399	No
chr10	79999400	80008999	9600	*	7.64543	7.95877	7.2446	0.617602	2.03583e-05	0.000228252	chr10	79963200	80008999	45800	*	11.4377	11.4825	11.3913	0.0714905	0.240914	0.371452	9599	No	Cnn2,Grin3b,Wdr18,Tmem259,Abca7		Tmem259
chr5	144353200	144363599	10400	*	8.34371	8.60547	8.0237	0.530513	2.03561e-05	0.000228252	chr5	144352600	144364399	11800	*	9.9162	9.99737	9.8302	0.119688	0.0738852	0.188008	10399	No	Dmrt1i,Bri3,Baiap2l1
chr14	25839400	25847999	8600	*	7.69293	8.00693	7.29101	0.620615	2.03727e-05	0.000228252	chr14	25839400	25848199	8800	*	9.20031	9.31349	9.07749	0.149267	0.0360313	0.126937	8599	No	Anxa11
chr19	42610600	42617599	7000	*	7.31683	7.66433	6.85814	0.672925	2.04418e-05	0.000228691	chr19	42609600	42621199	11600	*	9.25059	9.26522	9.23581	0.020028	0.773821	0.836059	6999	No	Mir3084-2,Loxl4
chr7	109860200	109869399	9200	*	7.51799	7.85028	7.08551	0.646734	2.10827e-05	0.000235347	chr7	109858400	109873199	14800	*	9.44134	9.45987	9.42256	0.0263464	0.705776	0.784358	9199	No	Scube2
chr7	99615400	99642799	27400	*	8.88805	9.10738	8.62929	0.447361	2.11081e-05	0.000235459	chr7	99614600	99672599	58000	*	11.3686	11.4259	11.3088	0.0908278	0.142588	0.26921	27399	No	Tpbgl,Slco2b1
chr5	67600000	67614199	14200	*	9.16084	9.35567	8.93553	0.398875	2.15243e-05	0.000239928	chr5	67597400	67613199	15800	*	10.826	10.8789	10.7712	0.0842773	0.16915	0.300132	13199	No	Shisa3
chr16	84772400	84777199	4800	*	6.42064	6.87522	5.75319	0.805341	2.16822e-05	0.000241161	chr16	84769400	84777599	8200	*	8.35704	8.54175	8.14515	0.19475	0.00808517	1	4799	No	Jam2		Jam2
chr2	147076400	147113199	36800	*	10.4327	10.5612	10.2916	0.264227	2.17307e-05	0.000241525	chr2	147077800	147112999	35200	*	11.9431	11.9819	11.9031	0.0619575	0.306138	0.437108	35199	No	Nkx2-4,Xrn2	Xrn2
chr2	143853400	143866199	12800	*	7.81961	8.11716	7.44433	0.589454	2.18328e-05	0.000242484	chr2	143852800	143866399	13600	*	9.37323	9.50481	9.22843	0.186528	0.0067876	0.0517334	12799	No	Bfsp1
chr5	127228600	127246999	18400	*	9.34194	9.52423	9.13325	0.374071	2.19892e-05	0.000244045	chr5	127227600	127255599	28000	*	11.2384	11.2626	11.2138	0.0385343	0.531626	0.640016	18399	No	Tmem132c	Tmem132c
chr19	4435000	4442199	7200	*	7.68539	7.99729	7.28691	0.612861	2.21564e-05	0.000245723	chr19	4434400	4447999	13600	*	9.80596	9.80836	9.80356	0.00379878	0.954069	0.96971	7199	No	Rhod,Syt12,A930001C03Rik		Syt12
chr18	80354000	80374199	20200	*	9.16674	9.36078	8.94249	0.39682	2.22682e-05	0.000246784	chr18	80351000	80375199	24200	*	11.0473	11.1074	10.9845	0.0961025	0.117697	0.240924	20199	No	Kcng2
chr6	117161200	117177599	16400	*	8.72541	8.94751	8.4628	0.4525	2.30357e-05	0.000254922	chr6	117156800	117176399	19600	*	10.3403	10.383	10.2962	0.0651885	0.3152	0.445434	15199	No	Cxcl12
chr2	30799600	30803799	4200	*	7.43608	7.76821	7.00387	0.646237	2.37446e-05	0.000262199	chr2	30798000	30805999	8000	*	9.39361	9.44773	9.33739	0.0751417	0.276854	0.407755	4199	No	1700001O22Rik
chr6	83159800	83163999	4200	*	8.09944	8.38154	7.74842	0.565272	2.38303e-05	0.000262956	chr6	83159600	83166599	7000	*	9.96926	10.0622	9.86987	0.140169	0.0328753	0.120935	4199	No	Dctn1,1700003E16Rik		1700003E16Rik
chr11	68944800	68965799	21000	*	8.89231	9.10407	8.64404	0.432532	2.40588e-05	0.000265287	chr11	68945400	68967999	22600	*	10.4627	10.5209	10.402	0.0856295	0.200794	0.332833	20399	No	Arhgef15
chr7	120178800	120216799	38000	*	9.58535	9.75384	9.39455	0.346339	2.41265e-05	0.000265842	chr7	120141200	120230799	89600	*	12.104	12.1876	12.0154	0.1315	0.0359177	0.126893	37999	No	Crym,Zp2,Abca14,Anks4b,4930505K13Rik		Crym
chr7	140055600	140068999	13400	*	8.24537	8.5023	7.93255	0.518398	2.42468e-05	0.000266594	chr7	140042200	140068199	26000	*	11.5525	11.5982	11.5053	0.0722427	0.243267	0.373587	12599	No	Msx3
chr1	13123400	13134799	11400	*	9.20761	9.39702	8.98952	0.387312	2.42346e-05	0.000266594	chr1	13123400	13135799	12400	*	10.8233	10.878	10.7665	0.0823009	0.208381	0.340292	11399	No	Prdm14
chr15	102099600	102109399	9800	*	7.73757	8.05353	7.33243	0.616134	2.44203e-05	0.000268116	chr15	102096800	102112599	15800	*	9.7673	9.82999	9.70175	0.0917028	0.170935	0.301969	9799	No	Tns2,Eif4b	Eif4b
chr2	164385600	164397399	11800	*	7.98328	8.26059	7.63967	0.55372	2.44075e-05	0.000268116	chr2	164382800	164397399	14600	*	9.50454	9.62767	9.36991	0.174403	0.011509	0.0689997	11799	No	Matn4,Slpi
chr4	139087000	139095599	8600	*	7.91607	8.20004	7.56216	0.566769	2.46848e-05	0.000270826	chr4	139080800	139095799	15000	*	10.0666	10.124	10.0067	0.0842485	0.207351	0.339168	8599	No	Nbl1		Nbl1
chr7	144894600	144910599	16000	*	8.6422	8.87427	8.3655	0.468159	2.49557e-05	0.000273603	chr7	144894200	144911999	17800	*	10.3033	10.3497	10.2554	0.0713744	0.262687	0.393542	15999	No	Fgf15
chr5	128538000	128584599	46600	*	9.65783	9.82648	9.46682	0.343652	2.50405e-05	0.000274337	chr5	128540400	128624399	84000	*	12.6172	12.6762	12.5556	0.0924783	0.138615	0.264748	44199	No	Fzd10os,Fzd10
chr4	125216200	125334399	118200	*	11.2016	11.3013	11.0945	0.204404	2.52227e-05	0.000276136	chr4	125215600	125366199	150600	*	13.1639	13.2269	13.0981	0.0954413	0.1394	0.265461	118199	No
chr15	75958400	75968599	10200	*	8.16003	8.42413	7.8365	0.52835	2.53068e-05	0.000276821	chr15	75957000	75970199	13200	*	9.53477	9.58319	9.48467	0.0685938	0.316081	0.445971	10199	No	Zfp707
chr9	108080400	108085399	5000	*	7.45904	7.78932	7.02997	0.644232	2.53214e-05	0.000276821	chr9	108078800	108086399	7600	*	9.10936	9.21596	8.99426	0.141157	0.0460795	0.145647	4999	No	Mir7088,Mst1,Apeh,Rnf123		Rnf123
chr1	131952600	131974399	21800	*	8.62086	8.84774	8.35151	0.459995	2.53506e-05	0.000276942	chr1	131950200	131979199	29000	*	10.4809	10.4443	10.5167	-0.0545653	0.382113	0.505304	21799	No	Slc45a3
chr5	136595200	136631599	36400	*	9.31724	9.51603	9.08662	0.403399	2.54588e-05	0.000277729	chr5	136563800	136702799	139000	*	12.8908	12.9389	12.841	0.0752997	0.226073	0.356236	36399	No	Cux1,Myl10		Cux1
chr11	70202600	70216999	14400	*	8.78804	9.0068	8.53008	0.446443	2.55854e-05	0.000278912	chr11	70198800	70233599	34800	*	11.2708	11.3118	11.2286	0.0648878	0.294231	0.42519	14399	No	Bcl6b,Slc16a11,Slc16a13	Slc16a13
chr3	33884200	33915599	31400	*	9.2895	9.47356	9.07849	0.375869	2.62722e-05	0.000284981	chr3	33884200	33921799	37600	*	10.8011	10.8886	10.7079	0.14071	0.0215053	0.0959832	31399	No
chr1	34675800	34681799	6000	*	7.49637	7.8282	7.06468	0.64677	2.62341e-05	0.000284981	chr1	34673600	34680599	7000	*	9.21694	9.34011	9.08227	0.164389	0.0205476	0.093435	4799	No	Arhgef4		Arhgef4
chr10	115439800	115533799	94000	*	11.2861	11.3847	11.1802	0.201072	2.62688e-05	0.000284981	chr10	115441200	115535799	94600	*	12.6782	12.7804	12.5681	0.153634	0.0196462	0.0911359	92599	No	Lgr5		Lgr5
chr15	82221600	82226399	4800	*	6.84392	7.24008	6.29599	0.734961	2.64146e-05	0.000286323	chr15	82220400	82226399	6000	*	8.72098	8.75519	8.68593	0.0413051	0.570308	0.670559	4799	No	Tnfrsf13c
chr7	25811800	25822999	11200	*	8.21853	8.4752	7.9061	0.516894	2.65752e-05	0.00028786	chr7	25811400	25823199	11800	*	9.71393	9.69697	9.7307	-0.0217915	0.749426	0.817372	11199	No	Cyp2s1
chr17	27552800	27556399	3600	*	6.68793	7.10246	6.104	0.759363	2.67334e-05	0.000289369	chr17	27548600	27559399	10800	*	9.13983	9.0963	9.18209	-0.03127	0.659717	0.749182	3599	No	Hmga1b,Hmga1
chr4	45321600	45340599	19000	*	8.83787	9.05092	8.58781	0.432633	2.7382e-05	0.000296182	chr4	45319800	45340599	20800	*	10.0069	10.0294	9.9841	0.0320548	0.637121	0.72995	18999	No	Exosc3
chr6	15717600	15725799	8200	*	7.53739	7.86075	7.11995	0.630975	2.75506e-05	0.000297795	chr6	15716000	15725199	9200	*	9.1638	9.21517	9.11052	0.0683448	0.331333	0.461035	7599	No	Mdfic
chr9	64058600	64063399	4800	*	7.1076	7.49233	6.58142	0.718276	2.78178e-05	0.000300471	chr9	64057400	64068599	11200	*	9.17428	9.19448	9.1538	0.0262521	0.717126	0.791514	4799	No
chr9	54751400	54772999	21600	*	9.15814	9.35155	8.93473	0.394043	2.84987e-05	0.000307393	chr9	54749400	54773199	23800	*	10.8434	10.8811	10.8047	0.0591868	0.345492	0.472577	21599	No	Crabp1
chr10	80881600	80892199	10600	*	7.81854	8.11413	7.44636	0.582514	2.88119e-05	0.000310553	chr10	80870400	80894199	23800	*	10.2396	10.2728	10.2056	0.0501932	0.436411	0.558108	10599	No	Tmprss9
chr6	88996200	89045799	49600	*	10.0293	10.1739	9.86849	0.296865	2.8884e-05	0.000311112	chr6	88991200	89053399	62200	*	11.8299	11.8754	11.783	0.0708437	0.259265	0.38932	49599	No	4933427D06Rik
chr17	35270800	35300999	30200	*	9.20654	9.39688	8.98721	0.387324	2.90194e-05	0.00031235	chr17	35252200	35324599	72400	*	12.2303	12.3043	12.1523	0.116504	0.0623034	0.170805	30199	No	H2-D1,H2-L,H2-Q1,Ddx39b	Ddx39b
chr11	61364600	61386599	22000	*	9.10494	9.30171	8.87703	0.403407	2.90771e-05	0.000312752	chr11	61364800	61392799	28000	*	10.7744	10.8376	10.7082	0.0971773	0.130736	0.25576	21799	No	Slc47a1
chr9	106653200	106658599	5400	*	6.92991	7.31241	6.40792	0.717018	2.93165e-05	0.000314886	chr9	106653600	106659599	6000	*	8.66079	8.7239	8.59478	0.0744175	0.307187	1	4999	No	Grm2,Tex264	Grm2	Tex264
chr14	33343200	33355199	12000	*	8.25169	8.51618	7.92758	0.527578	2.94045e-05	0.000315609	chr14	33330800	33359399	28600	*	10.4989	10.5588	10.4363	0.0934632	0.139902	0.266044	11999	No	Arhgap22
chr13	35734000	35746199	12200	*	8.0119	8.29353	7.66163	0.557944	2.9497e-05	0.000316381	chr13	35731200	35745999	14800	*	9.67278	9.74537	9.59635	0.105145	0.117596	0.240924	11999	No	Cdyl
chr7	101006200	101015599	9400	*	8.26952	8.54173	7.93372	0.542783	3.00966e-05	0.000322362	chr7	101002600	101015999	13400	*	10.1229	10.167	10.0775	0.0651175	0.329651	0.459382	9399	No	P2ry2
chr5	114170000	114182999	13000	*	7.89056	8.17535	7.53536	0.564434	3.01405e-05	0.000322382	chr5	114162000	114184799	22800	*	10.0629	10.1281	9.99453	0.0989922	0.1267	0.251184	12999	No	Acacb		Acacb
chr15	11897800	11914599	16800	*	8.75303	8.9692	8.49865	0.440454	3.01353e-05	0.000322382	chr15	11897600	11916599	19000	*	10.4135	10.5144	10.305	0.155322	0.0167011	0.0835276	16799	No	Npr3,Gm5144		Npr3
chr6	88220200	88246999	26800	*	8.67264	8.90746	8.39201	0.474035	3.05692e-05	0.000326739	chr6	88211800	88245999	34200	*	10.7076	10.7125	10.7028	0.00850499	0.895144	0.924997	25799	No	Dnajb8
chr11	100139600	100148799	9200	*	8.27695	8.52812	7.97262	0.505116	3.06421e-05	0.00032729	chr11	100138800	100151799	13000	*	10.1201	10.1467	10.093	0.0405472	0.532007	0.640235	9199	No	Krt19
chr10	121188800	121213199	24400	*	9.29995	9.48353	9.08957	0.375867	3.07153e-05	0.000327843	chr10	121188000	121220799	32800	*	10.9597	11.017	10.9	0.0890315	0.160634	0.289644	24399	No	4930432O09Rik
chr4	150020200	150043599	23400	*	9.54825	9.71615	9.3582	0.343506	3.08472e-05	0.000328794	chr4	150018200	150052399	34200	*	11.7431	11.8116	11.6712	0.107761	0.0848926	0.20169	23399	No
chr4	125133600	125176999	43400	*	9.53204	9.70493	9.33558	0.351955	3.09144e-05	0.000329281	chr4	125116600	125215399	98800	*	12.3954	12.412	12.3786	0.0262643	0.667903	0.756081	43399	No	Zc3h12a
chr7	51618000	51637599	19600	*	9.52449	9.69674	9.32885	0.354529	3.0969e-05	0.000329633	chr7	51617800	51637599	19800	*	10.8586	10.8954	10.8209	0.0578894	0.352772	0.478878	19599	No	Slc17a6	Slc17a6
chr1	90914000	90930199	16200	*	8.45382	8.69287	8.16713	0.482832	3.10178e-05	0.000329924	chr1	90914200	90940199	26000	*	10.3884	10.4566	10.3168	0.102909	0.116666	0.240121	15999	No	Mlph
chr2	32080200	32093599	13400	*	8.63975	8.8637	8.37454	0.455693	3.12091e-05	0.000331729	chr2	32075200	32094199	19000	*	10.5655	10.5608	10.5701	-0.00611968	0.922051	0.944611	13399	No	Fam78a
chr7	35573800	35585999	12200	*	8.78252	9.0007	8.52535	0.441846	3.12479e-05	0.000331912	chr7	35571200	35588999	17800	*	10.4789	10.5572	10.3961	0.120951	0.0594839	0.16561	12199	No	Rgs9bp,Ankrd27
chr2	35618800	35625599	6800	*	7.49501	7.82354	7.06891	0.635829	3.13056e-05	0.000332295	chr2	35603400	35629599	26200	*	10.2601	10.284	10.2358	0.0369941	0.562072	0.665013	6799	No	Dab2ip
chr14	70154000	70169599	15600	*	8.35049	8.59695	8.05306	0.497214	3.16714e-05	0.000335274	chr14	70152400	70182399	30000	*	11.4023	11.4548	11.3478	0.0835718	0.173618	0.305038	15599	No	Sorbs3,Pdlim2,Ccar2,9930012K11Rik	Ccar2	Sorbs3
chr5	125526000	125537599	11600	*	7.78024	8.08052	7.40056	0.590315	3.16328e-05	0.000335274	chr5	125524800	125537999	13200	*	9.63314	9.75057	9.50529	0.170947	0.0118388	0.0699696	11599	No	Tmem132b		Tmem132b
chr8	111885400	111893999	8600	*	8.41398	8.65548	8.12378	0.486698	3.20099e-05	0.000338374	chr8	111886200	111893799	7600	*	9.97574	10.0636	9.88215	0.133607	0.0403168	0.135397	7599	No	Chst5
chr10	127047000	127052999	6000	*	8.32644	8.57234	8.02983	0.496681	3.20411e-05	0.000338462	chr10	127047200	127053999	6800	*	9.88344	9.89543	9.87134	0.0183874	0.780448	0.840964	5799	No	Cyp27b1
chr5	141231000	141250799	19800	*	8.80391	9.016	8.55517	0.430703	3.22849e-05	0.000340803	chr5	141235200	141253799	18600	*	10.2912	10.3124	10.2698	0.0325413	0.615397	0.710871	15599	No	Sdk1	Sdk1
chr3	96906000	96922199	16200	*	8.40526	8.65082	8.10916	0.492101	3.25614e-05	0.000343249	chr3	96904800	96917199	12400	*	9.2933	9.34135	9.2436	0.0629028	0.376257	0.49961	11199	No	Gja5,Gja8,Gpr89
chr5	134942200	134956199	14000	*	8.59359	8.82674	8.31534	0.474008	3.32132e-05	0.000349231	chr5	134940400	134958399	18000	*	10.3171	10.39	10.2404	0.113425	0.0736372	0.187673	13999	No	Cldn4,Mettl27		Mettl27
chr11	97495200	97502799	7600	*	7.81148	8.10622	7.44064	0.580127	3.37078e-05	0.000353874	chr11	97493000	97503999	11000	*	9.58104	9.70775	9.44212	0.18296	0.00746378	0.0548137	7599	No	4933428G20Rik,Arhgap23	Arhgap23
chr13	99893800	99901599	7800	*	8.36477	8.60615	8.07473	0.4872	3.46232e-05	0.000362245	chr13	99894200	99901599	7400	*	9.82206	9.87667	9.7653	0.076925	0.264736	0.395701	7399	No	Cartpt
chr15	83521400	83531999	10600	*	8.40855	8.65407	8.11251	0.49738	3.48868e-05	0.000364257	chr15	83510400	83535199	24800	*	10.5937	10.6267	10.56	0.0516667	0.409168	0.532777	10599	No	Bik,Ttll1	Ttll1
chr17	74038800	74054199	15400	*	9.17407	9.36172	8.95832	0.382725	3.52907e-05	0.000367974	chr17	74038800	74055999	17200	*	10.6709	10.744	10.5938	0.112791	0.0780701	0.193153	15399	No	Srd5a2
chr8	84943400	84954199	10800	*	8.22365	8.47978	7.91202	0.513816	3.58637e-05	0.000373032	chr8	84943400	84953999	10600	*	9.76423	9.80152	9.72596	0.0517612	0.458319	0.579459	10599	No	Rtbdn
chr1	156297800	156316799	19000	*	8.84322	9.05379	8.59657	0.428102	3.6542e-05	0.000379256	chr1	156296800	156313999	17200	*	10.1389	10.2101	10.064	0.105604	0.112505	0.236001	16199	No	Nphs2,Tdrd5
chr3	51356600	51364799	8200	*	7.85092	8.13674	7.49412	0.565773	3.78929e-05	0.00039191	chr3	51355800	51366799	11000	*	9.32623	9.44646	9.19505	0.167945	0.0153792	0.0795869	8199	No
chr12	87097400	87104799	7400	*	7.54076	7.85819	7.13318	0.616192	3.8142e-05	0.00039422	chr12	87096600	87105399	8800	*	9.14704	9.22584	9.06369	0.100184	0.163557	0.293358	7399	No	Ngb
chr7	141356000	141370799	14800	*	8.0443	8.31608	7.70916	0.538633	3.83735e-05	0.000396345	chr7	141352600	141370799	18200	*	9.72909	9.76096	9.69649	0.0465065	0.490215	0.604551	14799	No	B230206H07Rik,Eps8l2
chr7	128520200	128525799	5600	*	7.96715	8.24117	7.62857	0.545086	3.85996e-05	0.000398412	chr7	128517400	128525799	8400	*	9.87696	9.90454	9.84884	0.0406376	0.535941	0.64288	5599	No	Bag3		Bag3
chr4	143346400	143353399	7000	*	8.40882	8.64549	8.12556	0.477128	3.95368e-05	0.000407537	chr4	143343800	143354599	10800	*	10.2912	10.3391	10.2416	0.0726162	0.265491	0.396637	6999	No	Lrrc38
chr14	44855600	44861399	5800	*	7.558	7.8755	7.15031	0.616251	3.98181e-05	0.000410162	chr14	44855200	44864199	9000	*	9.2188	9.33667	9.09045	0.150936	0.0358661	0.126893	5799	No	Ptgdr
chr4	123949200	123977999	28800	*	8.77209	8.98575	8.5212	0.432625	3.99626e-05	0.000411373	chr4	123971400	123978199	6800	*	8.18036	8.25818	8.09811	0.079924	0.277095	1	6599	No
chr10	128928400	128944999	16600	*	8.7196	8.93992	8.45946	0.444578	4.00476e-05	0.000411972	chr10	128923200	128952399	29200	*	10.6785	10.7565	10.5961	0.122427	0.0524072	0.155463	16599	No	Bloc1s1,Itga7		Bloc1s1,Itga7
chr9	61443200	61513999	70800	*	10.4668	10.5932	10.3282	0.258294	4.00948e-05	0.000412181	chr9	61423800	61522599	98800	*	12.3941	12.4472	12.3389	0.0840194	0.172818	0.304243	70799	No
chr4	40468600	40475199	6600	*	7.59733	7.90628	7.20367	0.602234	4.1601e-05	0.0004251	chr4	40467800	40482599	14800	*	9.48399	9.51539	9.45189	0.043979	0.524844	0.634695	6599	No	Tmem215
chr13	56432400	56452399	20000	*	9.00936	9.20853	8.77822	0.407279	4.15807e-05	0.0004251	chr13	56414400	56465599	51200	*	11.3689	11.411	11.3255	0.0647552	0.311175	0.441562	19999	No	Slc25a48
chr11	73154600	73163399	8800	*	8.0438	8.32148	7.69962	0.554622	4.21105e-05	0.000429735	chr11	73152800	73163799	11000	*	9.52738	9.62374	9.4241	0.137618	0.0437584	0.142216	8799	No	P2rx5
chr11	103096600	103105399	8800	*	8.06206	8.32533	7.73978	0.525715	4.226e-05	0.000430974	chr11	103093600	103107199	13600	*	10.1181	10.1697	10.0646	0.0775254	0.238299	0.369008	8799	No	Acbd4,Plcd3		Acbd4
chr2	60771200	60815399	44200	*	10.081	10.2231	9.92349	0.289859	4.24559e-05	0.000432396	chr2	60752400	60813199	60800	*	11.7098	11.7923	11.6223	0.131854	0.0323274	0.120301	41999	No	Rbms1
chr2	164852400	164862799	10400	*	8.53002	8.75861	8.25826	0.462267	4.26257e-05	0.000433837	chr2	164849800	164865999	16200	*	10.3271	10.4201	10.2278	0.145478	0.0221026	0.0978829	10399	No	Pltp		Pltp
chr14	22180400	22310999	130600	*	11.2067	11.3044	11.1019	0.199215	4.26824e-05	0.000434127	chr14	22121400	22244599	123200	*	12.7556	12.8492	12.6555	0.140548	0.0324808	0.12038	64199	No	Lrmda
chr2	180095400	180106999	11600	*	8.32048	8.56594	8.02452	0.494519	4.28871e-05	0.000435631	chr2	180096800	180119999	23200	*	10.5344	10.5279	10.5409	-0.00857913	0.896141	0.925146	10199	No	Osbpl2,Hrh3	Osbpl2	Hrh3
chr3	37345400	37352399	7000	*	7.41302	7.73958	6.99022	0.629974	4.296e-05	0.000436082	chr3	37343800	37355199	11400	*	9.33896	9.35565	9.32208	0.0234406	0.735568	0.806421	6999	No	Fgf2		Fgf2
chr7	28618800	28634799	16000	*	8.62201	8.85271	8.34726	0.466643	4.31124e-05	0.00043734	chr7	28617200	28634599	17400	*	10.3262	10.3643	10.287	0.0582873	0.368258	0.49346	15799	No	Acp7
chrX	48448200	48459399	11200	*	8.20848	8.46974	7.88923	0.518653	4.35134e-05	0.000441116	chrX	48448000	48458199	10200	*	9.76109	9.76975	9.75237	0.0131823	0.849775	0.894441	9999	No	Elf4
chr2	11133000	11193799	60800	*	10.369	10.5013	10.2234	0.269077	4.35956e-05	0.000441658	chr2	11133000	11213799	80800	*	12.0694	12.1753	11.9551	0.168812	0.00682938	0.0519291	60799	No	Prkcq		Prkcq
chr18	64650800	64667199	16400	*	8.51605	8.74484	8.24402	0.462974	4.39064e-05	0.000444219	chr18	64648200	64669799	21600	*	10.3636	10.4221	10.3026	0.0913334	0.145986	0.273162	16399	No	Atp8b1
chr2	84835000	84842599	7600	*	8.18945	8.44999	7.87126	0.517438	4.39353e-05	0.000444219	chr2	84834200	84842799	8600	*	9.83685	9.92673	9.74099	0.132919	0.0466781	0.146544	7599	No	Slc43a1
chr16	30279200	30288599	9400	*	8.22789	8.47731	7.92613	0.501124	4.43673e-05	0.000447855	chr16	30276400	30288999	12600	*	9.90555	9.96887	9.83932	0.0942661	0.154192	0.282799	9399	No	Lrrc15
chr6	54999000	55016199	17200	*	9.04257	9.25244	8.79689	0.423064	4.43643e-05	0.000447855	chr6	54997600	55022199	24600	*	10.6013	10.6758	10.5226	0.115563	0.0699429	0.182984	17199	No
chr4	109653200	109668399	15200	*	8.90092	9.10262	8.66637	0.410214	4.43825e-05	0.000447855	chr4	109653400	109667599	14200	*	10.2979	10.3974	10.191	0.153668	0.0174374	0.0855967	14199	No	Cdkn2c
chr5	137481800	137490199	8400	*	7.76744	8.05901	7.40161	0.57353	4.45086e-05	0.000448832	chr5	137480600	137498999	18400	*	9.85682	9.8675	9.84605	0.0163236	0.80604	0.860488	8399	No	Epo
chr11	96023600	96032799	9200	*	8.00214	8.27961	7.65828	0.546886	4.45571e-05	0.000449025	chr11	96024000	96032999	9000	*	9.29982	9.34197	9.25641	0.0574194	0.409153	0.532777	8799	No	Gip
chr8	75207400	75218799	11400	*	8.50976	8.74997	8.22142	0.479773	4.49566e-05	0.000452754	chr8	75183800	75219399	35600	*	11.0594	11.0598	11.0589	0.00156429	0.979721	0.985221	11399	No	Rasd2		Rasd2
chr9	43268800	43273599	4800	*	7.49459	7.8172	7.07842	0.625397	4.51005e-05	0.000453905	chr9	43269000	43274799	5800	*	9.2266	9.29748	9.15205	0.0916257	0.200516	0.332667	4599	No	D630033O11Rik
chr15	92394800	92399599	4800	*	7.3765	7.70667	6.94762	0.635708	4.51858e-05	0.000454465	chr15	92392800	92399799	7000	*	8.95131	9.06988	8.82212	0.148224	0.0403644	0.135416	4799	No	Pdzrn4		Pdzrn4
chr1	75217000	75233399	16400	*	8.67501	8.89626	8.41356	0.450199	4.60141e-05	0.00046219	chr1	75215800	75232399	16600	*	10.142	10.1952	10.0869	0.0809032	0.212038	0.341975	15399	No	Tuba4a,A630095N17Rik		Tuba4a
chr15	84718000	84724599	6600	*	8.04179	8.30608	7.71798	0.528208	4.63399e-05	0.000464854	chr15	84707200	84730599	23400	*	10.4851	10.5256	10.4435	0.0622099	0.333715	0.462752	6599	No	Gm20556,Arhgap8
chr4	153929600	153956199	26600	*	8.83741	9.04265	8.59804	0.417342	4.64246e-05	0.000465399	chr4	153929000	153958599	29600	*	10.4093	10.4771	10.3382	0.104592	0.103191	0.225442	26599	No	BC039966,A430005L14Rik	A430005L14Rik
chr9	62673000	62683599	10600	*	8.241	8.5057	7.91658	0.523346	4.674e-05	0.000467949	chr9	62671400	62690399	19000	*	10.279	10.324	10.2326	0.0422049	0.564637	0.66681	10599	No	Itga11
chr1	154200000	154206999	7000	*	8.12446	8.39123	7.7969	0.53021	4.68327e-05	0.000468571	chr1	154198600	154206999	8400	*	9.84556	9.92666	9.75963	0.118658	0.0780603	0.193153	6999	No	Zfp648
chr19	6305000	6308199	3200	*	6.48593	6.92836	5.84458	0.774622	4.69749e-05	0.000469687	chr19	6302400	6309799	7400	*	8.55821	8.50314	8.61126	-0.0607574	0.405843	1	3199	No	Cdc42bpg
chr7	79785600	79802399	16800	*	8.64296	8.86584	8.37924	0.451951	4.70602e-05	0.000470234	chr7	79785200	79806399	21200	*	10.3976	10.3766	10.4182	-0.0296659	0.644547	0.736626	16799	No	Mesp1,Wdr93
chr11	96391800	96426399	34600	*	9.26083	9.44103	9.05487	0.367899	4.743e-05	0.000473621	chr11	96388600	96427199	38600	*	10.7948	10.8984	10.6832	0.160968	0.0123037	0.0714721	34599	No
chr8	122547000	122554199	7200	*	7.54803	7.87182	7.12989	0.627762	4.78432e-05	0.000477436	chr8	122545600	122554199	8600	*	9.36381	9.38211	9.34527	0.0241014	0.729358	0.801722	7199	No	Galnt2,Piezo1	Galnt2
chr8	25033000	25045799	12800	*	8.83357	9.0406	8.59178	0.418868	4.8298e-05	0.000481661	chr8	25032400	25046999	14600	*	10.4899	10.5548	10.4219	0.096432	0.146687	0.273839	12799	No	Htra4,Plekha2
chr18	76050400	76067199	16800	*	8.64129	8.85953	8.38404	0.442096	4.83299e-05	0.000481666	chr18	76050400	76067399	17000	*	10.2329	10.283	10.1811	0.0721811	0.288108	0.418406	16799	No	Zbtb7c
chr11	32219000	32225999	7000	*	7.38738	7.72023	6.95394	0.6376	4.84423e-05	0.00048216	chr11	32218400	32227599	9200	*	9.26501	9.32973	9.19726	0.0875941	0.208546	0.340292	6999	No	Rhbdf1,Nprl3,Mpg		Rhbdf1
chr13	74117400	74128999	11600	*	8.7452	8.96853	8.48084	0.452408	4.84322e-05	0.00048216	chr13	74116600	74134199	17600	*	10.3042	10.372	10.2331	0.0974424	0.152305	0.281716	11599	No	Slc9a3
chr10	80591600	80602999	11400	*	7.98649	8.25836	7.65122	0.538361	4.88585e-05	0.000485987	chr10	80589200	80603599	14400	*	9.54952	9.58653	9.51154	0.0526667	0.438569	0.560423	11399	No	Adat3,Abhd17a,Scamp4	Scamp4	Abhd17a
chr3	146145400	146155199	9800	*	7.91858	8.19642	7.57416	0.548661	4.89735e-05	0.000486815	chr3	146145600	146157399	11800	*	9.62806	9.68197	9.57205	0.0769329	0.255001	0.385792	9599	No	Mcoln2
chr12	112126400	112138399	12000	*	8.15291	8.40713	7.84411	0.50731	5.04069e-05	0.000500415	chr12	112085800	112165399	79600	*	12.1414	12.1524	12.1303	0.0171819	0.785281	0.84455	11999	No	Mir3073a,Mir3073b,Aspg,Mir203,Kif26a	Kif26a
chr19	10451000	10464599	13600	*	8.49827	8.72911	8.22332	0.463315	5.10903e-05	0.000506217	chr19	10451200	10470799	19600	*	10.4129	10.4424	10.3828	0.0457022	0.473182	0.591753	13399	No	Lrrc10b,Syt7		Syt7
chr16	97753000	97769399	16400	*	8.8571	9.06347	8.6162	0.418081	5.11525e-05	0.000506505	chr16	97749800	97770399	20600	*	10.6493	10.6993	10.5976	0.0784079	0.210426	0.341343	16399	No	Ripk4
chr5	76360800	76365799	5000	*	7.49053	7.80529	7.08735	0.610318	5.16955e-05	0.000511552	chr5	76358800	76368199	9400	*	9.40648	9.49138	9.31626	0.114227	0.105552	0.229004	4999	No	Nmu
chr15	89317400	89331799	14400	*	8.14158	8.40087	7.82525	0.514718	5.18408e-05	0.000512659	chr15	89317400	89328999	11600	*	9.51711	9.54154	9.49225	0.0340914	0.619528	0.714618	11599	No	Adm2
chr3	57571400	57578399	7000	*	7.25639	7.60682	6.79257	0.662186	5.1953e-05	0.000513437	chr3	57571600	57578999	7400	*	9.00002	9.07678	8.91893	0.0942316	0.19262	0.324624	6799	No	Wwtr1		Wwtr1
chr7	3409200	3417399	8200	*	7.70047	8.00444	7.31488	0.589997	5.20255e-05	0.000513823	chr7	3409200	3418599	9400	*	9.53783	9.62735	9.44237	0.122012	0.0823306	0.198241	8199	No	Mir935,Cacng8		Cacng8
chr9	100248800	100289199	40400	*	9.6317	9.79266	9.45049	0.32826	5.22146e-05	0.000515027	chr9	100260800	100296999	36200	*	10.7286	10.8153	10.6365	0.0887282	0.227664	0.35752	28399	No
chr11	69877800	69883799	6000	*	7.68338	7.98452	7.30232	0.588786	5.30762e-05	0.000522183	chr11	69876200	69891399	15200	*	9.98368	10.055	9.90869	0.105729	0.109317	0.232786	5999	No	Tmem95,Mir6924,Kctd11,Acap1
chr15	88888800	88894199	5400	*	7.02857	7.40114	6.52496	0.691775	5.31305e-05	0.000522382	chr15	88885400	88904599	19200	*	9.70277	9.79155	9.60817	0.128543	0.0571008	0.16239	5399	No	Ttll8
chr8	119693200	119707799	14600	*	8.95241	9.1497	8.7238	0.401001	5.35148e-05	0.000525823	chr8	119685200	119725599	40400	*	11.2962	11.3475	11.2432	0.082221	0.175718	0.307221	14599	No	Wfdc1,Atp2c2
chr7	44350400	44372399	22000	*	9.10024	9.29083	8.88058	0.38663	5.37223e-05	0.000527524	chr7	44347000	44368799	21800	*	10.9531	10.9563	10.9499	0.00580412	0.926183	0.948242	18399	No	Shank1,1700008O03Rik		Shank1
chr10	61926800	61942399	15600	*	8.43177	8.66454	8.15407	0.469121	5.38261e-05	0.000528205	chr10	61925600	61947599	22000	*	10.2799	10.3021	10.2574	0.034174	0.599991	0.697071	15599	No	Col13a1
chr10	77675200	77689599	14400	*	8.62908	8.85733	8.35782	0.459218	5.3974e-05	0.00052898	chr10	77668600	77692199	23600	*	10.494	10.5457	10.4404	0.0810466	0.195698	0.327508	14399	No	Gm19402,Tspear
chr6	98985600	99038399	52800	*	9.82517	9.97778	9.6545	0.310854	5.41871e-05	0.000530729	chr6	98988600	99036999	48400	*	11.185	11.2633	11.1023	0.124502	0.0449436	0.144138	48399	No	Foxp1	Foxp1
chr7	29050800	29058599	7800	*	7.66093	7.9661	7.2734	0.592896	5.45687e-05	0.000534125	chr7	29050000	29068599	18600	*	9.85064	9.83302	9.86804	-0.0251748	0.700863	0.781322	7799	No	Ryr1	Ryr1
chr1	44548400	44553599	5200	*	6.66008	7.07029	6.08473	0.73916	5.47752e-05	0.000535486	chr1	44549400	44553799	4400	*	8.24395	8.34385	8.13661	0.106196	0.148739	1	4199	No	Gulp1		Gulp1
chr17	87792200	87803999	11800	*	8.45332	8.6834	8.17945	0.464919	5.48107e-05	0.000535486	chr17	87789600	87804599	15000	*	10.2082	10.2372	10.1785	0.044577	0.484253	0.600243	11799	No	Kcnk12
chr7	30785200	30797199	12000	*	7.61802	7.91984	7.23589	0.590235	5.48124e-05	0.000535486	chr7	30784400	30800599	16200	*	9.4915	9.53475	9.44692	0.0600283	0.387594	0.510723	11999	No	Krtdap
chr8	76895800	76906599	10800	*	7.94772	8.21705	7.61629	0.535339	5.57322e-05	0.000542743	chr8	76896200	76905799	9600	*	9.50415	9.54017	9.46721	0.0499455	0.463004	0.583096	9599	No	Gm10649,Nr3c2		Nr3c2
chr11	96916000	96933999	18000	*	8.5286	8.75611	8.25838	0.457449	5.6239e-05	0.000546984	chr11	96917400	96935399	18000	*	10.0162	10.0762	9.95369	0.0885099	0.184715	0.316935	16599	No	Prr15l,D030028A08Rik,Cdk5rap3	D030028A08Rik,Cdk5rap3
chr17	29960200	29976799	16600	*	8.2941	8.53599	8.00332	0.486855	5.70031e-05	0.000553828	chr17	29959400	29980199	20800	*	10.0654	10.0903	10.04	0.0379441	0.560786	0.664941	16599	No	Mdga1		Mdga1
chr11	117362000	117392599	30600	*	9.2031	9.39514	8.98152	0.388979	5.70149e-05	0.000553828	chr11	117359200	117407399	48200	*	11.3844	11.3078	11.4572	-0.115597	0.0582529	0.163871	30599	No	Septin9
chr17	71306200	71313799	7600	*	8.04989	8.31519	7.72455	0.525379	5.77537e-05	0.000560295	chr17	71304600	71315599	11000	*	9.8959	9.98728	9.79834	0.137977	0.0352752	0.125944	7599	No	Emilin2
chr4	120644200	120654999	10800	*	7.70396	8.004	7.32469	0.586438	5.81199e-05	0.000563491	chr4	120643600	120662199	18600	*	9.77518	9.81506	9.73417	0.0585398	0.377532	0.500478	10799	No
chr7	144824400	144846199	21800	*	9.36513	9.54718	9.15675	0.369701	5.83332e-05	0.000564571	chr7	144817600	144869399	51800	*	12.3077	12.3061	12.3094	-0.00224896	0.970534	0.97965	21799	No	Fgf3,Fgf4
chr11	52165000	52171799	6800	*	7.70962	8.00212	7.34233	0.572366	5.83417e-05	0.000564571	chr11	52162200	52175599	13400	*	10.0167	10.074	9.95705	0.0849059	0.201291	0.332972	6799	No	Olfr1372-ps1
chr12	54196000	54206399	10400	*	7.80429	8.10149	7.42953	0.577286	5.84691e-05	0.000565447	chr12	54184400	54206799	22400	*	10.0641	10.1606	9.96055	0.146177	0.0261495	0.106987	10399	No	Egln3
chr6	85482400	85488999	6600	*	7.45765	7.7779	7.0454	0.616018	5.8539e-05	0.000565767	chr6	85482200	85490399	8200	*	9.15041	9.14878	9.15204	-0.000425659	0.995272	0.995581	6599	No	Fbxo41		Fbxo41
chr4	57779800	57784999	5200	*	6.77642	7.16301	6.24671	0.710178	5.97516e-05	0.000576396	chr4	57778000	57784599	6600	*	8.48043	8.64357	8.29647	0.174305	0.017796	1	4799	No	NA,NA,Pakap		Pakap
chrX	37107600	37122799	15200	*	8.10787	8.36323	7.79738	0.509368	6.07704e-05	0.000584387	chrX	37107400	37122399	15000	*	9.47435	9.58302	9.35683	0.151683	0.0291367	0.114142	14799	No	Upf3b	Upf3b
chr14	19748000	19754999	7000	*	7.70626	8.00109	7.3353	0.575204	6.14253e-05	0.000590314	chr14	19747800	19758199	10400	*	9.60042	9.71917	9.471	0.171462	0.0120814	0.070819	6999	No	Nid2
chr1	78291600	78320799	29200	*	9.37342	9.54548	9.17804	0.35147	6.14701e-05	0.000590375	chr1	78291400	78337199	45800	*	11.1943	11.2675	11.1172	0.118992	0.0478117	0.148216	29199	No	Sgpp2
chr8	12423200	12435999	12800	*	8.52492	8.74808	8.26082	0.450862	6.22773e-05	0.000597753	chr8	12422600	12436399	13800	*	10.2417	10.3269	10.1513	0.124332	0.0654585	0.174418	12799	No	Sox1ot		Sox1ot
chr6	120458400	120467399	9000	*	8.01827	8.28507	7.69068	0.528853	6.2471e-05	0.000599237	chr6	120458600	120468599	10000	*	9.8464	9.86061	9.83204	0.0213521	0.745979	0.813887	8799	No	Il17ra	Il17ra
chr2	131060200	131074399	14200	*	8.27388	8.51521	7.98391	0.483051	6.27678e-05	0.000601332	chr2	131039200	131082199	43000	*	11.7871	11.831	11.7418	0.0689167	0.267842	0.398493	14199	No	Mir6973b,Adam33,Gfra4,Siglec1		Gfra4
chr2	65236800	65242199	5400	*	7.38758	7.71175	6.96879	0.623863	6.33006e-05	0.000605302	chr2	65236800	65242199	5400	*	9.22503	9.25696	9.19237	0.042672	0.542105	0.648514	5399	No	Cobll1
chr7	100003000	100011799	8800	*	8.50328	8.7302	8.23388	0.455328	6.32655e-05	0.000605302	chr7	100003200	100017199	14000	*	10.2453	10.316	10.1709	0.108864	0.0898013	0.207095	8599	No	Chrdl2
chr11	116621200	116626399	5200	*	7.34624	7.67678	6.91673	0.630932	6.3561e-05	0.000607413	chr11	116614800	116627999	13200	*	9.70069	9.71356	9.6877	0.0190678	0.780268	0.840964	5199	No	Rhbdf2
chr1	132063600	132071399	7800	*	7.69626	7.98853	7.32934	0.571572	6.36016e-05	0.000607423	chr1	132061000	132074199	13200	*	9.71316	9.7766	9.64681	0.0915858	0.175184	0.30685	7799	No	Mfsd4a
chr17	47999600	48040399	40800	*	9.49117	9.65532	9.30592	0.335418	6.3649e-05	0.000607497	chr17	47996000	48032599	36600	*	10.9543	10.9555	10.9531	0.00258284	0.965974	0.977073	32999	No	1700122O11Rik
chr19	37231600	37239999	8400	*	7.61156	7.91215	7.2314	0.587236	6.46192e-05	0.000615991	chr19	37231200	37241199	10000	*	9.31728	9.37898	9.25283	0.0839902	0.229981	0.359922	8399	No	Mir3084-2
chr2	35280400	35287199	6800	*	7.60881	7.91196	7.22452	0.589994	6.49701e-05	0.000618951	chr2	35277600	35287599	10000	*	9.43572	9.48536	9.38432	0.0681329	0.326485	0.456061	6799	No	Gsn		Gsn
chr4	138358400	138369799	11400	*	7.84563	8.13251	7.48719	0.560366	6.61182e-05	0.000628328	chr4	138358000	138375399	17400	*	9.78491	9.82607	9.74254	0.0565365	0.419609	0.541996	11399	No	Cda
chr14	34127200	34158199	31000	*	9.28813	9.46541	9.08597	0.362617	6.62194e-05	0.0006289	chr14	34128000	34156999	29000	*	10.7131	10.6923	10.7336	-0.0284051	0.668258	0.756091	28999	No	Npy4r
chr2	29244400	29262999	18600	*	8.39834	8.62963	8.12276	0.465279	6.67623e-05	0.000633663	chr2	29244200	29267799	23600	*	10.2733	10.2406	10.3053	-0.0462472	0.476532	0.594558	18599	No	Ntng2,6530402F18Rik
chr1	156672400	156675999	3600	*	6.57008	6.98016	5.99497	0.733347	6.70635e-05	0.000636128	chr1	156671800	156676799	5000	*	8.35315	8.48121	8.21261	0.138428	0.0598014	1	3599	No	Tor3a		Tor3a
chr11	100197400	100224399	27000	*	8.68536	8.89834	8.43541	0.429229	6.7447e-05	0.000639371	chr11	100196800	100223399	26600	*	10.1984	10.2656	10.1279	0.102975	0.110449	0.233348	25999	No	Krt14
chr6	121208200	121214199	6000	*	7.15695	7.50357	6.69979	0.655973	6.81878e-05	0.000645596	chr6	121207600	121214199	6600	*	8.8813	8.95953	8.79859	0.0984309	0.170573	0.30166	5999	No	Tuba8
chr5	140377000	140407599	30600	*	8.90877	9.10699	8.67892	0.401129	6.91206e-05	0.000652815	chr5	140400200	140407599	7400	*	8.32669	8.45468	8.18624	0.140937	0.0551191	1	7399	No	Snx8		Snx8
chr4	133596600	133604599	8000	*	8.24337	8.48878	7.94747	0.489222	7.10587e-05	0.00066906	chr4	133596800	133608599	11800	*	9.96117	10.0344	9.88399	0.109859	0.0954026	0.215089	7799	No	Zdhhc18,Sfn
chr14	17159400	17181199	21800	*	8.82173	9.02699	8.58235	0.415574	7.19543e-05	0.000676662	chr14	17164800	17180199	15400	*	9.88196	9.96435	9.79457	0.118451	0.0823954	0.198241	15399	No
chr2	157903200	157931599	28400	*	9.00287	9.19703	8.77846	0.392161	7.28696e-05	0.000684849	chr2	157902800	157951799	49000	*	11.4521	11.4846	11.4187	0.0510639	0.41302	0.536061	28399	No	Vstm2l		Vstm2l
chr5	137345800	137352999	7200	*	7.73245	8.02179	7.37014	0.568688	7.3062e-05	0.000686237	chr5	137344200	137352999	8800	*	9.45704	9.47476	9.4391	0.0253944	0.713532	0.78944	7199	No	Ephb4
chr6	92240400	92250599	10200	*	8.30349	8.54718	8.01009	0.485787	7.32783e-05	0.000687847	chr6	92235800	92263799	28000	*	10.4745	10.5216	10.4259	0.071861	0.267144	0.397943	10199	No	Trh
chr13	15458400	15488399	30000	*	9.11167	9.29639	8.89978	0.376875	7.39899e-05	0.000693882	chr13	15458800	15478399	19600	*	10.2408	10.2911	10.1886	0.0775925	0.222995	0.353982	19599	No	Gli3		Gli3
chr8	120724800	120741399	16600	*	8.75201	8.96125	8.50718	0.421199	7.40116e-05	0.000693882	chr8	120692200	120741199	49000	*	11.3246	11.3852	11.2614	0.097923	0.104281	0.227164	16399	No	Galnt2,Irf8	Galnt2
chr9	114641000	114648399	7400	*	7.6346	7.93054	7.26186	0.576943	7.43944e-05	0.000696619	chr9	114639600	114647999	8400	*	8.86773	8.99756	8.72504	0.165228	0.0217002	0.0964986	6999	No	Cnot10
chr7	15899600	15908999	9400	*	7.80685	8.08444	7.4628	0.546499	7.58391e-05	0.000708417	chr7	15900000	15908999	9000	*	8.82875	8.84018	8.81723	0.0135443	0.85072	0.89448	8999	No	Crxos
chr2	30862800	30867199	4400	*	6.59293	6.9953	6.03296	0.723863	7.59681e-05	0.00070919	chr2	30857600	30868799	11200	*	9.03267	9.13585	8.92154	0.135289	0.0572569	0.162432	4399	No	Prrx2
chr17	56627000	56655999	29000	*	8.85021	9.05673	8.60912	0.420678	7.74544e-05	0.000722625	chr17	56626400	56669799	43400	*	10.9379	11.0061	10.8664	0.108833	0.0770628	0.191854	28999	No	Catsperd,Lonp1
chr13	56603600	56613999	10400	*	8.00316	8.26311	7.68585	0.516727	7.85193e-05	0.000732114	chr13	56598600	56628999	30400	*	10.5272	10.5251	10.5292	-0.00170947	0.978875	0.985221	10399	No	Tgfbi
chr7	51507800	51514799	7000	*	6.93275	7.29901	6.44064	0.677878	7.86766e-05	0.000733136	chr7	51506600	51513599	7000	*	8.39508	8.55815	8.21121	0.182033	0.0132555	1	5799	No	Ano5
chr19	30537200	30555999	18800	*	8.9644	9.16616	8.72976	0.41124	7.88161e-05	0.00073399	chr19	30538800	30556399	17600	*	10.2958	10.3903	10.1947	0.148071	0.0195218	0.0911308	17199	No	Mir3084-2,Dkk1,Ppp1r2-ps3
chr4	129436200	129449799	13600	*	8.56109	8.78196	8.30018	0.444172	7.88963e-05	0.000734291	chr4	129436200	129453999	17800	*	9.99606	10.0366	9.95439	0.0597759	0.371263	0.49623	13599	No	Zbtb8b
chr6	72227800	72245799	18000	*	8.48172	8.70931	8.21137	0.45615	8.00021e-05	0.00074368	chr6	72206200	72245999	39800	*	11.0421	11.0426	11.0415	0.001491	0.980295	0.985492	17999	No	Atoh8
chr9	118602200	118614799	12600	*	8.11583	8.37676	7.79706	0.517157	8.08971e-05	0.000750181	chr9	118602000	118614799	12800	*	9.80028	9.80664	9.79389	0.0101794	0.88015	0.914971	12599	No	Itga9		Itga9
chr11	118561600	118580799	19200	*	8.77703	8.98327	8.53632	0.41542	8.09917e-05	0.000750605	chr11	118547600	118590199	42600	*	11.0971	11.0791	11.115	-0.0266854	0.669014	0.756091	19199	No	Rbfox3		Rbfox3
chr11	109719000	109726799	7800	*	7.10677	7.45257	6.65105	0.651682	8.12288e-05	0.000750987	chr11	109713200	109728799	15600	*	9.50176	9.53172	9.47117	0.0420645	0.540637	0.64748	7799	No	Fam20a		Fam20a
chr8	114488800	114563599	74800	*	10.6419	10.7553	10.5188	0.231641	8.1215e-05	0.000750987	chr8	114488400	114548599	60200	*	11.9068	11.9737	11.8366	0.103949	0.100598	0.222906	59799	No	Wwox		Wwox
chr4	63489200	63505199	16000	*	8.15382	8.40571	7.84845	0.503365	8.11434e-05	0.000750987	chr4	63487800	63504999	17200	*	9.87542	9.98642	9.75517	0.168031	0.0106919	0.0656587	15799	No	Whrn
chr9	32394200	32422199	28000	*	9.19909	9.38706	8.98292	0.379191	8.18146e-05	0.000755405	chr9	32377000	32422399	45400	*	11.0923	11.1541	11.0278	0.0955186	0.134863	0.261413	27999	No	Fli1,Kcnj1
chr4	131832600	131842999	10400	*	7.67454	7.96647	7.30817	0.568045	8.23681e-05	0.000759232	chr4	131818600	131844399	25800	*	10.2929	10.2775	10.3082	-0.0230678	0.71577	0.790833	10399	No	Ptpru,Mecr		Ptpru
chr9	67044400	67055599	11200	*	8.38606	8.61682	8.11122	0.464777	8.33542e-05	0.000766939	chr9	67043200	67054399	11200	*	10.2128	10.2938	10.127	0.122253	0.0627036	0.17161	9999	No	Tpm1		Tpm1
chr6	22284600	22298599	14000	*	9.01615	9.20614	8.7973	0.385169	8.38012e-05	0.000770128	chr6	22281800	22298799	17000	*	10.513	10.582	10.4406	0.107166	0.0925224	0.210956	13999	No	Wnt16
chr2	18795000	18804599	9600	*	8.07752	8.33522	7.76355	0.511747	8.41818e-05	0.000773161	chr2	18793800	18804399	10600	*	9.58203	9.68348	9.47289	0.137031	0.0521899	0.155463	9399	No	Carlr
chrX	138909200	138921799	12600	*	8.19047	8.43934	7.88954	0.495433	8.52668e-05	0.00078219	chrX	138908200	138917199	9000	*	9.3074	9.408	9.19925	0.137893	0.0487587	0.150285	7999	No	Nrk
chr8	27222000	27237399	15400	*	8.82906	9.03168	8.59326	0.409082	8.54793e-05	0.000783203	chr8	27222400	27236599	14200	*	10.3896	10.4476	10.3291	0.0863157	0.19272	0.324624	14199	No	Adrb3,Got1l1
[truncated: 2,608 more rows]

## Sheet: go.result_up_H3K27me3_and_Ezh2
id	label	fold_enrichment	pValue	fdr	mapped_id
[truncated: 51 more rows]
