# Supplementary material for: LINE-1 regulates cortical development by acting as long non-coding RNAs
Source: Nat Commun. 2023 Aug 17;14:4974. doi: 10.1038/s41467-023-40743-7 (PMC10435495; doi:10.1038/s41467-023-40743-7)
Supplement: Supplementary file 11 — Supplementary Data 8 [file 41467_2023_40743_MOESM11_ESM.xlsx]

## Sheet: L1 annotation for catrapid
line1	start_promutr5	end_promutr5	start_orf1	end_orf1	start_orf2	end_orf2	start_utr3	end_utr3	subfamily	orf_spacer
chr16:58894204-58900140:-/L1MdF_IV	1	515	516	1496	1497	5275	5276	5937	L1MdF_IV	1
chr4:16689507-16695308:-/L1MdFanc_I	1	453	454	1355	1391	5132	5133	5802	L1MdFanc_I	36
chr4:28594076-28600107:-/L1MdFanc_I	1	459	460	1501	1538	5320	5321	6032	L1MdFanc_I	37
chr16:88658371-88664769:-/L1MdF_V	1	707	708	1811	1851	5718	5719	6399	L1MdF_V	40
chr7:140288064-140294235:-/L1MdV_I	1	811	812	1639	1679	5508	5509	6172	L1MdV_I	40
chr9:66632988-66639548:-/L1MdA_I	1	929	930	2003	2044	5889	5890	6561	L1MdA_I	41
chr3:44241213-44247774:-/L1MdA_I	1	927	928	2001	2042	5887	5888	6562	L1MdA_I	41
chr12:91164184-91170745:+/L1MdA_I	1	927	928	2001	2042	5887	5888	6562	L1MdA_I	41
chr15:42877266-42883827:+/L1MdA_I	1	927	928	2001	2042	5887	5888	6562	L1MdA_I	41
chr2:16102451-16109012:-/L1MdA_I	1	929	930	2003	2044	5889	5890	6562	L1MdA_I	41
chr8:108337794-108344357:-/L1MdA_I	1	929	930	2003	2044	5889	5890	6564	L1MdA_I	41
chr5:49738616-49745179:+/L1MdA_I	1	929	930	2003	2044	5889	5890	6564	L1MdA_I	41
chr2:78013204-78019767:+/L1MdA_I	1	929	930	2003	2044	5889	5890	6564	L1MdA_I	41
chr9:33041851-33048414:+/L1MdA_I	1	929	930	2003	2044	5889	5890	6564	L1MdA_I	41
chr7:113424109-113430672:-/L1MdA_I	1	929	930	2003	2044	5889	5890	6564	L1MdA_I	41
chr4:19663753-19670316:-/L1MdA_I	1	929	930	2003	2044	5889	5890	6564	L1MdA_I	41
chr13:90663490-90670053:+/L1MdA_I	1	929	930	2003	2044	5889	5890	6564	L1MdA_I	41
chr3:59279903-59286466:-/L1MdA_I	1	929	930	2003	2044	5889	5890	6564	L1MdA_I	41
chr1:118581796-118588359:-/L1MdA_I	1	929	930	2003	2044	5889	5890	6564	L1MdA_I	41
chr6:67000620-67007183:-/L1MdA_I	1	929	930	2003	2044	5889	5890	6564	L1MdA_I	41
chr7:4017931-4024494:+/L1MdA_I	1	929	930	2003	2044	5889	5890	6564	L1MdA_I	41
chr10:5388891-5395454:+/L1MdA_I	1	929	930	2003	2044	5889	5890	6564	L1MdA_I	41
chr8:16041765-16047938:-/L1MdA_II	1	497	498	1613	1654	5499	5500	6174	L1MdA_II	41
chr5:27225249-27231426:-/L1MdA_II	1	501	502	1617	1658	5503	5504	6178	L1MdA_II	41
chr16:14872737-14878914:-/L1MdA_II	1	501	502	1617	1658	5503	5504	6178	L1MdA_II	41
chr9:36485546-36491726:-/L1MdA_II	1	505	506	1621	1662	5507	5508	6181	L1MdA_II	41
chr8:85343617-85349798:-/L1MdA_II	1	505	506	1621	1662	5507	5508	6182	L1MdA_II	41
chrX:160534646-160540832:-/L1MdA_II	1	510	511	1626	1667	5512	5513	6187	L1MdA_II	41
chr10:56138135-56144328:-/L1MdA_II	1	517	518	1633	1674	5519	5520	6194	L1MdA_II	41
chrX:97940800-97946999:+/L1MdA_II	1	523	524	1639	1680	5525	5526	6200	L1MdA_II	41
chr17:52472273-52478588:-/L1MdA_II	1	639	640	1755	1796	5641	5642	6316	L1MdA_II	41
chr2:145236293-145242612:-/L1MdA_II	1	645	646	1761	1802	5647	5648	6320	L1MdA_II	41
chr5:127271560-127277880:-/L1MdA_II	1	645	646	1761	1802	5647	5648	6321	L1MdA_II	41
chr8:4373796-4380117:-/L1MdA_II	1	645	646	1761	1802	5647	5648	6322	L1MdA_II	41
chr9:105623534-105629855:-/L1MdA_II	1	645	646	1761	1802	5647	5648	6322	L1MdA_II	41
chr13:109761984-109768305:-/L1MdA_II	1	645	646	1761	1802	5647	5648	6322	L1MdA_II	41
chr12:95611411-95617739:-/L1MdA_II	1	652	653	1768	1809	5654	5655	6329	L1MdA_II	41
chr9:17850070-17856398:-/L1MdA_II	1	652	653	1768	1809	5654	5655	6329	L1MdA_II	41
chr13:28469338-28476118:-/L1MdA_III	1	1146	1147	2220	2261	6106	6107	6781	L1MdA_III	41
chrX:133875153-133881934:-/L1MdA_III	1	1147	1148	2221	2262	6107	6108	6782	L1MdA_III	41
chr2:107134094-107140881:-/L1MdA_III	1	1153	1154	2227	2268	6113	6114	6788	L1MdA_III	41
chr1:137149648-137156438:-/L1MdA_III	1	1156	1157	2230	2271	6116	6117	6791	L1MdA_III	41
chr6:23474331-23481172:-/L1MdA_III	1	1207	1208	2281	2322	6167	6168	6842	L1MdA_III	41
chr11:38902654-38909495:-/L1MdA_III	1	1207	1208	2281	2322	6167	6168	6842	L1MdA_III	41
chr5:96286594-96293435:-/L1MdA_III	1	1207	1208	2281	2322	6167	6168	6842	L1MdA_III	41
chr15:10771961-10778802:-/L1MdA_III	1	1207	1208	2281	2322	6167	6168	6842	L1MdA_III	41
chr3:64239282-64246123:-/L1MdA_III	1	1207	1208	2281	2322	6167	6168	6842	L1MdA_III	41
chr4:76207756-76214597:-/L1MdA_III	1	1207	1208	2281	2322	6167	6168	6842	L1MdA_III	41
chr14:123873828-123880669:-/L1MdA_III	1	1207	1208	2281	2322	6167	6168	6842	L1MdA_III	41
chr19:22644286-22651127:-/L1MdA_III	1	1207	1208	2281	2322	6167	6168	6842	L1MdA_III	41
chr1:104962618-104969459:-/L1MdA_III	1	1207	1208	2281	2322	6167	6168	6842	L1MdA_III	41
chr1:3766063-3772156:-/L1MdF_I	1	487	488	1558	1599	5429	5430	6094	L1MdF_I	41
chr3:65009768-65015870:-/L1MdF_I	1	444	445	1568	1609	5453	5454	6103	L1MdF_I	41
chr4:5576822-5582938:+/L1MdF_I	1	474	475	1558	1599	5441	5442	6117	L1MdF_I	41
chr8:69669269-69675397:+/L1MdF_I	1	462	463	1576	1617	5457	5458	6129	L1MdF_I	41
chr10:76519178-76525307:-/L1MdF_I	1	475	476	1587	1628	5464	5465	6130	L1MdF_I	41
chr2:150068918-150075050:-/L1MdF_I	1	507	508	1584	1625	5455	5456	6133	L1MdF_I	41
chr1:13763691-13769823:-/L1MdF_I	1	487	488	1592	1633	5463	5464	6133	L1MdF_I	41
chrX:35300493-35306631:+/L1MdF_I	1	470	471	1586	1627	5466	5467	6139	L1MdF_I	41
chr7:107886864-107893005:-/L1MdF_I	1	478	479	1593	1634	5478	5479	6142	L1MdF_I	41
chr5:69820569-69826712:-/L1MdF_I	1	478	479	1594	1635	5476	5477	6144	L1MdF_I	41
chr2:86644993-86651136:-/L1MdF_I	1	472	473	1595	1636	5479	5480	6144	L1MdF_I	41
chr5:96044261-96050406:-/L1MdF_I	1	475	476	1594	1635	5475	5476	6146	L1MdF_I	41
chr17:51715817-51721965:+/L1MdF_I	1	478	479	1598	1639	5481	5482	6149	L1MdF_I	41
chrX:14517150-14523299:-/L1MdF_I	1	496	497	1612	1653	5483	5484	6150	L1MdF_I	41
chr7:67298284-67304441:-/L1MdF_I	1	482	483	1598	1639	5487	5488	6158	L1MdF_I	41
chrX:17614286-17620443:-/L1MdF_I	1	499	500	1615	1656	5492	5493	6158	L1MdF_I	41
chr8:57020160-57026318:-/L1MdF_I	1	493	494	1610	1651	5492	5493	6159	L1MdF_I	41
chr3:97143340-97149504:-/L1MdF_I	1	498	499	1610	1651	5494	5495	6165	L1MdF_I	41
chr3:33929794-33935960:-/L1MdF_I	1	504	505	1620	1661	5499	5500	6167	L1MdF_I	41
chr16:69329107-69335273:-/L1MdF_I	1	519	520	1635	1676	5507	5508	6167	L1MdF_I	41
chr5:151592973-151599142:+/L1MdF_I	1	500	501	1616	1657	5493	5494	6170	L1MdF_I	41
chr14:86608426-86614600:-/L1MdF_I	1	507	508	1622	1663	5506	5507	6175	L1MdF_I	41
chr2:70072550-70078727:-/L1MdF_I	1	506	507	1622	1663	5508	5509	6178	L1MdF_I	41
chr2:84205183-84211361:-/L1MdF_I	1	517	518	1632	1673	5514	5515	6179	L1MdF_I	41
chr6:57337279-57343459:-/L1MdF_I	1	519	520	1631	1672	5518	5519	6181	L1MdF_I	41
chr13:116837220-116843407:+/L1MdF_I	1	524	525	1629	1670	5513	5514	6188	L1MdF_I	41
chr1:64259753-64266012:+/L1MdF_I	1	593	594	1709	1750	5590	5591	6260	L1MdF_I	41
chrX:16305825-16312132:+/L1MdF_I	1	679	680	1753	1794	5636	5637	6308	L1MdF_I	41
chr5:105382810-105389150:-/L1MdF_I	1	688	689	1804	1845	5672	5673	6341	L1MdF_I	41
chr1:35042747-35049088:-/L1MdF_I	1	671	672	1786	1827	5670	5671	6342	L1MdF_I	41
chr7:14164441-14170802:-/L1MdF_I	1	693	694	1809	1850	5689	5690	6362	L1MdF_I	41
chrX:80502979-80509348:-/L1MdF_I	1	704	705	1817	1858	5706	5707	6370	L1MdF_I	41
chr5:44930219-44936593:+/L1MdF_I	1	704	705	1826	1867	5710	5711	6375	L1MdF_I	41
chr3:69944327-69950707:-/L1MdF_I	1	705	706	1821	1862	5709	5710	6381	L1MdF_I	41
chr2:155252128-155258155:+/L1MdF_II	1	360	361	1476	1517	5359	5360	6028	L1MdF_II	41
chr13:106224788-106230823:-/L1MdF_II	1	368	369	1485	1526	5372	5373	6036	L1MdF_II	41
chr7:20514390-20520450:-/L1MdF_II	1	400	401	1516	1557	5397	5398	6061	L1MdF_II	41
chr7:22503546-22509606:-/L1MdF_II	1	400	401	1516	1557	5397	5398	6061	L1MdF_II	41
chr10:4901031-4907096:-/L1MdF_II	1	389	390	1506	1547	5394	5395	6066	L1MdF_II	41
chr4:72955865-72961939:-/L1MdF_II	1	415	416	1531	1572	5411	5412	6075	L1MdF_II	41
chr14:68549112-68555198:-/L1MdF_II	1	423	424	1538	1579	5421	5422	6087	L1MdF_II	41
chrX:82040111-82046213:+/L1MdF_II	1	525	526	1639	1680	5530	5531	6103	L1MdF_II	41
chr12:12187817-12193927:-/L1MdF_II	1	434	435	1547	1588	5448	5449	6111	L1MdF_II	41
chr15:67532106-67538225:+/L1MdF_II	1	465	466	1577	1618	5463	5464	6120	L1MdF_II	41
chr19:13352382-13358523:-/L1MdF_II	1	485	486	1609	1650	5434	5435	6142	L1MdF_II	41
chr10:50269925-50276074:+/L1MdF_II	1	484	485	1608	1649	5478	5479	6150	L1MdF_II	41
chr1:30542243-30548394:+/L1MdF_II	1	484	485	1591	1632	5474	5475	6152	L1MdF_II	41
chr11:14641709-14647887:+/L1MdF_II	1	521	522	1638	1679	5518	5519	6179	L1MdF_II	41
chr3:123728439-123734621:-/L1MdF_II	1	516	517	1631	1672	5508	5509	6183	L1MdF_II	41
chr17:64418091-64424287:-/L1MdF_II	1	534	535	1642	1683	5529	5530	6197	L1MdF_II	41
chr3:106886829-106893025:-/L1MdF_II	1	524	525	1645	1686	5522	5523	6197	L1MdF_II	41
chr8:39517981-39524178:-/L1MdF_II	1	541	542	1657	1698	5533	5534	6198	L1MdF_II	41
chr10:5957377-5963576:-/L1MdF_II	1	556	557	1669	1710	5539	5540	6200	L1MdF_II	41
chr1:118242248-118248449:-/L1MdF_II	1	556	557	1669	1710	5544	5545	6202	L1MdF_II	41
chr6:109041129-109047331:-/L1MdF_II	1	563	564	1667	1708	5536	5537	6203	L1MdF_II	41
chr3:57700358-57706560:+/L1MdF_II	1	531	532	1647	1688	5528	5529	6203	L1MdF_II	41
chr14:14563844-14570050:-/L1MdF_II	1	547	548	1657	1698	5544	5545	6207	L1MdF_II	41
chr9:123614130-123620336:-/L1MdF_II	1	538	539	1654	1695	5533	5534	6207	L1MdF_II	41
chrX:148111117-148117324:+/L1MdF_II	1	558	559	1674	1715	5544	5545	6208	L1MdF_II	41
chr11:17098985-17105194:+/L1MdF_II	1	540	541	1656	1697	5539	5540	6210	L1MdF_II	41
chr7:106378174-106384386:-/L1MdF_II	1	553	554	1667	1708	5540	5541	6213	L1MdF_II	41
chr6:17015472-17021687:-/L1MdF_II	1	547	548	1656	1697	5539	5540	6216	L1MdF_II	41
chr1:96669227-96675442:+/L1MdF_II	1	540	541	1654	1695	5542	5543	6216	L1MdF_II	41
chr12:90358973-90365192:-/L1MdF_II	1	538	539	1655	1696	5553	5554	6220	L1MdF_II	41
chr1:7230991-7237214:-/L1MdF_II	1	550	551	1667	1708	5553	5554	6224	L1MdF_II	41
chrX:5347719-5353944:-/L1MdF_II	1	564	565	1679	1720	5562	5563	6226	L1MdF_II	41
chr11:83088980-83095210:-/L1MdF_II	1	579	580	1694	1735	5575	5576	6231	L1MdF_II	41
chr18:82265030-82271264:-/L1MdF_II	1	584	585	1701	1742	5578	5579	6235	L1MdF_II	41
chr4:59965286-59971522:-/L1MdF_II	1	575	576	1688	1729	5573	5574	6237	L1MdF_II	41
chr19:9685034-9691274:+/L1MdF_II	1	571	572	1686	1727	5574	5575	6241	L1MdF_II	41
chr18:13160593-13166837:-/L1MdF_II	1	571	572	1682	1723	5572	5573	6245	L1MdF_II	41
chrX:106391878-106398124:-/L1MdF_II	1	574	575	1686	1727	5573	5574	6247	L1MdF_II	41
chr4:14758862-14765117:+/L1MdF_II	1	576	577	1688	1729	5585	5586	6256	L1MdF_II	41
chr14:81514551-81520812:-/L1MdF_II	1	624	625	1740	1781	5591	5592	6262	L1MdF_II	41
chr6:46299536-46305802:+/L1MdF_II	1	595	596	1711	1752	5594	5595	6267	L1MdF_II	41
chrX:75712844-75719111:+/L1MdF_II	1	621	622	1726	1767	5609	5610	6268	L1MdF_II	41
chr6:126411963-126418231:-/L1MdF_II	1	603	604	1720	1761	5595	5596	6269	L1MdF_II	41
chr6:3280148-3286417:+/L1MdF_II	1	609	610	1722	1763	5609	5610	6270	L1MdF_II	41
chr4:18671959-18678232:-/L1MdF_II	1	606	607	1723	1764	5604	5605	6274	L1MdF_II	41
chrX:32446082-32452362:-/L1MdF_II	1	624	625	1739	1780	5607	5608	6281	L1MdF_II	41
chr16:75798809-75805091:+/L1MdF_II	1	629	630	1749	1790	5615	5616	6283	L1MdF_II	41
chr14:59263472-59269758:-/L1MdF_II	1	610	611	1729	1770	5613	5614	6287	L1MdF_II	41
chrX:4682210-4688498:-/L1MdF_II	1	624	625	1741	1782	5625	5626	6289	L1MdF_II	41
chr13:42124004-42130295:-/L1MdF_II	1	626	627	1743	1784	5621	5622	6292	L1MdF_II	41
chrX:34223564-34229856:+/L1MdF_II	1	624	625	1739	1780	5620	5621	6293	L1MdF_II	41
chrX:33764289-33770583:+/L1MdF_II	1	624	625	1740	1781	5622	5623	6295	L1MdF_II	41
chrX:3263331-3269630:+/L1MdF_II	1	624	625	1739	1780	5626	5627	6300	L1MdF_II	41
chr5:39917055-39923366:-/L1MdF_II	1	659	660	1774	1815	5637	5638	6312	L1MdF_II	41
chr4:78853962-78860276:-/L1MdF_II	1	657	658	1775	1816	5666	5667	6315	L1MdF_II	41
chr5:7567893-7573917:-/L1MdF_III	1	388	389	1484	1525	5359	5360	6025	L1MdF_III	41
chr4:66655978-66662027:-/L1MdF_III	1	331	332	1496	1537	5378	5379	6050	L1MdF_III	41
chr14:43687642-43693713:-/L1MdF_III	1	467	468	1540	1581	5402	5403	6072	L1MdF_III	41
chr4:147500116-147506204:-/L1MdF_III	1	467	468	1541	1582	5423	5424	6089	L1MdF_III	41
chr18:23209433-23215528:-/L1MdF_III	1	466	467	1548	1589	5430	5431	6096	L1MdF_III	41
chr13:28079505-28085604:-/L1MdF_III	1	447	448	1544	1585	5421	5422	6100	L1MdF_III	41
chr4:17328573-17334679:-/L1MdF_III	1	467	468	1568	1609	5440	5441	6107	L1MdF_III	41
chr6:23913261-23919377:-/L1MdF_III	1	464	465	1559	1600	5444	5445	6117	L1MdF_III	41
chr3:155568881-155575000:+/L1MdF_III	1	533	534	1623	1664	5457	5458	6120	L1MdF_III	41
chr7:106287504-106293650:-/L1MdF_III	1	452	453	1596	1637	5479	5480	6147	L1MdF_III	41
chr10:29090727-29096880:-/L1MdF_III	1	544	545	1637	1678	5475	5476	6154	L1MdF_III	41
chr3:142904669-142910828:+/L1MdF_III	1	533	534	1630	1671	5496	5497	6160	L1MdF_III	41
chr2:133011664-133017827:+/L1MdF_III	1	511	512	1609	1650	5490	5491	6164	L1MdF_III	41
chr18:90189907-90196078:-/L1MdF_III	1	540	541	1637	1678	5506	5507	6172	L1MdF_III	41
chr1:46467523-46473703:-/L1MdF_III	1	542	543	1639	1680	5518	5519	6181	L1MdF_III	41
chr3:77760413-77766603:+/L1MdF_III	1	534	535	1637	1678	5510	5511	6191	L1MdF_III	41
chr1:130000934-130007140:-/L1MdF_III	1	590	591	1663	1704	5539	5540	6207	L1MdF_III	41
chr9:97255180-97261386:-/L1MdF_III	1	588	589	1662	1703	5545	5546	6207	L1MdF_III	41
chr13:100288280-100294497:+/L1MdF_III	1	553	554	1648	1689	5557	5558	6218	L1MdF_III	41
chr15:35713344-35719585:-/L1MdF_III	1	588	589	1685	1726	5572	5573	6242	L1MdF_III	41
chr10:52445152-52451394:-/L1MdF_III	1	619	620	1693	1734	5578	5579	6243	L1MdF_III	41
chr9:39085890-39092139:+/L1MdF_III	1	618	619	1696	1737	5578	5579	6250	L1MdF_III	41
chr8:5609798-5616055:+/L1MdF_III	1	602	603	1703	1744	5592	5593	6258	L1MdF_III	41
chr1:98315875-98322140:-/L1MdF_III	1	636	637	1709	1750	5594	5595	6266	L1MdF_III	41
chr15:22188957-22195242:-/L1MdF_III	1	609	610	1705	1746	5618	5619	6286	L1MdF_III	41
chr19:9331393-9337682:-/L1MdF_III	1	644	645	1743	1784	5628	5629	6290	L1MdF_III	41
chr17:11292660-11298981:-/L1MdF_III	1	665	666	1831	1872	5720	5721	6322	L1MdF_III	41
chr12:42082530-42088858:-/L1MdF_III	1	610	611	1774	1815	5663	5664	6329	L1MdF_III	41
chr15:31696930-31703266:-/L1MdF_III	1	951	952	1771	1812	5660	5661	6337	L1MdF_III	41
chr2:26757495-26763844:-/L1MdF_III	1	693	694	1791	1832	5676	5677	6350	L1MdF_III	41
chr2:94455998-94462358:-/L1MdF_III	1	706	707	1803	1844	5690	5691	6361	L1MdF_III	41
chr1:6333736-6340104:-/L1MdF_III	1	710	711	1808	1849	5708	5709	6369	L1MdF_III	41
chr1:6511588-6517996:-/L1MdF_III	1	827	828	1901	1942	5742	5743	6409	L1MdF_III	41
chrX:50766756-50773189:-/L1MdF_III	1	822	823	1922	1963	5767	5768	6434	L1MdF_III	41
chr8:50172145-50178211:+/L1MdF_IV	1	383	384	1460	1501	5407	5408	6067	L1MdF_IV	41
chr16:9471536-9477852:-/L1MdF_IV	1	693	694	1806	1847	5661	5662	6317	L1MdF_IV	41
chr4:26279725-26286042:-/L1MdF_IV	1	734	735	1778	1819	5614	5615	6318	L1MdF_IV	41
chr12:32642845-32648776:-/L1MdF_V	1	675	676	1772	1813	5254	5255	5932	L1MdF_V	41
chr6:118228004-118234257:-/L1MdF_V	1	646	647	1718	1759	5595	5596	6254	L1MdF_V	41
chr2:15400712-15406966:+/L1MdF_V	1	662	663	1710	1751	5586	5587	6255	L1MdF_V	41
chr5:40575489-40581795:+/L1MdF_V	1	650	651	1766	1807	5639	5640	6307	L1MdF_V	41
chr11:30735533-30741857:-/L1MdF_V	1	703	704	1767	1808	5652	5653	6325	L1MdF_V	41
chr19:20477912-20484255:-/L1MdF_V	1	674	675	1786	1827	5658	5659	6344	L1MdF_V	41
chr12:9635718-9642067:-/L1MdF_V	1	716	717	1812	1853	5689	5690	6350	L1MdF_V	41
chr3:99606148-99612497:-/L1MdF_V	1	660	661	1781	1822	5691	5692	6350	L1MdF_V	41
chrX:122108742-122115130:-/L1MdF_V	1	715	716	1782	1823	5712	5713	6389	L1MdF_V	41
chr1:73895194-73901201:+/L1MdFanc_I	1	652	653	1791	1832	4949	4950	6008	L1MdFanc_I	41
chr13:22204932-22211265:-/L1MdGf_I	1	615	616	1773	1814	5659	5660	6334	L1MdGf_I	41
chr18:32043583-32049934:-/L1MdGf_I	1	633	634	1791	1832	5677	5678	6352	L1MdGf_I	41
chr2:44276287-44282641:-/L1MdGf_I	1	636	637	1794	1835	5680	5681	6355	L1MdGf_I	41
chr1:57064300-57070684:-/L1MdGf_I	1	666	667	1824	1865	5710	5711	6385	L1MdGf_I	41
chr19:21237350-21243858:+/L1MdGf_I	1	790	791	1948	1989	5834	5835	6509	L1MdGf_I	41
chr7:37036959-37043645:-/L1MdGf_I	1	968	969	2126	2167	6012	6013	6687	L1MdGf_I	41
chr18:17820878-17827578:-/L1MdGf_I	1	982	983	2140	2181	6026	6027	6701	L1MdGf_I	41
chr1:46991306-46998106:-/L1MdGf_I	1	1082	1083	2240	2281	6126	6127	6801	L1MdGf_I	41
chr14:28182511-28189392:-/L1MdGf_I	1	1163	1164	2321	2362	6207	6208	6882	L1MdGf_I	41
chr5:132118966-132125858:-/L1MdGf_I	1	1174	1175	2332	2373	6218	6219	6893	L1MdGf_I	41
chr7:103921394-103928287:+/L1MdGf_I	1	1175	1176	2333	2374	6219	6220	6894	L1MdGf_I	41
chr12:16408843-16415750:-/L1MdGf_I	1	1189	1190	2347	2388	6233	6234	6908	L1MdGf_I	41
chrX:73300019-73307100:-/L1MdGf_I	1	1363	1364	2521	2562	6407	6408	7082	L1MdGf_I	41
chr2:67083591-67090675:-/L1MdGf_I	1	1366	1367	2524	2565	6410	6411	7085	L1MdGf_I	41
chr8:129118107-129124328:-/L1MdGf_II	1	563	564	1661	1702	5547	5548	6222	L1MdGf_II	41
chrX:105020407-105026726:+/L1MdGf_II	1	595	596	1759	1800	5645	5646	6320	L1MdGf_II	41
chr1:18939693-18945863:-/L1MdMus_I	1	879	880	1682	1723	5512	5513	6171	L1MdMus_I	41
chr13:84440996-84447588:+/L1MdTf_I	1	926	927	2042	2083	5928	5929	6593	L1MdTf_I	41
chr12:48842974-48849585:-/L1MdTf_I	1	945	946	2061	2102	5947	5948	6612	L1MdTf_I	41
chr4:13289892-13296570:-/L1MdTf_I	1	1012	1013	2128	2169	6014	6015	6679	L1MdTf_I	41
chr13:29249072-29255827:-/L1MdTf_I	1	1089	1090	2205	2246	6091	6092	6756	L1MdTf_I	41
chr18:62286412-62293243:-/L1MdTf_I	1	1165	1166	2281	2322	6167	6168	6832	L1MdTf_I	41
chr4:105292541-105299380:-/L1MdTf_I	1	1163	1164	2279	2320	6165	6166	6840	L1MdTf_I	41
chr14:26698266-26705110:-/L1MdTf_I	1	1168	1169	2284	2325	6170	6171	6845	L1MdTf_I	41
chr7:50523728-50530579:-/L1MdTf_I	1	1175	1176	2291	2332	6177	6178	6852	L1MdTf_I	41
chr9:112958858-112965712:+/L1MdTf_I	1	1178	1179	2294	2335	6180	6181	6855	L1MdTf_I	41
chr7:82213355-82220212:+/L1MdTf_I	1	1191	1192	2307	2348	6193	6194	6858	L1MdTf_I	41
chr5:3981560-3988559:-/L1MdTf_I	1	1323	1324	2439	2480	6325	6326	7000	L1MdTf_I	41
chr3:66226287-66233343:-/L1MdTf_I	1	1380	1381	2496	2537	6382	6383	7057	L1MdTf_I	41
chr17:81716417-81722811:+/L1MdTf_II	1	718	719	1834	1875	5720	5721	6395	L1MdTf_II	41
chr1:126767505-126773903:-/L1MdTf_II	1	722	723	1838	1879	5724	5725	6399	L1MdTf_II	41
chr15:94150467-94156875:-/L1MdTf_II	1	732	733	1848	1889	5734	5735	6409	L1MdTf_II	41
chr5:14395513-14401931:-/L1MdTf_II	1	742	743	1858	1899	5744	5745	6419	L1MdTf_II	41
chr5:27296141-27302561:+/L1MdTf_II	1	744	745	1860	1901	5746	5747	6421	L1MdTf_II	41
chr8:103754921-103761341:-/L1MdTf_II	1	744	745	1860	1901	5746	5747	6421	L1MdTf_II	41
chr2:110120462-110126898:-/L1MdTf_II	1	760	761	1876	1917	5762	5763	6437	L1MdTf_II	41
chr12:13419474-13425917:-/L1MdTf_II	1	767	768	1883	1924	5769	5770	6444	L1MdTf_II	41
chr2:43408604-43415060:+/L1MdTf_II	1	780	781	1896	1937	5782	5783	6457	L1MdTf_II	41
chr7:97227323-97233895:+/L1MdTf_II	1	896	897	2012	2053	5898	5899	6573	L1MdTf_II	41
chr1:163783835-163790467:+/L1MdTf_II	1	956	957	2072	2113	5958	5959	6633	L1MdTf_II	41
chrX:48755646-48762287:-/L1MdTf_II	1	966	967	2082	2123	5968	5969	6642	L1MdTf_II	41
chr16:72623664-72630518:+/L1MdTf_II	1	1178	1179	2294	2335	6180	6181	6855	L1MdTf_II	41
chr13:6667785-6674639:-/L1MdTf_II	1	1178	1179	2294	2335	6180	6181	6855	L1MdTf_II	41
chr16:85529342-85535571:+/L1MdTf_III	1	556	557	1672	1713	5558	5559	6230	L1MdTf_III	41
chr8:93479343-93485584:-/L1MdTf_III	1	565	566	1681	1722	5567	5568	6242	L1MdTf_III	41
chr8:32192128-32198438:-/L1MdTf_III	1	634	635	1750	1791	5636	5637	6311	L1MdTf_III	41
chr1:7190468-7196810:+/L1MdTf_III	1	666	667	1782	1823	5668	5669	6343	L1MdTf_III	41
chr12:16622736-16629139:-/L1MdTf_III	1	727	728	1843	1884	5729	5730	6404	L1MdTf_III	41
chr10:99067855-99074267:-/L1MdTf_III	1	736	737	1852	1893	5738	5739	6413	L1MdTf_III	41
chr1:83511080-83517508:-/L1MdTf_III	1	752	753	1868	1909	5754	5755	6429	L1MdTf_III	41
chr8:72967957-72974406:+/L1MdTf_III	1	773	774	1889	1930	5775	5776	6450	L1MdTf_III	41
chr11:89904076-89910537:-/L1MdTf_III	1	788	789	1904	1945	5790	5791	6462	L1MdTf_III	41
chr12:27399939-27406404:-/L1MdTf_III	1	789	790	1905	1946	5791	5792	6466	L1MdTf_III	41
chr8:57670159-57676631:-/L1MdTf_III	1	796	797	1912	1953	5798	5799	6473	L1MdTf_III	41
chr19:48225813-48232285:-/L1MdTf_III	1	798	799	1914	1955	5800	5801	6473	L1MdTf_III	41
chr14:72051070-72057661:-/L1MdTf_III	1	915	916	2031	2072	5917	5918	6592	L1MdTf_III	41
chr2:44167996-44174644:-/L1MdTf_III	1	972	973	2088	2129	5974	5975	6649	L1MdTf_III	41
chr9:84503930-84510079:-/L1MdV_I	1	921	922	1629	1670	5486	5487	6150	L1MdV_I	41
chr5:18996363-19002527:-/L1MdV_I	1	786	787	1612	1653	5488	5489	6165	L1MdV_I	41
chr2:178042918-178049085:+/L1MdV_I	1	848	849	1664	1705	5500	5501	6168	L1MdV_I	41
chr15:4452817-4458987:-/L1MdV_I	1	788	789	1619	1660	5509	5510	6171	L1MdV_I	41
chr9:30387929-30394115:-/L1MdV_I	1	809	810	1642	1683	5521	5522	6187	L1MdV_I	41
chrX:122053707-122059939:-/L1MdV_I	1	1077	1078	1841	1882	5570	5571	6233	L1MdV_I	41
chr17:74821761-74827777:-/L1MdV_III	1	597	598	1417	1458	5289	5290	6017	L1MdV_III	41
chr4:39049790-39056135:+/L1MdF_I	1	678	679	1794	1836	5681	5682	6346	L1MdF_I	42
chr5:59716984-59723289:-/L1MdF_III	1	670	671	1754	1796	5637	5638	6306	L1MdF_III	42
chr12:27691756-27698026:+/L1MdF_II	1	596	597	1713	1756	5599	5600	6271	L1MdF_II	43
chr2:81705167-81711466:-/L1MdF_II	1	623	624	1739	1782	5637	5638	6300	L1MdF_II	43
chr3:60445808-60451788:+/L1MdF_III	1	360	361	1455	1498	5320	5321	5981	L1MdF_III	43
chr9:34432900-34439050:-/L1MdF_III	1	511	512	1612	1655	5494	5495	6151	L1MdF_III	43
chr11:43014135-43020320:-/L1MdF_III	1	583	584	1678	1721	5532	5533	6186	L1MdF_III	43
chr3:146073188-146079449:-/L1MdF_III	1	651	652	1725	1768	5582	5583	6262	L1MdF_III	43
chr5:9879847-9885795:+/L1MdFanc_I	1	454	455	1520	1563	5275	5276	5949	L1MdFanc_I	43
chr13:17501511-17507813:-/L1MdFanc_I	1	724	725	1787	1830	5634	5635	6303	L1MdFanc_I	43
chr4:121427101-121433258:-/L1MdF_I	1	502	503	1617	1661	5486	5487	6158	L1MdF_I	44
chr1:139663827-139669984:-/L1MdF_II	1	524	525	1639	1683	5494	5495	6158	L1MdF_II	44
chrX:109177476-109183707:-/L1MdF_II	1	563	564	1676	1720	5558	5559	6232	L1MdF_II	44
chr6:129787288-129793421:-/L1MdF_III	1	510	511	1580	1624	5480	5481	6134	L1MdF_III	44
chr7:83321154-83327153:-/L1MdFanc_I	1	443	444	1479	1523	5339	5340	6000	L1MdFanc_I	44
chr7:103981031-103987054:-/L1MdFanc_I	1	425	426	1498	1542	5371	5372	6024	L1MdFanc_I	44
chr1:83303698-83309741:-/L1MdFanc_I	1	432	433	1522	1566	5407	5408	6044	L1MdFanc_I	44
chr4:95263534-95269579:-/L1MdFanc_I	1	418	419	1515	1559	5381	5382	6046	L1MdFanc_I	44
chr15:6672083-6678191:+/L1MdFanc_I	1	484	485	1546	1590	5457	5458	6109	L1MdFanc_I	44
chr16:9315492-9321608:-/L1MdFanc_I	1	640	641	1730	1774	5461	5462	6117	L1MdFanc_I	44
chr13:34448414-34454542:-/L1MdFanc_I	1	771	772	1612	1656	5468	5469	6129	L1MdFanc_I	44
chr18:85261987-85268153:-/L1MdFanc_I	1	526	527	1595	1639	5471	5472	6167	L1MdFanc_I	44
chr18:28045917-28052128:-/L1MdFanc_I	1	589	590	1646	1690	5569	5570	6212	L1MdFanc_I	44
chr16:26333692-26339964:-/L1MdFanc_I	1	1057	1058	1793	1837	5669	5670	6273	L1MdFanc_I	44
chr13:34579030-34585304:-/L1MdFanc_I	1	630	631	1775	1819	5655	5656	6275	L1MdFanc_I	44
chr6:11970031-11976315:-/L1MdFanc_I	1	907	908	1752	1796	5585	5586	6285	L1MdFanc_I	44
chr4:112825211-112831528:-/L1MdFanc_I	1	631	632	1749	1793	5662	5663	6318	L1MdFanc_I	44
chr4:89411056-89417032:-/L1MdMus_I	1	1066	1067	1906	1950	4159	4160	5977	L1MdMus_I	44
chr17:58644595-58650961:-/L1MdMus_I	1	1029	1030	1836	1880	5716	5717	6367	L1MdMus_I	44
chr9:27678837-27684956:-/L1MdF_I	1	478	479	1587	1632	5452	5453	6120	L1MdF_I	45
chr4:39856094-39862285:+/L1MdF_I	1	519	520	1631	1676	5517	5518	6192	L1MdF_I	45
chr15:29996884-30003022:-/L1MdF_I	1	476	477	1585	1632	5475	5476	6139	L1MdF_I	47
chrX:156015165-156021400:-/L1MdF_III	1	623	624	1696	1744	5566	5567	6236	L1MdF_III	48
chr4:71591181-71597552:-/L1MdF_III	1	710	711	1809	1857	5725	5726	6372	L1MdF_III	48
chr17:64880219-64886288:+/L1MdFanc_I	1	432	433	1526	1574	5410	5411	6070	L1MdFanc_I	48
chr8:63540761-63546975:-/L1MdFanc_I	1	887	888	1721	1769	5562	5563	6215	L1MdFanc_I	48
chrX:68253521-68259778:-/L1MdFanc_I	1	685	686	1788	1836	5524	5525	6258	L1MdFanc_I	48
chr2:43350533-43356719:-/L1MdF_II	1	515	516	1621	1670	5513	5514	6187	L1MdF_II	49
chr5:42365735-42371700:-/L1MdFanc_I	1	859	860	1426	1475	5308	5309	5966	L1MdFanc_I	49
chr18:4037758-4043760:-/L1MdFanc_I	1	421	422	1494	1543	5312	5313	6003	L1MdFanc_I	49
chr13:10275783-10282005:-/L1MdFanc_I	1	611	612	1680	1729	5554	5555	6223	L1MdFanc_I	49
chr17:36647797-36654182:-/L1MdMus_I	1	1107	1108	1864	1913	5738	5739	6386	L1MdMus_I	49
chr2:181970856-181977335:+/L1MdMus_I	1	1122	1123	1970	2019	5785	5786	6480	L1MdMus_I	49
chrX:129574644-129580914:-/L1MdFanc_II	1	938	939	1789	1839	5488	5489	6271	L1MdFanc_II	50
chr1:70628948-70635276:-/L1MdA_II	1	652	653	1768	1819	5654	5655	6329	L1MdA_II	51
chr11:10167373-10173696:+/L1MdF_III	1	821	822	1914	1965	5629	5630	6324	L1MdF_III	51
chr11:93083414-93089666:-/L1MdF_V	1	689	690	1752	1803	5579	5580	6253	L1MdF_V	51
chr12:9184202-9190272:-/L1MdFanc_I	1	426	427	1520	1571	5353	5354	6071	L1MdFanc_I	51
chr4:6250187-6256293:-/L1MdFanc_I	1	524	525	1584	1635	5448	5449	6107	L1MdFanc_I	51
chr9:13728088-13734390:-/L1MdFanc_II	1	933	934	1769	1820	5610	5611	6303	L1MdFanc_II	51
chrX:115086248-115092716:-/L1MdMus_I	1	1058	1059	1900	1951	5812	5813	6469	L1MdMus_I	51
chr4:51916897-51922971:-/L1MdMus_II	1	697	698	1532	1583	5417	5418	6075	L1MdMus_II	51
chr9:11307746-11313856:-/L1MdV_I	1	873	874	1659	1710	5459	5460	6111	L1MdV_I	51
chr3:59524898-59531036:-/L1MdV_I	1	885	886	1651	1702	5491	5492	6139	L1MdV_I	51
chr7:4373616-4379816:+/L1MdV_I	1	819	820	1649	1700	5537	5538	6201	L1MdV_I	51
chr14:18073131-18079264:+/L1MdF_I	1	478	479	1583	1636	5470	5471	6134	L1MdF_I	53
chrX:153460388-153466464:-/L1MdF_IV	1	508	509	1562	1615	5412	5413	6077	L1MdF_IV	53
chr3:79351245-79357283:-/L1MdFanc_I	1	426	427	1500	1553	5369	5370	6039	L1MdFanc_I	53
chr1:10339322-10345603:-/L1MdFanc_I	1	684	685	1751	1804	5623	5624	6282	L1MdFanc_I	53
chr18:66542640-66548884:+/L1MdGf_II	1	519	520	1672	1725	5570	5571	6245	L1MdGf_II	53
chr5:40961540-40967618:-/L1Lx_I	1	671	672	1504	1558	5356	5357	6079	L1Lx_I	54
chr13:19247999-19254350:-/L1MdMus_I	1	929	930	1775	1829	5682	5683	6352	L1MdMus_I	54
chr2:22385886-22392197:-/L1MdF_III	1	657	658	1747	1803	5634	5635	6312	L1MdF_III	56
chr1:14447503-14453650:+/L1MdF_I	1	479	480	1596	1654	5474	5475	6148	L1MdF_I	58
chr7:120305952-120312001:-/L1MdF_IV	1	520	521	1617	1675	5376	5377	6050	L1MdF_IV	58
chr17:54716074-54722386:-/L1MdFanc_I	1	909	910	1741	1799	5620	5621	6313	L1MdFanc_I	58
chr1:24147525-24153720:-/L1MdFanc_II	1	875	876	1710	1768	5543	5544	6196	L1MdFanc_II	58
chr8:67255533-67261615:+/L1MdF_IV	1	465	466	1543	1602	5418	5419	6083	L1MdF_IV	59
chr11:28820343-28826773:-/L1MdFanc_II	1	969	970	1812	1871	5767	5768	6431	L1MdFanc_II	59
chr14:102445776-102451881:-/L1MdMus_II	1	689	690	1536	1595	5457	5458	6106	L1MdMus_II	59
chr1:139942837-139949244:+/L1MdF_III	1	823	824	1862	1922	5745	5746	6408	L1MdF_III	60
chr18:54383999-54390195:-/L1MdFanc_I	1	432	433	1522	1582	5536	5537	6197	L1MdFanc_I	60
chr7:108071044-108077373:+/L1MdFanc_I	1	994	995	1829	1889	5683	5684	6330	L1MdFanc_I	60
chrX:112030855-112036961:-/L1MdV_I	1	797	798	1619	1679	5491	5492	6107	L1MdV_I	60
chr7:60572741-60578947:-/L1MdF_I	1	596	597	1701	1763	5535	5536	6207	L1MdF_I	62
chr15:56207690-56213893:-/L1MdF_II	1	549	550	1659	1723	5533	5534	6204	L1MdF_II	64
chr5:151577865-151584041:+/L1MdF_III	1	530	531	1624	1689	5511	5512	6177	L1MdF_III	65
chr7:10144471-10150661:-/L1MdV_I	1	755	756	1575	1641	5520	5521	6191	L1MdV_I	66
chr15:10851914-10858008:-/L1MdF_IV	1	516	517	1552	1620	5426	5427	6095	L1MdF_IV	68
chr3:10577274-10583390:-/L1MdV_I	1	801	802	1605	1676	5448	5449	6117	L1MdV_I	71
chr10:53829482-53835649:-/L1MdF_I	1	475	476	1577	1653	5501	5502	6168	L1MdF_I	76
chr1:165255520-165261898:-/L1MdF_V	1	710	711	1788	1864	5712	5713	6379	L1MdF_V	76
chr6:59624708-59630857:+/L1MdF_IV	1	495	496	1568	1653	5319	5320	6150	L1MdF_IV	85
chr7:33915039-33921019:-/L1MdFanc_I	1	429	430	1461	1548	5321	5322	5981	L1MdFanc_I	87
chr12:64071025-64077144:-/L1MdMus_I	1	927	928	1672	1761	5386	5387	6120	L1MdMus_I	89
chrX:58887281-58893367:-/L1MdF_IV	1	439	440	1485	1575	5412	5413	6087	L1MdF_IV	90
chr14:10357008-10363170:+/L1MdV_I	1	796	797	1573	1664	5507	5508	6163	L1MdV_I	91
chr17:90824577-90830113:-/L1Lx_I	1	152	153	924	1017	4873	4874	5537	L1Lx_I	93
chr1:94289140-94295309:-/L1MdF_III	1	530	531	1582	1675	5511	5512	6170	L1MdF_III	93
chr1:98467191-98473401:-/L1MdF_III	1	565	566	1618	1712	5545	5546	6211	L1MdF_III	94
chrX:21971438-21977784:-/L1MdF_III	1	710	711	1805	1899	5682	5683	6347	L1MdF_III	94
chr15:50071018-50077169:-/L1MdF_III	1	511	512	1562	1657	5482	5483	6152	L1MdF_III	95
chr1:111362388-111368452:-/L1MdFanc_I	1	427	428	1468	1563	5368	5369	6065	L1MdFanc_I	95
chrX:109330723-109336839:-/L1MdF_II	1	435	436	1499	1595	5439	5440	6117	L1MdF_II	96
chr18:9934822-9941096:-/L1MdMus_I	1	921	922	1710	1807	5623	5624	6275	L1MdMus_I	97
chr4:24042374-24048319:-/L1MdMus_II	1	558	559	1336	1433	5292	5293	5946	L1MdMus_II	97
chrX:15341597-15347798:+/L1MdV_I	1	855	856	1606	1703	5532	5533	6202	L1MdV_I	97
chr13:19833434-19839235:-/L1Lx_I	1	387	388	1162	1260	5096	5097	5802	L1Lx_I	98
chr13:29891895-29898236:-/L1MdF_V	1	660	661	1730	1828	5651	5652	6342	L1MdF_V	98
chr12:96050365-96056791:-/L1MdMus_I	1	1077	1078	1855	1953	5780	5781	6427	L1MdMus_I	98
chr16:41328034-41334469:-/L1MdMus_I	1	980	981	1773	1871	5778	5779	6436	L1MdMus_I	98
chr9:22909989-22915643:+/L1Lx_I	1	340	341	1115	1214	4857	4858	5655	L1Lx_I	99
chrX:14430241-14436382:-/L1MdF_IV	1	508	509	1529	1628	5464	5465	6142	L1MdF_IV	99
chr17:92003593-92009960:-/L1MdF_V	1	755	756	1745	1844	5702	5703	6368	L1MdF_V	99
chr7:85110257-85116220:-/L1MdFanc_I	1	373	374	1399	1498	5240	5241	5964	L1MdFanc_I	99
chr6:20859623-20865615:-/L1MdFanc_I	1	666	667	1673	1772	5335	5336	5993	L1MdFanc_I	99
chr18:27162542-27168594:-/L1MdFanc_I	1	716	717	1497	1596	5369	5370	6053	L1MdFanc_I	99
chrX:22917551-22923786:-/L1MdFanc_I	1	707	708	1721	1820	5530	5531	6236	L1MdFanc_I	99
chrX:154582964-154589243:-/L1MdFanc_I	1	669	670	1689	1788	5527	5528	6280	L1MdFanc_I	99
chr4:87558259-87564563:-/L1MdMus_I	1	941	942	1710	1809	5664	5665	6305	L1MdMus_I	99
chr3:140391888-140398180:-/L1MdV_II	1	868	869	1642	1741	5645	5646	6293	L1MdV_II	99
chr1:76173745-76179886:-/L1MdF_IV	1	481	482	1527	1627	5464	5465	6142	L1MdF_IV	100
chr5:17058547-17064905:-/L1MdF_IV	1	713	714	1750	1850	5697	5698	6359	L1MdF_IV	100
chr4:101482278-101488620:-/L1MdF_V	1	708	709	1752	1852	5679	5680	6343	L1MdF_V	100
chr7:75064253-75070250:-/L1MdFanc_I	1	426	427	1463	1563	5338	5339	5998	L1MdFanc_I	100
chr9:35716692-35722703:-/L1MdFanc_I	1	421	422	1424	1524	5313	5314	6012	L1MdFanc_I	100
chr4:52029206-52035247:-/L1MdFanc_I	1	423	424	1457	1557	5391	5392	6042	L1MdFanc_I	100
chr1:88853408-88859457:-/L1MdFanc_I	1	438	439	1459	1559	5391	5392	6050	L1MdFanc_I	100
chr11:28772458-28778520:-/L1MdFanc_I	1	589	590	1464	1564	5409	5410	6063	L1MdFanc_I	100
chr11:18780648-18786720:+/L1MdFanc_I	1	496	497	1510	1610	5408	5409	6073	L1MdFanc_I	100
chrX:151525310-151531416:-/L1MdFanc_I	1	519	520	1536	1636	5448	5449	6107	L1MdFanc_I	100
chr15:5440089-5446239:-/L1MdFanc_I	1	519	520	1535	1635	5471	5472	6151	L1MdFanc_I	100
chr6:57077622-57083856:-/L1MdFanc_I	1	513	514	1551	1651	5539	5540	6235	L1MdFanc_I	100
chrX:168341893-168348242:+/L1MdFanc_I	1	711	712	1730	1830	5646	5647	6350	L1MdFanc_I	100
chr12:50654663-50660788:-/L1MdMus_I	1	858	859	1554	1654	5469	5470	6126	L1MdMus_I	100
chr7:92551882-92558132:-/L1MdMus_I	1	988	989	1674	1774	5597	5598	6251	L1MdMus_I	100
chr3:117509209-117515472:-/L1MdMus_I	1	1003	1004	1796	1896	5697	5698	6264	L1MdMus_I	100
chr11:74158072-74164354:-/L1MdMus_I	1	938	939	1711	1811	5596	5597	6283	L1MdMus_I	100
chr12:34009471-34015755:+/L1MdMus_I	1	974	975	1740	1840	5639	5640	6285	L1MdMus_I	100
chr8:10089241-10095552:-/L1MdMus_I	1	904	905	1698	1798	5650	5651	6312	L1MdMus_I	100
chr3:77769349-77775691:-/L1MdMus_I	1	912	913	1680	1780	5682	5683	6343	L1MdMus_I	100
chrX:64464558-64471028:-/L1MdMus_I	1	1076	1077	1864	1964	5778	5779	6471	L1MdMus_I	100
chr3:10649160-10655700:-/L1MdMus_I	1	1127	1128	1905	2005	5889	5890	6541	L1MdMus_I	100
chr5:26364100-26369925:-/L1Lx_I	1	374	375	1169	1270	5134	5135	5826	L1Lx_I	101
chr12:73418223-73424522:-/L1MdF_V	1	675	676	1691	1792	5628	5629	6300	L1MdF_V	101
chr1:9066995-9073261:-/L1MdFanc_I	1	689	690	1685	1786	5618	5619	6267	L1MdFanc_I	101
chr1:125179561-125185943:-/L1MdMus_I	1	1034	1035	1829	1930	5732	5733	6383	L1MdMus_I	101
chr18:55910896-55916746:+/L1Lx_I	1	501	502	1225	1327	5015	5016	5851	L1Lx_I	102
chr5:45243493-45249643:+/L1MdF_I	1	474	475	1543	1645	5486	5487	6151	L1MdF_I	102
chrX:9360279-9366437:+/L1MdF_I	1	478	479	1548	1650	5488	5489	6159	L1MdF_I	102
chr6:107132704-107138569:-/L1MdFanc_I	1	424	425	1389	1491	4919	4920	5866	L1MdFanc_I	102
chr13:7222090-7228308:-/L1MdF_II	1	552	553	1605	1708	5546	5547	6219	L1MdF_II	103
chr4:103597845-103604141:+/L1MdF_V	1	685	686	1724	1827	5628	5629	6297	L1MdF_V	103
chr5:105253857-105259879:-/L1MdFanc_I	1	443	444	1443	1546	5360	5361	6023	L1MdFanc_I	103
chr7:114366167-114372232:+/L1MdFanc_I	1	475	476	1489	1592	5374	5375	6066	L1MdFanc_I	103
chr13:88631282-88637455:-/L1MdMus_I	1	1091	1092	1763	1866	5500	5501	6174	L1MdMus_I	103
chr15:31777436-31783802:-/L1MdMus_I	1	1008	1009	1775	1878	5706	5707	6367	L1MdMus_I	103
chr4:82746465-82752240:-/L1Lx_IV	1	403	404	1087	1191	5043	5044	5776	L1Lx_IV	104
chr10:46679373-46685626:-/L1MdF_III	1	600	601	1648	1752	5582	5583	6254	L1MdF_III	104
chr2:57030100-57036114:-/L1MdFanc_I	1	427	428	1428	1532	5354	5355	6015	L1MdFanc_I	104
chr9:80496012-80502048:-/L1MdFanc_I	1	425	426	1471	1575	5380	5381	6037	L1MdFanc_I	104
chr15:64602497-64608735:-/L1MdFanc_I	1	599	600	1618	1722	5569	5570	6239	L1MdFanc_I	104
chr4:21234338-21240589:+/L1MdFanc_I	1	645	646	1662	1766	5577	5578	6252	L1MdFanc_I	104
chr13:78058815-78064916:-/L1MdMus_I	1	741	742	1524	1628	5361	5362	6102	L1MdMus_I	104
chr1:18913965-18920310:-/L1MdMus_I	1	1090	1091	1739	1843	5685	5686	6346	L1MdMus_I	104
chr1:7568271-7574698:-/L1MdMus_I	1	1048	1049	1828	1932	5734	5735	6428	L1MdMus_I	104
chr3:44895809-44902045:-/L1MdF_II	1	572	573	1632	1737	5563	5564	6237	L1MdF_II	105
chr1:113757244-113763361:-/L1MdF_III	1	464	465	1515	1620	5452	5453	6118	L1MdF_III	105
chr7:11893124-11899476:-/L1MdF_III	1	716	717	1766	1871	5700	5701	6353	L1MdF_III	105
chr7:52896361-52902359:-/L1MdFanc_I	1	876	877	1608	1713	5341	5342	5999	L1MdFanc_I	105
chr18:6823168-6829346:-/L1MdFanc_I	1	607	608	1624	1729	5530	5531	6179	L1MdFanc_I	105
chrX:127600591-127606812:-/L1MdFanc_I	1	891	892	1666	1771	5508	5509	6222	L1MdFanc_I	105
chr4:14262488-14268653:-/L1MdFanc_II	1	936	937	1549	1654	5497	5498	6166	L1MdFanc_II	105
chr3:9870464-9876761:-/L1MdMus_I	1	942	943	1730	1835	5672	5673	6298	L1MdMus_I	105
chr3:149648445-149654804:-/L1MdMus_I	1	970	971	1763	1868	5702	5703	6360	L1MdMus_I	105
chr15:14026633-14032360:-/L1Lx_I	1	305	306	1082	1188	4992	4993	5728	L1Lx_I	106
chr2:24217030-24222966:-/L1Lx_I	1	535	536	1302	1408	5225	5226	5937	L1Lx_I	106
chr9:24558956-24564973:-/L1Lx_I	1	621	622	1413	1519	5320	5321	6018	L1Lx_I	106
chr13:14380853-14386950:-/L1MdFanc_I	1	647	648	1657	1763	5447	5448	6098	L1MdFanc_I	106
chrX:128759287-128765726:-/L1MdMus_I	1	1056	1057	1849	1955	5793	5794	6440	L1MdMus_I	106
chr10:36005298-36011246:-/L1MdMus_II	1	645	646	1400	1506	5300	5301	5949	L1MdMus_II	106
chr9:3563643-3569221:+/L1Lx_I	1	265	266	1019	1126	4861	4862	5579	L1Lx_I	107
chr8:74535466-74541072:-/L1Lx_I	1	226	227	997	1104	4892	4893	5607	L1Lx_I	107
chr12:27705681-27711615:-/L1Lx_I	1	511	512	1302	1409	5176	5177	5935	L1Lx_I	107
chr6:26652193-26658263:-/L1MdF_III	1	433	434	1482	1589	5429	5430	6071	L1MdF_III	107
chr7:26747019-26753372:-/L1MdFanc_II	1	981	982	1762	1869	5691	5692	6354	L1MdFanc_II	107
chr19:13490744-13496960:-/L1MdMus_I	1	844	845	1633	1740	5554	5555	6217	L1MdMus_I	107
chr2:154019125-154025417:-/L1MdMus_I	1	916	917	1708	1815	5632	5633	6293	L1MdMus_I	107
chr5:27510166-27516230:-/L1MdMus_II	1	682	683	1473	1580	5400	5401	6065	L1MdMus_II	107
chr10:34958273-34964623:-/L1MdMus_II	1	1010	1011	1799	1906	5704	5705	6351	L1MdMus_II	107
chr8:101309389-101315173:-/L1Lx_I	1	827	828	1115	1223	5010	5011	5785	L1Lx_I	108
chr4:54270267-54276066:-/L1Lx_I	1	379	380	1169	1277	5077	5078	5800	L1Lx_I	108
chr8:63600357-63606250:-/L1Lx_I	1	567	568	1285	1393	5118	5119	5894	L1Lx_I	108
chr11:21520288-21526323:-/L1Lx_I	1	674	675	1451	1559	5316	5317	6036	L1Lx_I	108
chr1:12164145-12169917:-/L1Lx_II	1	368	369	1142	1250	5019	5020	5773	L1Lx_II	108
chr14:81948513-81954805:-/L1MdMus_I	1	1020	1021	1766	1874	5629	5630	6293	L1MdMus_I	108
chr19:9146468-9152444:-/L1MdMus_II	1	586	587	1368	1476	5312	5313	5977	L1MdMus_II	108
chr18:70699721-70706201:-/L1MdF_III	1	814	815	1865	1974	5806	5807	6481	L1MdF_III	109
chr10:49282781-49288824:-/L1MdFanc_II	1	719	720	1509	1618	5413	5414	6044	L1MdFanc_II	109
chr8:75811240-75817658:-/L1MdMus_I	1	1022	1023	1830	1939	5757	5758	6419	L1MdMus_I	109
chr18:17586878-17592970:-/L1MdV_I	1	742	743	1519	1628	5435	5436	6093	L1MdV_I	109
chr13:89229403-89235494:-/L1MdV_II	1	776	777	1505	1614	5296	5297	6092	L1MdV_II	109
chr14:26366771-26372784:-/L1Lx_IV	1	610	611	1371	1481	5286	5287	6014	L1Lx_IV	110
chrX:72352381-72358608:+/L1MdFanc_II	1	947	948	1719	1829	5571	5572	6228	L1MdFanc_II	110
chr4:27875379-27881195:-/L1MdV_I	1	730	731	1515	1626	5164	5165	5817	L1MdV_I	111
chr5:55141671-55147815:-/L1Lx_I	1	736	737	1501	1613	5433	5434	6145	L1Lx_I	112
chr10:43264892-43270836:-/L1Lx_IV	1	538	539	1315	1427	5230	5231	5945	L1Lx_IV	112
chr2:11885558-11891707:-/L1MdMus_II	1	1058	1059	1543	1655	5491	5492	6150	L1MdMus_II	112
chr9:5134718-5140919:-/L1MdV_I	1	837	838	1623	1735	5526	5527	6202	L1MdV_I	112
chr16:51235801-51241952:-/L1MdF_I	1	471	472	1541	1654	5479	5480	6152	L1MdF_I	113
chr15:34618045-34623734:-/L1Lx_IV	1	300	301	1081	1195	4941	4942	5690	L1Lx_IV	114
chr14:48029365-48035145:-/L1Lx_IV	1	311	312	1071	1185	5056	5057	5781	L1Lx_IV	114
chr3:7724505-7730470:-/L1MdMus_II	1	746	747	1530	1644	5308	5309	5966	L1MdMus_II	114
chr3:55197854-55204222:-/L1MdV_I	1	1006	1007	1778	1892	5716	5717	6369	L1MdV_I	114
chr1:146757514-146763472:-/L1MdF_III	1	304	305	1355	1470	5294	5295	5959	L1MdF_III	115
chr1:65992839-65998895:-/L1MdFanc_I	1	479	480	1492	1607	5398	5399	6057	L1MdFanc_I	115
chr5:138523516-138529422:-/L1MdV_III	1	451	452	1241	1357	5133	5134	5907	L1MdV_III	116
chr4:89491690-89497436:-/L1Lx_II	1	311	312	1103	1220	4987	4988	5747	L1Lx_II	117
chr2:37193421-37199259:-/L1Lx_I	1	470	471	1246	1364	5121	5122	5839	L1Lx_I	118
chr6:66227752-66233875:-/L1MdF_III	1	479	480	1529	1647	5462	5463	6124	L1MdF_III	118
chr15:90872682-90878591:-/L1MdF_IV	1	333	334	1356	1476	5237	5238	5910	L1MdF_IV	120
chr3:41790829-41796987:+/L1MdF_I	1	454	455	1525	1646	5482	5483	6159	L1MdF_I	121
chr18:90313115-90319367:-/L1MdF_II	1	567	568	1618	1740	5579	5580	6253	L1MdF_II	122
chr17:42436929-42442951:-/L1MdFanc_I	1	426	427	1436	1558	5361	5362	6023	L1MdFanc_I	122
chrX:39271413-39277568:-/L1MdF_IV	1	536	537	1544	1667	5497	5498	6156	L1MdF_IV	123
chr3:143025314-143031558:-/L1MdF_III	1	549	550	1599	1726	5592	5593	6245	L1MdF_III	127
chr9:10027799-10034155:-/L1MdFanc_II	1	955	956	1743	1870	5703	5704	6357	L1MdFanc_II	127
chr12:119542694-119549053:-/L1MdMus_I	1	962	963	1763	1890	5711	5712	6360	L1MdMus_I	127
chr17:19008695-19014856:-/L1MdMus_II	1	899	900	1615	1742	5482	5483	6162	L1MdMus_II	127
chr3:70071572-70077791:-/L1MdF_V	1	594	595	1617	1745	5558	5559	6220	L1MdF_V	128
chr13:115597359-115603650:-/L1MdF_V	1	688	689	1681	1810	5633	5634	6292	L1MdF_V	129
chr18:70807233-70813140:-/L1MdFanc_I	1	426	427	1308	1437	5246	5247	5908	L1MdFanc_I	129
chr8:98226104-98231828:-/L1Lx_I	1	598	599	1145	1282	4918	4919	5725	L1Lx_I	137
chr6:141715930-141722294:-/L1MdMus_I	1	1020	1021	1796	1935	5679	5680	6365	L1MdMus_I	139
chr14:83933263-83939670:-/L1MdMus_I	1	1185	1186	1773	1919	5671	5672	6408	L1MdMus_I	146
chr17:18655173-18661331:-/L1MdMus_II	1	827	828	1604	1750	5522	5523	6159	L1MdMus_II	146
chr2:43161726-43167822:-/L1Lx_III	1	730	731	1469	1627	5357	5358	6097	L1Lx_III	158
chr9:25825052-25831421:+/L1MdMus_I	1	1003	1004	1725	1883	5711	5712	6370	L1MdMus_I	158
chr11:7308777-7314789:-/L1Lx_I	1	721	722	1365	1524	5355	5356	6013	L1Lx_I	159
chr14:14940105-14945913:-/L1Lx_II	1	364	365	1147	1315	5016	5017	5809	L1Lx_II	168
chr10:33739650-33745808:-/L1MdV_I	1	781	782	1616	1786	5489	5490	6159	L1MdV_I	170
chr6:94568464-94573916:-/L1Lx_II	1	139	140	892	1063	4737	4738	5453	L1Lx_II	171
chr5:97738078-97743964:+/L1MdV_I	1	816	817	1263	1441	5234	5235	5887	L1MdV_I	178
chrX:154379396-154385831:-/L1MdMus_I	1	1092	1093	1859	2044	5778	5779	6436	L1MdMus_I	185
chr4:60058817-60064582:-/L1Lx_II	1	313	314	1016	1208	5085	5086	5766	L1Lx_II	192
chr3:46378714-46384832:-/L1MdFanc_II	1	934	935	1723	1936	5470	5471	6119	L1MdFanc_II	213
chr18:18634752-18640784:-/L1MdFanc_I	1	426	427	1444	1664	5335	5336	6033	L1MdFanc_I	220
chr3:7986397-7992320:-/L1Lx_IV	1	561	562	1309	1565	5167	5168	5924	L1Lx_IV	256
chr1:116506483-116512499:-/L1Lx_IV	1	715	716	1430	1692	5179	5180	6017	L1Lx_IV	262
chr8:24855597-24861113:+/L1Lx_III	1	108	109	899	1188	4818	4819	5517	L1Lx_III	289
chrX:15027300-15033431:-/L1MdF_III	1	704	705	1803	2104	5473	5474	6132	L1MdF_III	301
chr18:22425764-22431670:-/L1MdMus_II	1	703	704	1073	1395	5207	5208	5907	L1MdMus_II	322
chr8:76235553-76241657:-/L1MdFanc_I	1	418	419	1431	1756	5454	5455	6105	L1MdFanc_I	325
chr13:89842692-89848636:-/L1Lx_I	1	569	570	1412	1748	5257	5258	5945	L1Lx_I	336
chr6:46312671-46318809:-/L1MdFanc_I	1	626	627	1307	1694	5469	5470	6139	L1MdFanc_I	387
chr1:29501488-29507617:-/L1MdMus_I	1	1142	1143	1919	2314	5475	5476	6130	L1MdMus_I	395
chr5:16923943-16930336:-/L1MdFanc_II	1	902	903	1672	2104	5734	5735	6394	L1MdFanc_II	432
chr6:75105671-75111157:-/L1Lx_I	1	386	387	1152	1650	3138	3139	5487	L1Lx_I	498
chr15:57234391-57240777:-/L1MdMus_I	1	1078	1079	1665	2216	5700	5701	6387	L1MdMus_I	551
chrX:82549836-82556256:+/L1MdMus_I	1	1014	1015	1534	2142	5761	5762	6421	L1MdMus_I	608
chrX:14996044-15001998:-/L1Lx_IV	1	587	588	1284	2016	4362	4363	5955	L1Lx_IV	732
chr7:62740984-62746898:+/L1MdFanc_I	1	454	455	1395	2243	5249	5250	5915	L1MdFanc_I	848
chr19:9284611-9290647:-/L1MdMus_II	1	1016	1017	1809	2711	5375	5376	6037	L1MdMus_II	902
chr12:114417796-114423554:-/L1Lx_II	1	333	334	1115	2231	4951	4952	5759	L1Lx_II	1116
chr1:4978621-4984296:-/L1MdV_I	1	821	822	1658	2774	5014	5015	5676	L1MdV_I	1116
chr12:64763446-64769299:-/L1MdMus_I	1	950	951	1759	2983	5118	5119	5854	L1MdMus_I	1224
chr4:31015354-31021335:-/L1MdMus_I	1	984	985	1739	3058	5319	5320	5982	L1MdMus_I	1319
