# Supplementary material for: LINE-1 regulates cortical development by acting as long non-coding RNAs
Source: Nat Commun. 2023 Aug 17;14:4974. doi: 10.1038/s41467-023-40743-7 (PMC10435495; doi:10.1038/s41467-023-40743-7)
Supplement: Supplementary file 14 — Source Data [file 41467_2023_40743_MOESM14_ESM.xlsx]

## Sheet: Figure 1
	Figure 1b
		L1MdA RNA E14.5			L1MdGf RNA E14.5			L1MdTf RNA E14.5
		shCtrl	shL1-a		shCtrl	shL1-a		shCtrl	shL1-a
	embryo 1	1.39	0.73		0.86	0.23		2.86	1.42
	embryo 2	1.4	0.61		0.54	0.39		2.48	1.52
	embryo 3	1.8	0.47		0.74	0.32		3.32	1.08
	Figue 1d
		Pax6+ cells E13.5			NeuroD1+ cells E13.5
		shCtrl	shL1-a		shCtrl	shL1-a
	embryo 1	39.5256	24.4589		29.4867	40.7974
	embryo 2	37.9509	29.8176		28.5419	37.4038
	embryo 3	32.0379	28.8454		22.4037	39.4942
	embryo 4	41.358	24.3304		36.5318	30.9002
	embryo 5	35.7168	29.9217		23.6296	38.8384
	Figure 1f
		Pax6+ cells E14.5			NeuroD1+ cells E14.5
		shCtrl	shL1-a		shCtrl	shL1-a
	embryo 1	18.1793	7.77709		12.4542	25.6867
	embryo 2	20.5093	4.28877		21.792	28.0701
	embryo 3	18.0401	2.84114		13.6529	34.3724
	embryo 4	15.3281	5.95131		11.2351	35.248
	embryo 5		7.46625			23.5113
	Figure 1h
		% GFP+ cells E18.5
	bin	shCtrl				shL1-a
	1	0.087719	0	0	0	0.160256	0	0
	2	2.59488	1.3152	1.31893	2.47099	1.54373	0.58476	0.877793
	3	7.5022	4.56951	6.24175	7.81166	5.75363	1.41359	1.59768
	4	8.13813	6.70382	5.3123	8.70055	9.65404	3.21147	2.11758
	5	8.69314	6.39092	9.27321	12.1124	13.6825	7.38908	11.3674
	6	10.2978	10.7212	8.66417	11.2711	19.0631	13.6146	18.414
	7	16.0015	12.9667	17.5479	15.7038	19.9019	18.5386	21.5686
	8	19.6227	18.4639	25.6607	19.9046	15.2773	20.2382	20.9498
	9	19.4913	29.5287	16.2086	19.4344	9.19896	22.067	16.9689
	10	7.57062	9.34004	9.77246	2.59055	5.76456	12.9427	6.13822

## Sheet: Figure 2
	Figure 2c
		L1MdA RNA					L1MdGf RNA					L1MdTf RNA					L1Orf2 RNA
		ni	shCTRL	shL1_a	shL1_b		ni	shCTRL	shL1_a	shL1_b		ni	shCTRL	shL1_a	shL1_b		ni	shCTRL	shL1_a	shL1_b
	litter 1	1.25	1.21	0.38	0.68	litter 1	0.85	0.88	0.49	0.62	litter 1	1.14	1.12	0.55	0.81	litter 1	1.05	0.94	0.6	0.74
	litter 2	0.7	1.15	0.68	0.83	litter 2	0.92	0.95	0.58	0.74	litter 2	1.09	1.19	0.76	0.63	litter 2	1.09	1.06	0.57	0.78
	litter 3	1.11	0.83	0.71	0.73	litter 3	1.18	1.05	0.73	0.48	litter 3	1.07	0.96	0.64	0.53	litter 3	1.14	1.06	0.73	0.58
	litter 4	0.87	0.94	0.48	0.53	litter 4	1.25	1.32	0.52	0.55	litter 4	0.91	0.79	0.5	0.48	litter 4	1.07	0.93	0.64	0.47
	litter 5	0.98	1.06	0.65	0.58	litter 5	0.99	1.18	0.68	0.75	litter 5	0.76	0.8	0.44	0.72	litter 5	0.8	1.03	0.53	0.65
	litter 6	1.05	1.09	0.61	0.47	litter 6	0.83	0.79	0.63	0.83	litter 6	0.99	0.85	0.47	0.6	litter 6	0.9	0.82	0.46	0.44
	Figure 2g
		Slc1a3 mRNA				Aldoc Mrna				Fabp7 mRNA
		shCTRL	shL1_a	shL1_b		shCTRL	shL1_a	shL1_b		shCTRL	shL1_a	shL1_b
	litter 1	0.89	0.46	0.49	litter 1	1.25	0.25	0.75	litter 1	1.04	0.57	0.86
	litter 2	0.96	0.23	0.75	litter 2	0.86	0.11	0.81	litter 2	0.97	0.82	0.63
	litter 3	1.08	0.33	0.42	litter 3	0.79	0.31	0.36	litter 3	1.27	0.46	0.75
	litter 4	0.74	0.13	0.58	litter 4	1.14	0.45	0.57	litter 4	0.86	0.38	0.45
	litter 5	1.22	0.41	0.63	litter 5	1.03	0.05	0.63	litter 5	0.92	0.73	0.8
	litter 6	1.13	0.38	0.87	litter 6	0.94	0.18	0.74	litter 6	1	0.62	0.61
		NeuroD2 mRNA				Satb2 mRNA				Pou3f1 mRNA
		shCTRL	shL1_a	shL1_b		shCTRL	shL1_a	shL1_b		shCTRL	shL1_a	shL1_b
	litter 1	0.7	1.58	1.41	litter 1	1.23	1.85	1.67	litter 1	0.78	2.46	1.57
	litter 2	0.86	1.95	1.58	litter 2	1.04	2.47	2.07	litter 2	1.13	1.87	1.98
	litter 3	0.94	1.47	1.83	litter 3	0.78	2.04	1.88	litter 3	1.23	1.59	1.56
	litter 4	1.18	1.84	1.32	litter 4	0.85	1.56	2.15	litter 4	0.86	2.67	2.07
	litter 5	1.25	2.32	1.21	litter 5	1.07	1.94	1.48	litter 5	0.97	1.88	1.73
	litter 6	1.09	1.32	2.04	litter 6	1.03	2.11	1.96	litter 6	1.03	2.34	1.46
	Figure 2i
		% Gfap+ cells				% Gad1+Gad2+ cells				% NeuroD2+ cells
		shCTRL	shL1_a	shL1_b		shCTRL	shL1_a	shL1_b		shCTRL	shL1_a	shL1_b
	litter 1	18	7	11	litter 1	18.31	11.48	14.75	litter 1	6	13	12
	litter 2	13	5	7	litter 2	31.57	21.38	23.56	litter 2	11	15	19
	litter 3	10	2	6	litter 3	20.42	12.35	16.33	litter 3	7	17	14
	litter 4	15	3	8	litter 4	23.68	16.48	12.69	litter 4	4	11	9
	litter 5	11	8	5	litter 5	27.49	20.48	18.48	litter 5	13	16	15
	litter 6	8	5	7	litter 6	33.58	14.69	14.67	litter 6	9	21	18

## Sheet: Figure 3
	Figure 3c
		L1MdA RNA							L1MdGf mRNA							L1MdTf mRNA
		CYTOSOLIC		NUCLEOPLASMIC		CHROMATINIC			CYTOSOLIC		NUCLEOPLASMIC		CHROMATINIC			CYTOSOLIC		NUCLEOPLASMIC		CHROMATINIC
	litter 1	4.91912		5.21624		89.8646		litter 1	2.9562		4.63504		92.4088		litter 1	2.93448		3.08626		93.9793
	litter 2	4.30242		5.51378		90.1838		litter 2	5.11799		2.2985		92.5835		litter 2	2.87229		2.65135		94.4764
	litter 3	5.27687		2.83388		91.8893		litter 3	4.07618		4.57735		91.3465		litter 3	2.97674		2.44186		94.5814
	Figure 3d
		L1 Orf2 RNA levels
		Cytosolic					Nucleoplasmic					Chromatinic
		ni	shCTRL	shL1_a	shL1_b		ni	shCTRL	shL1_a	shL1_b		ni	shCTRL	shL1_a	shL1_b
	litter 1	1.03	0.95	0.43	0.46	litter 1	0.83	0.92	0.31	0.35	litter 1	1.18	1.03	0.71	0.74
	litter 2	0.94	0.91	0.22	0.42	litter 2	1.16	1.12	0.38	0.42	litter 2	1.02	0.87	0.55	0.79
	litter 3	1.11	1.13	0.48	0.53	litter 3	1.03	1.21	0.12	0.56	litter 3	0.87	1.07	0.61	0.59
	litter 4	0.88	1.07	0.37	0.41	litter 4	0.98	0.87	0.45	0.4	litter 4	0.93	1.14	0.66	0.63
	litter 5	1.03	0.99	0.28	0.35	litter 5	1.11	0.94	0.25	0.51	litter 5	0.99	0.78	0.8	0.71
	litter 6	1.02	1.04	0.19	0.27	litter 6	0.91	0.89	0.22	0.27	litter 6	1.03	1.01	0.43	0.8

## Sheet: Figure 4
	Figure 4d
		Suz12 IMMUNO-PRECIPITATION						Ezh2 IMMUNO-PRECIPITATION
				green boxes indicate the cropped areas in the Figure
	Figure 4e
		RIP Suz12 (% INPUT)
		L1MdA		L1MdGf		L1MdTf		Gapdh		45S Rrna		U1 snRNA
		IgG	IP	IgG	IP	IgG	IP	IgG	IP	IgG	IP	IgG	IP
	litter 1	0.01	0.37	0.1	0.22	0.05	0.5	0.03	0.01	0.1	0.12	0.02	0.1
	litter 2	0.04	0.28	0.03	0.18	0.03	0.44	0.01	0.02	0.07	0.05	0.05	0.02
	litter 3	0.06	0.47	0.02	0.37	0.07	0.33	0.08	0.05	0.02	0.06	0.07	0.06
		RIP Ezh2 (% INPUT)
		L1MdA		L1MdGf		L1MdTf		Gapdh		45S Rrna		U1 snRNA
		IgG	IP	IgG	IP	IgG	IP	IgG	IP	IgG	IP	IgG	IP
	litter 1	0.04	0.42	0.07	0.24	0.01	0.41	0.05	0	0.02	0.08	0.01	0.07
	litter 2	0.05	0.33	0.04	0.36	0.08	0.52	0.03	0.03	0.01	0.04	0.07	0.04
	litter 3	0.01	0.26	0.02	0.19	0.03	0.37	0.03	0.06	0.05	0.02	0.02	0.03

## Sheet: Figure S1
	Figure S1A
			L1MdA RNA					L1MdGf RNA					L1MdTf RNA
	Embryonic day (E)		10	12	14	17		10	12	14	17		10	12	14	17
			0.853962	1.91308	4.38188	4.90839		1.42012	2.66092	3.68224	4.0181		1.41178	2.4333	3.653	4.04715
			0.959971	2.45823	4.6839	4.67232		0.812286	5.17285	4.8081	4.03287		0.807913	5.40236	4.4821	3.964
			0.935839	3.89403	3.39018	5.10694		0.834372	3.85746	3.30362	4.12938		0.842954	3.65027	4.84024	4.08522
			1.25023	3.74619	5.30111	2.74592		0.806736	3.84103	5.00126	2.34259		0.880811	3.47032	4.71546	2.15373
			1.00258	2.82037	4.12419	4.73049		1.12648	2.62059	3.4903	3.6855		1.05655	2.41725	3.49749	3.9762
	Figure S1C								Figure S1E
		Pax6+ cells E14.5			NeuroD1+ cells E14.5					NeuroD2+ cells E14.5			Tbr2+ cells E14.5
		shCtrl	shL1-b		shCtrl	shL1-b				shCtrl	shL1-a		shCtrl	shL1-a
	embryo 1	18.1793	12		12.4542	35.8779			embryo 1	75.493	74.0905		17.0747	17.4425
	embryo 2	20.5093	11.8895		21.792	32.902			embryo 2	75.2448	79.0327		16.2405	10.044
	embryo 3	18.0401	6.97943		13.6529	34.1369			embryo 3	70.6779	80.5415		18.9342	12.2399
	embryo 4	15.3281			11.2351				embryo 4	70.1742	83.8167		17.7844	11.0557
									embryo 5		83.0331			14.6191
	Figure S1F
		VZ+SVZ			VZ+SVZ			VZ+SVZ			VZ+SVZ
		Pax6+ cells E13.5			Tbr2+ cells E13.5			Pax6+ cells E14.5			Tbr2+ cells E14.5
		shCtrl	shL1-a		shCtrl	shL1-a		shCtrl	shL1-a		shCtrl	shL1-a
	embryo 1	50.4904	30.5256		41.1106	48.0814		45.0255	40.9884		44.6026	66.2393
	embryo 2	51.4417	37.0801		42.6592	49.5629		46.2577	32.0979		42.5869	53.5185
	embryo 3	40.6808	34.9858		46.3267	49.6852		50.6467	15.9444		46.1627	69.6246
	embryo 4	46.5712	30.8355		43.6823	34.3829		48.1567	19.0965		46.7055	52.1212
	embryo 5	42.4365	40.9672		40.0362	44.3228			33.4146			70.2239
	Figure S1H
		Tbr1+ cells E14.5			Ctip2+ cells E14.5
		shCtrl	shL1-a		shCtrl	shL1-a
	embryo 1	20.3109	7.5413		34.0456	15.4569
	embryo 2	10.4328	1.6934		17.367	3.52847
	embryo 3	13.0783	5.33698		30.454	12.4919
	embryo 4	12.5113	2.32275		28.2735	7.52322
	embryo 5		0.842524			3.76046
	Figure S1J
		Tbr1+ cells E18.5			Ctip2+ cells E18.5				Satb2+ cells E18.5			Cux1+ cells E18.5
		shCtrl	shL1-a		shCtrl	shL1-a			shCtrl	shL1-a		shCtrl	shL1-a
	embryo 1	28.9193	25.5413		32.8969	28.1127		embryo 1	73.6478	70.4667		27.6967	54.3289
	embryo 2	27.4404	26.4946		38.7381	31.579		embryo 2	58.943	51.6606		18.5279	42.9079
	embryo 3	42.1072	34.0093		22.558	50.5245		embryo 3	50.4703	47.9563		20.0286	34.8738
	embryo 4	43.0841			18.3982			embryo 4	52.8415			15.5376

## Sheet: Figure S2
	Figure S2A
			L1MdA RNA					L1MdGf RNA					L1MdTf RNA					L1Orf2 RNA
		days in vitro (div)	3	7	14	21		3	7	14	21		3	7	14	21		3	7	14	21
	litter 1		1.03	1.66	1.61	2.21		1.05	1.73	1.89	2.3		1.01	1.53	1.36	2.63		1	1.79	1.59	2.55
	litter 2		0.97	1.14	1.73	2.35		0.95	1.43	1.92	2.06		0.99	1.44	1.45	2.45		1	1.53	1.72	2.43
	litter 3		1.18	1.35	1.32	2.01		0.77	1.23	1.4	1.66		1.21	1.39	1.63	1.77		1.29	1.31	1.84	1.87
	litter 4		0.84	1.22	1.05	1.88		1.23	1.19	1.2	1.52		0.82	1.31	1.76	1.98		0.77	0.99	1.52	1.81
	litter 5		1.21	1.31	1.44	1.72		1.14	1.22	1.03	1.48		1.04	1.22	1.58	2.01		1.18	1.41	1.44	2.1
	litter 6		0.82	1.55	1.3	2.11		0.88	1.26	1.18	1.52		0.97	1.47	1.49	1.96		0.81	1.27	1.36	1.88
	litter 7		1.16	1.18	1.11	1.43		1.26	1.06	1.12	1.23		1.3	1.33	1.27	1.47		1.15	1.21	1.41	1.75
	litter 8		0.85	0.96	1.26	1.14		0.84	0.84	1.03	1.31		0.79	0.91	1.18	1.84		0.84	1.09	1.07	1.91
	Figure S2B		L1MdA promoter				L1MdGf promoter				L1MdTf promoter
		days in vitro (div)	3	14	21		3	14	21		3	14	21
	litter 1		65.88	67.05	60.39		65.97	61.87	56.87		61.62	43.35	41.08
	litter 2		78.33	59.63	64.14		72.99	52.11	50.69		55.04	52.42	51.1
	litter 3		69.4	52.04	57.05		58.14	55.44	46.97		65.48	57.38	46.68
	litter 4		73.22	61.22	51.26		68.56	57.44	63.28		70.72	47.44	44.43
	Figure S2C		% methylation
			3 div			7 div			14 div			21 div
		Cpg site	mean	s.e.m.	N	mean	s.e.m.	N	mean	s.e.m.	N	mean	s.e.m.	N
		1	93.63	0.79	6	92.79	0.75	6	91.92	0.64	6	90.77	1.08	6
		2	83.35	0.16	6	81.52	1.08	6	81.7	0.45	6	81.64	1.43	6
		3	92.59	0.37	6	91.33	0.1	6	90.5	0.4	6	89.82	0.97	6
		4	70.44	0.61	6	69.05	1.6	6	67.56	1.61	6	66.85	1.95	6
		5	73.07	0.77	6	70.67	0.34	6	70.23	0.63	6	68.93	1.41	6
		6	90.63	0.79	6	90.13	0.24	6	89.18	0.76	6	88.75	1.42	6
		7	95.42	0.72	6	93.79	1.83	6	92.42	1.98	6	93.23	2.19	6
		8	92.3	0.97	6	91.16	1	6	90.96	0.61	6	90.62	0.42	6
		9	95.36	0.46	6	92.18	1.43	6	92.21	1.37	6	88.92	1.38	6
		10	96.51	0.61	6	95.06	1.17	6	94.35	0.73	6	93.03	0.75	6
		11	91.11	0.43	6	90.44	0.72	6	87.89	1.98	6	89.95	1.79	6
		12	94.73	0.16	6	93.03	2.45	6	92.12	1.68	6	91.56	1.03	6
		13	96.87	0.56	6	96.75	0.51	6	96.19	0.06	6	96.35	0.27	6
			N = 6 indepenent biological samples
			each independent biological sample conists in a population of cells isolated from a pool of embryos belonging to the same litter
	Figure S2D		% methylation CpG site 9
	days in vitro (div)		3	7	14	21
			94.85	95.31	92.87	90.46
			95.76	90.66	90.64	88.47
			95.46	92.37	93.12	87.82
			96.03	94.83	91.48	91.49
			93.59	92.48	93.59	90.01
			95.49	94.25	92.85	88.36
	Figure S2E
			Dnmt1 mRNA					Dnmt3b mRNA					Dnmt3a mRNA
		days in vitro (div)	3	7	14	21		3	7	14	21		3	7	14	21
	litter 1		1.04	0.42	0.37	0.4		0.87	0.77	0.49	0.35		0.88	0.76	1.31	1.08
	litter 2		0.94	0.63	0.86	0.66		1.21	0.56	0.44	0.25		1.08	1.07	1.66	1.76
	litter 3		1.03	0.62	0.49	0.74		0.94	0.78	0.34	0.34		1.04	1.22	1.22	1.21
	litter 4		0.84	0.45	0.65	0.3		1.06	0.52	0.26	0.13		1.31	1.56	1.86	1.14
	litter 5		1.07	0.82	0.6	0.41		1.03	0.52	0.27	0.25		0.71	1.68	1.78	1.79
	litter 6		1.12	0.48	0.42	0.49		0.93	0.31	0.38	0.22		1.09	0.87	1.56	1.35

## Sheet: Figure S3
	Figure S3J
		% cells
		Astrocytes [13-P]				Interneurons [14-P]				LayerV-VI [18-P]				LayerII-IV [4-P]
		ni 21 div	shCTRL	shL1_a		ni 21 div	shCTRL	shL1_a		ni 21 div	shCTRL	shL1_a		ni 21 div	shCTRL	shL1_a
	litter 1	18.8424	18.6493	0	litter 1	30.3175	27.021	10.593	litter 1	46.8304	49.7237	18.1163	litter 1	4.00974	4.60599	71.2907
	litter 2	15.9305	14.0375	0	litter 2	35.6778	33.8865	10.3284	litter 2	42.384	49.3409	11.582	litter 2	6.00768	2.73505	78.0896
	litter 3	20.9592	13.463	0	litter 3	35.709	36.2862	11.3699	litter 3	41.7356	36.6852	16.6692	litter 3	1.59629	13.5657	71.9608
	litter 4	20.8228	13.8574		litter 4	34.6321	33.521		litter 4	37.4438	42.9305		litter 4	7.10133	9.69103

## Sheet: Figure S6
	Figure S6A
		7SL RNA							Cytochrome b mRNA
		CYTOSOLIC		NUCLEOPLASMIC		CHROMATINIC			CYTOSOLIC		NUCLEOPLASMIC		CHROMATINIC
	litter 1	61.5658		24.1993		14.2349		litter 1	98.9474		1.05263		0
	litter 2	72.9572		16.6342		10.4086		litter 2	99.0566		0		0.943396
	litter 3	76.9464		14.8635		8.19009		litter 3	99.0196		0.980392		0
		Gapdh mRNA							45S rRNA
		CYTOSOLIC		NUCLEOPLASMIC		CHROMATINIC			CYTOSOLIC		NUCLEOPLASMIC		CHROMATINIC
	litter 1	70.4747		22.0434		7.4819		litter 1	0		0		100
	litter 2	64.0324		29.3715		6.59614		litter 2	0		1.03		96.9697
	litter 3	72.7603		20.8838		6.35593		litter 3	0		0		100
	Figure S6D
	Suz12 IMMUNO-PRECIPITATION									Ezh2 IMMUNO-PRECIPITATION
	n=3 for each immunoprecipitation experiment
	green boxes indicate the cropped areas in the Figure
	Figure S6E
		RIP Suz12 (% INPUT)
		L1MdA		L1MdGf		L1MdTf		Gapdh		45S Rrna
		IgG	IP	IgG	IP	IgG	IP	IgG	IP	IgG	IP
	litter 1	0.06	0.35	0.01	0.2	0.04	0.33	0.02	0.01	0	0.04
	litter 2	0.02	0.24	0.06	0.18	0.01	0.41	0.01	0	0.03	0.02
	litter 3	0	0.25	0.03	0.23	0.02	0.27	0.03	0	0.01	0.01
		RIP Ezh2 (% INPUT)
		L1MdA		L1MdGf		L1MdTf		Gapdh		45S Rrna
		IgG	IP	IgG	IP	IgG	IP	IgG	IP	IgG	IP
	litter 1	0.06	0.21	0.01	0.3	0.04	0.36	0	0.02	0.04	0.02
	litter 2	0.02	0.18	0.06	0.32	0.01	0.46	0.03	0.05	0.02	0.05
	litter 3	0	0.32	0.03	0.23	0.02	0.3	0	0	0	0.01
	Figure S6F
		RIP Nucleolin (% INPUT)
		45S Rrna		L1MdA		L1MdGf		L1MdTf		Gapdh
		IgG	IP	IgG	IP	IgG	IP	IgG	IP	IgG	IP
	litter 1	0.01	0.64	0.02	0.33	0.07	0.22	0.02	0.42	0	0.05
	litter 2	0	0.89	0.08	0.21	0	0.16	0.01	0.24	0.02	0.01
	litter 3	0.01	0.79	0	0.28	0.04	0.34	0.06	0.34	0.04	0.02
